# Supplementary material for: Phylogeographic analysis and species distribution modelling of the wood frog Batrachyla leptopus (Batrachylidae) reveal interglacial diversification in south western Patagonia
Source: PeerJ. 2020 Oct 6;8:e9980. doi: 10.7717/peerj.9980 (PMC7546244; doi:10.7717/peerj.9980)
Supplement: Supplemental Information 4 [file peerj-08-9980-s004.zip]

Archive with 24 entries (21 files):
- GenBankmk507982mk508662/
- GenBankmk507982mk508662/Cytb.fasta
- __MACOSX/
- __MACOSX/GenBankmk507982mk508662/
- __MACOSX/GenBankmk507982mk508662/._Cytb.fasta
- GenBankmk507982mk508662/cytb.sqn
- __MACOSX/GenBankmk507982mk508662/._cytb.sqn
- GenBankmk507982mk508662/POMC.sqn
- __MACOSX/GenBankmk507982mk508662/._POMC.sqn
- GenBankmk507982mk508662/COI.sqn
- __MACOSX/GenBankmk507982mk508662/._COI.sqn
- GenBankmk507982mk508662/Dloop.fasta
- __MACOSX/GenBankmk507982mk508662/._Dloop.fasta
- GenBankmk507982mk508662/CRYBA.sqn
- __MACOSX/GenBankmk507982mk508662/._CRYBA.sqn
- GenBankmk507982mk508662/COI.fasta
- __MACOSX/GenBankmk507982mk508662/._COI.fasta
- GenBankmk507982mk508662/POMC.fasta
- __MACOSX/GenBankmk507982mk508662/._POMC.fasta
- GenBankmk507982mk508662/Dloop.sqn
- __MACOSX/GenBankmk507982mk508662/._Dloop.sqn
- GenBankmk507982mk508662/CRYBA.fasta
- __MACOSX/GenBankmk507982mk508662/._CRYBA.fasta
- __MACOSX/._GenBankmk507982mk508662
