# Supplementary material for: Phylogeographic analysis and species distribution modelling of the wood frog Batrachyla leptopus (Batrachylidae) reveal interglacial diversification in south western Patagonia
Source: PeerJ. 2020 Oct 6;8:e9980. doi: 10.7717/peerj.9980 (PMC7546244; doi:10.7717/peerj.9980)
Supplement: Supplemental Information 4 [file peerj-08-9980-s004.zip › GenBankmk507982mk508662/Cytb.fasta]

>BTMA846
ATAACTCTTTTATTGATCTCCCAACACCAATTAATTTATCCTCCTGATGAAATTTTGGCTCTCTTCTAGGCATTTGCTTAATCTTGCAAATTGCTACAGGACTATTTCTAGCCATACACTATACAGCAGATACTTCTATAGCATTTTCATCCGTAGCTCATATTTGTCGGGACGTTAATAACGGATGACTTCTCCGTAATCTTCATGCAAACGGAGCTTCATTCTTCTTTATTTGCATCTACCTACACATTGGGCGTGGCATATATTATGGATCCTACTTATTTAAAGAAACATGAAATATTGGGGTTATTTTATTATTTTTAGTTATAGCTACAGCTTTTGTTGGTTATGTTCTTCCATGAGGACAAATGTCCTTCTGAGGCGCTACTGTAATCACTAACCTTCTGTCTGCTGCCCCCTATATTGGGACAGAACTGGTCCAATGAATTTGAGGCGGGTTTTCAGTTGACAACGCCACACTCACTCGATTTTTTACATTTCACTTTATTTTACCATTTATTATTGCGGGAGTAAGCATACTTCACCTCTTATTTCTTCACCAAACGGGATCGTCTAACCCAACAGGGCTTAATTCTGATCCTGATAAAATTCCATTTCACGCTTACTATTCCTATAAAGA
>BTNA964
ATAACTCTTTTATTGATCTCCCAGCACCAATTAATTTATCCTCCTGATGAAATTTTGGTTCTCTTCTAGGCATTTGCTTAATCTTGCAGATTGCTACAGGACTATTTCTAGCCATACACTATACGGCAGATACTTCTATAGCATTTTCATCCGTAGCTCATATTTGTCGGGACGTTAATAACGGATGACTTCTGCGTAATCTTCATGCAAACGGAGCTTCATTCTTCTTTATTTGCATCTACCTACACATTGGGCGTGGCATATATTATGGATCCTACTTGTTTAAAGAAACATGAAATATTGGGGTTATTTTACTATTTTTAGTTATAGCTACAGCTTTTGTTGGTTATGTTCTTCCATGAGGACAAATATCCTTCTGAGGCGCTACTGTAATCACTAACCTTCTGTCTGCTGCCCCCTATATTGGGACAGAACTGGTCCAATGAATTTGAGGAGGGTTTTCAGTTGACAACGCCACACTCACTCGATTTTTTACATTTCACTTTATTTTACCATTTATTATTGCGGGAGTGAGCATACTTCACCTCTTATTTCTTCACCAGACGGGATCGTCTAACCCAACCGGGCTTAATTCTGATCCTGATAAAATCCCATTTCACGCTTACTATTCCTATAAAGA
>BTNA858
ATAACTCTTTTATTGATCTCCCAGCACCAATTAATTTATCCTCCTGATGAAATTTTGGCTCTCTTCTAGGCATTTGCTTAATCTTGCAAATTGCTACAGGACTATTTCTAGCCATACACTATACGGCAGATACTTCTATAGCATTTTCATCTGTAGCTCATATTTGTCGGGACGTTAATAACGGATGACTTCTGCGTAATCTTCATGCAAACGGAGCTTCATTCTTCTTTATTTGCATCTACCTGCACATTGGGCGTGGCATATATTATGGATCCTACTTATTTAAAGAAACATGAAATATTGGGGTTATTTTATTATTTTTAGTTATAGCTACAGCTTTTGTTGGTTATGTTCTTCCATGAGGACAAATGTCCTTCTGAGGCGCTACTGTAATCACTAACCTTCTGTCTGCTGCCCCCTATATTGGGACAGAACTGGTCCAATGAATTTGAGGCGGGTTTTCAGTTGACAACGCCACACTCACTCGATTTTTTACATTTCACTTTATTTTACCATTTATTATTGCGGGAGTAAGCATACTTCACCTCTTATTTCTTCACCAAACGGGATCGTCTAACCCAACAGGGCTTAATTCTGATCCTGATAAAATTCCATTTCACGCTTACTATTCCTATAAAGA
>BTSA1015
ATAACTCTTTTATTGATCTCCCCGCACCAATTAATTTATCCTCCTGATGAAATTTTGGCTCTCTTCTAGGCATTTGCTTAATCTTGCAAATTGCTACAGGACTATTTCTAGCCATACACTACACGGCAGATACTTCTATAGCATTTTCATCCGTAGCTCATATTTGTCGAGACGTTAATAACGGATGACTTCTGCGTAATCTTCACGCAAACGGAGCTTCATTCTTCTTTATTTGCATCTACCTACACATTGGGCGTGGCATATATTATGGGTCCTACTTATTTAAAGAAACATGAAATATTGGGGTTATTTTACTATTTTTAGTTATAGCTACAGCTTTTGTTGGTTATGTTCTTCCATGAGGACAAATGTCCTTCTGAGGCGCTACTGTAATCACTAACCTTCTGTCTGCTGCCCCCTATGTTGGGACAGAACTGGTCCAATGAATTTGAGGCGGGTTTTCAGTTGACAACGCCACACTCACTCGATTTTTTACATTTCACTTTATTTTACCATTTATTATTGCGGGAGTAAGCATACTTCACCTCTTATTTCTTCACCAGACGGGATCGTCTAACCCAACAGGGCTTAATTCTGACCCTGATAAAATCCCATTTCACGCTTACTATTCCTATAAAGA
>BTSA1018
ATAACTCTTTTATTGATCTCCCCACACCAATTAATTTATCCTCCTGATGAAATTTTGGCTCTCTTCTAGGCATTTGCTTAATCTTGCAAATTGCTACAGGACTATTTCTAGCCATACACTACACGGCAGATACTTCTATAGCATTTTCATCCGTAGCTCATATTTGTCGAGACGTTAATAACGGTTGACTTCTGCGTAATCTTCACGCAAACGGAGCTTCATTCTTCTTTATTTGCATCTACCTACACATTGGGCGTGGCATATATTATGGATCCTACTTATTTAAAGAAACATGAAATATTGGGGTTATTTTACTATTTTTAGTTATAGCTACAGCTTTTGTTGGTTATGTTCTTCCATGAGGACAAATGTCCTTCTGAGGCGCTACTGTAATCACTAACCTTCTGTCTGCTGCCCCCTATATTGGGACAGAACTGGTCCAATGAATTTGAGGCGGGTTTTCAGTTGACAACGCCACACTCACTCGATTTTTTACATTTCACTTTATCTTACCATTTATTATTGCGGGAGTAAGCATACTTCACCTCCTATTTCTTCACCAGACGGGATCGTCTAACCCAACAGGGCTTAATTCTGACCCTGATAAAATCCCATTTCACGCTTACTATTCTTATAAAGA
>BTSA1016
ATAACTCTTTTATTGACCTCCCCGCACCAATTAATTTATCCTCCTGATGAAATTTTGGCTCTCTTCTAGGCATTTGCTTAATCTTGCAAATTGCTACAGGACTATTTCTAGCCATACACTACACGGCAGATACTTCTATAGCATTTTCATCCGTAGCTCATATTTGTCGAGACGTTAATAACGGATGACTTCTGCGTAATCTTCACGCAAACGGAGCTTCATTCTTCTTTATTTGCATCTACCTGCACATTGGGCGTGGCATATATTATGGATCCTACTTATTTAAAGAAACATGAAATATTGGGGTTATTTTACTATTTTTAGTTATAGCTACGGCTTTTGTTGGTTATGTTCTTCCATGAGGACAAATGTCCTTCTGAGGCGCTACTGTAATCACTAACCTTCTGTCTGCTGCCCCCTATATTGGGACAGAACTGGTCCAATGAATTTGAGGCGGGTTTTCAGTTGACAACGCCACACTCACTCGATTTTTTACATTTCACTTTATCTTACCATTTATTATTGCGGGAGTAAGCATACTTCACCTCTTATTTCTTCACCAGACGGGATCGTCTAACCCAACAGGGCTTAATTCTGACCCTGACAAAATCCCATTTCACGCTTACTATTCCTATAAAGA
>BTSA1017
ATAACTCTTTTATTGACCTCCCCGCACCAATTAATTTATCCTCCTGATGAAATTTTGGCTCTCTTCTAGGCATTTGCTTAATCTTGCAAATTGCTACAGGACTATTTCTAGCCATACACTACACGGCAGATACTTCTATAGCATTTTCATCCGTAGCTCAAATTTGTCGAGACGTTAATAACGGATGACTTCTGCGTAATCTTCACGCAAACGGAGCTTCATTCTTCTTTATTTGCATCTACCTGCACATTGGGCGTGGCATATATTATGGATCCTACTTATTTAAAGAAACATGAAATATTGGGGTTATTTTACTATTTTTAGTTATAGCTACGGCTTTTGTTGGTTATGTTCTTCCATGAGGACAAATGTCCTTCTGAGGCGCTACTGTAATCACTAACCTTCTGTCTGCTGCCCCCTATATTGGGGCAGAACTGGTCCAATGAATTTGAGGCGGGTTTTCAGTTGACAACGCCACACTCACTCGATTTTTTACATTTCACTTTATCTTACCATTTATTATTGCGGGAGTAAGCATACTTCACCTCTTATTTCTTCACCAGACGGGATCGTCTAACCCAACAGGGCTTAATTCTGACCCTGACAAAATCCCATTTCACGCTTACTATTCCTATAAAGA
>BTSA1019
ATAACTCTTTTATTGACCTCCCCGCACCAATTAATTTATCCTCCTGATGAAATTTTGGCTCTCTTCTAGGCATTTGCTTAATCTTGCAAATTGCTACAGGACTATTTCTAGCCATACACTACACGGCAGATACTTCTATAGCATTTTCATCCGTAGCTCATATTTGTCGAGACGTTAATAACGGATGACTTCTGCGTAATCTTCACGCAAACGGAGCTTCATTCTTCTTTATTTGCATCTACCTACACATTGGGCGTGGCATATATTATGGATCCTACTTATTTAAAGAAACATGAAATATTGGGGTTATTTTACTATTTTTAGTTATAGCTACGGCTTTTGTTGGTTATGTTCTTCCATGAGGACAAATGTCCTTCTGAGGCGCTACTGTAATCACTAACCTTCTGTCTGCTGCCCCCTATATTGGGACAGAACTGGTCCAATGAATTTGAGGCGGGTTTTCAGTTGACAACGCCACACTCACTCGATTTTTTACATTTCACTTTATCTTACCATTTATTATTGCGGGAGTAAGCATACTTCACCTCTTATTTCTTCACCAGACGGGATCGTCTAACCCAACAGGGCTTAATTCTGACCCTGACAAAATCCCATTTCACGCTTACTACTCCTATAAAGA
>BLTP215
ATAACTCATTAATGGACCTGCCCGCTCCAATTAACTTATCTTCTTGATGAAACTTTGGCTCCCTACTAGGCATTTGCCTAATTTTACAAATCGCCACAGGATTATTTCTCGCTATACACTATACAGCAGACACCTCTATAGCATTTTCATCCGTAGCACATATCTGCCGAGATGTAAACAACGGATGACTCCTGCGCAATATTCATGCAAATGGCGCCTCATTCTTCTTTATCTGCATCTACTTACACATCGGACGTGGGATATATTATGGCTCATATCTATTTAAAGAAACATGAAATATTGGGGTTATTCTTCCATTTCTTGTCATAGCCACAGCTTTTGTTGGCTATGTATTACCATGAGGGCAAATATCATTTTGAGGGGCCACTGTAATTACTAATCTCCTATCCGCTGCTCCATATATCGGAACAGAATTAGTTCAATGAATCTGAGGTGGATTCTCAGTCGATAACGCCACACTAACCCGATTTTTTACATTTCACTTTATCCTACCGTTTGCTATTGCAGGCGCAAGTATACTTCACCTGCTCTTCCTTCACCAAACAGGATCATCTAACCCAACGGGACTTAATTCTGATCCAGACAAAATTCCATTTCATGCCTATTACTCCTTTAAGGA
>BLTP226
ATAACTCTTTCATTGACCTGCCCGCTCCAATTAACTTATCTTCATGATGAAACTTTGGCTCCCTACTAGGCATTTGCCTAATTTTACAAATCGCCACAGGGTTATTTCTCGCTATACACTATACAGCAGACACCTCTATAGCATTTTCATCCGTAGCACATATTTGCCGAGATGTAAACAACGGATGACTCCTACGCAATATTCATGCAAACGGCGCCTCATTCTTCTTTATCTGCATCTACTTACACATCGGACGTGGGATATATTATGGCTCATATCTATTTAAAGAGACATGAAATATTGGAGTTATTCTTCCATTTCTTGTCATAGCCACAGCTTTTGTTGGCTATGTATTACCATGAGGGCAAATATCATTTTGAGGGGCCACTGTAATTACTAATCTCCTATCCGCTGCTCCATATATCGGAACAGAATTAGTTCAATGAATCTGAGGTGGATTCTCAGTCGATAACGCCACACTAACCCGATTTTTTACATTTCACTTTATCCTACCATTTGCTATTGCAGGCGCAAGTATACTTCACCTGCTCTTCCTTCACCAAACAGGATCATCTAACCCAACGGGACTTAATTCTGATCCAGACAAAATTCCATTTCATGCCTATTACTCCTTTAAGGA
>BLTP214
ATAACTCTTTCATTGACCTGCCCGCTCCAATTAACTTATCTTCATGATGAAACTTTGGCTCCCTACTAGGCATTTGCCTAATTTTACAAATCGCCACAGGATTATTTCTCGCTATACACTATACAGCAGACACCTCTATGGCATTTTCATCCGTAGCACATATTTGCCGAGATGTAAACAACGGATGACTCCTACGCAATATTCATGCAAATGGCGCCTCATTCTTCTTTATCTGCATCTACTTACACATCGGACGTGGGATATATTATGGCTCATATCTATTTAAAGAAACATGAAATATTGGAGTTATTCTTCCATTTCTTGTCATAGCCACAGCTTTTGTTGGCTATGTATTACCATGAGGGCAAATATCATTTTGAGGGGCCACTGTAATTACTAATCTCCTATCCGCTGCTCCATATATCGGAACAGAATTAGTTCAATGAATCTGAGGTGGGTTCTCAGTCGATAACGCCACACTAGCCCGATTTTTTACATTTCACTTTATCCTGCCATTTGCTATTGCAGGCGCAAGTATACTTCACCTGCTCTTCCTTCACCAAACAGGATCATCTAACCCAACGGGACTTAATTCTGATCCAGACAAAATTCCATTTCATGCTTTTTACTCCTTTAAGGA
>BLTP223
ATAACTCTTTCATTGACCTGCCCGCTCCAATTAACTTATCTTCATGATGAAACTTTGGCTCCCTACTAGGCATTTGCCTAATTTTACAAATCGCCACAGGGTTATTTCTCGCTATACACTATACAGCAGACACCTCTATAGCATTTTCATCCGTAGCACATATTTGCCGAGATGTAAACAACGGATGACTCCTACGCAATATTCATGCAAACGGCGCCTCATTCTTCTTTATCTGCATCTACTTACACATCGGACGTGGGATATATTATGGCTCATATCTATTTAAAGAGACATGAAATATTGGAGTTATTCTTCCATTTCTTGTCATAGCCACAGCTTTTGTTGGCTATGTATTACCATGAGGGCAAATATCATTTTGAGGGGCCACTGTAATTACTAATCTCCTATCCGCTGCTCCATATATCGGAACAGAATTAGTTCAATGAATCTGAGGTGGATTCTCAGTCGATAACGCCACACTAACCCGATTTTTTACATTTCACTTTATCCTACCATTTGCTATTGCAGGCGCAAGTATACTTCACCTGCTCTTCCTTCACCAAACAGGATCATCTAACCCAACGGGACTTAATTCTGATCCAGACAAAATTCCATTTCATGCCTATTACTCCTTTAAGGA
>BLLJ327
ATAACTCTTTCATTGACCTGCCCGCTCCAATTAACTTATCTTCATGATGAAACTTTGGCTCCCTACTAGGCATTTGCCTAATTTTACAAATCGCCACAGGATTATTTCTCGCTATACACTATACAGCAGACACCTCTATAGCATTTTCATCCGTAGCACATATTTGNCGAGATGTAAACAACGGATGACTCCTGCGNAATATTCANGCAAATGGCGCCTCATTCTTCTTTATCTGCATCTACTTACACATCGGACGTGGGATATATTATGGCTCATATCTATTTAAAGAAACATGAAATATTGGGGTTATTCTTCCATTTCTTGTCATAGCCACAGCTTTTGTTGGCTATGTATTACCGTGAGGGCAAATATCATTTTGAGGGGCCACTGTAATTACTAATCTCCTATCCGCTGCTCCATATATCGGAACAGAATTAGTTCAATGAATCTGAGGTGGATTCTCAGTCGATAACGCCACACTAACCCGATTTTTTACATTTCACTTTATCCTACCATTTGCTATTGCAGGCGCAAGTATACTTCACCTGCTCTTCCTTCACCAAACAGGATCATCTAACCCAACGGGACTTAATTCTGATCCAGACAAAATTCCATTTCATGCCTATTACTCCTTTAAGGA
>BLPT025
ATAACTCTTTCATTGACCTGCCCGCTCCAATTAACTTATCTTCATGATGAAACTTTGGCTCCCTACTAGGCATTTGCCTAATTTTACAAATCGCCACAGGGTTATTTCTCGCTATACACTATACAGCAGACACCTCTATAGCATTTTCATCCGTAGCACATATTTGCCGAGATGTAAACAACGGATGACTCCTACGCAATATTCATGCAAACGGCGCCTCATTCTTCTTTATCTGCATCTACTTACACATCGGACGTGGGATATATTATGGCTCATATCTATTTAAAGAGACATGAAATATTGGAGTTATTCTTCCATTTCTTGTCATAGCCACAGCTTTTGTTGGCTATGTATTACCATGAGGGCAAATATCATTTTGAGGGGCCACTGTAATTACTAATCTCCTATCCGCTGCTCCATATATCGGAACAGAATTAGTTCAATGAATCTGAGGTGGATTCTCAGTCGATAACGCCACACTAACCCGATTTTTTACATTTCACTTTATCCTACCATTTGCTATTGCAGGCGCAAGTATACTTCACCTGCTCTTCCTTCACCAAACAGGATCATCTAACCCAACGGGACTTAATTCTGATCCAGACAAAATTCCATTTCATGCCTATTACTCCTTTAAAGA
>BLLY426
ATGACTGATTAATGGACCTTCACGCACCAATTAAAATATCTTCATGATGAAACTTTGGCTCCCTACTAGGCATTTGACTAATTTTACATATCGCCACAGGGTTAATTCTCGCTATACACTATACAGCAGACACCTCTATAGCATTTTCATCCGTAGCACATATTTGCCGAGATGTAAACAACGGATGACTCCTACGCAATATTCATGCAAACGGCGCCTCATTCTTCTTTATCTGCATCTACTTACACATCGGACGTGGGATATATTATGGCTCATATCTATTTAAAGAGACATGAAATATTGGAGTTATTCTTCCATTTCTTGTCATAGCCACAGCTTTTGTTGGCTATGTATTACCATGAGGGCAAATATCATTTTGAGGGGCCACTGTAATTACTAATCTCCTATCCGCTGCTCCATATATCGGAACAGAATTAGTTCAATGAATCTGAGGTGGATTCTCAGTCGATAACGCCACACTAACCCGATTTTTTACATTTCACTTTATCCTACCATTTGCTATTGCAGGCGCAAGTATACTTCACCTGCTCTTCCTTCACCAAACAGGATCATCTAACCCAACGGGACTTAATTCTGATCCAGACAAAATTCCATTTCATGCCTATTACTCCTTTAAAGA
>BLLY455
ATAACTCTTTCATTGACCTGCCCGCTCCAATTAACTTATCTTCATGATGAAACTTTGGCTCCCTACTAGGCATTTGCCTAATTTTACAAATCGCCACAGGGTTATTTCTCGCTATACACTATACAGCAGACACCTCTATAGCATTTTCATCCGTAGCACATATTTGCCGAGATGTAAACAACGGATGACTCCTACGCAATATTCATGCAAACGGCGCCTCATTCTTCTTTATCTGCATCTACTTACACATCGGACGTGGGATATATTATGGCTCATATCTATTTAAAGAGACATGAAATATTGGAGTTATTCTTCCATTTCTTGTCATAGCCACAGCTTTTGTTGGCTATGTATTACCATGAGGGCAAATATCATTTTGAGGGGCCACTGTAATTACTAATCTCCTATCCGCTGCTCCATATATCGGAACAGAATTAGTTCAATGAATCTGAGGTGGATTCTCAGTCGATAACGCCACACTAACCCGATTTTTTACATTTCACTTTATCCTACCATTTGCTATTGCAGGCGCAAGTATACTTCACCTGCTCTTCCTTCACCAAACAGGATCATCTAACCCAACGGGACTTAATTCTGATCCAGACAAAATTCCATTTCATGCCTATTACTCCTTTAAAGA
>BLPT204
ATGACTCTATCATTCACCTGCCCGCTCCAATTAACTTATCTTCATGACCACACTTTGGCTCCCTACTAGGCATTTGCCTAATTTTACAAATCGCCACAGGATTATTTCTCGCTATACACTATACAGCAGACACCTCTATAGCATTTTCATCCGTAGCACATATTTGCCGAGATGTAAACAACGGATGACTCCTGCGCAATATTCATGCAAACGGCGCCTCATTCTTCTTTATCTGCATCTACTTACACATCGGACGTGGGATATATTATGGCTCATATCTATTTAAAGAAACATGAAATATTGGAGTTATTCTTCCATTTCTTGTCATAGCCACAGCTTTTGTTGGCTATGTATTACCATGAGGGCAAATATCATTTTGAGGGGCCACTGTAATTACTAATCTCCTATCCGCTGCTCCATATATCGGAACAGAATTAGTTCAATGAATCTGAGGTGGATTCTCAGTCGATAACGCCACACTAACCCGATTTTTTACATTTCACTTTATCCTACCGTTTGCTATTGCAGGCGCAAGTATACTTCACCTGCTCTTCCTTCACCAAACAGGATCATCTAACCCAACGGGACTTAATTCTGATCCAGACAAAATTCCATTTCATGCCTATTATTCTTTTAAGGA
>BLPT021
ATAACTCTTTCATTGACCTGCCCGCTCCAATTAACTTATCTTCATGATGAAACTTTGGCTCCCTACTAGGCATTTGCCTAATTTTACAAATCGCCACAGGGTTATTTCTCGCTATACACTATACAGCAGACACCTCTATAGCATTTTCATCCGTAGCACATATTTGCCGAGATGTAAACAACGGATGACTCCTACGCAATATTCATGCAAACGGCGCCTCATTTTTCTTTATCTGCATCTACTTACACATCGGACGTGGGATATATTATGGCTCATATCTATTTAAAGAGACATGAAATATTGGAGTTATTCTTCCATTTCTTGTCATAGCCACAGCTTTTGTTGGCTATGTATTACCATGAGGGCAAATATCATTTTGAGGGGCCACTGTAATTACTAATCTCCTATCCGCTGCTCCATATATCGGAACAGAATTAGTTCAATGAATCTGAGGTGGATTCTCAGTCGATAACGCCACACTAACCCGATTTTTTACATTTCACTTTATCCTACCATTTGCTATTGCAGGCGCAAGTATACTTCACCTGCTCTTCCTTCACCAAACAGGATCATCTAACCCAACGGGACTTAATTCTGATCCAGACAAAATTCCATTTCATGCCTATTACTCCTTTAAGGA
>BLYA049
ATAACTCTTTCATTGACCTGCCCGCTCCAATTAACTTATCTTCATGATGAAACTTTGGCTCCCTACTAGGCATTTGCCTAATTTTACAAATCGCCACAGGGTTATTTCTCGCTATACACTATACAGCAGACACCTCTATAGCATTTTCATCCGTAGCACATATTTGCCGAGATGTAAACAACGGATGACTCCTACGCAATATTCATGCAAACGGCGCCTCATTCTTCTTTATCTGCATCTACTTACACATCGGACGTGGGATATATTATGGCTCATATCTGTTTAAAGAGACATGAAATATTGGAGTTATTCTTCCATTTCTTGTCATAGCCACAGCTTTTGTTGGCTATGTATTACCATGAGGGCAAATATCATTTTGAGGGGCCACTGTAATTACTAATCTCCTATCCGCTGCTCCATATATCGGAACAGAATTAGTTCAATGAATCTGAGGTGGATTCTCAGTCGATAACGCCACACTAACCCGATTTTTTACATTTCACTTTATCCTACCATTTGCTATTGCAGGCGCAAGTATACTTCACCTGCTCTTCCTTCACCAAACAGGATCATCTAACCCAACGGGACTTAATTCTGATCCAGACAAAATTCCATTTCATGCCTATTACTCCTTTAAAGA
>BLYA050
ATAACTCTTTCATTGACCTGCCCGCTCCAATTAACTTATCTTCATGATGAAACTTTGGCTCCCTACTAGGCATTTGCCTAATTTTACAAATCGCCACAGGGTTATTTCTCGCTATACACTATACAGCAGACACCTCTATAGCATTTTCATCCGTAGCACATATTTGCCGAGATGTAAACAACGGATGACTCCTACGCAATATTCATGCAAACGGCGCCTCATTCTTCTTTATCTGCATCTACTTACACATCGGACGTGGGATATATTATGGCTCATATCTATTTAAAGAGACATGAAATATTGGAGTTATTCTTCCATTTCTTGTCATAGCCACAGCTTTTGTTGGCTATGTATTACCATGAGGGCAAATATCATTTTGAGGGGCCACTGTAATTACTAATCTCCTATCCGCTGCTCCATATATCGGAACAGAATTAGTTCAATGAATCTGAGGTGGATTCTCAGTCGATAACGCCACACTAACCCGATTTTTTACATTTCACTTTATCCTACCATTTGCTATTGCAGGCGCAAGTATACTTCACCTGCTCTTCCTTCACCAAACAGGATCATCTAACCCAACGGGACTTAATTCTGATCCAGACAAAATTCCATTTCATGCCTATTACTCCTTTAAAGA
>BLYA048
ATAACTCTTTCATTGACCTGCCCGCTCCAATTAACTTATCTTCATGATGAAACTTTGGCTCCCTACTAGGCATTTGCCTAATTTTACAAATCGCCACAGGGTTATTTCTCGCTATACACTATACAGCAGACACCTCTATAGCATTTTCATCCGTAGCACATATTTGCCGAGATGTAAACAACGGATGACTCCTACGCAATATTCATGCAAACGGCGCCTCATTCTTCTTTATCTGCATCTACTTACACATCGGACGTGGGATATATTATGGCTCATATCTATTTAAAGAGACATGAAATATTGGAGTTATTCTTCCATTTCTTGTCATAGCCACAGCTTTTGTTGGCTATGTATTACCATGAGGGCAAATATCATTTTGAGGGGCCACTGTAATTACTAATCTCCTATCCGCTGCTCCATATATCGGAACAGAATTAGTTCAATGAATCTGAGGTGGATTCTCAGTCGATAACGCCACACTAACCCGATTTTTTACATTTCACTTTATCCTACCATTTGCTATTGCAGGCGCAAGTATACTTCACCTGCTCTTCCTTCACCAAACAGGATCATCTAACCCAACGGGACTTAATTCTGATCCAGACAAAATTCCATTTCATGCCTATTACTCCTTTAAAGA
>BLYA047
ATAAGTCTTTCATTGACCTGACCGCTCCAATTAACTTATCTTCATGATGAAACTTTGGCTCCCTACTAGGCATTTGCCTAATTTTACAAATCGCCACAGGATTATTTCTCGCTATACACTATACAGCAGACACCTCTATAGCATTTTCATCCGTAGCACATATCTGCCGAGATGTAAACAACGGATGACTCCTGCGCAATATTCATGCAAATGGCGCCTCATTCTTCTTTATCTGCATCTACTTACACATCGGACGTGGGATATATTATGGCTCATATCTATTTAAAGAAACATGAAATATTGGGGTTATTCTTCCATTTCTTGTCATAGCCACAGCTTTTGTTGGCTATGTATTACCATGAGGGCAAATATCATTTTGAGGGGCCACTGTAATTACTAATCTCCTATCCGCTGCTCCATATATCGGAACAGAATTAGTTCAATGAATCTGAGGTGGATTCTCAGTCGATAACGCCACACTAACCCGATTTTTTACATTTCACTTTATCCTACCGTTTGCTATTGCAGGCGCAAGTATACTTCACCTGCTCTTCCTTCACCAAACAGGATCATCTAACCCAACGGGACTTAATTCTGATCCAGACAAAATTCCATTTCATGCCTATTACTCCTTTAAGGA
>BLYA046
ATAACTCTTTCATTGACCTGCCCGCTCCAATTAACTTATCTTCATGATGAAACTTTGGCTCCCTACTAGGCATTTGCCTAATTTTACAAATCGCCACAGGGTTATTTCTCGCTATACACTATACAGCAGACACCTCTATAGCATTTTCATCCGTAGCACATATTTGCCGAGATGTAAACAACGGATGACTCCTACGCAATATTCATGCAAACGGCGCCTCATTCTTCTTTATCTGCATCTACTTACACATCGGACGTGGGATATATTATGGCTCATATCTATTTAAAGAGACATGAAATATTGGAGTTATTCTTCCATTTCTTGTCATAGCCACAGCTTTTGTTGGCTATGTATTACCATGAGGGCAAATATCATTTTGAGGGGCCACTGTAATTACTAATCTCCTATCCGCTGCTCCATATATCGGAACAGAATTAGTTCAATGAATCTGAGGTGGATTCTCAGTCGATAACGCCACACTAACCCGATTTTTTACATTTCACTTTATCCTACCATTTGCTATTGCAGGCGCAAGTATACTTCACCTGCTCTTCCTTCACCAAACAGGATCATCTAACCCAACGGGACTTAATTCTGATCCAGAAAAAATTCCATTTCATGCCTATTACTCCTTTAAAGA
>BLYA044
ATAACTCTTTCATTGACCTGCCCGCTCCAATTAACTTATCTTCATGATGAAACTTTGGCTCCCTACTAGGCATTTGCCTAATTTTACAAATCGCCACAGGGTTATTTCTCGCTATACACTATACAGCAGACACCTCTATAGCATTTTCATCCGTAGCACATATTTGCCGAGATGTAAACAACGGATGACTCCTACGCAATATTCATGCAAACGGCGCCTCATTCTTCTTTATCTGCATCTACTTACACATCGGACGTGGGATATATTATGGCTCATATCTATTTAAAGAGACATGAAATATTGGAGTTATTCTTCCATTTCTTGTCATAGCCACAGCTTTTGTTGGCTATGTATTACCATGAGGGCAAATATCATTTTGAGGGGCCACTGTAATTACTAATCTCCTATCCGCTGCTCCATATATCGGAACAGAATTAGTTCAATGAATCTGAGGTGGATTCTCAGTCGATAACGCCACACTAACCCGATTTTTTACATTTCACTTTATCCTACCATTTGCTATTGCAGGCGCAAGTATACTTCACCTGCTCTTCCTTCACCAAACAGGATCATCTAACCCAACGGGACTTAATTCTGATCCAGACAAAATTCCATTTCATGCCTATTACTCCTTTAAAGA
>BLYA043
ATAACTCTTTCATTGACCTGCCCGCTCCAATTAACTTATCTTCATGATGAAACTTTGGCTCCCTACTAGGCATTTGCCTAATTTTACAAATCGCCACAGGGTTATTTCTCGCTATACACTATACAGCAGACACCTCTATAGCATTTTCATCCGTAGCACATATTTGCCGAGATGTAAACAACGGATGACTCCTACGCAATATTCATGCAAACGGCGCCTCATTCTTCTTTATCTGCATCTACTTACACATCGGACGTGGGATATATTATGGCTCATATCTATTTAAAGAGACATGAAATATTGGAGTTATTCTTCCATTTCTTGTCATAGCCACAGCTTTTGTTGGCTATGTATTACCATGAGGGCAAATATCATTTTGAGGGGCCACTGTAATTACTAATCTCCTATCCGCTGCTCCATATATCGGAACAGAATTAGTTCAATGAATCTGAGGTGGATTCTCAGTCGATAACGCCACACTAACCCGATTTTTTACATTTCACTTTATCCTACCATTTGCTATTGCAGGCGCAAGTATACTTCACCTGCTCTTCCTTCACCAAACAGGATCATCTAACCCAACGGGACTTAATTCTGATCCAGACAAAATTCCATTTCATGCCTATTACTCCTTTAAAGA
>BLYA042
ATAACTCTTTCATTGACCTGCCCGCTCCAATTAACTTATCTTCATGATGAAACTTTGGCTCCCTACTAGGCATTTGCCTAATTTTACAAATCGCCACAGGGTTATTTCTCGCTATACACTATACAGCAGACACCTCTATAGCATTTTCATCCGTAGCACATATTTGCCGAGATGTAAACAACGGATGACTCCTACGCAATATTCATGCAAACGGCGCCTCATTCTTCTTTATCTGCATCTACTTACACATCGGACGTGGGATATATTATGGCTCATATCTGTTTAAAGAGACATGAAATATTGGAGTTATTCTTCCATTTCTTGTCATAGCCACAGCTTTTGTTGGCTATGTATTACCATGAGGGCAAATATCATTTTGAGGGGCCACTGTAATTACTAATCTCCTATCCGCTGCTCCATATATCGGAACAGAATTAGTTCAATGAATCTGAGGTGGATTCTCAGTCGATAACGCCACACTAACCCGATTTTTTACATTTCACTTTATCCTACCATTTGCTATTGCAGGCGCAAGTATACTTCACCTGCTCTTCCTTCACCAAACAGGATCATCTAACCCAACGGGACTTAATTCTGATCCAGACAAAATTCCATTTCATGCCTATTACTCCTTTAAAGA
>BLYA040
ATAACTCTTTCATTGACCTGCCCGCTCCAATTAACTTATCTTCATGATGAAACTTTGGCTCCCTACTAGGCATTTGCCTAATTTTACAAATCGCCACAGGGTTATTTCTCGCTATACACTATACAGCAGACACCTCTATAGCATTTTCATCCGTAGCACATATTTGCCGAGATGTAAACAACGGATGACTCCTACGCAATATTCATGCAAACGGCGCCTCATTCTTCTTTATCTGCATCTACTTACACATCGGACGTGGGATATATTATGGCTCATATCTATTTAAAGAGACATGAAATATTGGAGTTATTCTTCCATTTCTTGTCATAGCCACAGCTTTTGTTGGCTATGTATTACCATGAGGGCAAATATCATTTTGAGGGGCCACTGTAATTACTAATCTCCTATCCGCTGCTCCATATATCGGAACAGAATTAGTTCAATGAATCTGAGGTGGATTCTCAGTCGATAACGCCACACTAACCCGATTTTTTACATTTCACTTTATCCTACCATTTGCTATTGCAGGCGCAAGTATACTTCACCTGCTCTTCCTTCACCAAACAGGATCATCTAACCCAACGGGACTTAATTCTGATCCAGACAAAATTCCATTTCATGCCTATTACTCCTTTAAAGA
>BLYA039
ATAACTCTTTCATTGACCTGCCCGCTCCAATTAACTTATCTTCATGATGAAACTTTGGCTCCCTACTAGGCATTTGCCTAATTTTACAAATCGCCACAGGGTTATTTCTCGCTATACACTATACAGCAGACACCTCTATAGCATTTTCATCCGTAGCACATATTTGCCGAGATGTAAACAACGGATGACTCCTACGCAATATTCATGCAAACGGCGCCTCATTCTTCTTTATCTGCATCTACTTACACATCGGACGTGGGATATATTATGGCTCATATCTATTTAAAGAGACATGAAATATTGGAGTTATTCTTCCATTTCTTGTCATAGCCACAGCTTTTGTTGGCTATGTATTACCATGAGGGCAAATATCATTTTGAGGGGCCACTGTAATTACTAATCTCCTATCCGCTGCTCCATATATCGGAACAGAATTAGTTCAATGAATCTGAGGTGGATTCTCAGTCGATAACGCCACACTAACCCGATTTTTTACATTTCACTTTATCCTACCATTTGCTATTGCAGGCGCAAGTATACTTCACCTGCTCTTCCTTCACCAAACAGGATCATCTAACCCAACGGGACTTAATTCTGATCCAGACAAAATTCCATTTCATGCCTATTACTCCTTTAAAGA
>BLYA036
ATAACTCTTTCATTGACCTGCCCGCTCCAATTAACTTATCTTCATGATGAAACTTTGGCTCCCTACTAGGCATTTGCCTAATTTTACAAATCGCCACAGGGTTATTTCTCGCTATACACTATACAGCAGACACCTCTATAGCATTTTCATCCGTAGCACATATTTGCCGAGATGTAAACAACGGATGACTCCTACGCAATATTCATGCAAACGGCGCCTCATTCTTCTTTATCTGCATCTACTTACACATCGGACGTGGGATATATTATGGCTCATATCTATTTAAAGAGACATGAAATATTGGAGTTATTCTTCCATTTCTTGTCATAGCCACAGCTTTTGTTGGCTATGTATTACCATGAGGGCAAATATCATTTTGAGGGGCCACTGTAATTACTAATCTCCTATCCGCTGCTCCATATATCGGAACAGAATTAGTTCAATGAATCTGAGGTGGATTCTCAGTCGATAACGCCACACTAACCCGATTTTTTACATTTCACTTTATCCTACCATTTGCTATTGCAGGCGCAAGTATACTTCACCTGCTCTTCCTTCACCAAACAGGATCATCTAACCCAACGGGACTTAATTCTGATCCAGACAAAATTCCATTTCATGCCTATTACTCCTTTAAAGA
>BLYA035
ATAACTCTTGCAGTGACCTGCACACTCCACTTAACTTATCTTCATGATGAAACTTTGGCTCCCTACTAGGTATTTGCCTAATTTTACAAATCGCCACAGGGTTATTTCTCGCTATACACTATACAGCAGACACCTCTATAGCATTTTCATCCGTAGCACATATCTGCCGAGATGTAAACAACGGATGACTCCTGCGCAATATTCATGCAAATGGCGCCTCATTCTTCTTTATCTGCATCTACTTACACATCGGACGTGGGATATATTATGGCTCATATCTATTTAAAGAAACATGAAATATTGGGGTTATTCTTCCATTTCTTGTCATAGCCACAGCTTTTGTTGGCTATGTATTACCGTGAGGGCAAATATCATTTTGAGGGGCCACTGTAATTACTAATCTCCTATCCGCTGCTCCATATATCGGAACAGAATTAGTTCAATGAATCTGAGGTGGATTCTCAGTCGATAACGCCACACTAACCCGATTTTTTACATTTCACTTTATCCTACCATTTGCTATTGCAGGCGCAAGTATACTTCACCTGCTCTTCCTTCACCAAACAGGATCATCTAACCCAACGGGACTTAATTCTGATCCAGACAAAATTCCATTTCATGCCTATTACTCCTTTAAGGA
>BLYA033
ATAACTCTTTCATTGACCTGCCCGCTCCAATTAACTTATCTTCATGATGAAACTTTGGCTCCCTACTAGGCATTTGCCTAATTTTACAAATCGCCACAGGGTTATTTCTCGCTATACACTATACAGCAGACACCTCTATAGCATTTTCATCCGTAGCACATATTTGCCGAGATGTAAACAACGGATGACTCCTACGCAATATTCATGCAAACGGCGCCTCATTCTTCTTTATCTGCATCTACTTACACATCGGACGTGGGATATATTATGGCTCATATCTATTTAAAGAGACATGAAATATTGGAGTTATTCTTCCATTTCTTGTCATAGCCACAGCTTTTGTTGGCTATGTATTACCATGAGGGCAAATATCATTTTGAGGGGCCACTGTAATTACTAATCTCCTATCCGCTGCTCCATATATCGGAACAGAATTAGTTCAATGAATCTGAGGTGGATTCTCAGTCGATAACGCCACACTAACCCGATTTTTTACATTTCACTTTATCCTACCATTTGCTATTGCAGGCGCAAGTATACTTCACCTGCTCTTCCTTCACCAAACAGGATCATCTAACCCAACGGGACTTAATTCTGATCCAGACAAAATTCCATTTCATGCCTATTACTCCTTTAAAGA
>BLPT020
ATAACTCTTTCATTGACCTGCCCGCTCCAATTAACTTATCTTCATGATGAAACTTTGGCTCCCTACTAGGCATTTGCCTAATTTTACAAATCGCCACAGGGTTATTTCTCGCTATACACTATACAGCAGACACCTCTATAGCATTTTCATCCGTAGCACATATTTGCCGAGATGTAAACAACGGATGACTCCTACGCAATATTCATGCAAACGGCGCCTCATTCTTCTTTATCTGCATCTACTTACACATCGGACGTGGGATATATTATGGCTCATATCTATTTAAAGAGACATGAAATATTGGAGTTATTCTTCCATTTCTTGTCATAGCCACAGCTTTTGTTGGCTATGTATTACCATGAGGGCAAATATCATTTTGAGGGGCCACTGTAATTACTAATCTCCTATCCGCTGCTCCATATATCGGAACAGAATTAGTTCAATGAATCTGAGGTGGATTCTCAGTCGATAACGCCACACTAACCCGATTTTTTACATTTCACTTTATCCTACCATTTGCTATTGCAGGCGCAAGTATACTTCACCTGCTCTTCCTTCACCAAACAGGGTCATCTAACCCAACGGGACTTAATTCTGATCCAGACAAAATTCCATTTCATGCCTATTACTCCTTTAAAGA
>BLPT019
ATAACTCTTTCATTGACCTGCCCGCTCCAATTAACTTATCTTCATGATGAAACTTTGGCTCCCTACTAGGCATTTGCCTAATTTTACAAATCGCCACAGGGTTATTTCTCGCTATACACTATACAGCAGACACCTCTATAGCATTTTCATCCGTAGCACATATTTGCCGAGATGTAAACAACGGATGACTCCTACGCAATATTCATGCAAACGGCGCCTCATTCTTCTTTATCTGCATCTACTTACACATCGGACGTGGGATATATTATGGCTCATATCTATTTAAAGAGACATGAAATATTGGAGTTATTCTTCCATTTCTTGTCATAGCCACAGCTTTTGTTGGCTATGTATTACCATGAGGGCAAATATCATTTTGAGGGGCCACTGTAATTACTAATCTCCTATCCGCTGCTCCATATATCGGAACAGAATTAGTTCAATGAATCTGAGGTGGATTCTCAGTCGATAACGCCACACTAACCCGATTTTTTACATTTCACTTTATCCTACCATTTGCTATTGCAGGCGCAAGTATACTTCACCTGCTCTTCCTTCACCAAACAGGATCATCTAACCCAACGGGACTTAATTCTGATCCAGACAAAATTCCATTTCATGCCTATTACTCCTTTAAAGA
>BLPT009
ATAACTCTTTCATTGACCTGCCCGCTCCAATTAACTTATCTTCATGATGAAACTTTGGCTCCCTACTAGGCATTTGCCTAATTTTACAAATCGCCACAGGGTTATTTCTCGCTATACACTATACAGCAGACACCTCTATAGCATTTTCATCCGTAGCACATATTTGCCGAGATGTAAACAACGGATGACTCCTACGCAATATTCATGCAAACGGCGCCTCATTCTTCTTTATCTGCATCTACTTACACATCGGACGTGGGATATATTATGGCTCATATCTATTTAAAGAGACATGAAATATTGGAGTTATTCTTCCATTTCTTGTCATAGCCACAGCTTTTGTTGGCTATGTATTACCATGAGGGCAAATATCATTTTGAGGGGCCACTGTAATTACTAATCTCCTATCCGCTGCTCCATATATCGGAACAGAATTAGTTCAATGAATCTGAGGTGGATTCTCAGTCGATAACGCCACACTAACCCGATTTTTTACATTTCACTTTATCCTACCATTTGCTATTGCAGGCGCAAGTATACTTCACCTGCTCTTCCTTCACCAAACAGGATCATCTAACCCAACGGGACTTAATTCTGATCCAGACAAAATTCCATTTCATGCCTATTACTCCTTTAAAGA
>BLLY439
ATAACTCTTTCATTGACCTGCCCGCTCCAATTAACTTATCTTCATGATGAAACTTTGGCTCCCTACTAGGCATTTGCCTAATTTTACAAATCGCCACAGGGTTATTTCTCGCTATACACTATACAGCAGACACCTCTATAGCATTTTCATCCGTAGCACATATTTGCCGAGATGTAAACAACGGATGACTCCTACGCAATATTCATGCAAACGGCGCCTCATTCTTCTTTATCTGCATCTACTTACACATCGGACGTGGGATATATTATGGCTCATATCTATTTAAAGAGACATGAAATATTGGAGTTATTCTTCCATTTCTTGTCATAGCCACAGCTTTTGTTGGCTATGTATTACCATGAGGGCAAATATCATTTTGAGGGGCCACTGTAATTACTAATCTCCTATCCGCTGCTCCATATATCGGAACAGAATTAGTTCAATGAATCTGAGGTGGATTCTCAGTCGATAACGCCACACTAACCCGATTTTTTACATTTCACTTTATCCTACCATTTGCTATTGCAGGCGCAAGTATACTTCACCTGCTCTTCCTTCACCAAACAGGATCATCTAACCCAACGGGACTTAATTCTGATCCAGACAAAATTCCATTTCATGCCTATTACTCCTTTAAAGA
>BLLY432
ATAACTCTTTCATTGACCTGCCCGCTCCAATTAACTTATCTTCATGATGAAACTTTGGCTCCCTACTAGGCATTTGCCTAATTTTACAAATCGCCACAGGGTTATTTCTCGCTATACACTATACAGCAGACACCTCTATAGCATTTTCATCCGTAGCACATATTTGCCGAGATGTAAACAACGGATGACTCCTACGCAATATTCATGCAAACGGCGCCTCATTCTTCTTTATCTGCATCTACTTACACATCGGACGTGGGATATATTATGGCTCATATCTATTTAAAGAGACATGAAATATTGGAGTTATTCTTCCATTTCTTGTCATAGCCACAGCTTTTGTTGGCTATGTATTACCATGAGGGCAAATATCATTTTGAGGGGCCACTGTAATTACTAATCTCCTATCCGCTGCTCCATATATCGGAACAGAATTAGTTCAATGAATCTGAGGTGGATTCTCAGTCGATAACGCCACACTAACCCGATTTTTTACATTTCACTTTATCCTACCATTTGCTATTGCAGGCGCAAGTATACTTCACCTGCTCTTCCTTCACCAAACAGGATCATCTAACCCAACGGGACTTAATTCTGATCCAGACAAAATTCCATTTCATGCCTATTACTCCTTTAAAGA
>BLLY420
ATAACTCTTTCATTGACCTGCCCGCTCCAATTAACTTATCTTCATGATGAAACTTTGGCTCCCTACTAGGCATTTGCCTAATTTTACAAATCGCCACAGGGTTATTTCTCGCTATACACTATACAGCAGACACCTCTATAGCATTTTCATCCGTAGCACATATTTGCCGAGATGTAAACAACGGATGACTCCTACGCAATATTCATGCAAACGGCGCCTCATTCTTCTTTATCTGCATCTACTTACACATCGGACGTGGGATATATTATGGCTCATATCTATTTAAAGAGACATGAAATATTGGAGTTATTCTTCCATTTCTTGTCATAGCCACAGCTTTTGTTGGCTATGTGTTACCATGAGGGCAAATATCATTTTGAGGGGCCACTGTAATTACTAATCTCCTATCCGCTGCTCCATATATCGGAACAGAATTAGTTCAATGAATCTGAGGTGGATTCTCAGTCGATAACGCCACACTAACCCGATTTTTTACATTTCACTTTATCCTACCATTTGCTATTGCAGGCGCAAGTATACTTCACCTGCTCTTCCTTCACCAAACAGGATCATCTAACCCAACGGGACTTAATTCTGATCCAGACAAAATTCCATTTCATGCCTATTACTCCTTTAAAGA
>BLLY418
ATAACTCTTTCATTGACCTGACCGCACCAATTAACTTATCTTCATGATGAAACTTTGGCTCCCTACTAGGCATTTGCCTAATTTTACAAATCGCCACAGGGTTATTTCTCGCTATACACTATACAGCAGACACCTCTATAGCATTTTCATCCGTAGCACATATTTGCCGAGATGTAAACAACGGATGACTCCTACGCAATATTCATGCAAACGGCGCCTCATTCTTCTTTATCTGCATCTACTTACACATCGGACGTGGGATATATTATGGCTCATATCTATTTAAAGAGACATGAAATATTGGAGTTATTCTTCCATTTCTTGTCATAGCCACAGCTTTTGTTGGCTATGTATTACCATGAGGGCAAATATCATTTTGAGGGGCCACTGTAATTACTAATCTCCTATCCGCTGCTCCATATATCGGAACAGAATTAGTTCAATGAATCTGAGGTGGATTCTCAGTCGATAACGCCACACTAACCCGATTTTTTACATTTCACTTTATCCTACCATTTGCTATTGCAGGCGCAAGTATACTTCACCTGCTCTTCCTTCACCAAACAGGATCATCTAACCCAACGGGACTTAATTCTGATCCAGACAAAATTCCATTTCATGCCTATTACTCCTTTAAAGA
>BLYA034
ATAACTCTTTCATTGACCTGCCCGCTCCAATTAACTTATCTTCATGATGAAACTTTGGCTCCCTACTAGGCATTTGCCTAATTTTACAAATCGCCACAGGGTTATTTCTCGCTATACACTATACAGCAGACACCTCTATAGCATTTTCATCCGTAGCACATATTTGCCGAGATGTAAACAACGGATGACTCCTACGCAATATTCATGCAAACGGCGCCTCATTCTTCTTTATCTGCATCTACTTACACATCGGACGTGGGATATATTATGGCTCATATCTATTTAAAGAGACATGAAATATTGGAGTTATTCTTCCATTTCTTGTCATAGCCACAGCTTTTGTTGGCTATGTATTACCATGAGGGCAAATATCATTTTGAGGGGCCACTGTAATTACTAATCTCCTATCCGCTGCTCCATATATCGGAACAGAATTAGTTCAATGAATCTGAGGTGGATTCTCAGTCGATAACGCCACACTAACCCGATTTTTTACATTTCACTTTATCCTACCATTTGCTATTGCAGGCGCAAGTATACTTCACCTGCTCTTCCTTCACCAAACAGGATCATCTAACCCAACGGGACTTAATTCTGATCCAGACAAAATTCCATTTCATGCCTATTACTCCTTTAAAGA
>BLTP212
ATAACTCTTTCATTGACCTGCCCGCTCCAATTAACTTATCTTCATGATGAAACTTTGGCTCCCTACTAGGCATTTGCCTAATTTTACAAATCGCCACAGGGTTATTTCTCGCTATACACTATACAGCAGACACCTCTATAGCATTTTCATCCGTAGCACATATTTGCCGAGATGTAAACAACGGATGACTCCTACGCAATATTCATGCAAACGGCGCCTCATTCTTCTTTATCTGCATCTACTTACACATCGGACGTGGGATATATTATGGCTCATATCTATTTAAAGAGACATGAAATATTGGAGTTATTCTTCCATTTCTTGTCATAGCCACAGCTTTTGTTGGCTATGTACTACCATGAGGGCAAATATCATTTTGAGGGGCCACTGTAATTACTAATCTCCTATCCGCTGCTCCATATATCGGAACAGAATTAGTTCAATGAATCTGAGGTGGATTCTCAGTCGATAACGCCACACTAACCCGATTTTTTACATTTCACTTTATCCTACCATTTGCTATTGCAGGCGCAAGTATACTTCACCTGCTCTTCCTTCACCAAACAGGATCATCTAACCCAACGGGACTTAATTCTGATCCAGACAAAATTCCATTTCATGCTTATTACTCCTTTAAGGA
>BLTP224
ATAACTCATTAATGGACCTGCCCGCTCCAATTAACTTATCTTCTTGATGAAACTTTGGCTCCCTACTAGGCATTTGCCTAATTTTACAAATCGCCACAGGATTATTTCTCGCTATACACTATACAGCAGACACCTCTATAGCATTTTCATCCGTAGCACATATCTGCCGAGATGTAAACAACGGATGACTCCTGCGCAATATTCATGCAAATGGCGCCTCATTCTTCTTTATCTGCATCTACTTACACATCGGACGTGGGATATATTATGGCTCATATCTATTTAAAGAAACATGAAATATTGGGGTTATTCTTCCATTTCTTGTCATAGCCACAGCTTTTGTTGGCTATGTATTACCATGAGGGCAAATATCATTTTGAGGGGCCACTGTAATTACTAATCTCCTATCCGCTGCTCCATATATCGGAACAGAATTAGTTCAATGAATCTGAGGTGGATTCTCAGTCGATAACGCCACACTAACCCGATTTTTTACATTTCACTTTATCCTACCGTTTGCTATTGCAGGCGCAAGTATACTTCACCTGCTCTTCCTTCACCAAACAGGATCATCTAACCCAACGGGACTTAATTCTGATCCAGACAAAATTCCATTTCATGCCTATTACTCCTTTAAGGA
>BLTP216
ATAACTCTTTCATTGACNTGCCCGCTCCAATTAACTTATCTTCATGATGAAACTTTGGCTCCCTACTAGGCATTTGCCTAATTTTACAAATCGCCNCAGGATTATTTCTCGCTATNCACTATACAGCAGACACCTNTATGGCATTTTCATCCGTAGCACATATTTGCCGAGATGTAAACAACGGATGACTCCTACGCAATATTCATGCAAATGGCGCCTCATTCTTCTTTATCTGCATCTACTTACACATCGGACGTGGGATATATTATGGCTCATATCTATTTAAAGAAACATGAAATATTGGAGTTATTCTTCCATTTNTTGTCATAGCCACAGCTTTTGTTGGCTATGTATTACCATGAGGGCAAATATCATTTTGAGGGGCCACNGTAATTACTAATNTCCTNTCCGCTGCTCCATATATCGGAACAGAATTAGTTCAATGAATCTGAGGTGGGTTCTCAGTCGATAACGCCACACTAGCCCGATTTTTTACATTTCACTTTATCCTGCCATTTGCTATTGCAGGCGCAAGTATACTTCACCTGCTCTTCCTTCACCAAACAGGATCATCTAACCCAACGGGACTTAATTCTGATCCAGACAAAATTCCATTTCATGCTTTTTATTCCTTTAAGGA
>BLTP211
ATAACTCTTTCATTGACCTGCCCGCTCCAATTAACTTATCTTCATGATGAAACTTTGGCTCCCTACTAGGCATTTGCCTAATTTTACAAATCGCCACAGGGTTATTTCTCGCTATACACTATACAGCAGACACCTCTATAGCATTTTCATCCGTAGCACATATTTGCCGAGATGTAAACAACGGATGACTCCTACGCAATATTCATGCAAACGGCGCCTCATTCTTCTTTATCTGCATCTACTTACACATCGGACGTGGGATATATTATGGCTCATATCTATTTAAAGAGACATGAAATATTGGAGTTATTCTTCCATTTCTTGTCATAGCCACAGCTTTTGTTGGCTATGTACTACCATGAGGGCAAATATCATTTTGAGGGGCCACTGTAATTACTAATCTCCTATCCGCTGCTCCATATATCGGAACAGAATTAGTTCAATGAATCTGAGGTGGATTCTCAGTCGATAACGCCACACTAACCCGATTTTTTACATTTCACTTTATCCTACCATTTGCTATTGCAGGCGCAAGTATACTTCACCTGCTCTTCCTTCACCAAACAGGATCATCTAACCCAACGGGACTTAATTCTGATCCAGACAAAATTCCATTTCATGCTTATTATTCCTTTAAGGA
>BLTP213
ATAACTCTTTCATTGACCTGCCCGCTCCAATTAACTTATCTTCATGATGAAACTTTGGCTCCCTACTAGGCATTTGCCTAATTTTACAAATCGCCACAGGATTATTTCTCGCTATACACTATACAGCAGACACCTCTATGGCATTTTCATCCGTAGCACATATTTGCCGAGATGTAAACAACGGATGACTCCTACGCAATATTCATGCAAATGGCGCCTCATTCTTCTTTATCTGCATCTACTTACACATCGGACGTGGGATATATTATGGCTCATATCTATTTAAAGAAACATGAAATATTGGAGTTATTCTTCCATTTCTTGTCATAGCCACAGCTTTTGTTGGCTATGTATTACCATGAGGGCAAATATCATTTTGAGGGGCCACTGTAATTACTAATCTCCTATCCGCTGCTCCATATATCGGAACAGAATTAGTTCAATGAATCTGAGGTGGGTTCTCAGTCGATAACGCCACACTAGCCCGATTTTTTACATTTCACTTTATCCTGCCATTTGCTATTGCAGGCGCAAGTATACTTCACCTGCTCTTCCTTCACCAAACAGGATCATCTAACCCAACGGGACTTAATTCTGATCCAGACAAAATTCCATTTCATGCTTTTTATTCCTTTAAGGA
>BLTP210
ATGACTCATTAATGGACCTGCACGCACCAATTAACTTATCTTCTTGATGAAACTTTGGCTCCCTACTAGGCATTTGCCTAATTTTACAAATCGCCACAGGATTATTTCTCGCTATACACTATACAGCAGACACCTCTATAGCATTTTCATCCGTAGCACATATCTGCCGAGATGTAAACAACGGATGACTCCTGCGCAATATTCATGCAAATGGCGCCTCATTCTTCTTTATCTGCATCTACTTACACATCGGACGTGGGATATATTATGGCTCATATCTATTTAAAGAAACATGAAATATTGGGGTTATTCTTCCATTTCTTGTCATAGCCACAGCTTTTGTTGGCTATGTATTACCATGAGGGCAAATATCATTTTGAGGGGCCACTGTAATTACTAATCTCCTATCCGCTGCTCCATATATCGGAACAGAATTAGTTCAATGAATCTGAGGTGGATTCTCAGTCGATAACGCCACACTAACCCGATTTTTTACATTTCACTTTATCCTACCGTTTGCTATTGCAGGCGCAAGTATACTTCACCTGCTCTTCCTTCACCAAACAGGATCATCTAACCCAACGGGACTTAATTCTGATCCAGACAAAATTCCATTTCATGCTTATTACTCCTTTAAGGA
>BLTP217
ATGACTCATTAATGGACCTGCACGCACCAATTAACTTATCTTCTTGATGAAACTTTGGCTCCCTACTAGGCATTTGCCTAATTTTACAAATCGCCACAGGATTATTTCTCGCTATACACTATACAGCAGACACCTCTATAGCATTTTCATCCGTAGCACATATCTGCCGAGATGTAAACAACGGATGACTCCTGCGCAATATTCATGCAAATGGCGCCTCATTCTTCTTTATCTGCATCTACTTACACATCGGACGTGGGATATATTATGGCTCATATCTATTTAAAGAAACATGAAATATTGGGGTTATTCTTCCATTTCTTGTCATAGCCACAGCTTTTGTTGGCTATGTATTACCATGAGGGCAAATATCATTTTGAGGGGCCACTGTAATTACTAATCTCCTATCCGCTGCTCCATATATCGGAACAGAATTAGTTCAATGAATCTGAGGTGGATTCTCAGTCGATAACGCCACACTAACCCGATTTTTTACATTTCACTTTATCCTACCGTTTGCTATTGCAGGCGCAAGTATACTTCACCTGCTCTTCCTTCACCAAACAGGATCATCTAACCCAACGGGACTTAATTCTGATCCAGACAAAATTCCATTTCATGCTTATTACTCCTTTAAGGA
>BLAA181
ATAAGTCATACATGGACCTCCACGCACCGATTAAGATATCTTCTTTATCACCCTTTGGCTCCCTACTAGGCATTTGCCTAATTTTACAAATCGCCACAGGGTTATTTCTCGCTATACACTATACAGCAGACACCTCTATAGCATTTTCATCCGTAGCACATATTTGCCGAGATGTAAACAACGGATGACTCCTACGCAATATTCATGCAAACGGCGCCTCATTCTTCTTTATCTGCATCTACTTACACATCGGACGTGGGATATATTATGGCTCATATCTATTTAAAGAGACATGAAATATTGGAGTTATTCTTCCATTTCTTGTCATAGCCACAGCTTTTGTTGGCTATGTATTACCATGAGGGCAAATATCATTTTGAGGGGCCACTGTAATTACTAATCTCCTATCCGCTGCTCCATATATCGGAACAGAATTAGTTCAATGAATCTGAGGTGGATTCTCAGTCGATAACGCCACACTAACCCGATTTTTTACATTTCACTTTATCCTACCATTTGCTATTGCAGGCGCAAGTATACTTCACCTGCTCTTCCTTCACCAAACAGGATCATCTAACCCAACGGGACTTAATTCTGATCCAGACAAAATTCCATTTCATGCCTATTACTCCTTTAAAGA
>BLAN155
ATAACTCTTTCATTGACCTGCCCGCTCCAATTAACTTATCTTCATGATGAAACTTTGGCTCCCTACTAGGCATTTGCCTAATTTTACAAATCGCCACAGGATTATTTCTCGCTATACACTATACAGCAGACACCTCTATAGCATTTTCATCCGTAGCACATATTTGCCGAGATGTAAACAACGGATGACTCCTACGCAATATTCATGCAAATGGCGCCTCATTCTTCTTTATCTGCATCTACTTACACATCGGACGGGGGATATATTATGGCTCATATCTATTTAAAGAAACATGAAATATTGGAGTTATTCTTCCATTTCTTGTCATAGCCACAGCTTTTGTTGGCTATGTATTACCATGAGGGCAAATATCATTTTGAGGGGCCACTGTAATTACTAATCTCCTATCCGCTGCTCCATATATCGGAACAGAATTAGTTCAATGAATCTGAGGCGGATTCTCAGTCGATAACGCCACACTAACCCGATTTTTTACATTTCACTTTATCCTACCATTTGCTATTGCAGGCGCAAGTATACTTCACCTGCTCTTCCTTCACCAAACAGGATCATCTAACCCAACGGGACTTAATTCTGATCCAGACAAAATTCCATTTCATGCCTATTACTCCTTTAAAGA
>BLEA069
ATAACTCTTTCATTGACCTGCCCGCTCCAATTAACTTATCTTCATGATGAAACTTTGGCTCCCTACTAGGCATTTGCCTAATTTTACAAATCGCCACAGGATTATTTCTCGCTATACACTATACAGCAGACACCTCTATAGCATTTTCATCCGTAGCACATATCTGCCGAGATGTAAACAACGGATGACTCCTGCGCAATATTCATGCAAATGGCGCCTCATTCTTCTTTATCTGCATCTACTTACACATCGGACGTGGGATATATTATGGCTCATATCTATTTAAAGAAACATGAAATATTGGGGTTATTCTTCCATTTCTTGTCATAGCCACAGCTTTTGTTGGCTATGTATTACCATGAGGGCAAATATCATTTTGAGGGGCCACTGTAATTACTAATCTCCTATCCGCTGCTCCATATATCGGAACAGAATTAGTTCAATGAATCTGAGGTGGATTCTCAGTCGATAACGCCACACTAACCCGATTTTTTACATTTCACTTTATCCTACCGTTTGCTATTGCAGGCGCAAGTATACTTCACCTGCTCTTCCTTCACCAAACAGGATCATCTAACCCAACGGGACTTAATTCTGATCCAGACAAAATTCCATTTCATGCCTATTACTCCTTTAAGGA
>BLPT016
ATAACTCTTTCATTGACCTGCCCGCTCCAATTAACTTATCTTCATGATGAAACTTTGGCTCCCTACTAGGCATTTGCCTAATTTTACAAATCGCCACAGGGTTATTTCTCGCTATACACTATACAGCAGACACCTCTATAGCATTTTCATCCGTAGCACATATTTGCCGAGATGTAAACAACGGATGACTCCTACGCAATATTCATGCAAACGGCGCCTCATTCTTCTTTATCTGCATCTACTTACACATCGGACGTGGGATATATTATGGCTCATATCTATTTAAAGAGACATGAAATATTGGAGTTATTCTTCCATTTCTTGTCATAGCCACAGCTTTTGTTGGCTATGTACTACCATGAGGGCAAATATCATTTTGAGGGGCCACTGTAATTACTAATCTCCTATCCGCTGCTCCATATATCGGAACAGAATTAGTTCAATGAATCTGAGGTGGATTCTCAGTCGATAACGCCACACTAACCCGATTTTTTACATTTCACTTTATCCTACCATTTGCTATTGCAGGCGCAAGTATACTTCACCTGCTCTTCCTTCACCAAACAGGATCATCTAACCCAACGGGACTTAATTCTGATCCAGACAAAATTCCATTTCATGCCTATTACTCCTTTAAGGA
>BLLV087
ATAACTCTTTCATTGACCTGCCCGCTCCAATTAACTTATCTTCATGATGAAACTTTGGCTCCCTACTAGGCATTTGCCTAATTTTACAAATCGCCACAGGATTATTTCTCGCTATACACTATACAGCAGACACCTCTATAGCATTTTCATCCGTAGCACATATCTGCCGAGATGTAAACAACGGATGACTCCTGCGCAATATTCATGCAAATGGCGCCTCATTCTTCTTTATCTGCATCTACTTACACATCGGACGTGGGATATATTATGGCTCATATCTATTTAAAGAAACATGAAATATTGGGGTTATTCTTCCATTTCTTGTCATAGCCACAGCTTTTGTTGGCTATGTATTACCGTGAGGGCAAATATCATTTTGAGGGGCCACTGTAATTACTAATCTCCTATCCGCTGCTCCATATATCGGAACAGAATTAGTTCAATGAATCTGAGGTGGATTCTCAGTCGATAACGCCACACTAACCCGATTTTTTACATTTCACTTTATCCTACCATTTGCTATTGCAGGCGCAAGTATACTTCACCTGCTCTTCCTTCACCAAACAGGATCATCTAACCCAACGGGACTTAATTCTGACCCAGACAAAATTCCATTTCATGCCTATTACTCCTTTAAGGA
>BLPT012
ATAACTCTTTCATTGACCTGCCCGCTCCAATTAACTTATCTTCATGATGAAACTTTGGCTCCCTACTAGGCATTTGCCTAATTTTACAAATCGCCACAGGGTTATTTCTCGCTATACACTATACAGCAGACACCTCTATAGCATTTTCATCCGTAGCACATATTTGCCGAGATGTAAACAACGGATGACTCCTACGCAATATTCATGCAAACGGCGCCTCATTCTTCTTTATCTGCACCTACTTACACATCGGACGTGGGATATATTATGGCTCATATCTATTTAAAGAGACATGAAATATTGGAGTTATTCTTCCATTTCTTGTCATAGCCACAGCTTTTGTTGGCTATGTATTACCATGAGGGCAAATATCATTTTGAGGGGCCACTGTAATTACTAATCTCCTATCCGCTGCTCCATATATCGGAACAGAGTTAGTTCAATGAATCTGAGGTGGATTCTCAGTCGATAACGCCACACTAACCCGATTTTTTACATTTCACTTTATCCTACCATTTGCTATTGCAGGCGCAAGTATACTTCACCTGCTCTTCCTTCACCAAACAGGATCATCTAACCCAACGGGACTTAATTCTGATCCAGACAAAATTCCATTTCATGCCTATTACTCCTTTAAGGA
>BLMB329
ATAACTCTTTCATTGACCTGTCCGCTCCAATTAACTTATCTTCATGATCAAACTTTGGCTCCCTACTAGGCATTTGCCTAATTTTACAAATCGCCACAGGATTATTTCTCGCTATACACTATACAGCAGACACCTCTATAGCATTTTCATCCGTAGCACATATCTGCCGAGATGTTAACAACGGATGACTCCTGCGCAATATTCATGCAAATGGCGCCTCATTCTTCTTTATCTGCATCTACCTACACATCGGACGTGGGATATATTACGGCTCATATCTATTTAAAGAAACATGAAATATTGGGGTTATTCTTCCATTTCTTGTCATAGCCACAGCTTTTGTTGGCTATGTATTACCGTGAGGGCAAATATCATTTTGAGGGGCCACTGTAATTACTAATCTCCTATCCGCTGCTCCATATATCGGAACAGAATTATTTCAATGAATCTGAGGTGGATTCTCAGTCGATAANGCCACACTAACCCGATTTTTTACATTTCACTTTATCCTACCATTTGCTATTGCAGGCGCAAGTATACTTCACCTGCTCTTCCTTCACCAAACAGGATCATCTAACCCAACGGGACTTAATTCTGATCCAGACAAAATTCCATTTCATGCCTATTACTCCTTTAAGGA
>BLPT014
ATAACTCTTTCATTGACCTGCCCGCTCCAATTAACTTATCTTCATGATGAAACTTTGGCTCCCTACTAGGCATTTGCCTAATTTTACAAATCGCCACAGGATTATTTCTCGCTATACACTATACAGCAGACACCTCTATAGCATTTTCATCCGTAGCACATATCTGCCGAGATGTAAACAACGGATGACTCCTGCGCAATATTCATGCAAATGGCGCCTCATTCTTCTTTATCTGCATCTACTTACATATCGGACGTGGGATATATTATGGCTCATATCTATTTAAAGAAACATGAAATATTGGGGTTATTCTTCCATTTCTTGTCATAGCCACAGCTTTTGTTGGCTATGTATTACCATGAGGGCAAATATCATTTTGAGGGGCCACTGTAATTACTAATCTCCTATCCGCTGCTCCATATATCGGAACAGAATTAGTTCAATGAATCTGAGGTGGATTCTCAGTCGATAACGCCACACTAACCCGATTTTTTACATTTCACTTTATCCTACCGTTTGCTATTGCAGGCGCAAGTATACTTCACCTGCTCTTCCTTCACCAAACAGGATCATCTAACCCAACGGGGCTTAATTCTGATCCAGACAAAATTCCATTTCATGCCTATTACTCCTTTAAGGA
>BLPT015
ATAACTGCTTAATTGACCTGCACGCTCCAATTAACTTATCTTCTTGATCACACTTTGGCTCCCTACTAGGCATTTGCCTAATTTTACAAATCGCCACAGGATTATTTCTCGCTATACACTATACAGCAGACACCTCTATAGCATTTTCATCCGTAGCACATATTTGCCGAGATGTAAACAACGGATGACTCCTACGCAATATTCATGCAAATGGCGCCTCATTCTTCTTTATCTGCATCTACTTACACATCGGACGGGGGATATATTATGGCTCATATCTATTTAAAGAAACATGAAATATTGGAGTTATTCTTCCATTTCTTGTCATAGCCACAGCTTTTGTTGGCTATGTATTACCATGAGGGCAAATATCATTTTGAGGGGCCACTGTAATTACTAATCTCCTATCCGCTGCTCCATATATCGGAACAGAATTAGTTCAATGAATCTGAGGCGGATTCTCAGTCGATAACGCCACACTAACCCGATTTTTTACATTTCACTTTATCCTACCATTTGCTATTGCAGGCGCAAGTATACTTCACCTGCTCTTCCTTCACCAAACAGGATCATCTAACCCAACGGGACTTAATTCTGATCCAGACAAAATTCCATTTCATGCCTATTACTCCTTTAAAGA
>BLPT013
ATAACTCTTTAATTGACCTGCCCGCTCCAATTAACTTATCTTCATGATGAAACTTTGGCTCCCTACTAGGCATTTGCCTAATTTTACAAATCGCCACAGGATTATTTCTCGCTATACACTATACAGCAGACACCTCTATAGCATTTTCATCCGTAGCACATATCTGCCGAGATGTAAACAACGGATGACTCCTGCGCAATATTCATGCAAATGGCGCCTCATTCTTCTTTATCTGCATCTACTTACACATCGGACGTGGGATATATTATGGCTCATATCTATTTAAAGAAACATGAAATATTGGGGTTATTCTTCCATTTCTTGTCATAGCCACAGCTTTTGTTGGCTATGTATTACCATGAGGGCAAATATCATTTTGAGGGGCCACTGTAATTACTAATCTCCTATCCGCTGCTCCATATATCGGAACAGAATTAGTTCAATGAATCTGAGGTGGATTCTCAGTCGATAACGCCACACTAACCCGATTTTTTACATTTCACTTTATCCTACCGTTTGCTATTGCAGGCGCAAGTATACTTCACCTGCTCTTCCTTCACCAAACAGGATCATCTAACCCAACGGGACTTAATTCTGATCCAGACAAAATTCCATTTCATGCCTATTACTCCTTTAAGGA
>BLLJ255
ATAAGTCATTCCGTGACCGGCACGCTCCAATTAACTTATCTTCTTTATCACACTTTGGCTCCCTACTAGGCATTTGCCTAATTTTACAAATCGCCACAGGATTATTTCTCGCTATACACTATACAGCAGACACCTCTATAGCATTTTCATCCGTAGCACATATCTGCCGAGATGTAAACAACGGATGACTCCTGCGCAATATTCATGCAAATGGCGCCTCATTCTTCTTTATCTGCATCTACTTACACATCGGACGTGGGATATATTATGGCTCATATCTATTTAAAGAAACATGAAATATTGGGGTTATTCTTCCATTTCTTGTCATAGCCACAGCTTTTGTTGGCTATGTATTACCGTGAGGGCAAATATCATTTTGAGGGGCCACTGTAATTACTAATCTCCTATCCGCTGCTCCATATATCGGAACAGAATTAGTTCAATGAATCTGAGGTGGATTCTCAGTCGATAACGCCACACTAACCCGATTTTTTACATTTCACTTTATCCTACCATTTGCTATTGCAGGCGCAAGTATACTTCACCTGCTCTTCCTTCACCAAACAGGATCATCTAACCCAACGGGACTTAATTCTGATCCAGACAAAATTCCATTTCATGCCTATTACTCCTTTAAGGA
>BLLJ256
ATAACTCAGTGATTGACCGGCCAACTCCAATTAACTTATCTTATTTACCAAACTTTGGCTCCCTACTAGGCATTTGCCTAATTTTACAAATTGCCACAGGATTATTTCTCGCTATACACTATACAGCAGACACCTCTATAGCATTTTCATCCGTAGCACATATCTGCCGAGATGTAAACAACGGATGACTCCTGCGCAATATTCATGCAAATGGCGCCTCATTCTTCTTTATCTGCATCTACTTACACATCGGACGTGGGATATATTATGGCTCATATCTATTTAAAGAAACATGAAATATTGGGGTTATTCTTCCATTTCTTGTCATAGCCACAGCTTTTGTTGGCTATGTATTACCGTGAGGGCAAATATCATTTTGAGGGGCCACTGTAATTACTAATCTCCTATCCGCTGCTCCATATATCGGAACAGAATTAGTTCAATGAATCTGAGGTGGATTCTCAGTCGATAACGCCACACTAACCCGATTTTTTACATTTCACTTTATCCTACCATTTGCTATTGCAGGCGCAAGTATACTTCACCTGCTCTTCCTTCACCAAACAGGATCATCTAACCCAACGGGACTTAATTCTGATCCAGACAAAATTCCATTTCATGCCTATTACTCCTTTAAGGA
>BLLJ320
ATAAGTCATTCCGTGACCGGCACGCTCCAATTAACTTATCTTCTTTATCACACTTTGGCTCCCTACTAGGCATTTGCCTAATTTTACAAATCGCCACAGGATTATTTCTCGCTATACACTATACAGCAGACACCTCTATAGCATTTTCATCCGTAGCACATATCTGCCGAGATGTAAACAACGGATGACTCCTGCGCAATATTCATGCAAATGGCGCCTCATTCTTCTTTATCTGCATCTACTTACACATCGGACGTGGGATATATTATGGCTCATATCTATTTAAAGAAACATGAAATATTGGGGTTATTCTTCCATTTCTTGTCATAGCCACAGCTTTTGTTGGCTATGTATTACCGTGAGGGCAAATATCATTTTGAGGGGCCACTGTAATTACTAATCTCCTATCCGCTGCTCCATATATCGGAACAGAATTAGTTCAATGAATCTGAGGTGGATTCTCAGTCGATAACGCCACACTAACCCGATTTTTTACATTTCACTTTATCCTACCATTTGCTATTGCAGGCGCAAGTATACTTCACCTGCTCTTCCTTCACCAAACAGGATCATCTAACCCAACGGGACTTAATTCTGATCCAGACAAAATTCCATTTCATGCCTATTACTCCTTTAAGGA
>BLLJ321
ATAACTCATTAATGGACCTGCACGCACCAATTAACTTATCTTCTTTATCACACTTTGGCTCCCTACTAGGCATTTGCCTAATTTTACAAATCGCCACAGGATTATTTCTCGCTATACACTATACAGCAGACACCTCTATAGCATTTTCATCCGTAGCACATATCTGCCGAGATGTAAACAACGGATGACTCCTGCGCAATATTCATGCAAATGGCGCCTCATTCTTCTTTATCTGCATCTACTTACACATCGGACGTGGGATATATTATGGCTCATATCTATTTAAAGAAACATGAAATATTGGGGTTATTCTTCCATTTCTTGTCATAGCCACAGCTTTTGTTGGCTATGTATTACCGTGAGGGCAAATATCATTTTGAGGGGCCACTGTAATTACTAATCTCCTATCCGCTGCTCCATATATCGGAACAGAATTAGTTCAATGAATCTGAGGTGGATTCTCAGTCGATAACGCCACACTAACCCGATTTTTTACATTTCACTTTATCCTACCATTTGCTATTGCAGGCGCAAGTATACTTCACCTGCTCTTCCTTCACCAAACAGGATCATCTAACCCAACGGGACTTAATTCTGATCCAGACAAAATTCCATTTCATGCCTATTACTCCTTTAAGGA
>BLLJ322
ATAACTCATTAATGGACCTTCACGCACCAATTAACTTATCTTCATTATCAAACTTTGGCCCCCTACTATGCATTTGCCTAATTTTACAAATCGCCACAGGATTATTTCTCGCTATACACTATACAGCAGACACCTCTATAGCATTTTCATCCGTAGCACATATCTGCCGAGATGTAAACAACGGATGACTCCTGCGCAATATTCATGCAAATGGCGCCTCATTCTTCTTTATCTGCATCTACTTACACATCGGACGTGGGATATATTATGGCTCATATCTATTTAAAGAAACATGAAATATTGGGGTTATTCTTCCATTTCTTGTCATAGCCACAGCTTTTGTTGGCTATGTATTACCGTGAGGGCAAATATCATTTTGAGGGGCCACTGTAATTACTAATCTCCTATCCGCTGCTCCATATATCGGAACAGAATTAGTTCAATGAATCTGAGGTGGATTCTCAGTCGATAACGCCACACTAACCCGATTTTTTACATTTCACTTTATCCTACCATTTGCTATTGCAGGCGCAAGTATACTTCACCTGCTCTTCCTTCACCAAACAGGATCATCTAACCCAACGGGACTTAATTCTGATCCAGACAAAATTCCATTTCATGCCTATTACTCCTTTAAGGA
>BLLJ323
ATAACTCAGTGATTGACCGGCCAACTCCAATTAACTTATCTTATTTACCAAACTTTGGCTCCCTACTAGGCATTTGCCTAATTTTACAAATCGCCACAGGATTATTTCTCGCTATACACTATACAGCAGACACCTCTATAGCATTTTCATCCGTAGCACATATCTGCCGAGATGTAAACAACGGATGACTCCTGCGCAATATTCATGCAAATGGCGCCTCATTCTTCTTTATCTGCATCTACTTACACATCGGACGTGGGATATATTATGGCTCATATCTATTTAAAGAAACATGAAATATTGGGGTTATTCTTCCATTTCTTGTCATAGCCACAGCTTTTGTTGGCTATGTATTACCGTGAGGGCAAATATCATTTTGAGGGGCCACTGTAATTACTAATCTCCTATCCGCTGCTCCATATATCGGAACAGAATTAGTTCAATGAATCTGAGGTGGATTCTCAGTCGATAACGCCACACTAACCCGATTTTTTACATTTCACTTTATCCTACCATTTGCTATTGCAGGCGCAAGTATACTTCACCTGCTCTTCCTTCACCAAACAGGATCATCTAACCCAACGGGACTTAATTCTGATCCAGACAAAATTCCATTTCATGCCTATTACTCCTTTAAGGA
>BLQU092
ATAACTCTTTCATTGACCTGCCCGCTCCAATTAACTTATCTTCATGATGAAACTTTGGCTCCCTACTAGGCATTTGCCTAATTTTACAAATCGCCACAGGATTATTTCTCGCTATACACTATACAGCAGACACCTCTATAGCATTTTCATCCGTAGCACATATCTGCCGAGATGTAAACAACGGATGACTCCTGCGCAATATTCATGCAAATGGCGCCTCATTCTTCTTTATCTGCATCTACTTACACATCGGACGTGGGATATATTATGGCTCATATCTATTTAAAGAAACATGAAATATTGGGGTTATTCTTCCATTTCTTGTCATAGCCACAGCTTTTGTTGGCTATGTATTACCGTGAGGGCAAATATCATTTTGAGGGGCCACTGTAATTACTAATCTCCTATCCGCTGCTCCATATATCGGAACAGAATTAGTTCAATGAATCTGAGGTGGATTCTCAGTCGATAACGCCACACTAACCCGATTTTTTACATTTCACTTTATCCTACCATTTGCTATTGCAGGCGCAAGTATACTTCACCTGCTCTTCCTTCACCAAACAGGATCATCTAACCCAACGGGACTTAATTCTGACCCAGACAAAATTCCATTTCATGCCTATTACTCCTTTAAGGA
>BLSA995
ATAACTCTTTCATTGACCTGCCCGCTCCAATTAACTTATCTTCATGATGAAACTTTGGCTCCCTACTAGGCATTTGCCTAATTTTACAAATCGCCACAGGGTTATTTCTCGCTATACACTATACAGCAGACACCTCTATAGCATTTTCATCCGTAGCACATATCTGCCGAGATGTAAACAACGGATGACTCCTGCGCAATATTCATGCAAATGGCGCCTCATTCTTCTTTATCTGCATCTACTTACACATCGGACGTGGGATATACTATGGCTCATATCTATTTAAAGAAACATGAAATATTGGGGTTATTCTTCTATTTCTTGTCATAGCCACAGCTTTTGTTGGCTATGTATTACCGTGAGGGCAAATATCATTTTGAGGGGCCACTGTAATTACTAATCTCCTATCCGCTGCTCCATATATCGGAACAGAATTAGTTCAATGAATCTGAGGTGGATTCTCAGTCGATAACGCCACACTAACCCGATTTTTTACATTTCACTTTATCCTACCATTTGCTATTGCAGGCGCAAGTATACTTCACCTGCTCTTCCTTCACCAAACAGGATCATCTAACCCAACGGGACTTAATTCTGACCCAGACAAAATTCCATTTCATGCCTATTACTCCTTTAAGGA
>BLEA061
ATAACTCTTTCATTGACCTGCCCGCTCCAATTAACTTATCTTCATGATGAAACTTTGGCTCCCTACTAGGCATTTGCCTAATTTTACAAATCGCCACAGGATTATTTCTCGCTATACACTATACAGCAGACACCTCTATAGCATTTTCATCCGTAGCACATATCTGCCGAGATGTAAACAACGGATGACTCCTGCGCAATATTCATGCAAATGGCGCCTCATTCTTCTTTATCTGCATCTACTTACACATCGGACGTGGGATATATTATGGCTCATATCTATTTAAAGAAACATGAAATATTGGGGTTATTCTTCCATTTCTTGTCATAGCCACAGCTTTTGTTGGCTATGTATTACCATGAGGGCAAATATCATTTTGAGGGGCCACTGTAATTACTAATCTCCTATCCGCTGCTCCATATATCGGAACAGAATTAGTTCAATGAATCTGAGGTGGATTCTCAGTCGATAACGCCACACTAACCCGATTTTTTACATTTCACTTTATCCTACCGTTTGCTATTGCAGGCGCAAGTATACTTCACCTGCTCTTCCTTCACCAAACAGGATCATCTAACCCAACGGGACTTAATTCTGATCCAGACAAAATTCCATTTCATGCCTATTACTCCTTTAAGGA
>BLEA058
ATGACTCTTTGATTGACCTGCCCGCTCCAATTAATTTATCTTCATGATGAAACTTTGGCTCCCTACTAGGCATTTGCCTAATTTTACAAATCGCCACAGGGTTATTTCTCGCTATACACTATACAGCAGACACCTCTATAGCATTTTCATCCGTAGCACATATTTGCCGAGATGTAAACAACGGATGACTCCTACGCAATATTCATGCAAACGGCGCCTCATTCTTCTTTATCTGCATCTACTTACACATCGGACGTGGGATATATTATGGCTCATATCTATTTAAAGAGACATGAAATATTGGAGTTATTCTTCCATTTCTTGTCATAGCCACAGCTTTTGTTGGCTATGTATTACCATGAGGGCAAATATCATTTTGAGGGGCCACTGTAATTACTAATCTCCTATCCGCTGCTCCATATATCGGAACAGAATTAGTTCAATGAATCTGAGGTGGATTCTCAGTCGATAACGCCACACTAACCCGATTTTTTACATTTCACTTTATCCTACCATTTGCTATTGCAGGCGCAAGTATACTTCACCTGCTCTTCCTTCACCAAACAGGATCATCTAACCCAACGGGACTTAATTCTGATCCAGACAAAATTCCATTTCATGCCTATTACTCCTTTAAAGA
>BLEA060
ATAACTCTTTCATTGACCTGCCCGCTCCAATTAACTTATCTTCATGATGAAACTTTGGCTCCCTACTAGGCATTTGCCTAATTTTACAAATCGCCACAGGATTATTTCTCGCTATACACTATACAGCAGACACCTCTATAGCATTTTCATCCGTAGCACATATCTGCCGAGATGTAAACAACGGATGACTCCTGCGCAATATTCATGCAAATGGCGCCTCATTCTTCTTTATCTGCATCTACTTACACATCGGACGTGGGATATATTATGGCTCATATCTATTTAAAGAAACATGAAATATTGGGGTTATTCTTCCATTTCTTGTCATAGCCACAGCTTTTGTTGGCTATGTATTACCATGAGGGCAAATATCATTTTGAGGGGCCACTGTAATTACTAATCTCCTATCCGCTGCTCCATATATCGGAACAGAATTAGTTCAATGAATCTGAGGTGGATTCTCAGTCGATAACGCCACACTAACCCGATTTTTTACATTTCACTTTATCCTACCGTTTGCTATTGCAGGCGCAAGTATACTTCACCTGCTCTTCCTTCACCAAACAGGATCATCTAACCCAACGGGACTTAATTCTGATCCAGACAAAATTCCATTTCATGCCTATTACTCCTTTAAGGA
>BLEA062
ATAACTCTTTCATTGACCTGCCCGCTCCAATTAACTTATCTTCATGATGAAACTTTGGCTCCCTACTAGGCATTTGCCTAATTTTACAAATCGCCACAGGATTATTTCTCGCTATACACTATACAGCAGACACCTCTATAGCATTTTCATCCGTAGCACATATCTGCCGAGATGTAAACAACGGATGACTCCTGCGCAATATTCATGCAAATGGCGCCTCATTCTTCTTTATCTGCATCTACTTACACATCGGACGTGGGATATATTATGGCTCATATCTATTTAAAGAAACATGAAATATTGGGGTTATTCTTCCATTTCTTGTCATAGCCACAGCTTTTGTTGGCTATGTATTACCATGAGGGCAAATATCATTTTGAGGGGCCACTGTAATTACTAATCTCCTATCCGCTGCTCCATATATCGGAACAGAATTAGTTCAATGAATCTGAGGTGGATTCTCAGTCGATAACGCCACACTAACCCGATTTTTTACATTTCACTTTATCCTACCGTTTGCTATTGCAGGCGCAAGTATACTTCACCTGCTCTTCCTTCACCAAACAGGATCATCTAACCCAACGGGACTTAATTCTGATCCAGACAAAATTCCATTTCATGCCTATTACTCCTTTAAGGA
>BLEA063
ATAACTCTTTCATTGACCTGCCCGCTCCAATTAACTTATCTTCATGATGAAACTTTGGCTCCCTACTAGGCATTTGCCTAATTTTACAAATCGCCACAGGATTATTTCTCGCTATACACTATACAGCAGACACCTCTATAGCATTTTCATCCGTAGCACATATCTGCCGAGATGTAAACAACGGATGACTCCTGCGCAATATTCATGCAAATGGCGCCTCATTCTTCTTTATCTGCATCTACTTACACATCGGACGTGGGATATATTATGGCTCATATCTATTTAAAGAAACATGAAATATTGGGGTTATTCTTCCATTTCTTGTCATAGCCACAGCTTTTGTTGGCTATGTATTACCATGAGGGCAAATATCATTTTGAGGGGCCACTGTAATTACTAATCTCCTATCCGCTGCTCCATATATCGGAACAGAATTAGTTCAATGAATCTGAGGTGGATTCTCAGTCGATAACGCCACACTAACCCGATTTTTTACATTTCACTTTATCCTACCGTTTGCTATTGCAGGCGCAAGTATACTTCACCTGCTCTTCCTTCACCAAACAGGATCATCTAACCCAACGGGACTTAATTCTGATCCAGACAAAATTCCATTTCATGCCTATTACTCCTTTAAGGA
>BLEA066
ATAACTCTTTCATTGACCTGCCCGCTCCAATTAACTTATCTTCATGATGAAACTTTGGCTCCCTACTAGGCATTTGCCTAATTTTACAAATCGCCACAGGATTATTTCTCGCTATACACTATACAGCAGACACCTCTATAGCATTTTCATCCGTAGCACATATCTGCCGAGATGTAAACAACGGATGACTCCTGCGCAATATTCATGCAAATGGCGCCTCATTCTTCTTTATCTGCATCTACTTACACATCGGACGTGGGATATATTATGGCTCATATCTATTTAAAGAAACATGAAATATTGGGGTTATTCTTCCATTTCTTGTCATAGCCACAGCTTTTGTTGGCTATGTATTACCATGAGGGCAAATATCATTTTGAGGGGCCACTGTAATTACTAATCTCCTATCCGCTGCTCCATATATCGGAACAGAATTAGTTCAATGAATCTGAGGTGGATTCTCAGTCGATAACGCCACACTAACCCGATTTTTTACATTTCACTTTATCCTACCGTTTGCTATTGCAGGCGCAAGTATACTTCACCTGTTCTTCCTTCACCAAACAGGATCATCTAACCCAACGGGACTTAATTCTGATCCAGACAAAATTCCATTTCATGCCTATTACTCCTTTAAGGA
>BLEA067
ATAACTCTTTCATTGACCTGCCCGCTCCAATTAACTTATCTTCATGATGAAACTTTGGNTCCCTACTAGGCATTTGCCTAATTTTACAAATCGCCACAGGATTATTTCTCGCTATACACTATACAGCAGACACCTCTATAGCATTTTCATCCGTAGCACATATCTGCCGAGATGTAAACAACGGATGACTCCTGCGCAATATTCATGCAAATGGCGCCTCATTCTTCTTTATCTGCATCTACTTACACATCGGACGTGGGATATATTATGGCTCATATCTATTTAAAGAAACATGAAATATTGGGGTTATTCTTCCATTTCTTGTCATAGCCACAGCTTTTGTTGGCTATGTATTACCATGAGGGCAAATATCATTTTGAGGGGCCACTGTAATTACTAATCTCCTATCCGCTGCTCCATATATCGGAACAGAATTAGTTCAATGAATCTGAGGTGGATTCTCAGTCGATAACGCCACACTAACCCGATTTTTTACATTTCACTTTATCCTACCGTTTGCTATTGCAGGCGCAAGTATACTTCACCTGCTCTTCCTTCACCAAACAGGATCATCTAACCCAACGGGACTTAATTCTGATCCAGACAAAATTCCATTTCATGCCTATTACTCCTTTAAGGA
>BLEA068
ATAACTCTTTCATTGACCTGCCCGCTCCAATTAACTTATCTTCATGATGAAACTTTGGCTCCCTACTAGGCATTTGCCTAATTTTACAAATCGCCACAGGATTATTTCTCGCTATACACTATACAGCAGACACCTCTATAGCATTTTCATCCGTAGCACATATCTGCCGAGATGTAAACAACGGATGACTCCTGCGCAATATTCATGCAAATGGCGCCTCATTCTTCTTTATCTGCATCTACTTACACATCGGACGTGGGATATATTATGGCTCATATCTATTTAAAGAAACATGAAATATTGGGGTTATTCTTCCATTTCTTGTCATAGCCACAGCTTTTGTTGGCTATGTATTACCATGAGGGCAAATATCATTTTGAGGGGCCACTGTAATTACTAATCTCCTATCCGCTGCTCCATATATCGGAACAGAATTAGTTCAATGAATCTGAGGTGGATTCTCAGTCGATAACGCCACACTAACCCGATTTTTTACATTTCACTTTATCCTACCGTTTGCTATTGCAGGCGCAAGTATACTTCACCTGCTCTTCCTTCACCAAACAGGATCATCTAACCCAACGGGACTTAATTCTGATCCAGACAAAATTCCATTTCATGCCTATTACTCCTTTAAGGA
>BLEA070
ATAACTCTTTCATTGACCTGCCCGCTCCAATTAACTTATCTTCATGATGAAACTTTGGCTCCCTACTAGGCATTTGCCTAATTTTACAAATCGCCACAGGATTATTTCTCGCTATACACTATACAGCAGACACCTCTATAGCATTTTCATCCGTAGCACATATCTGCCGAGATGTAAACAACGGATGACTCCTGCGCAATATTCATGCAAATGGCGCCTCATTCTTCTTTATCTGCATCTACTTACACATCGGACGTGGGATATATTATGGCTCATATCTATTTAAAGAAACATGAAATATTGGGGTTATTCTTCCATTTCTTGTCATAGCCACAGCTTTTGTTGGCTATGTATTACCATGAGGGCAAATATCATTTTGAGGGGCCACTGTAATTACTAATCTCCTATCCGCTGCTCCATATATCGGAACAGAATTAGTTCAATGAATCTGAGGTGGATTCTCAGTCGATAACGCCACACTAACCCGATTTTTTACATTTCACTTTATCCTACCGTTTGCTATTGCAGGCGCAAGTATACTTCACCTGCTCTTCCTTCACCAAACAGGATCATCTAACCCAACGGGACTTAATTCTGATCCAGACAAAATTCCATTTCATGCCTATTACTCCTTTAAGGA
>BLEA245
ATAACTCTTTCATTGACCTGCCCGCTCCAATTAACTTATCTTCATGATGAAACTTTGGCTCCCTACTAGGCATTTGCCTAATTTTACAAATCGCCACAGGATTATTTCTCGCTATACACTATACAGCAGACACCTCTATAGCATTTTCATCCGTAGCACATATCTGCCGAGATGTAAACAACGGATGACTCCTGCGCAATATTCATGCAAATGGCGCCTCATTCTTCTTTATCTGCATCTACTTACACATCGGACGTGGGATATATTATGGCTCATATCTATTTAAAGAAACATGAAATATTGGGGTTATTCTTCCATTTCTTGTCATAGCCACAGCTTTTGTTGGCTATGTATTACCATGAGGGCAAATATCATTTTGAGGGGCCACTGTAATTACTAATCTCCTATCCGCTGCTCCATATATCGGAACAGAATTAGTTCAATGAATCTGAGGTGGATTCTCAGTCGATAACGCCACACTAACCCGATTTTTTACATTTCACTTTATCCTACCGTTTGCTATTGCAGGCGCAAGTATACTTCACCTGCTCTTCCTTCACCAAACAGGATCATCTAACCCAACGGGACTTAATTCTGATCCAGACAAAATTCCATTTCATGCCTATTACTCCTTTAAGGA
>BLEA252
ATGACTCTTTGATGGACCTTCACGCTCCAATTAATTTATCTTCATTTTGAAACTTTGGCTCCCTACTAGGCATTTGCCTAATTTTACAAATCGCCACAGGATTATTTCTCGCTATACACTATACAGCAGACACCTCTATAGCATTTTCATCCGTAGCACATATCTGCCGAGATGTAAACAACGGATGACTCCTGCGCAATATTCATGCAAATGGCGCCTCATTCTTCTTTATCTGCATCTACTTACACATCGGACGTGGGATATATTATGGCTCATATCTATTTAAAGAAACATGAAATATTGGGGTTATTCTTCCATTTCTTGTCATAGCCACAGCTTTTGTTGGCTATGTATTACCATGAGGGCAAATATCATTTTGAGGGGCCACTGTAATTACTAATCTCCTATCCGCTGCTCCATATATCGGAACAGAATTAGTTCAATGAATCTGAGGTGGATTCTCAGTCGATAACGCCACACTAACCCGATTTTTTACATTTCACTTTATCCTACCGTTTGCTATTGCAGGCGCAAGTATACTTCACCTGCTCTTCCTTCACCAAACAGGATCATCTAACCCAACGGGACTTAATTCTGATCCAGACAAAATTCCATTTCATGCCTATTACTCCTTTAAGGA
>BLAN179
ATAACTCTTTCATTGACCTGCCCGCTCCAATTAACTTATCTTCATGATGAAACTTTGGCTCCCTACTAGGCATTTGCCTAATTTTACAAATCGCCACAGGGTTATTTCTCGCTATACACTATACAGCAGACACCTCTATAGCATTTTCATCCGTAGCACATATTTGCCGAGATGTAAACAACGGATGACTCCTACGCAATATTCATGCAAACGGCGCCTCATTCTTCTTTATCTGCATCTACTTACACATCGGACGTGGGATATATTATGGCTCATATCTATTTAAAGAGACATGAAATATTGGAGTTATTCTTCCATTTCTTGTCATAGCCACAGCTTTTGTTGGCTATGTATTACCATGAGGGCAAATATCATTTTGAGGGGCCACTGTAATTACTAATCTCCTATCCGCTGCTCCATATATCGGAACAGAATTAGTTCAATGAATCTGAGGTGGATTCTCAGTCGATAACGCCACACTAACCCGATTTTTTACATTTCACTTTATCCTACCATTTGCTATTGCAGGCGCAAGTATACTTCACCTGCTCTTCCTTCACCAAACAGGATCATCTAACCCAACGGGACTTAATTCTGATCCAGACAAAATTCCATTTCATGCCTATTACTCCTTTAAAGA
>BLAN188
ATAACTCTTTCATTGACCTGCCCGCTCCAATTAACTTATCTTCATGATGAAACTTTGGCTCCCTACTAGGCATTTGCCTAATTTTACAAATCGCCACAGGATTATTTCTCGCTATACACTATACAGCAGACACCTCTATAGCATTTTCATCCGTAGCACATATTTGCCGAGATGTAAACAACGGATGACTCCTACGCAATATTCATGCAAATGGCGCCTCATTCTTCTTTATCTGCATCTACTTACACATCGGACGGGGGATATATTATGGCTCATATCTATTTAAAGAAACATGAAATATTGGAGTTATTCTTCCATTTCTTGTCATAGCCACAGCTTTTGTTGGCTATGTATTACCATGAGGGCAAATATCATTTTGAGGGGCCACTGTAATTACTAATCTCCTATCCGCTGCTCCATATATCGGAACAGAATTAGTTCAATGAATCTGAGGCGGATTCTCAGTCGATAACGCCACACTAACCCGATTTTTTACATTTCACTTTATCCTACCATTTGCTATTGCAGGCGCAAGTATACTTCACCTGCTCTTCCTTCACCAAACAGGATCATCTAACCCAACGGGACTTAATTCTGATCCAGACAAAATTCCATTTCATGCCTATTACTCCTTTAAAGA
>BLAA182
ATGACTGATTAATGGACCTTCACGCACCGATTAAGAAATCTTATTTATCACCCTTTGGCTCCCTACTACGTATTTGCCTAATTTTACAAATCGCCACAGGGTTATTTCTCGCTATACACTATACAGCAGACACCTCTATAGCATTTTCATCCGTAGCACATATCTGCCGAGATGTAAACAACGGATGACTCCTGCGCAATATTCATGCAAATGGCGCCTCATTCTTCTTTATCTGCATCTACTTACACATCGGACGTGGGATATATTATGGCTCATATCTATTTAAAGAAACATGAAATATTGGGGTTATTCTTCCATTTCTTGTCATAGCCACAGCTTTTGTTGGCTATGTATTACCATGAGGGCAAATATCATTTTGAGGGGCCACTGTAATTACTAATCTCCTATCCGCTGCTCCATATATCGGAACAGAATTAGTTCAATGAATCTGAGGTGGATTCTCAGTCGATAACGCCACACTAACCCGATTTTTTACATTTCACTTTATCCTACCGTTTGCTATTGCAGGCGCAAGTATACTTCACCTGCTCTTCCTTCACCAAACAGGATCATCTAACCCAACGGGNCTTAATTCTGATCCAGACAAAATTCCATTTCATGCCTATTACTCCTTTAAGGA
>BLPU499
ATAACTCTTTCATTGACCTGCCCGCTCCAATTAACTTATCTTCATGATGAAACTTTGGCTCCCTACTAGGCATTTGCCTAATTTTACAAATCGCCACAGGATTATTTCTCGCTATACACTATACAGCAGACACCTCTATAGCATTTTCATCCGTAGCACATATCTGCCGAGATGTAAACAACGGATGACTCCTGCGCAATATTCATGCAAATGGCGCCTCATTCTTCTTTATCTGCATCTACTTACACATCGGACGTGGGATATATTATGGCTCATATCTATTTAAAGAAACATGAAATATTGGGGTTATTCTTCCATTTCTTGTCATAGCCACAGCTTTTGTTGGCTATGTATTACCATGAGGGCAAATATCATTTTGAGGGGCCACTGTAATTACTAATCTCCTATCCGCTGCTCCATATATCGGAACAGAATTAGTTCAATGAATCTGAGGTGGATTCTCAGTCGATAACGCCACACTAACCCGATTTTTTACATTTCACTTTATCCTACCGTTTGCTATTGCAGGCGCAAGTATACTTCACCTGCTCTTCCTTCACCAAACAGGATCATCTAACCCAACGGGACTTAATTCTGATCCAGACAAAATTCCATTTCATGCCTATTACTCCTTTAAGGA
>BLAA178
ATGACTCTTACATGGACCTGCCCGCACCAATTAACTTATCTTCATGAGCACACTTTGGCTCCCTACTAGGCATTTGCCTAATTTTACAAATCGCCACAGGGTTATTTCTCGCTATACACTATACAGCAGACACCTCTATAGCATTTTCATCCGTAGCACATATTTGCCGAGATGTAAACAACGGATGACTCCTACGCAATATTCATGCAAACGGCGCCTCATTCTTCTTTATCTGCATCTACTTACACATCGGACGTGGGATATATTATGGCTCATATCTATTTAAAGAGACATGAAATATTGGAGTTATTCTTCCATTTCTTGTCATAGCCACAGCTTTTGTTGGCTATGTATTACCATGAGGGCAAATATCATTTTGAGGGGCCACTGTAATTACTAATCTCCTATCCGCTGCTCCATATATCGGAACAGAATTAGTTCAATGAATCTGAGGTGGATTCTCAGTCGATAACGCCACACTAACCCGATTTTTTACATTTCACTTTATCCTACCATTTGCTATTGCAGGCGCAAGTATACTTCACCTGCTCTTCCTTCACCAAACAGGGTCATCTAACCCAACGGGACTTAATTCTGATCCAGACAAAATTCCATTTCATGCCTATTACTCCTTTAAAGA
>BLAA179
ATGACTCTTACATGGACCTGCCCGCACCAATTAACTTATCTTCATGAGCACACTTTGGCTCCCTACTAGGCATTTGCCTAATTTTACAAATCGCCACAGGGTTATTTCTCGCTATACACTATACAGCAGACACCTCTATAGCATTTTCATCCGTAGCACATATTTGCCGAGATGTAAACAACGGATGACTCCTACGCAATATTCATGCAAACGGCGCCTCATTCTTCTTTATCTGCATCTACTTACACATCGGACGTGGGATATATTATGGCTCATATCTATTTAAAGAGACATGAAATATTGGAGTTATTCTTCCATTTCTTGTCATAGCCACAGCTTTTGTTGGCTATGTATTACCATGAGGGCAAATATCATTTTGAGGGGCCACTGTAATTACTAATCTCCTATCCGCTGCTCCATATATCGGAACAGAATTAGTTCAATGAATCTGAGGTGGATTCTCAGTCGATAACGCCACACTAACCCGATTTTTTACATTTCACTTTATCCTACCATTTGCTATTGCAGGCGCAAGTATACTTCACCTGCTCTTCCTTCACCAAACAGGGTCATCTAACCCAACGGGACTTAATTCTGATCCAGACAAAATTCCATTTCATGCCTATTACTCCTTTAAAGA
>BLAA180
ATAACTCTTTCATTGACCTGCCCGCTCCAATTAACTTATCTTCATGATGAAACTTTGGCTCCCTACTAGGCATTTGCCTAATTTTACAAATCGCCACAGGGTTATTTCTCGCTATACACTATACAGCAGACACCTCTATAGCATTTTCATCCGTAGCACATATTTGCCGAGATGTAAACAACGGATGACTCCTACGCAATATTCATGCAAACGGCGCCTCATTCTTCTTTATCTGCATCTACTTACACATCGGACGTGGGATATATTATGGCTCATATCTATTTAAAGAGACATGAAATATTGGAGTTATTCTTCCATTTCTTGTCATAGCCACAGCTTTTGTTGGCTATGTATTACCATGAGGGCAAATATCATTTTGAGGGGCCACTGTAATTACTAATCTCCTATCCGCTGCTCCATATATCGGAACAGAATTAGTTCAATGAATCTGAGGTGGATTCTCAGTCGATAACGCCACACTAACCCGATTTTTTACATTTCACTTTATCCTACCATTTGCTATTGCAGGCGCAAGTATACTTCACCTGCTCTTCCTTCACCAAACAGGATCATCTAACCCAACGGGACTTAATTCTGATCCAGACAAAATTCCATTTCATGCCTATTACTCCTTTAAAGA
>BLPU500
ATAACTCTTTCATTGACCTGCCCGCTCCAATTAACTTATCTTCATGATGAAACTTTGGCTCCCTACTAGGCATTTGCCTAATTTTACAAATCGCCACAGGATTATTTCTCGCTATACACTATACAGCAGACACCTCTATAGCATTTTCATCCGTAGCACATATCTGCCGAGATGTAAACAACGGATGACTCCTGCGCAATATTCATGCAAATGGCGCCTCATTCTTCTTTATCTGCATCTACTTACACATCGGACGTGGGATATATTATGGCTCATATCTATTTAAAGAAACATGAAATATTGGGGTTATTCTTCCATTTCTTGTCATAGCCACAGCTTTTGTTGGCTATGTATTACCATGAGGGCAAATATCATTTTGAGGGGCCACTGTAATTACTAATCTCCTATCCGCTGCTCCATATATCGGAACAGAATTAGTTCAATGAATCTGAGGTGGATTCTCAGTCGATAACGCCACACTAACCCGATTTTTTACATTTCACTTTATCCTACCGTTTGCTATTGCAGGCGCAAGTATACTTCACCTGCTCTTCCTTCACCAAACAGGATCATCTAACCCAACGGGACTTAATTCTGATCCAGACAAAATTCCATTTCATGCCTATTACTCCTTTAAGGA
>BLPU501
ATAACTCTTTCATTGACCTGCCCGCTCCAATTAACTTATCTTCATGATGAAACTTTGGCTCCCTACTAGGCATTTGCCTAATTTTACAAATCGCCACAGGATTATTTCTCGCTATACACTATACAGCAGACACCTCTATAGCATTTTCATCCGTAGCACATATCTGCCGAGATGTAAACAACGGATGACTCCTGCGCAATATTCATGCAAATGGCGCCTCATTCTTCTTTATCTGCATCTACTTACACATCGGACGTGGGATATATTATGGCTCATATCTATTTAAAGAAACATGAAATATTGGGGTTATTCTTCCATTTCTTGTCATAGCCACAGCTTTTGTTGGCTATGTATTACCATGAGGGCAAATATCATTTTGAGGGGCCACTGTAATTACTAATCTCCTATCCGCTGCTCCATATATCGGAACAGAATTAGTTCAATGAATCTGAGGTGGATTCTCAGTCGATAACGCCACACTAACCCGATTTTTTACATTTCACTTTATCCTACCGTTTGCTATTGCAGGCGCAAGTATACTTCACCTGCTCTTCCTTCACCAAACAGGATCATCTAACCCAACGGGACTTAATTCTGATCCAGACAAAATTCCATTTCATGCCTATTACTCCTTTAAGGA
>BLEA064
ATAACTCTTTCATTGACCTGCCCGCTCCAATTAACTTATCTTCATGATGAAACTTTGGCTCCCTACTAGGCATTTGCCTAATTTTACAAATCGCCACAGGATTATTTCTCGCTATACACTATACAGCAGACACCTCTATAGCATTTTCATCCGTAGCACATATCTGCCGAGATGTAAACAACGGATGACTCCTGCGCAATATTCATGCAAATGGCGCCTCATTCTTCTTTATCTGCATCTACTTACACATCGGACGTGGGATATATTATGGCTCATATCTATTTAAAGAAACATGAAATATTGGGGTTATTCTTCCATTTCTTGTCATAGCCACAGCTTTTGTTGGCTATGTATTACCATGAGGGCAAATATCATTTTGAGGGGCCACTGTAATTACTAATCTCCTATCCGCTGCTCCATATATCGGAACAGAATTAGTTCAATGAATCTGAGGTGGATTCTCAGTCGATAACGCCACACTAACCCGATTTTTTACATTTCACTTTATCCTACCGTTTGCTATTGCAGGCGCAAGTATACTTCACCTGTTCTTCCTTCACCAAACAGGATCATCTAACCCAACGGGACTTAATTCTGATCCAGACAAAATTCCATTTCATGCCTATTACTCCTTTAAGGA
>BLEA065
ATAACTCTTTCATTGACCTGCCCGCTCCAATTAACTTATCTTCATGATGAAACTTTGGCTCCCTACTAGGCATTTGCCTAATTTTACAAATCGCCACAGGATTATTTCTCGCTATACACTATACAGCAGACACCTCTATAGCATTTTCATCCGTAGCACATATCTGCCGAGATGTAAACAACGGATGACTCCTGCGCAATATTCATGCAAATGGCGCCTCATTCTTCTTTATCTGCATCTACTTACACATCGGACGTGGGATATATTATGGCTCATATCTATTTAAAGAAACATGAAATATTGGGGTTATTCTTCCATTTCTTGTCATAGCCACAGCTTTTGTTGGCTATGTATTACCATGAGGGCAAATATCATTTTGAGGGGCCACTGTAATTACTAATCTCCTATCCGCTGCTCCATATATCGGAACAGAATTAGTTCAATGAATCTGAGGTGGATTCTCAGTCGATAACGCCACACTAACCCGATTTTTTACATTTCACTTTATCCTACCGTTTGCTATTGCAGGCGCAAGTATACTTCACCTGCTCTTCCTTCACCAAACAGGATCATCTAACCCAACGGGACTTAATTCTGATCCAGACAAAATTCCATTTCATGCCTATTACTCCTTTAAGGA
>BLBM121
ATAACTCTTTCATTGACCTGCCCGCTCCAATTAACTTATCTTCATGATGAAACTTTGGCTCCCTACTAGGCATTTGCCTAATTTTACAAATCGCCACAGGATTATTTCTCGCTATACACTATACAGCAGACACCTCTATAGCATTTTCATCCGTAGCACATATTTGCCGAGATGTAAACAACGGATGACTCCTACGCAATATTCATGCAAATGGCGCCTCATTCTTCTTTATCTGCATCTACTTACACATCGGACGTGGGATATATTATGGCTCATATCTATTTAAAGAAACATGAAATATTGGAGTTATTCTTCCATTTCTTGTCATAGCCACAGCTTTTGTTGGCTATGTATTACCATGAGGGCAAATATCATTTTGAGGGGCCACTGTAATTACTAATCTCCTATCCGCTGCTCCATATATCGGGACAGAATTAGTTCAATGAATCTGAGGTGGGTTCTCAGTCGATAACGCCACACTAACCCGATTTTTTACATTTCACTTTATCCTGCCATTTGCTATTGCAGGCGCAAGTATACTTCACCTGCTCTTCCTTCACCAAACAGGATCATCTAACCCAACGGGACTTAATTCTGATCCAGACAAAATCCCATTTCATGCCTATTACTCCTTTAAGGA
>BLPI879
ATAACTCTTTCATCGACCTGCCCGCTCCAATTAACTTATCTTCATGATGAAACTTTGGCTCCCTACTAGGCATTTGCCTAATTTTACAAATCGCCACAGGATTATTTCTCGCTATACACTATACAGCAGACACCTCTATGGCATTTTCATCCGTAGCACATATTTGCCGAGATGTAAACAACGGATGACTCCTACGCAATATTCATGCAAATGGCGCCTCATTCTTCTTTATCTGCATCTACTTACACATCGGACGTGGGATATATTATGGCTCATATCTATTTAAAGAAACATGAAATATTGGAGTTATTCTTCTATTTCTTGTCATAGCCACAGCTTTTGTTGGCTATGTATTACCATGAGGGCAAATATCATTTTGAGGGGCCACTGTAATTACTAATCTCCTATCCGCTGCTCCATATATCGGAACAGAATTAGTTCAATGAATCTGAGGTGGGTTCTCAGTCGATAACGCCACACTAGCCCGATTTTTTACATTTCACTTTATCCTGCCATTTGCTATTGCAGGCGCAAGTATACTTCACCTGCTCTTCCTTCACCAAACAGGATCATCTAACCCAACGGGACTTAATTCTGATCCAGACAAAATTCCATTTCATGCCTATTACTCCTTTAAGGA
>BLMA845
ATAACTCTTTCATCGACCTGCCCGCTCCAATTAACTTATCTTCATGATGAAACTTTGGCTCCCTACTAGGCATTTGCCTAATTTTACAAATCGCCACAGGATTATTTCTCGCTATACACTATACAGCAGACACCTCTATGGCATTTTCATCCGTAGCACATATTTGCCGAGATGTAAACAACGGATGACTCCTACGCAATATTCATGCAAATGGCGCCTCATTCTTCTTTATCTGCATCTACTTACACATCGGACGTGGGATATATTATGGCTCATATCTATTTAAAGAAACATGAAATATTGGAGTTATTCTTCTATTTCTTGTCATGGCCACAGCTTTTGTTGGCTATGTATTACCATGAGGGCAAATATCATTTTGAGGGGCCACTGTAATTACTAATCTCCTATCCGCTGCTCCATATATCGGAACAGAATTAGTTCAATGAATCTGAGGTGGGTTCTCAGTCGATAACGCCACACTAGCCCGATTTTTTACATTTCACTTTATCCTGCCATTTGCTATTGCAGGCGCAAGTATACTTCACCTGCTCTTCCTTCACCAAACAGGATCATCTAACCCAACGGGACTTAATTCTGATCCAGACAAAATTCCATTTCATGCCTATTACTCCTTTAAGGA
>BLPI877
ATAACTCTTTCATCGACCTGCCCGCTCCAATTAACTTATCTTCATGATGAAACTTTGGCTCCCTACTAGGCATTTGCCTAATTTTACAAATCGCCACAGGATTATTTCTCGCTATACACTATACAGCAGACACCTCTATGGCATTTTCATCCGTAGCACATATTTGCCGAGATGTAAACAACGGATGACTCCTACGCAATATTCATGCAAATGGCGCCTCATTCTTCTTTATCTGCATCTACTTACACATCGGACGTGGGATATATTATGGCTCATATCTATTTAAAGAAACATGAAATATTGGAGTTATTCTTCTATTTCTTGTCATAGCCACAGCTTTTGTTGGCTATGTATTACCATGAGGGCAAATATCATTTTGAGGGGCCACTGTAATTACTAATCTCCTATCCGCTGCTCCATATATCGGAACAGAATTAGTTCAATGAATCTGAGGTGGGTTCTCAGTCGATAACGCCACACTAGCCCGATTTTTTACATTTCACTTTATCCTGCCATTTGCTATTGCAGGCGCAAGTATACTTCACCTGCTCTTCCTTCACCAAACAGGATCATCTAACCCAACGGGACTTAATTCTGATCCAGACAAAATTCCATTTCATGCCTATTACTCCTTTAAGGA
>BLPI881
ATAACTCTTTCATCGACCTGCCCGCTCCAATTAACTTATCTTCATGATGAAACTTTGGCTCCCTACTAGGCATTTGCCTAATTTTACAAATCGCCACAGGATTATTTCTCGCTATACACTATACAGCAGACACCTCTATGGCATTTTCATCCGTAGCACATATTTGCCGAGATGTAAACAACGGATGACTCCTACGCAATATTCATGCAAATGGCGCCTCATTCTTCTTTATCTGCATCTACTTACACATCGGACGTGGGATATATTATGGCTCATATCTATTTAAAGAAACATGAAATATTGGAGTTATTCTTCTATTTCTTGTCATAGCCACAGCTTTTGTTGGCTATGTATTACCATGAGGGCAAATATCATTTTGAGGGGCCACTGTAATTACTAATCTCCTATCCGCTGCTCCATATATCGGAACAGAATTAGTTCAATGAATCTGAGGTGGGTTCTCAGTCGATAACGCCACACTAGCCCGATTTTTTACATTTCACTTTATCCTGCCATTTGCTATTGCAGGCGCAAGTATACTTCACCTGCTCTTCCTTCACCAAACAGGATCATCTAACCCAACGGGACTTAATTCTGATCCAGACAAAATTCCATTTCATGCCTATTACTCCTTTAAGGA
>BLPI886
ATAACTCTTTCATCGACCTGCCCGCTCCAATTAACTTATCTTCATGATGAAACTTTGGCTCCCTACTAGGCATTTGCCTAATTTTACAAATCGCCACAGGATTATTTCTCGCTATACACTATACAGCAGACACCTCTATGGCATTTTCATCCGTAGCACATATTTGCCGAGATGTAAACAACGGATGACTCCTACGCAATATTCATGCAAATGGCGCCTCATTCTTCTTTATCTGCATCTACTTACACATCGGACGTGGGATATATTATGGCTCATATCTATTTAAAGAAACATGAAATATTGGAGTTATTCTTCTATTTCTTGTCATAGCCACAGCTTTTGTTGGCTATGTATTACCATGAGGGCAAATATCATTTTGAGGGGCCACTGTAATTACTAATCTCCTATCCGCTGCTCCATATATCGGAACAGAATTAGTTCAATGAATCTGAGGTGGGTTCTCAGTCGATAACGCCACACTAGCCCGATTTTTTACATTTCACTTTATCCTGCCATTTGCTATTGCAGGCGCAAGTATACTTCACCTGCTCTTCCTTCACCAAACAGGATCATCTAACCCAACGGGACTTAATTCTGATCCAGACAAAATTCCATTTCATGCCTATTACTCCTTTAAGGA
>BLCP509
ATAACTCTTTCATTGACCTGCCCGCTCCAATTAACTTATCTTCATGATGAAACTTTGGCTCCCTACTAGGCATTTGCCTAATTTTACAAATCGCCACAGGATTATTACTCGCTATACACTATACAGCAGACACCTCTATGGCATTTTCATCCGTAGCACATATTTGCCGAGATGTAAACAACGGATGACTCCTACGCAATATTCATGCAAATGGCGCCTCATTCTTCTTTATCTGCATCTACTTACACATCGGACGTGGGATATATTATGGCTCATATCTATTTAAAGAAACATGAAATATTGGAGTTATTCTTCCATTTCTTGTCATAGCCACAGCTTTTGTTGGCTATGTATTACCATGAGGGCAAATATCATTTTGAGGGGCCACTGTAATTACTAATCTCCTATCCGCTGCTCCATATATCGGAACAGAATTAGTTCAATGAATCTGAGGTGGGTTCTCAGTCGATAACGCCACACTAGCCCGATTTTTTACATTTCACTTTATCCTGCCATTTGCTATTGCAGGCGCAAGTATACTTCACCTGCTCTTCCTTCACCAAACAGGATCATCTAACCCAACGGGACTTAATTCTGATCCAGACAAAATTCCATTTCATGCCTATTACTCCTTTAAGGA
>BLCP522
ATAACTCTTTCATTGACCTGCCCGCTCCGATTAACTTATCTTCTTGATGAAACTTTGGCTCCCTACTAGGCATTTGCCTAATTTTACAAATCGCCACAGGATTATTTCTCGCTATACACTATACAGCAGACACCTCTATGGCATTTTCATCCGTTGCTGATATTTGCCGAGATGTAAACAAGGGATGACTCCTACGCAATATTCATGCAAATGGCGCCTCATTCTTCTTTATCTGCATCTACTTACACATCGGACGTGGGATATATTATGGCTCATATCTATTTAAAGAAACATGAAATATTGGAGTTATTCTTCCATTTCTTGTCATAGCCACAGCTTTTGTTGGCTATGTATTACCATGAGGGCAAATATCATTTTGAGGGGCCACTGTAATTACTAATCTCCTATCCGCTGCTCCATATATCGGAACAGAATTAGTTCAATGAATCTGAGGTGGGTTCTCAGTCGATAACGCCACACTAGCCCGATTTTTTACATTTCACTTTATCCTGCCATTTGCTATTGCAGGCGCAAGTATACTTCACCTGCTCTTCCTTCACCAAACAGGATCATCTAACCCAACGGGACTTAATTCTGATCCAGACAAAATTCCATTTCATGCCTATTACTCCTTTAAGGA
>BLCP516
ATAACTCTTTCATTGACCTGCCCGCTCCAATTAATTTATCTTCTTGATGAAACTTTGGCTCCCTACTAGGCATTTGCCTAATTTTACAAATCGCCACAGGATTATTTCTCGCTATACACTATACAGCAGACACCTCGATGGCATTTTCATCCGTAGCACATATTTGCCGAGATGTAAACAACGGATGACTCCTACGCAATATTCATGCAAATGGCGCCTCATTCTTCTTTATCTGCATCTACTTACACATCGGACGTGGGATATATTATGGCTCATATCTATTTAAAGAAACATGAAATATTGGAGTTATTCTTCCATTTCTTGTCATAGCCACAGCTTTTGTTGGCTATGTATTACCATGAGGGCAAATATCATTTTGAGGGGCCACTGTAATTACTAATCTCCTATCCGCTGCTCCATATATCGGAACAGAATTAGTTCAATGAATCTGAGGTGGGTTCTCAGTCGATAACGCCACACTAGCCCGATTTTTTACATTTCACTTTATCCTGCCATTTGCTATTGCAGGCGCAAGTATACTTCACCTGCTCTTCCTTCACCAAACAGGATCATCTAACCCAACGGGACTTAATTCTGATCCAGACAAAATTCCATTTCATGCCTATTACTCCTTTAAGGA
>BLCP524
ATAACTCTTTCATTGACCTGCCCGCTCCAATTAACTTATCTTCTTGATGAAACTTTGGCTCCCTACTAGGCATTTGCCTAATTTTACAAATCGCCACAGGATTATTTCTCGCTATACACTATACAGCAGACACCTCTATGGCTTTTTCATCCGTAGCACATATTTGCCGAGATGTAAACAACGGATGACTCCTACGCAATATTCATGCAAATGGCGCCTCATTCTTCTTTATCTGCATCTACTTACACATCGGACGTGGGATATATTATGGCTCATATCTATTTAAAGAAACATGAAATATTGGAGTTATTCTTCCATTTCTTGTCATAGCCACAGCTTTTGTTGGCTATGTATTACCATGAGGGCAAATATCATTTTGAGGGGCCACTGTAATTACTAATCTCCTATCCGCTGCTCCATATATCGGAACAGAATTAGTTCAATGAATCTGAGGTGGGTTCTCAGTCGATAACGCCACACTAGCCCGATTTTTTACATTTCACTTTATCCTGCCATTTGCTATTGCAGGCGCAAGTATACTTCACCTGCTCTTCCTTCACCAAACAGGATCATCTAACCCAACGGGACTTAATTCTGATCCAGACAAAATTCCATTTCATGCCTATTACTCCTTTAAGGA
>BLCP511
ATAAATCTTTCATGGGCCGGGGCGCTCCGATTAATTTATCTTCAGGATTACACTTTGGCTCCCTACTAGGCATTTGCCTAATTTTACTTATCGCCACAGGATTATTTCTTGCTATATACTATACAGCAGACACCTCGATGGCATTTTCATCCGTAGCTGATATTTGCCGAGATGTAAACAACGGATGACTCCTACGCAATATTCATGCAAATGGCGCCTCATTCTTCTTTATCTGCATCTACTTACACATCGGACGTGGGATATATTATGGCTCATATCTATTTAAAGAAACATGAAATATTGGAGTTATTCTTCCATTTCTTGTCATAGCCACAGCTTTTGTTGGCTATGTATTACCATGAGGGCAAATATCATTTTGAGGGGCCACTGTAATTACTAATCTCCTATCCGCTGCTCCATATATCGGAACAGAATTAGTTCAATGAATCTGAGGTGGGTTCTCAGTCGATAACGCCACACTAGCCCGATTTTTTACATTTCACTTTATCCTGCCATTTGCTATTGCAGGCGCAAGTATACTTCACCTGCTCTTCCTTCACCAAACAGGATCATCTAACCCAACGGGACTTAATTCTGATCCAGACAAAATTCCATTTCATGCCTATTACTCCTTTAAGGA
>BLCP517
ATAACTCTTTCATTGACCTGCCCGCTCCAATTAACTTATCTTCTTGATGAAACTTTGGCTCCCTACTAGGCATTTGCCTAATTTTACAAATCGCCACAGGATTATTTCTCGCTATACACTATACAGCAGACACCTCTATGGCATTTTCATCCGTAGCACATATTTGCCGAGATGTAAACAACGGATGACTCCTACGCAATATTCATGCAAATGGCGCCTCATTCTTCTTTATCTGCATCTACTTACACATCGGACGTGGGATATATTATGGCTCATATCTATTTAAAGAAACATGAAATATTGGAGTTATTCTTCCATTTCTTGTCATAGCCACAGCTTTTGTTGGCTATGTATTACCATGAGGGCAAATATCATTTTGAGGGGCCACTGTAATTACTAATCTCCTATCCGCTGCTCCATATATCGGAACAGAATTAGTTCAATGAATCTGAGGTGGGTTCTCAGTCGATAACGCCACACTAGCCCGATTTTTTACATTTCACTTTATCCTGCCATTTGCTATTGCAGGCGCAAGTATACTTCACCTGCTCTTCCTTCACCAAACAGGATCATCTAACCCAACGGGACTTAATTCTGATCCAGACAAAATTCCATTTCATGCCTATTACTCCTTTAAGGA
>BLCP518
ATAACTCTTTCATTGACCTGCCCGCTCCAATTAACTTATCTTCTTGATGAAACTTTGGCTCCCTACTAGGCATTTGCCTAATTTTACAAATCGCCACAGGATTATTTCTCGCTATACACTATACAGCAGACACCTCTATGGCATTTTCATCCGTAGCACATATTTGCCGAGATGTAAACAACGGATGACTCCTACGCAATATTCATGCAAATGGCGCCTCATTCTTCTTTATCTGCATCTACTTACACATCGGACGTGGGATATATTATGGCTCATATCTATTTAAAGAAACATGAAATATTGGAGTTATTCTTCCATTTCTTGTCATAGCCACAGCTTTTGTTGGCTATGTATTACCATGAGGGCAAATATCATTTTGAGGGGCCACTGTAATTACTAATCTCCTATCCGCTGCTCCATATATCGGAACAGAATTAGTTCAATGAATCTGAGGTGGGTTCTCAGTCGATAACGCCACACTAGCCCGATTTTTTACATTTCACTTTATCCTGCCATTTGCTATTGCAGGCGCAAGTATACTTCACCTGCTCTTCCTTCACCAAACAGGATCATCTAACCCAACGGGACTTAATTCTGATCCAGACAAAATTCCATTTCATGCCTATTACTCCTTTAAGGA
>BLCP519
ATAACTCTTTCATTGACCTGCCCGCTCCGATTAACTTATCTTCATGATGAAACTTTGGCTCCCTACTAGGCATTTGCCTAATTTTACAAATCGCCACAGGATTATTTCTCGCTATACACTATACAGCAGACACCTCTATGGCATTTTCATCCGTAGCACATATTTGCCGAGATGTAAACAACGGATGACTCCTACGCAATATTCATGCAAATGGCGCCTCATTCTTCTTTATCTGCATCTACTTACACATCGGACGTGGGATATATTATGGCTCATATCTATTTAAAGAAACATGAAATATTGGAGTTATTCTTCCATTTCTTGTCATAGCCACAGCTTTTGTTGGCTATGTATTACCATGGGGGCAAATATCATTTTGAGGGGCCACTGTAATTACTAATCTCCTATCCGCTGCTCCATATATCGGAACAGAATTAGTTCAATGAATCTGAGGTGGGTTCTCAGTCGATAACGCCACACTAGCCCGATTTTTTACATTTCACTTTATCCTGCCATTTGCTATTGCAGGCGCAAGTATACTTCACCTGCTCTTCCTTCACCAAACAGGATCATCTAACCCAACGGGACTTAATTCTGATCCAGACAAAATTCCATTTCATGCCTATTACTCCTTTAAGGA
>BLCP520
ATAACTCTTTCATTGACCTGCCCGCTCCAATTAACTTATCTTCATGATGAAACTTTGGCTCCCTACTAGGCATTTGCCTAATTTTACAAATCGCCACAGGATTATTTCTCGCTATACACTATACAGCAGACACCTCTATGGCATTTTCATCCGTAGCACATATTTGCCGAGATGTAAACAACGGATGACTCCTACGCAATATTCATGCAAATGGCGCCTCATTCTTCTTTATCTGCATCTACTTACACATCGGACGTGGGATATATTATGGCTCATATCTATTTAAAGAAACATGAAATATTGGAGTTATTCTTCCATTTCTTGTCATAGCCACAGCTTTTGTTGGCTATGTATTACCATGAGGGCAAATATCATTTTGAGGGGCCACTGTAATTACTAATCTCCTATCCGCTGCTCCATATATCGGAACAGAATTAGTTCAATGAATCTGAGGTGGGTTCTCAGTCGATAACGCCACACTAGCCCGATTTTTTACATTTCACTTTATCCTGCCATTTGCTATTGCAGGCGCAAGTATACTTCACCTGCTCTTCCTTCACCAAACAGGATCATCTAACCCAACGGGACTTAATTCTGATCCAGACAAAATTCCATTTCATGCCTATTACTCCTTTAAGGA
>BLCP523
ATAACTCTTTCATTGACCTGCCCGCTCCAATTAACTTATCTTCTTGATGAAACTTTGGCTCCCTACTAGGCATTTGCCTAATTTTACAAATCGCCACAGGATTATTTCTCGCTATACACTATACAGCAGACACCTCTATGGCATTTTCATCCGTAGCACATATTTGCCGAGATGTAAACAACGGATGACTCCTACGCAATATTCATGCAAATGGCGCCTCATTCTTCTTTATCTGCATCTACTTACACATCGGACGTGGGATATATTATGGCTCATATCTATTTAAAGAAACATGAAATATTGGAGTTATTCTTCCATTTCTTGTCATAGCCACAGCTTTTGTTGGCTATGTATTACCATGAGGGCAAATATCATTTTGAGGGGCCACTGTAATTACTAATCTCCTATCCGCTGCTCCATATATCGGAACAGAATTAGTTCAATGAATCTGAGGTGGGTTCTCAGTCGATAACGCCACACTAGCCCGATTTTTTACATTTCACTTTATCCTGCCATTTGCTATTGCAGGCGCAAGTATACTTCACCTGCTCTTCCTTCACCAAACAGGATCATCTAACCCAACGGGACTTAATTCTGATCCAGACAAAATTCCATTTCATGCCTATTACTCCTTTAAGGA
>BLPI878
ATAACTCTTTCATTGACCTGCCCGCTCCAATTAACTTATCTTCATGATGAAACTTTGGCTCCCTACTAGGCATTTGCCTAATTTTACAAATCGCCACAGGATTATTTCTCGCTATACACTATACAGCAGACACCTCTATGGCATTTTCATCCGTAGCACATATTTGCCGAGATGTAAACAACGGATGACTCCTACGCAATATTCATGCAAATGGCGCCTCATTCTTCTTTATCTGCATCTACTTACACATCGGACGTGGGATATATTATGGCTCATATCTATTTAAAGAAACATGAAATATTGGAGTTATTCTTCTATTTCTTGTCATAGCCACAGCTTTTGTTGGCTATGTATTACCATGAGGGCAAATATCATTTTGAGGGGCCACTGTAATTACTAATCTCCTATCCGCTGCTCCATATATCGGAACAGAATTAGTTCAATGAATCTGAGGTGGGTTCTCAGTCGATAACGCCACACTAGCCCGATTTTTTACATTTCACTTTATCCTGCCATTTGCTATTGCAGGCGCAAGTATACTTCACCTGCTCTTCCTTCACCAAACAGGATCATCTAACCCAACGGGACTTAATTCTGATCCAGACAAAATTCCATTTCATGCCTATTACTCCTTTAAGGA
>BLPI880
ATAACTCTTTCATTGACCTGCCCGCTCCAATTAACTTATCTTCATGATGAAACTTTGGCTCCCTACTAGGCATTTGCCTAATTTTACAAATCGCCACAGGATTATTTCTCGCTATACACTATACAGCAGACACCTCTATGGCATTTTCATCCGTAGCACATATTTGCCGAGATGTAAACAACGGATGACTCCTACGCAATATTCATGCAAATGGCGCCTCATTCTTCTTTATCTGCATCTACTTACACATCGGACGTGGGATATATTATGGCTCATATCTATTTAAAGAAACATGAAATATTGGAGTTATTCTTCTATTTCTTGTCATAGCCACAGCTTTTGTTGGCTATGTATTACCATGAGGGCAAATATCATTTTGAGGGGCCACTGTAATTACTAATCTCCTATCCGCTGCTCCATATATCGGAACAGAATTAGTTCAATGAATCTGAGGTGGGTTCTCAGTCGATAACGCCACACTAGCCCGATTTTTTACATTTCACTTTATCCTGCCATTTGCTATTGCAGGCGCAAGTATACTTCACCTGCTCTTCCTTCACCAAACAGGATCATCTAACCCAACGGGACTTAATTCTGATCCAGACAAAATTCCATTTCATGCCTATTACTCCTTTAAGGA
>BLBM122
ATAACTCATGCATTGACCTGCCCGCTCCAATTAAGTTATCTTCATGATCACACTTTGGCTCCCTACTAGGTATTTGCCTAATTTTACAAATCGCCACAGGATTATTTCTCGCTATACACTATACAGCAGACACCTCTATAGCATTTTCATCCGTAGCACATATTTGCCGAGATGTAAACAACGGATGACTCCTACGCAATATTCATGCAAATGGCGCCTCATTCTTCTTTATCTGCATCTACTTACACATCGGACGTGGGATATATTATGGCTCATATCTATTTAAAGAAACATGAAATATTGGAGTTATTCTTCCATTTCTTGTCATAGCCACAGCTTTTGTTGGCTATGTATTACCATGAGGGCAAATATCATTTTGAGGGGCCACTGTAATTACTAATCTCCTATCCGCTGCTCCATATATCGGGACAGAATTAGTTCAATGAATCTGAGGGGGGTTCTCAGTCGATAACGCCACACTAACCCGATTTTTTACATTTCACTTTATCCTGCCATTTGCTATTGCAGGCGCAAGTATACTTCACCTGCTCTTCCTTCACCAAACAGGATCATCTAACCCAACGGGACTTAATTCTGATCCAGACAAAATCCCATTTCATGCCTATTACTCCTTTAAGGA
>BLBM143
ATAACTCTTTCATTGACCTGCACGCTCCAATTAATTTATCTTCTTTATCACACTTTGGCTCCCTACTAGGCATTTGCCTAATTTTACAAATCGCCACAGGATTATTTCTCGCTATGCATTATACAGCAGACACCTCGATAGCATTTTCATCCGTAGCACATATTTGNCGAGATGTAAACAACGGATGACTCCTACGCAATATTCATGCAAATGGCGCCTCATTCTTCTTTATCTGCATCTACTTACACATCGGACGTGGGATATATTATGGCTCATATCTATTTAAAGAAACATGAAATATTGGAGTTATTCTCCCATTTCTTGTCATAGCCACAGCTTTTGTTGGCTATGTATTACCATGAGGGCAAATATCATTTTGAGGGGCCACTGTAATTACTAATCTCCTATCCGCTGCTCCATATATCGGGACAGAATTAGTTCAATGAATCTGAGGTGGGTTCTCAGTCGATAACGCCACACTAACCCGATTTTTTACATTTCACTTTATCCTGCCATTTGCTATTGCAGGCGCAAGTATACTTCACCTGCTCTTCCTTCACCAAACAGGATCATCTAACCCAACGGGACTTAATTCTGATCCAGACAAAATCCCATTTCATGCCTATTACTCCTTTAAGGA
>BLBM144
ATAACTCTTTCATTGACCTGCCCGCTCCAATTAACTTATCTTCATGATGAAACTTTGGCTCCCTACTAGGCATTTGCCTAATTTTACAAATCGCCACAGGATTATTTCTCGCTATACACTATACAGCAGACACCTCTATAGCATTTTCATCCGTAGCACATATTTGCCGAGATGTAAACAACGGATGACTCCTACGCAATATTCATGCAAATGGCGCCTCATTCTTCTTTATCTGCATCTACTTACACATCGGACGTGGGATATATTATGGCTCATATCTATTTAAAGAAACATGAAATATTGGAGTTATTCTTCCATTTCTTGTCATAGCCACAGCTTTTGTTGGCTATGTATTACCATGAGGGCAAATATCATTTTGAGGGGCCACTGTAATTACTAATCTCCTATCCGCTGCTCCATATATCGGGACAGAATTAGTTCAATGAATCTGAGGTGGGTTCTCAGTCGATAACGCCACACTAACCCGATTTTTTACATTTCACTTTATCCTGCCATTTGCTATTGCAGGCGCAAGTATACTTCACCTGCTCTTCCTTCACCAAACAGGATCATCTAACCCAACGGGACTTAATTCTGATCCAGACAAAATCCCATTTCATGCCTATTACTCCTTTAAGGA
>BLBM127
ATAACTCTTTCATTGACCTGCCCGCTCCAATTAACTTATCTTCATGATGAAACTTTGGCTCCCTACTAGGCATTTGCCTAATTTTACAAATCGCCACAGGATTATTTCTCGCTATACACTATACAGCAGACACCTCTATAGCATTTTCATCCGTAGCACATATTTGCCGAGATGTAAACAACGGATGACTCCTACGCAATATTCATGCAAATGGCGCCTCATTCTTCTTTATCTGCATCTACTTACACATCGGACGTGGGATATATTATGGCTCATATCTATTTAAAGAAACATGAAATATTGGAGTTATTCTTCCATTTCTTGTCATAGCCACAGCTTTTGTTGGCTATGTATTACCATGAGGGCAAATATCATTTTGAGGGGCCACTGTAATTACTAATCTCCTATCCGCTGCTCCATATATCGGGACAGAATTAGTTCAATGAATCTGAGGTGGGTTCTCAGTCGATAACGCCACACTAACCCGATTTTTTACATTTCACTTTATCCTGCCATTTGCTATTGCAGGCGCAAGTATACTTCACCTGCTCTTCCTTCACCAAACAGGATCATCTAACCCAACGGGACTTAATTCTGATCCAGACAAAATCCCATTTCATGCCTATTACTCCTTTAAGGA
>BLBM124
ATAACTCTTTCATTGACCTGCCCGCTCCAATTAACTTATCTTCATGATGAAACTTTGGCTCCCTACTAGGCATTTGCCTAATTTTACAAATCGCCACAGGATTATTTCTCGCTATACACTATACAGCAGACACCTCTATAGCATTTTCATCCGTAGCACATATTTGCCGAGATGTAAACAACGGATGACTCCTACGCAATATTCATGCAAATGGCGCCTCATTCTTCTTTATCTGCATCTACTTACACATCGGACGTGGGATATATTATGGCTCATATCTATTTAAAGAAACATGAAATATTGGAGTTATTCTTCCATTTCTTGTCATAGCCACAGCTTTTGTTGGCTATGTATTACCATGAGGGCAAATATCATTTTGAGGGGCCACTGTAATTACTAATCTCCTATCCGCTGCTCCATATATCGGGACAGAATTAGTTCAATGAATCTGAGGTGGGTTCTCAGTCGATAACGCCACACTAACCCGATTTTTTACATTTCACTTTATCCTGCCATTTGCTATTGCAGGCGCAAGTATACTTCACCTGCTCTTCCTTCACCAAACAGGATCATCTAACCCAACGGGACTTAATTCTGATCCAGACAAAATCCCATTTCATGCCTATTACTCATTTAAGGA
>BLBM123
ATAACTCTTTCATTGACCTGCCCGCTCCAATTAACTTATCTTCATGATGAAACTTTGGCTCCCTACTAGGCATTTGCCTAATTTTACAAATCGCCACAGGATTATTTCTCGCTATACACTATACAGCAGACACCTCTATAGCATTTTCATCCGTAGCACATATTTGCCGAGATGTAAACAACGGATGACTCCTACGCAATATTCATGCAAATGGCGCCTCATTCTTCTTTATCTGCATCTACTTACACATCGGACGTGGGATATATTATGGCTCATATCTATTTAAAGAAACATGAAATATTGGAGTTATTCTTCCATTTCTTGTTATAGCCACAGCTTTTGTTGGCTATGTATTACCATGAGGGCAAATATCATTTTGAGGGGCCACTGTAATTACTAATCTCCTATCCGCTGCTCCATATATCGGGACAGAATTAGTTCAATGAATCTGAGGTGGGTTCTCAGTCGATAACGCCACACTAACCCGATTTTTTACATTTCACTTTATCCTACCATTTGCTATTGCAGGCGCAAGTATACTTCACCTGCTCTTCCTTCACCAAACAGGATCATCTAACCCAACGGGACTTAATTCTGATCCAGACAAAATCCCATTTCATGCCTATTACTCCTTTAAGGA
>BLBM126
ATAACTCTTTCATTGACCTGCCCGCTCCAATTAACTTATCTTCATGATGAAACTTTGGCTCCCTACTAGGCATTTGCCTAATTTTACAAATCGCCACAGGATTATTTCTCGCTATACACTATACAGCAGACACCTCTATAGCATTTTCATCCGTAGCACATATTTGCCGAGATGTAAACAACGGATGACTCCTACGCAATATTCATGCAAATGGCGCCTCATTCTTCTTTATCTGCATCTACTTACACATCGGACGTGGGATATATTATGGCTCATATCTATTTAAAGAAACATGAAATATTGGAGTTATTCTTCCATTTCTTGTTATAGCCACAGCTTTTGTTGGCTATGTATTACCATGAGGGCAAATATCATTTTGAGGGGCCACTGTAATTACTAATCTCCTATCCGCTGCTCCATATATCGGGACAGAATTAGTTCAATGAATCTGAGGTGGGTTCTCAGTCGATAACGCCACACTAACCCGATTTTTTACATTTCACTTTATCCTACCATTTGCTATTGCAGGCGCAAGTATACTTCACCTGCTCTTCCTTCACCAAACAGGATCATCTAACCCAACGGGACTTAATTCTGATCCAGACAAAATCCCATTTCATGCCTATTACTCCTTTAAGGA
>BLBM129
ATAACTCTTTCATTGACCTGCCCGCTCCAATTAACTTATCTTCATGATGAAACTTTGGCTCCCTACTAGGCATTTGCCTAATTTTACAAATCGCCACAGGATTATTTCTCGCTATACACTATACAGCAGACACCTCTATAGCATTTTCATCCGTAGCACATATTTGCCGAGATGTAAACAACGGATGACTCCTACGCAATATTCATGCAAATGGCGCCTCATTCTTCTTTATCTGCATCTACTTACACATCGGACGTGGGATATATTATGGCTCATATCTATTTAAAGAAACATGAAATATTGGAGTTATTCTTCCATTTCTTGTCATAGCCACAGCTTTTGTTGGCTATGTATTACCATGAGGGCAAATATCATTTTGAGGGGCCACTGTAATTACTAATCTCCTATCCGCTGCTCCATATATCGGGACAGAATTAGTTCAATGAATCTGAGGGGGGTTCTCAGTCGATAACGCCACACTAACCCGATTTTTTACATTTCACTTTATCCTGCCATTTGCTATTGCAGGCGCAAGTATACTTCACCTGCTCTTCCTTCACCAAACAGGATCATCTAACCCAACGGGACTTAATTCTGATCCAGACAAAATCCCATTTCATGCCTATTACTCCTTTAAGGA
>BLBM146
ATAACTCATTGAGTGACCTGCCCGCTCCAATTAACTTATCTTCTTTATCACACTTTGGCTCCCTACTAGGCATTTGCCTAATTTTACAAATCGCCACAGGATTATTTCTCGCTATACACTATACAGCAGACACCTCTATAGCATTTTCATCCGTAGCACATATTTGCCGAGATGTAAACAACGGATGACTCCTACGCAATATTCATGCAAATGGCGCCTCATTCTTCTTTATCTGCATCTACTTACACATCGGACGTGGGATATATTATGGCTCATATCTATTTAAAGAAACATGAAATATTGGAGTTATTCTTCCATTTCTTGTCATAGCCACAGCTTTTGTTGGCTATGTATTACCATGAGGGCAAATATCATTTTGAGGGGCCACTGTAATTACTAATCTCCTATCCGCTGCTCCATATATCGGGACAGAATTAGTTCAATGAATCTGAGGGGGGTTCTCAGTCGATAACGCCACACTAACCCGATTTTTTACATTTCACTTTATCCTGCCATTTGCTATTGCAGGCGCAAGTATACTTCACCTGCTCTTCCTTCACCAAACAGGATCATCTAACCCAACGGGACTTAATTCTGATCCAGACAAAATCCCATTTCATGCCTATTACTCCTTTAAGGA
>BLBM128
ATAACTCTTTCATTGACCTGCCCGCTCCAATTAACTTATCTTCATGATGAAACTTTGGCTCCCTACTAGGCATTTGCCTAATTTTACAAATCGCCACAGGATTATTTCTCGCTATACACTATACAGCAGACACCTCTATAGCATTTTCATCCGTAGCACATATTTGCCGAGATGTAAACAACGGATGACTCCTACGCAATATTCATGCAAATGGCGCCTCATTCTTCTTTATCTGCATCTACTTACACATCGGACGTGGGATATATTATGGCTCATATCTATTTAAAGAAACATGAAATATTGGAGTTATTCTTCCATTTCTTGTCATAGCCACAGCTTTTGTTGGCTATGTATTACCATGAGGGCAAATATCATTTTGAGGGGCCACTGTAATTACTAATCTCCTATCCGCTGCTCCATATATCGGGACAGAATTAGTTCAATGAATCTGAGGTGGGTTCTCAGTCGATAACGCCACACTAACCCGATTTTTTACATTTCACTTTATCCTACCATTTGCTATTGCAGGCGCAAGTATACTTCACCTGCTCTTCCTTCACCAAACAGGATCATCTAACCCAACGGGACTTAATTCTGATCCAGACAAAATCCCATTTCATGCCTATTACTCCTTTAAGGA
>BLBM132
ATAACTCTTTCATTGACCTGCCCGCTCCAATTAACTTATCTTCATGATGAAACTTTGGCTCCCTACTAGGCATTTGCCTAATTTTACAAATCGCCACAGGATTATTTCTCGCTATACACTATACAGCAGACACCTCTATAGCATTTTCATCCGTAGCACATATTTGCCGAGATGTAAACAACGGATGACTCCTACGCAATATTCATGCAAATGGCGCCTCATTCTTCTTTATCTGCATCTACTTACACATCGGACGTGGGATATATTATGGCTCATATCTATTTAAAGAAACATGAAATATTGGAGTTATTCTTCCATTTCTTGTCATAGCCACAGCTTTTGTTGGCTATGTATTACCATGAGGGCAAATATCATTTTGAGGGGCCACTGTAATTACTAATCTCCTATCCGCTGCTCCATATATCGGGACAGAATTAGTTCAATGAATCTGAGGTGGGTTCTCAGTCGATAACGCCACACTAACCCGATTTTTTACATTTCACTTTATCCTACCATTTGCTATTGCAGGCGCAAGTATACTTCACCTGCTCTTCCTTCACCAAACAGGATCATCTAACCCAACGGGACTTAATTCTGATCCAGACAAAATCCCATTTCATGCCTATTACTCCTTTAAGGA
>BLNA857
ATAACTCTTTCATTGACTTACCCACCCCAATTAACCTATCTTCATGATGAAACTTCGGCTCCCTACTAGGCATTTGCCTAATTTTACAAATCGCCACGGGATTATTCCTCGCTATACACTATACAGCAGACACTTCTATAGCATTTTCATCTGTAGCACATATTTGCCGAGATGTAAACAACGGATGACTCCTACGCAATATTCATGCAAATGGCGCCTCATTCTTCTTTATCTGCATCTACTTACACATTGGACGTGGGATATATTATGGCTCATATCTACTTAAAGAGACATGAAATATTGGAGTTATTCTTCTATTTCTCGTCATAGCCACAGCTTTTGTCGGCTATGTCTTACCATGAGGGCAAATATCATTCTGGGGGGCCACTGTAATTACTAATCTCCTATCCGCCGCTCCATATATTGGGACAGAATTAGTTCAATGAATTTGAGGTGGGTTCTCAGTCGATAATGCCACACTAACCCGATTTTTTACATTTCACTTTATCCTACCATTTGCTATTGCAGGCGCAAGTATACTTCACCTGCTCTTCCTTCACCAAACAGGGTCATCTAACCCAACTGGACTAAATTCTGATCCAGACAAAATTCCATTTCACGCCTATTACTCCTTTAAGGA
>BLNA962
ATAACTCTTTCATTGACTTACCCACCCCAATTAACCTATCTTCATGATGAAACTTCGGCTCCCTACTAGGCATTTGCCTAATTTTACAAATCGCCACGGGATTATTCCTCGCTATACACTATACAGCAGACACTTCTATAGCATTTTCATCTGTAGCACATATTTGCCGAGATGTAAACAACGGATGACTCCTACGCAATATTCATGCAAATGGCGCCTCATTCTTCTTTATCTGCATCTACTTACACATTGGACGTGGGATATATTATGGCTCATATCTACTTAAAGAGACATGAAATATTGGAGTTATTCTTCTATTTCTCGTCATAGCCACAGCTTTTGTCGGCTATGTCTTACCATGAGGGCAAATATCATTCTGGGGGGCCACTGTAATTACTAATCTCCTATCCGCCGCTCCATATATTGGGACAGAATTAGTTCAATGAATTTGAGGTGGGTTCTCAGTCGATAATGCCACACTAACCCGATTTTTTACATTTCACTTTATCCTACCATTTGCTATTGCAGGCGCAAGTATACTTCACCTGCTCTTCCTTCACCAAACAGGGTCATCTAACCCAACTGGACTAAATTCTGATCCAGACAAAATTCCATTTCACGCCTATTACTCCTTTAAGGA
>BLNA958
ATAACTCTTTCATTGACTTACCCACCCCAATTAACCTATCTTCATGATGAAACTTCGGCTCCCTACTAGGCATTTGCCTAATTTTACAAATCGCCACGGGATTATTCCTCGCTATACACTATACAGCAGACACTTCTATAGCATTTTCATCTGTAGCACATATTTGCCGAGATGTAAACAACGGATGACTCCTACGCAATATTCATGCAAATGGCGCCTCATTCTTCTTTATCTGCATCTACTTACACATTGGACGTGGGATATATTATGGCTCATATCTATTTAAAGAGACATGAAATATTGGAGTTATTCTTCTATTTCTCGTCATAGCCACAGCTTTTGTCGGCTATGTCTTACCATGAGGGCAAATATCATTCTGGGGGGCCACTGTAATTACTAATCTCCTATCCGCCGCTCCATATATTGGGACAGAATTAGTTCAATGAATTTGAGGTGGGTTCTCAGTCGATAATGCCACACTAACCCGATTTTTTACATTTCACTTTATCCTACCATTTGCTATTGCAGGCGCAAGTATACTTCACCTGCTCTTCCTTCACCAAACAGGGTCATCTAACCCAACTGGACTAAATTCTGATCCAGACAAAATTCCATTTCACGCCTATTACTCCTTTAAGGA
>BLNA959
ATAACTCTTTCATTGACTTACCCACCCCAATTAACCTATCTTCATGATGAAACTTCGGCTCCCTACTAGGCATTTGCCTAATTTTACAAATCGCCACGGGATTATTCCTCGCTATACACTATACAGCAGACACTTCTATAGCATTTTCATCTGTAGCACATATTTGCCGAGATGTAAACAACGGATGACTCCTACGCAATATTCATGCAAATGGCGCCTCATTCTTCTTTATCTGCATCTACTTACACATTGGACGTGGGATATATTATGGCTCATATCTATTTAAAGAGACATGAAATATTGGAGTTATTCTTCTATTTCTCGTCATAGCCACAGCTTTTGTCGGCTATGTCTTACCATGAGGGCAAATATCATTCTGGGGGGCCACTGTAATTACTAATCTCCTATCCGCCGCTCCATATATTGGGACAGAATTAGTTCAATGAATTTGAGGTGGGTTCTCAGTCGATAATGCCACACTAACCCGATTTTTTACATTTCACTTTATCCTACCATTTGCTATTGCAGGCGCAAGTATACTTCACCTGCTCTTCCTTCACCAAACAGGGTCATCTAACCCAACTGGACTAAATTCTGATCCAGACAAAATTCCATTTCACGCCTATTACTCCTTTAAGGA
>BLNA960
ATAACTCTTTCATTGACTTACCCACCCCAATTAACCTATCTTCATGATGAAACTTCGGCTCCCTACTAGGCATTTGCCTAATTTTACAAATCGCCACGGGATTATTCCTCGCTATACACTATACAGCAGACACTTCTATAGCATTTTCATCTGTAGCACATATTTGCCGAGATGTAAACAACGGATGACTCCTACGCAATATTCATGCAAATGGCGCCTCATTCTTCTTTATCTGCATCTACTTACACATTGGACGTGGGATATATTATGGCTCATATCTATTTAAAGAGACATGAAATATTGGAGTTATTCTTCTATTTCTCGTCATAGCCACAGCTTTTGTCGGCTATGTCTTACCATGAGGGCAAATATCATTCTGGGGGGCCACTGTAATTACTAATCTCCTATCCGCCGCTCCATATATTGGGACAGAATTAGTTCAATGAATTTGAGGTGGGTTCTCAGTCGATAATGCCACACTAACCCGATTTTTTACATTTCACTTTATCCTACCATTTGCTATTGCAGGCGCAAGTATACTTCACCTGCTCTTCCTTCACCAAACAGGGTCATCTAACCCAACTGGACTAAATTCTGATCCAGACAAAATTCCATTTCACGCCTATTACTCCTTTAAGGA
>BLNA961
ATAACTCTTTCATTGACTTACCCACCCCAATTAACCTATCTTCATGATGAAACTTCGGCTCCCTACTAGGCATTTGCCTAATTTTACAAATCGCCACGGGATTATTCCTCGCTATACACTATACAGCAGACACTTCTATAGCATTTTCATCTGTAGCACATATTTGCCGAGATGTAAACAACGGATGACTCCTACGCAATATTCATGCAAATGGCGCCTCATTCTTCTTTATCTGCATCTACTTACACATTGGACGTGGGATATATTATGGCTCATATCTATTTAAAGAGACATGAAATATTGGAGTTATTCTTCTATTTCTCGTCATAGCCACAGCTTTTGTCGGCTATGTCTTACCATGAGGGCAAATATCATTCTGGGGGGCCACTGTAATTACTAATCTCCTATCCGCCGCTCCATATATTGGGACAGAATTAGTTCAATGAATTTGAGGTGGGTTCTCAGTCGATAATGCCACACTAACCCGATTTTTTACATTTCACTTTATCCTACCATTTGCTATTGCAGGCGCAAGTATACTTCACCTGCTCTTCCTTCACCAAACAGGGTCATCTAACCCAACTGGACTAAATTCTGATCCAGACAAAATTCCATTTCACGCCTATTACTCCTTTAAGGA
>BLNA963
ATAACTCTTTCATTGACTTACCCACCCCAATTAACCTATCTTCATGATGAAACTTCGGCTCCCTACTAGGCATTTGCCTAATTTTACAAATCGCCACGGGATTATTCCTCGCTATACACTATACAGCAGACACTTCTATAGCATTTTCATCTGTAGCACATATTTGCCGAGATGTAAACAACGGATGACTCCTACGCAATATTCATGCAAATGGCGCCTCATTCTTCTTTATCTGCATCTACTTACACATTGGACGTGGGATATATTATGGCTCATATCTATTTAAAGAGACATGAAATATTGGAGTTATTCTTCTATTTCTCGTCATAGCCACAGCTTTTGTCGGCTATGTCTTACCATGAGGGCAAATATCATTCTGGGGGGCCACTGTAATTACTAATCTCCTATCCGCCGCTCCATATATTGGGACAGAATTAGTTCAATGAATTTGAGGTGGGTTCTCAGTCGATAATGCCACACTAACCCGATTTTTTACATTTCACTTTATCCTACCATTTGCTATTGCAGGCGCAAGTATACTTCACCTGCTCTTCCTTCACCAAACAGGGTCATCTAACCCAACTGGACTAAATTCTGATCCAGACAAAATTCCATTTCACGCCTATTACTCCTTTAAGGA
>BLLQ486
ATAACTCTTTCATTGACTTACCCACCCCAATTAACCTATCTTCATGATGAAACTTTGGCTCCCTACTAGGCATTTGCCTAATTTTACAAATCGCCACAGGATTATTTCTCGCTATACACTATACAGCAGACACCTCTATAGCATTTTCATCCGTAGCACATATTTGCCGAGATGTAAACAACGGATGACTCCTACGCAATATTCATGCAAATGGCGCCTCATTCTTCTTTATCTGCATCTACTTACACATTGGACGTGGGATATATTATGGCTCATATCTATTTAAAGAGACATGAAATATTGGGGTTATTCTTCCATTTCTTGTCATAGCCACAGCTTTTGTCGGCTATGTTTTACCATGGGGGCAAATATCATTCTGAGGAGCCACTGTAATTACTAATCTCCTATCCGCCGCTCCATATATCGGGACAGAATTAGTTCAATGAATCTGAGGTGGGTTCTCAGTCGATAATGCCACACTAACCCGATTTTTTACATTTCACTTTATCCTACCATTTGCTATTGCAGGCGCAAGTATACTTCACCTGCTCTTCCTTCACCAAACAGGATCATCTAACCCAACTGGGCTAAATTCTGATCCAGACAAAATTCCATTTCACACCTATTACTCCTTTAAGGA
>BLLQ495
ATAACTCTTTCATTGACTTACCCACCCCAATTAACCTATCTTCATGATGAAACTTTGGCTCCCTACTAGGCATTTGCCTAATTTTACAAATCGCCACAGGATTATTTCTCGCTATACACTATACAGCAGACACCTCTATAGCATTTTCATCCGTAGCACATATTTGCCGAGATGTAAACAACGGATGACTCCTACGCAATATTCATGCAAATGGCGCCTCATTCTTCTTTATCTGCATCTACTTACACATTGGACGTGGGATATATTATGGCTCATATCTATTTAAAGAGACATGAAATATTGGGGTTATTCTTCCATTTCTTGTCATAGCCACAGCTTTTGTCGGCTATGTTTTACCATGGGGGCAAATATCATTCTGAGGAGCCACTGTAATTACTAATCTCCTATCCGCCGCTCCATATATCGGGACAGAATTAGTTCAATGAATCTGAGGTGGGTTCTCAGTCGATAATGCCACACTAACCCGATTTTTTACATTTCACTTTATCCTACCATTTGCTATTGCAGGCGCAAGTATACTTCACCTGCTCTTCCTTCACCAAACAGGATCATCTAACCCAACTGGGCTAAATTCTGATCCAGACAAAATTCCATTTCACACCTATTACTCCTTTAAGGA
>BLLQ481
ATAACTCTTTCATTGACTTACCCACCCCAATTAACCTATCTTCATGATGAAACTTTGGCTCCCTACTAGGCATTTGCCTAATTTTACAAATCGCCACAGGATTATTTCTCGCTATACACTATACAGCAGACACCTCTATAGCATTTTCATCCGTAGCACATATTTGCCGAGATGTAAACAACGGATGACTCCTACGCAATATTCATGCAAATGGCGCCTCATTCTTCTTTATCTGCATCTACTTACACATTGGACGTGGGATATATTATGGCTCATATCTATTTAAAGAGACATGAAATATTGGGGTTATTCTTCCATTTCTTGTCATAGCCACAGCTTTTGTCGGCTATGTTTTACCATGGGGGCAAATATCATTCTGAGGAGCCACTGTAATTACTAATCTCCTATCCGCCGCTCCATATATCGGGACAGAATTAGTTCAATGAATCTGAGGTGGGTTCTCAGTCGATAATGCCACACTAACCCGATTTTTTACATTTCACTTTATCCTACCATTTGCTATTGCAGGCGCAAGTATACTTCACCTGCTCTTCCTTCACCAAACAGGATCATCTAACCCAACTGGGCTAAATTCTGATCCAGACAAAATTCCATTTCACACCTATTACTCCTTTAAGGA
>BLLQ482
ATAACTCTTTCATTGACTTACCCACCCCAATTAACCTATCTTCATGATGAAACTTTGGCTCCCTACTAGGCATTTGCCTAATTTTACAAATCGCCACAGGATTATTTCTCGCTATACACTATACAGCAGACACCTCTATAGCATTTTCATCCGTAGCACATATTTGCCGAGATGTAAACAACGGATGACTCCTACGCAATATTCATGCAAATGGCGCCTCATTCTTCTTTATCTGCATCTACTTACACATTGGACGTGGGATATATTATGGCTCATATCTATTTAAAGAGACATGAAATATTGGGGTTATTCTTCCATTTCTTGTCATAGCCACAGCTTTTGTCGGCTATGTTTTACCATGGGGGCAAATATCATTCTGAGGAGCCACTGTAATTACTAATCTCCTATCCGCCGCTCCATATATCGGGACAGAATTAGTTCAATGAATCTGAGGTGGGTTCTCAGTCGATAATGCCACACTAACCCGATTTTTTACATTTCACTTTATCCTACCATTTGCTATTGCAGGCGCAAGTATACTTCACCTGCTCTTCCTTCACCAAACAGGATCATCTAACCCAACTGGGCTAAATTCTGATCCAGACAAAATTCCATTTCACACCTATTACTCCTTTAAGGA
>BLLQ485
ATAACTCTTTCATTGACTTACCCACCCCAATTAACCTATCTTCATGATGAAACTTTGGCTCCCTACTAGGCATTTGCCTAATTTTACAAATCGCCACAGGATTATTTCTCGCTATACACTATACAGCAGACACCTCTATAGCATTTTCATCCGTAGCACATATTTGCCGAGATGTAAACAACGGATGACTCCTACGCAATATTCATGCAAATGGCGCCTCATTCTTCTTTATCTGCATCTACTTACACATTGGACGTGGGATATATTATGGCTCATATCTATTTAAAGAGACATGAAATATTGGGGTTATTCTTCCATTTCTTGTCATAGCCACAGCTTTTGTCGGCTATGTTTTACCATGGGGGCAAATATCATTCTGAGGAGCCACTGTAATTACTAATCTCCTATCCGCCGCTCCATATATCGGGACAGAATTAGTTCAATGAATCTGAGGTGGGTTCTCAGTCGATAATGCCACACTAACCCGATTTTTTACATTTCACTTTATCCTACCATTTGCTATTGCAGGCGCAAGTATACTTCACCTGCTCTTCCTTCACCAAACAGGATCATCTAACCCAACTGGGCTAAATTCTGATCCAGACAAAATTCCATTTCACACCTATTACTCCTTTAAGGA
>BLLQ487
ATAACTCTTTCATTGACTTACCCACCCCAATTAACCTATCTTCATGATGAAACTTTGGCTCCCTACTAGGCATTTGCCTAATTTTACAAATCGCCACAGGATTATTTCTCGCTATACACTATACAGCAGACACCTCTATAGCATTTTCATCCGTAGCACATATTTGCCGAGATGTAAACAACGGATGACTCCTACGCAATATTCATGCAAATGGCGCCTCATTCTTCTTTATCTGCATCTACTTACACATTGGACGTGGGATATATTATGGCTCATATCTATTTAAAGAGACATGAAATATTGGGGTTATTCTTCCATTTCTTGTCATAGCCACAGCTTTTGTCGGCTATGTTTTACCATGGGGGCAAATATCATTCTGAGGAGCCACTGTAATTACTAATCTCCTATCCGCCGCTCCATATATCGGGACAGAATTAGTTCAATGAATCTGAGGTGGGTTCTCAGTCGATAATGCCACACTAACCCGATTTTTTACATTTCACTTTATCCTACCATTTGCTATTGCAGGCGCAAGTATACTTCACCTGCTCTTCCTTCACCAAACAGGATCATCTAACCCAACTGGGCTAAATTCTGATCCAGACAAAATTCCATTTCACACCTATTACTCCTTTAAGGA
>BLLQ492
ATAACTCTTTCATTGACTTACCCACCCCAATTAACCTATCTTCATGATGAAACTTTGGCTCCCTACTAGGCATTTGCCTAATTTTACAAATCGCCACAGGATTATTTCTCGCTATACACTATACAGCAGACACCTCTATAGCATTTTCATCCGTAGCACATATTTGCCGAGATGTAAACAACGGATGACTCCTACGCAATATTCATGCAAATGGCGCCTCATTCTTCTTTATCTGCATCTACTTACACATTGGACGTGGGATATATTATGGCTCATATCTATTTAAAGAGACATGAAATATTGGGGTTATTCTTCCATTTCTTGTCATAGCCACAGCTTTTGTCGGCTATGTTTTACCATGGGGGCAAATATCATTCTGAGGAGCCACTGTAATTACTAATCTCCTATCCGCCGCTCCATATATCGGGACAGAATTAGTTCAATGAATCTGAGGTGGGTTCTCAGTCGATAATGCCACACTAACCCGATTTTTTACATTTCACTTTATCCTACCATTTGCTATTGCAGGCGCAAGTATACTTCACCTGCTCTTCCTTCACCAAACAGGATCATCTAACCCAACTGGGCTAAATTCTGATCCAGACAAAATTCCATTTCACACCTATTACTCCTTTAAGGA
>BLLQ497
ATAACTCTTTCATTGACTTACCCACCCCAATTAACCTATCTTCATGATGAAACTTTGGCTCCCTACTAGGCATTTGCCTAATTTTACAAATCGCCACAGGATTATTTCTCGCTATACACTATACAGCAGACACCTCTATAGCATTTTCATCCGTAGCACATATTTGCCGAGATGTAAACAACGGATGACTCCTACGCAATATTCATGCAAATGGCGCCTCATTCTTCTTTATCTGCATCTACTTACACATTGGACGTGGGATATATTATGGCTCATATCTATTTAAAGAGACATGAAATATTGGGGTTATTCTTCCATTTCTTGTCATAGCCACAGCTTTTGTCGGCTATGTTTTACCATGGGGGCAAATATCATTCTGAGGAGCCACTGTAATTACTAATCTCCTATCCGCCGCTCCATATATCGGGACAGAATTAGTTCAATGAATCTGAGGTGGGTTCTCAGTCGATAATGCCACACTAACCCGATTTTTTACATTTCACTTTATCCTACCATTTGCTATTGCAGGCGCAAGTATACTTCACCTGCTCTTCCTTCACCAAACAGGATCATCTAACCCAACTGGGCTAAATTCTGATCCAGACAAAATTCCATTTCACACCTATTACTCCTTTAAGGA
>BLLQ480
ATAACTCTTTCATTGACTTACCCACCCCAATTAACCTATCTTCATGATGAAACTTTGGCTCCCTACTAGGCATTTGCCTAATTTTACAAATCGCCACAGGATTATTTCTCGCTATACACTATACAGCAGACACCTCTATAGCATTTTCATCCGTAGCACATATTTGCCGAGATGTAAACAACGGATGACTCCTACGCAATATTCATGCAAATGGCGCCTCATTCTTCTTTATCTGCATCTACTTACACATTGGACGTGGGATATATTATGGCTCATATCTATTTAAAGAGACATGAAATATTGGGGTTATTCTTCCATTTCTTGTCATAGCCACAGCTTTTGTCGGCTATGTTTTACCATGGGGGCAAATATCATTCTGAGGAGCCACTGTAATTACTAATCTCCTATCCGCCGCTCCATATATCGGGACAGAATTAGTTCAATGAATCTGAGGTGGGTTCTCAGTCGATAATGCCACACTAACCCGATTTTTTACATTTCACTTTATCCTACCATTTGCTATTGCAGGCGCAAGTATACTTCACCTGCTCTTCCTTCACCAAACAGGATCATCTAACCCAACTGGGCTAAATTCTGATCCAGACAAAATTCCATTTCACACCTATTACTCCTTTAAGGA
>BLLQ484
ATAACTCTTTCATTGACTTACCCACCCCAATTAACCTATCTTCATGATGAAACTTTGGCTCCCTACTAGGCATTTGCCTAATTTTACAAATCGCCACAGGATTATTTCTCGCTATACACTATACAGCAGACACCTCTATAGCATTTTCATCCGTAGCACATATTTGCCGAGATGTAAACAACGGATGACTCCTACGCAATATTCATGCAAATGGCGCCTCATTCTTCTTTATCTGCATCTACTTACACATTGGACGTGGGATATATTATGGCTCATATCTATTTAAAGAGACATGAAATATTGGGGTTATTCTTCCATTTCTTGTCATAGCCACAGCTTTTGTCGGCTATGTTTTACCATGGGGGCAAATATCATTCTGAGGAGCCACTGTAATTACTAATCTCCTATCCGCCGCTCCATATATCGGGACAGAATTAGTTCAATGAATCTGAGGTGGGTTCTCAGTCGATAATGCCACACTAACCCGATTTTTTACATTTCACTTTATCCTACCATTTGCTATTGCAGGCGCAAGTATACTTCACCTGCTCTTCCTTCACCAAACAGGATCATCTAACCCAACTGGGCTAAATTCTGATCCAGACAAAATTCCATTTCACACCTATTACTCCTTTAAGGA
>BLLQ489
ATAACTCTTTCATTGACTTACCCACCCCAATTAACCTATCTTCATGATGAAACTTTGGCTCCCTACTAGGCATTTGCCTAATTTTACAAATCGCCACAGGATTATTTCTCGCTATACACTATACAGCAGACACCTCTATAGCATTTTCATCCGTAGCACATATTTGCCGAGATGTAAACAACGGATGACTCCTACGCAATATTCATGCAAATGGCGCCTCATTCTTCTTTATCTGCATCTACTTACACATTGGACGTGGGATATATTATGGCTCATATCTATTTAAAGAGACATGAAATATTGGGGTTATTCTTCCATTTCTTGTCATAGCCACAGCTTTTGTCGGCTATGTTTTACCATGGGGGCAAATATCATTCTGAGGAGCCACTGTAATTACTAATCTCCTATCCGCCGCTCCATATATCGGGACAGAATTAGTTCAATGAATCTGAGGTGGGTTCTCAGTCGATAATGCCACACTAACCCGATTTTTTACATTTCACTTTATCCTACCATTTGCTATTGCAGGCGCAAGTATACTTCACCTGCTCTTCCTTCACCAAACAGGATCATCTAACCCAACTGGGCTAAATTCTGATCCAGACAAAATTCCATTTCACACCTATTACTCCTTTAAGGA
>BLLQ493
ATAACTCTTTCATTGACTTACCCACCCCAATTAACCTATCTTCATGATGAAACTTTGGCTCCCTACTAGGCATTTGCCTAATTTTACAAATCGCCACAGGATTATTTCTCGCTATACACTATACAGCAGACACCTCTATAGCATTTTCATCCGTAGCACATATTTGCCGAGATGTAAACAACGGATGACTCCTACGCAATATTCATGCAAATGGCGCCTCATTCTTCTTTATCTGCATCTACTTACACATTGGACGTGGGATATATTATGGCTCATATCTATTTAAAGAGACATGAAATATTGGGGTTATTCTTCCATTTCTTGTCATAGCCACAGCTTTTGTCGGCTATGTTTTACCATGGGGGCAAATATCATTCTGAGGAGCCACTGTAATTACTAATCTCCTATCCGCCGCTCCATATATCGGGACAGAATTAGTTCAATGAATCTGAGGTGGGTTCTCAGTCGATAATGCCACACTAACCCGATTTTTTACATTTCACTTTATCCTACCATTTGCTATTGCAGGCGCAAGTATACTTCACCTGCTCTTCCTTCACCAAACAGGATCATCTAACCCAACTGGGCTAAATTCTGATCCAGACAAAATTCCATTTCACACCTATTACTCCTTTAAGGA
>BLSA996
ATAACTCTTTCATTGACCTGCCCGCTCCAATTAACTTATCTTCATGATGAAACTTTGGCTCCCTACTAGGCATTTGCCTAATTTTACAAATCGCCACAGGATTATTTCTCGCTATACACTATACAGCAGACACCTCTATAGCATTTTCATCCGTAGCACATATTTGCCGAGATGTAAACAACGGATGACTCCTACGCAATATTCATGCAAATGGCGCCTCATTCTTCTTTATCTGCATCTACTTACACATCGGACGGGGGATATATTATGGCTCATATCTATTTAAAGAAACATGAAATATTGGAGTTATTCTTCTATTTCTTGTCATAGCCACAGCTTTTGTTGGCTATGTACTACCATGAGGGCAAATATCATTTTGAGGGGCCACTGTAATTACTAATCTCCTATCCGCTGCTCCATATATCGGAACAGAATTAGTTCAATGAATCTGAGGTGGATTCTCAGTCGATAACGCCACACTAACCCGATTTTTTACATTTCACTTTATCCTACCATTTGCTATTGCAGGCGCAAGTATACTTCACCTGCTCTTCCTTCACCAAACAGGATCATCTAACCCAACGGGACTTAATTCTGATCCAGACAAAATTCCATTTCATGCCTATTACTCCTTTAAAGA
>BLSA997
ATAACTCTTTCATTGACCTGCCCGCTCCAATTAACTTATCTTCATGATGAAACTTTGGCTCCCTACTAGGCATTTGCCTAATTTTACAAATCGCCACAGGATTATTTCTCGCTATACACTATTCAGCAGACACCTCTATAGCATTTTCATCCGTAGCACATATTTGCCGAGATGTAAACAACGGATGACTCCTACGCAATATTCATGCAAATGGCGCCTCATTCTTCTTTATCTGCATCTACTTACACATCGGACGGGGGATATATTATGGCTCATATCTATTTAAAGAAACATGAAATATTGGAGTTATTCTTCTATTTCTTGTCATAGCCACAGCTTTTGTTGGCTATGTATTACCATGAGGGCAAATATCATTTTGAGGGGCCACTGTAATTACTAATCTCCTATCCGCTGCTCCATATATCGGAACAGAATTAGTTCAATGAATCTGAGGTGGATTCTCAGTCGATAACGCCACACTAACCCGATTTTTTACATTTCACTTTATCCTACCATTTGCTATTGCAGGCGCAAGTATACTTCACCTGCTCTTCCTTCACCAAACAGGATCATCTAACCCAACGGGACTTAATTCTGATCCAGACAAAATTCCATTTCATGCCTATTACTCCTTTAAAGA
