# Supplementary material for: Phylogeographic analysis and species distribution modelling of the wood frog Batrachyla leptopus (Batrachylidae) reveal interglacial diversification in south western Patagonia
Source: PeerJ. 2020 Oct 6;8:e9980. doi: 10.7717/peerj.9980 (PMC7546244; doi:10.7717/peerj.9980)
Supplement: Supplemental Information 4 [file peerj-08-9980-s004.zip › GenBankmk507982mk508662/POMC.sqn]

Seq-submit ::= {
  sub {
    contact {
      contact {
        name
          name {
            last "Suarez-Villota" ,
            first "Elkin" ,
            initials "E.Y." } ,
        affil
          std {
            affil "Universidad Austral de Chile" ,
            div "Instituto de Ciencias Marinas y Limnologicas" ,
            city "Valdivia" ,
            sub "Region de los Rios" ,
            country "Chile" ,
            street "Edificio Emilio Pugin S/N, subsuelo, Campus Isla Teja" ,
            email "esuarezv@gmail.com" ,
            phone "56982634147" ,
            postal-code "5090000" } } } ,
    cit {
      authors {
        names
          std {
            {
              name
                name {
                  last "Nunez" ,
                  first "Jose" ,
                  initials "J.J." } } ,
            {
              name
                name {
                  last "Suarez-Villota" ,
                  first "Elkin" ,
                  initials "E.Y." } } ,
            {
              name
                name {
                  last "Quercia" ,
                  first "Camila" ,
                  initials "C.A." } } ,
            {
              name
                name {
                  last "Olivares" ,
                  first "Angel" ,
                  initials "A.P." } } ,
            {
              name
                name {
                  last "Sites" ,
                  first "Jack" ,
                  initials "J.W." } } } ,
        affil
          std {
            affil "Universidad Austral de Chile" ,
            div "Instituto de Ciencias Marinas y Limnologicas" ,
            city "Valdivia" ,
            sub "Region de los Rios" ,
            country "Chile" ,
            street "Edificio Emilio Pugin S/N, subsuelo, Campus Isla Teja" ,
            postal-code "5090000" } } ,
      date
        std {
          year 2019 ,
          month 2 ,
          day 8 } } ,
    hup TRUE ,
    reldate
      std {
        year 2020 ,
        month 2 ,
        day 28 } ,
    subtype new ,
    tool "Sequin 15.50 - MAC 386 on OS 10.6" } ,
  data
    entrys {
      set {
        class phy-set ,
        descr {
          pub {
            pub {
              gen {
                cit "Unpublished" ,
                authors {
                  names
                    std {
                      {
                        name
                          name {
                            last "Nunez" ,
                            first "Jose" ,
                            initials "J.J." } } ,
                      {
                        name
                          name {
                            last "Suarez-Villota" ,
                            first "Elkin" ,
                            initials "E.Y." } } ,
                      {
                        name
                          name {
                            last "Quercia" ,
                            first "Camila" ,
                            initials "C.A." } } ,
                      {
                        name
                          name {
                            last "Olivares" ,
                            first "Angel" ,
                            initials "A.P." } } ,
                      {
                        name
                          name {
                            last "Sites" ,
                            first "Jack" ,
                            initials "J.W." } } } ,
                  affil
                    std {
                      affil "Universidad Austral de Chile" ,
                      div "Instituto de Ciencias Marinas y Limnologicas" ,
                      city "Valdivia" ,
                      sub "Region de los Rios" ,
                      country "Chile" ,
                      street "Edificio Emilio Pugin S/N, subsuelo, Campus Isla
 Teja" ,
                      postal-code "5090000" } } ,
                title "Old but not so much: phylogeography of the wood frog
 Batrachyla leptopus (Batrachylidae) reveals diversification patterns
 consistent with interglacial diversification in south western Patagonia" } } } ,
          user {
            type
              str "NcbiCleanup" ,
            data {
              {
                label
                  str "method" ,
                data
                  str "SequinCleanup" } ,
              {
                label
                  str "version" ,
                data
                  int 8 } ,
              {
                label
                  str "month" ,
                data
                  int 2 } ,
              {
                label
                  str "day" ,
                data
                  int 8 } ,
              {
                label
                  str "year" ,
                data
                  int 2019 } } } ,
          create-date
            std {
              year 2019 ,
              month 2 ,
              day 8 } } ,
        seq-set {
          set {
            class nuc-prot ,
            descr {
              source {
                genome genomic ,
                org {
                  taxname "Bactrachyla taeniata" ,
                  orgname {
                    mod {
                      {
                        subtype isolate ,
                        subname "BTMA846" } ,
                      {
                        subtype specimen-voucher ,
                        subname "ICMLH0312" } } ,
                    lineage "Eukaryota; Metazoa; Chordata; Craniata;
 Vertebrata; Euteleostomi; Amphibia; Batrachia; Anura; Neobatrachia; Hyloidea;
 Batrachylidae; Batrachyla" ,
                    gcode 1 } } ,
                subtype {
                  {
                    subtype country ,
                    name "Chile" } ,
                  {
                    subtype lat-lon ,
                    name "39.66964722 S 72.92111111 W" } } } } ,
            seq-set {
              seq {
                id {
                  local
                    str "BTMA846" } ,
                descr {
                  title "Bactrachyla taeniata proopiomelanocortin (POMC) gene,
 partial" ,
                  molinfo {
                    biomol genomic } ,
                  user {
                    type
                      str "StructuredComment" ,
                    data {
                      {
                        label
                          str "StructuredCommentPrefix" ,
                        data
                          str "##Assembly-Data-START##" } ,
                      {
                        label
                          str "StructuredCommentSuffix" ,
                        data
                          str "##Assembly-Data-END##" } ,
                      {
                        label
                          str "Sequencing Technology" ,
                        data
                          str "Sanger dideoxy sequencing" } } } } ,
                inst {
                  repr raw ,
                  mol dna ,
                  length 520 ,
                  seq-data
                    ncbi2na '4BBF5EA0EA4CE41477780134A0B1B4E251F59E830BDA08281
245AC98C904392BC426A08CC941C553FF05EF559C784140191F8E90FC820827DA121084B08AD33
DCE811F58EA9014B6908028854F0AFF542E39E2822D3488DC541E2C482227B7922FE1C578C5074
82084E861242F8E80950F0008DA0B300E4D3FD8EA0AD4540840231A'H } ,
                annot {
                  {
                    data
                      ftable {
                        {
                          data
                            cdregion {
                              frame three ,
                              code {
                                id 1 } } ,
                          partial TRUE ,
                          product
                            whole
                              local
                                str "BTMA846_1" ,
                          location
                            int {
                              from 0 ,
                              to 519 ,
                              strand plus ,
                              id
                                local
                                  str "BTMA846" ,
                              fuzz-from
                                lim lt ,
                              fuzz-to
                                lim gt } } ,
                        {
                          data
                            gene {
                              locus "POMC" } ,
                          partial TRUE ,
                          location
                            int {
                              from 0 ,
                              to 519 ,
                              strand plus ,
                              id
                                local
                                  str "BTMA846" ,
                              fuzz-from
                                lim lt ,
                              fuzz-to
                                lim gt } } } } } } ,
              seq {
                id {
                  local
                    str "BTMA846_1" } ,
                descr {
                  molinfo {
                    biomol peptide ,
                    tech concept-trans ,
                    completeness no-ends } } ,
                inst {
                  repr raw ,
                  mol aa ,
                  length 173 ,
                  seq-data
                    ncbieaa "VFPGNGHMQPLSENIRKYVMSHFRWNKFGRRNSTGSDSNNAGYKREDIA
NYPIFNLFPATDNQNALDGNLEEEASDRQDSKRSYSMEHFRWGKPVGKKRRPIKVFPSDAEEESSEIYPTEYRRELSA
EFDYPDTNSEEDMDDSKLMESPIKKDRKYKMHHFRWEGPPKDKRYG" } ,
                annot {
                  {
                    data
                      ftable {
                        {
                          data
                            prot {
                              name {
                                "Proopiomelanocortin" } ,
                              desc "Proopiomelanocortin" } ,
                          partial TRUE ,
                          location
                            int {
                              from 0 ,
                              to 172 ,
                              id
                                local
                                  str "BTMA846_1" ,
                              fuzz-from
                                lim lt ,
                              fuzz-to
                                lim gt } } } } } } } } ,
          set {
            class nuc-prot ,
            descr {
              source {
                genome genomic ,
                org {
                  taxname "Bactrachyla taeniata" ,
                  orgname {
                    mod {
                      {
                        subtype isolate ,
                        subname "BTNA964" } ,
                      {
                        subtype specimen-voucher ,
                        subname "ICMLH0381" } } ,
                    lineage "Eukaryota; Metazoa; Chordata; Craniata;
 Vertebrata; Euteleostomi; Amphibia; Batrachia; Anura; Neobatrachia; Hyloidea;
 Batrachylidae; Batrachyla" ,
                    gcode 1 } } ,
                subtype {
                  {
                    subtype country ,
                    name "Chile" } ,
                  {
                    subtype lat-lon ,
                    name "37.78861111 S 72.99222223 W" } } } } ,
            seq-set {
              seq {
                id {
                  local
                    str "BTNA964" } ,
                descr {
                  title "Bactrachyla taeniata proopiomelanocortin (POMC) gene,
 partial" ,
                  molinfo {
                    biomol genomic } ,
                  user {
                    type
                      str "StructuredComment" ,
                    data {
                      {
                        label
                          str "StructuredCommentPrefix" ,
                        data
                          str "##Assembly-Data-START##" } ,
                      {
                        label
                          str "StructuredCommentSuffix" ,
                        data
                          str "##Assembly-Data-END##" } ,
                      {
                        label
                          str "Sequencing Technology" ,
                        data
                          str "Sanger dideoxy sequencing" } } } } ,
                inst {
                  repr raw ,
                  mol dna ,
                  length 520 ,
                  seq-data
                    ncbi2na '4BBF5EA0EA4CE41477780134A0B1B4E251F59E830BDA08281
245AC98C904392BC426A08CC941C553FF05EF559C784140191F8E90FC820827DA121084B08AD33
DCE811F58EA9014B6908028854F0AFF542E39E2822D3488DC541E2C482227B7922FE1C578C5074
82084E861242F8E80950F0008DA0B300E4D3FD8EA0AD4540840231A'H } ,
                annot {
                  {
                    data
                      ftable {
                        {
                          data
                            cdregion {
                              frame three ,
                              code {
                                id 1 } } ,
                          partial TRUE ,
                          product
                            whole
                              local
                                str "BTNA964_1" ,
                          location
                            int {
                              from 0 ,
                              to 519 ,
                              strand plus ,
                              id
                                local
                                  str "BTNA964" ,
                              fuzz-from
                                lim lt ,
                              fuzz-to
                                lim gt } } ,
                        {
                          data
                            gene {
                              locus "POMC" } ,
                          partial TRUE ,
                          location
                            int {
                              from 0 ,
                              to 519 ,
                              strand plus ,
                              id
                                local
                                  str "BTNA964" ,
                              fuzz-from
                                lim lt ,
                              fuzz-to
                                lim gt } } } } } } ,
              seq {
                id {
                  local
                    str "BTNA964_1" } ,
                descr {
                  molinfo {
                    biomol peptide ,
                    tech concept-trans ,
                    completeness no-ends } } ,
                inst {
                  repr raw ,
                  mol aa ,
                  length 173 ,
                  seq-data
                    ncbieaa "VFPGNGHMQPLSENIRKYVMSHFRWNKFGRRNSTGSDSNNAGYKREDIA
NYPIFNLFPATDNQNALDGNLEEEASDRQDSKRSYSMEHFRWGKPVGKKRRPIKVFPSDAEEESSEIYPTEYRRELSA
EFDYPDTNSEEDMDDSKLMESPIKKDRKYKMHHFRWEGPPKDKRYG" } ,
                annot {
                  {
                    data
                      ftable {
                        {
                          data
                            prot {
                              name {
                                "Proopiomelanocortin" } ,
                              desc "Proopiomelanocortin" } ,
                          partial TRUE ,
                          location
                            int {
                              from 0 ,
                              to 172 ,
                              id
                                local
                                  str "BTNA964_1" ,
                              fuzz-from
                                lim lt ,
                              fuzz-to
                                lim gt } } } } } } } } ,
          set {
            class nuc-prot ,
            descr {
              source {
                genome genomic ,
                org {
                  taxname "Bactrachyla taeniata" ,
                  orgname {
                    mod {
                      {
                        subtype isolate ,
                        subname "BTNA858" } ,
                      {
                        subtype specimen-voucher ,
                        subname "ICMLH0324" } } ,
                    lineage "Eukaryota; Metazoa; Chordata; Craniata;
 Vertebrata; Euteleostomi; Amphibia; Batrachia; Anura; Neobatrachia; Hyloidea;
 Batrachylidae; Batrachyla" ,
                    gcode 1 } } ,
                subtype {
                  {
                    subtype country ,
                    name "Chile" } ,
                  {
                    subtype lat-lon ,
                    name "37.78861111 S 72.99222222 W" } } } } ,
            seq-set {
              seq {
                id {
                  local
                    str "BTNA858" } ,
                descr {
                  title "Bactrachyla taeniata proopiomelanocortin (POMC) gene,
 partial" ,
                  molinfo {
                    biomol genomic } ,
                  user {
                    type
                      str "StructuredComment" ,
                    data {
                      {
                        label
                          str "StructuredCommentPrefix" ,
                        data
                          str "##Assembly-Data-START##" } ,
                      {
                        label
                          str "StructuredCommentSuffix" ,
                        data
                          str "##Assembly-Data-END##" } ,
                      {
                        label
                          str "Sequencing Technology" ,
                        data
                          str "Sanger dideoxy sequencing" } } } } ,
                inst {
                  repr raw ,
                  mol dna ,
                  length 520 ,
                  seq-data
                    ncbi4na '2148488822844411844421818421122128282841111218214
411481248218414221288224284411811488244114114411214212244814241814211211842144
881211424441141818142211281222218888811228488222242812841211221111242128841844
211888141141141142882441214121141214811414582181882818441121288224184444211122
148244211411114414122218811448888222114841842841441141482182141418281222112841
481214114141428482842141488841281222841812211282141141141218441241214211488418
441114222118811111141824411481811118421821888824184441144822122211141211114181
244'H } ,
                annot {
                  {
                    data
                      ftable {
                        {
                          data
                            cdregion {
                              frame three ,
                              code {
                                id 1 } } ,
                          partial TRUE ,
                          product
                            whole
                              local
                                str "BTNA858_1" ,
                          location
                            int {
                              from 0 ,
                              to 519 ,
                              strand plus ,
                              id
                                local
                                  str "BTNA858" ,
                              fuzz-from
                                lim lt ,
                              fuzz-to
                                lim gt } } ,
                        {
                          data
                            gene {
                              locus "POMC" } ,
                          partial TRUE ,
                          location
                            int {
                              from 0 ,
                              to 519 ,
                              strand plus ,
                              id
                                local
                                  str "BTNA858" ,
                              fuzz-from
                                lim lt ,
                              fuzz-to
                                lim gt } } } } } } ,
              seq {
                id {
                  local
                    str "BTNA858_1" } ,
                descr {
                  molinfo {
                    biomol peptide ,
                    tech concept-trans ,
                    completeness no-ends } } ,
                inst {
                  repr raw ,
                  mol aa ,
                  length 173 ,
                  seq-data
                    ncbieaa "VFPGNGHMQPLSENIRKYVMSHFRWNKFGRRNSTGSDSNNAGYKREDIA
NYPIFNLFPATDNQNALDGNLEEEASDRQDSKRSYSMEHFRWGKPVGKKRRPIKVFPSDAEEESSEIYPTEYRRELSA
EFDYPDTNSEEDMDDSKLMESPIKKDRKYKMHHFRWEGPPKDKRYG" } ,
                annot {
                  {
                    data
                      ftable {
                        {
                          data
                            prot {
                              name {
                                "Proopiomelanocortin" } ,
                              desc "Proopiomelanocortin" } ,
                          partial TRUE ,
                          location
                            int {
                              from 0 ,
                              to 172 ,
                              id
                                local
                                  str "BTNA858_1" ,
                              fuzz-from
                                lim lt ,
                              fuzz-to
                                lim gt } } } } } } } } ,
          set {
            class nuc-prot ,
            descr {
              source {
                genome genomic ,
                org {
                  taxname "Bactrachyla taeniata" ,
                  orgname {
                    mod {
                      {
                        subtype isolate ,
                        subname "BTSA1015" } } ,
                    lineage "Eukaryota; Metazoa; Chordata; Craniata;
 Vertebrata; Euteleostomi; Amphibia; Batrachia; Anura; Neobatrachia; Hyloidea;
 Batrachylidae; Batrachyla" ,
                    gcode 1 } } ,
                subtype {
                  {
                    subtype country ,
                    name "Chile" } ,
                  {
                    subtype lat-lon ,
                    name "41.16416667 S 73.72722223 W" } } } } ,
            seq-set {
              seq {
                id {
                  local
                    str "BTSA1015" } ,
                descr {
                  title "Bactrachyla taeniata proopiomelanocortin (POMC) gene,
 partial" ,
                  molinfo {
                    biomol genomic } ,
                  user {
                    type
                      str "StructuredComment" ,
                    data {
                      {
                        label
                          str "StructuredCommentPrefix" ,
                        data
                          str "##Assembly-Data-START##" } ,
                      {
                        label
                          str "StructuredCommentSuffix" ,
                        data
                          str "##Assembly-Data-END##" } ,
                      {
                        label
                          str "Sequencing Technology" ,
                        data
                          str "Sanger dideoxy sequencing" } } } } ,
                inst {
                  repr raw ,
                  mol dna ,
                  length 520 ,
                  seq-data
                    ncbi2na '4BBF56A06944E41477480134A0B1B4E251F59E8303FA48281
245AC98C904392BC426A08FC941C5533F05EF551CB8414011508690FC820827FA121084308AD33
DCE811F58EA9014B6908028856F0AFF570E31E2802D3480DC54122C48222FB7B22FE1C550D5077
82084E8E1262F8E8095830008DA0B300E4D3FD8EA0AD4500840231A'H } ,
                annot {
                  {
                    data
                      ftable {
                        {
                          data
                            cdregion {
                              frame three ,
                              code {
                                id 1 } } ,
                          partial TRUE ,
                          product
                            whole
                              local
                                str "BTSA1015_1" ,
                          location
                            int {
                              from 0 ,
                              to 519 ,
                              strand plus ,
                              id
                                local
                                  str "BTSA1015" ,
                              fuzz-from
                                lim lt ,
                              fuzz-to
                                lim gt } } ,
                        {
                          data
                            gene {
                              locus "POMC" } ,
                          partial TRUE ,
                          location
                            int {
                              from 0 ,
                              to 519 ,
                              strand plus ,
                              id
                                local
                                  str "BTSA1015" ,
                              fuzz-from
                                lim lt ,
                              fuzz-to
                                lim gt } } } } } } ,
              seq {
                id {
                  local
                    str "BTSA1015_1" } ,
                descr {
                  molinfo {
                    biomol peptide ,
                    tech concept-trans ,
                    completeness no-ends } } ,
                inst {
                  repr raw ,
                  mol aa ,
                  length 173 ,
                  seq-data
                    ncbieaa "VFPGNGHMQPLSENIRKYVMSHFRWNKFGRRNSTGSDSNNAGYKREDLA
NYPIFNLFPTSDNQNTQDGNLEEEALDRQDNKRSYSMEHFRWGKPVGKKRRPVKVFPNDTEEKSSEIYPTEYRRELSV
EFDYPNPNSEEDMDDSELMESPNKKDRKYKMHHFRWEGPPKDKRYG" } ,
                annot {
                  {
                    data
                      ftable {
                        {
                          data
                            prot {
                              name {
                                "Proopiomelanocortin" } ,
                              desc "Proopiomelanocortin" } ,
                          partial TRUE ,
                          location
                            int {
                              from 0 ,
                              to 172 ,
                              id
                                local
                                  str "BTSA1015_1" ,
                              fuzz-from
                                lim lt ,
                              fuzz-to
                                lim gt } } } } } } } } ,
          set {
            class nuc-prot ,
            descr {
              source {
                genome genomic ,
                org {
                  taxname "Bactrachyla taeniata" ,
                  orgname {
                    mod {
                      {
                        subtype isolate ,
                        subname "BTSA1018" } } ,
                    lineage "Eukaryota; Metazoa; Chordata; Craniata;
 Vertebrata; Euteleostomi; Amphibia; Batrachia; Anura; Neobatrachia; Hyloidea;
 Batrachylidae; Batrachyla" ,
                    gcode 1 } } ,
                subtype {
                  {
                    subtype country ,
                    name "Chile" } ,
                  {
                    subtype lat-lon ,
                    name "41.16416667 S 73.72722223 W" } } } } ,
            seq-set {
              seq {
                id {
                  local
                    str "BTSA1018" } ,
                descr {
                  title "Bactrachyla taeniata proopiomelanocortin (POMC) gene,
 partial" ,
                  molinfo {
                    biomol genomic } ,
                  user {
                    type
                      str "StructuredComment" ,
                    data {
                      {
                        label
                          str "StructuredCommentPrefix" ,
                        data
                          str "##Assembly-Data-START##" } ,
                      {
                        label
                          str "StructuredCommentSuffix" ,
                        data
                          str "##Assembly-Data-END##" } ,
                      {
                        label
                          str "Sequencing Technology" ,
                        data
                          str "Sanger dideoxy sequencing" } } } } ,
                inst {
                  repr raw ,
                  mol dna ,
                  length 520 ,
                  seq-data
                    ncbi2na '4BBF56A06944E41477780134A0B1B4E251F59E8303FA48281
245AC98C904392BC426A08FC941C5533F05EF551CB8418011508690FC820827FA121084308AD33
DCE811F58EA9014B6908028856F0AFF570E31E2802D3480DC54122C48222FB7B22FE1C550D5077
82084E8E1262F8E8095830008DA0B300E4D3FD8EA0AD4500840231A'H } ,
                annot {
                  {
                    data
                      ftable {
                        {
                          data
                            cdregion {
                              frame three ,
                              code {
                                id 1 } } ,
                          partial TRUE ,
                          product
                            whole
                              local
                                str "BTSA1018_1" ,
                          location
                            int {
                              from 0 ,
                              to 519 ,
                              strand plus ,
                              id
                                local
                                  str "BTSA1018" ,
                              fuzz-from
                                lim lt ,
                              fuzz-to
                                lim gt } } ,
                        {
                          data
                            gene {
                              locus "POMC" } ,
                          partial TRUE ,
                          location
                            int {
                              from 0 ,
                              to 519 ,
                              strand plus ,
                              id
                                local
                                  str "BTSA1018" ,
                              fuzz-from
                                lim lt ,
                              fuzz-to
                                lim gt } } } } } } ,
              seq {
                id {
                  local
                    str "BTSA1018_1" } ,
                descr {
                  molinfo {
                    biomol peptide ,
                    tech concept-trans ,
                    completeness no-ends } } ,
                inst {
                  repr raw ,
                  mol aa ,
                  length 173 ,
                  seq-data
                    ncbieaa "VFPGNGHMQPLSENIRKYVMSHFRWNKFGRRNSTGSDSNNAGYKREDLA
NYPIFNLFPTSDNENTQDGNLEEEALDRQDNKRSYSMEHFRWGKPVGKKRRPVKVFPNDTEEKSSEIYPTEYRRELSV
EFDYPNPNSEEDMDDSELMESPNKKDRKYKMHHFRWEGPPKDKRYG" } ,
                annot {
                  {
                    data
                      ftable {
                        {
                          data
                            prot {
                              name {
                                "Proopiomelanocortin" } ,
                              desc "Proopiomelanocortin" } ,
                          partial TRUE ,
                          location
                            int {
                              from 0 ,
                              to 172 ,
                              id
                                local
                                  str "BTSA1018_1" ,
                              fuzz-from
                                lim lt ,
                              fuzz-to
                                lim gt } } } } } } } } ,
          set {
            class nuc-prot ,
            descr {
              source {
                genome genomic ,
                org {
                  taxname "Bactrachyla taeniata" ,
                  orgname {
                    mod {
                      {
                        subtype isolate ,
                        subname "BTSA1016" } } ,
                    lineage "Eukaryota; Metazoa; Chordata; Craniata;
 Vertebrata; Euteleostomi; Amphibia; Batrachia; Anura; Neobatrachia; Hyloidea;
 Batrachylidae; Batrachyla" ,
                    gcode 1 } } ,
                subtype {
                  {
                    subtype country ,
                    name "Chile" } ,
                  {
                    subtype lat-lon ,
                    name "41.16416667 S 73.72722223 W" } } } } ,
            seq-set {
              seq {
                id {
                  local
                    str "BTSA1016" } ,
                descr {
                  title "Bactrachyla taeniata proopiomelanocortin (POMC) gene,
 partial" ,
                  molinfo {
                    biomol genomic } ,
                  user {
                    type
                      str "StructuredComment" ,
                    data {
                      {
                        label
                          str "StructuredCommentPrefix" ,
                        data
                          str "##Assembly-Data-START##" } ,
                      {
                        label
                          str "StructuredCommentSuffix" ,
                        data
                          str "##Assembly-Data-END##" } ,
                      {
                        label
                          str "Sequencing Technology" ,
                        data
                          str "Sanger dideoxy sequencing" } } } } ,
                inst {
                  repr raw ,
                  mol dna ,
                  length 517 ,
                  seq-data
                    ncbi4na '2148488822F44411244221218421122128282141111218214
411481248218414221288224284411811188844214114411214212244814241814211211842144
881211424441141888142211281222218188811228488222212814841211221111212221141244
211888141141142888441214121141211811414482181882818441121288224184444211122148
244211411114414122248811448888222811841812841441111482182141118281222112141481
214114141488482848141488841281222211822211282841141141218441841214241488418441
114222411811111141824411481811118421821888824184441144822122111141211114181244
0'H } ,
                annot {
                  {
                    data
                      ftable {
                        {
                          data
                            cdregion {
                              frame three ,
                              code {
                                id 1 } } ,
                          partial TRUE ,
                          product
                            whole
                              local
                                str "BTSA1016_1" ,
                          location
                            int {
                              from 0 ,
                              to 516 ,
                              strand plus ,
                              id
                                local
                                  str "BTSA1016" ,
                              fuzz-from
                                lim lt ,
                              fuzz-to
                                lim gt } } ,
                        {
                          data
                            gene {
                              locus "POMC" } ,
                          partial TRUE ,
                          location
                            int {
                              from 0 ,
                              to 516 ,
                              strand plus ,
                              id
                                local
                                  str "BTSA1016" ,
                              fuzz-from
                                lim lt ,
                              fuzz-to
                                lim gt } } } } } } ,
              seq {
                id {
                  local
                    str "BTSA1016_1" } ,
                descr {
                  molinfo {
                    biomol peptide ,
                    tech concept-trans ,
                    completeness no-ends } } ,
                inst {
                  repr raw ,
                  mol aa ,
                  length 172 ,
                  seq-data
                    ncbieaa "VFPGNGHMQPLSENIRKYVMSHFRWNKFGRRNSTGSDSNNAGYKREDLA
NYPIFNLFPTSDNQNTQDGNLEEALDRQDNKRSYSMEHFRWGKPVGKKRRPVKVFPNDTEEKSSEIYPTEYRRELSVE
FDYPNPNSEEDMDDSELMESPNKKDRKYKMHHFRWEGPPKDKRYG" } ,
                annot {
                  {
                    data
                      ftable {
                        {
                          data
                            prot {
                              name {
                                "Proopiomelanocortin" } ,
                              desc "Proopiomelanocortin" } ,
                          partial TRUE ,
                          location
                            int {
                              from 0 ,
                              to 171 ,
                              id
                                local
                                  str "BTSA1016_1" ,
                              fuzz-from
                                lim lt ,
                              fuzz-to
                                lim gt } } } } } } } } ,
          set {
            class nuc-prot ,
            descr {
              source {
                genome genomic ,
                org {
                  taxname "Bactrachyla taeniata" ,
                  orgname {
                    mod {
                      {
                        subtype isolate ,
                        subname "BTSA1017" } } ,
                    lineage "Eukaryota; Metazoa; Chordata; Craniata;
 Vertebrata; Euteleostomi; Amphibia; Batrachia; Anura; Neobatrachia; Hyloidea;
 Batrachylidae; Batrachyla" ,
                    gcode 1 } } ,
                subtype {
                  {
                    subtype country ,
                    name "Chile" } ,
                  {
                    subtype lat-lon ,
                    name "41.16416667 S 73.72722223 W" } } } } ,
            seq-set {
              seq {
                id {
                  local
                    str "BTSA1017" } ,
                descr {
                  title "Bactrachyla taeniata proopiomelanocortin (POMC) gene,
 partial" ,
                  molinfo {
                    biomol genomic } ,
                  user {
                    type
                      str "StructuredComment" ,
                    data {
                      {
                        label
                          str "StructuredCommentPrefix" ,
                        data
                          str "##Assembly-Data-START##" } ,
                      {
                        label
                          str "StructuredCommentSuffix" ,
                        data
                          str "##Assembly-Data-END##" } ,
                      {
                        label
                          str "Sequencing Technology" ,
                        data
                          str "Sanger dideoxy sequencing" } } } } ,
                inst {
                  repr raw ,
                  mol dna ,
                  length 520 ,
                  seq-data
                    ncbi2na '4BBF56A06944E41477780134A0B1B4E251F59E8303FA48281
245AC98C904392BC426A08FC941C5533F05EF551CB8414011508690FC820827FA121084308AD33
DCE811F58EA9014B6908028856F0AFF570E31E2802D3480DC54122C48222FB7B22FE1C550D5077
82084E8E1262F8E8095830008DA0B300E4D3FD8EA0AD4500840231A'H } ,
                annot {
                  {
                    data
                      ftable {
                        {
                          data
                            cdregion {
                              frame three ,
                              code {
                                id 1 } } ,
                          partial TRUE ,
                          product
                            whole
                              local
                                str "BTSA1017_1" ,
                          location
                            int {
                              from 0 ,
                              to 519 ,
                              strand plus ,
                              id
                                local
                                  str "BTSA1017" ,
                              fuzz-from
                                lim lt ,
                              fuzz-to
                                lim gt } } ,
                        {
                          data
                            gene {
                              locus "POMC" } ,
                          partial TRUE ,
                          location
                            int {
                              from 0 ,
                              to 519 ,
                              strand plus ,
                              id
                                local
                                  str "BTSA1017" ,
                              fuzz-from
                                lim lt ,
                              fuzz-to
                                lim gt } } } } } } ,
              seq {
                id {
                  local
                    str "BTSA1017_1" } ,
                descr {
                  molinfo {
                    biomol peptide ,
                    tech concept-trans ,
                    completeness no-ends } } ,
                inst {
                  repr raw ,
                  mol aa ,
                  length 173 ,
                  seq-data
                    ncbieaa "VFPGNGHMQPLSENIRKYVMSHFRWNKFGRRNSTGSDSNNAGYKREDLA
NYPIFNLFPTSDNQNTQDGNLEEEALDRQDNKRSYSMEHFRWGKPVGKKRRPVKVFPNDTEEKSSEIYPTEYRRELSV
EFDYPNPNSEEDMDDSELMESPNKKDRKYKMHHFRWEGPPKDKRYG" } ,
                annot {
                  {
                    data
                      ftable {
                        {
                          data
                            prot {
                              name {
                                "Proopiomelanocortin" } ,
                              desc "Proopiomelanocortin" } ,
                          partial TRUE ,
                          location
                            int {
                              from 0 ,
                              to 172 ,
                              id
                                local
                                  str "BTSA1017_1" ,
                              fuzz-from
                                lim lt ,
                              fuzz-to
                                lim gt } } } } } } } } ,
          set {
            class nuc-prot ,
            descr {
              source {
                genome genomic ,
                org {
                  taxname "Bactrachyla taeniata" ,
                  orgname {
                    mod {
                      {
                        subtype isolate ,
                        subname "BTSA1019" } } ,
                    lineage "Eukaryota; Metazoa; Chordata; Craniata;
 Vertebrata; Euteleostomi; Amphibia; Batrachia; Anura; Neobatrachia; Hyloidea;
 Batrachylidae; Batrachyla" ,
                    gcode 1 } } ,
                subtype {
                  {
                    subtype country ,
                    name "Chile" } ,
                  {
                    subtype lat-lon ,
                    name "41.16416667 S 73.72722223 W" } } } } ,
            seq-set {
              seq {
                id {
                  local
                    str "BTSA1019" } ,
                descr {
                  title "Bactrachyla taeniata proopiomelanocortin (POMC) gene,
 partial" ,
                  molinfo {
                    biomol genomic } ,
                  user {
                    type
                      str "StructuredComment" ,
                    data {
                      {
                        label
                          str "StructuredCommentPrefix" ,
                        data
                          str "##Assembly-Data-START##" } ,
                      {
                        label
                          str "StructuredCommentSuffix" ,
                        data
                          str "##Assembly-Data-END##" } ,
                      {
                        label
                          str "Sequencing Technology" ,
                        data
                          str "Sanger dideoxy sequencing" } } } } ,
                inst {
                  repr raw ,
                  mol dna ,
                  length 520 ,
                  seq-data
                    ncbi2na '4BBF56A06944E41477780134A0B1B4E251F59E8303FA48281
245AC98C904392BC426A08FC941C5533F05EF551CB8414011508690FC820827FA121084308AD33
DCE811F58EA9014B6908028856F0AFF570E31E2802D3480DC54122C48222FB7B22FE1C550D5077
82084E8E1262F8E8095830008DA0B300E4D3FD8EA0AD4500840231A'H } ,
                annot {
                  {
                    data
                      ftable {
                        {
                          data
                            cdregion {
                              frame three ,
                              code {
                                id 1 } } ,
                          partial TRUE ,
                          product
                            whole
                              local
                                str "BTSA1019_1" ,
                          location
                            int {
                              from 0 ,
                              to 519 ,
                              strand plus ,
                              id
                                local
                                  str "BTSA1019" ,
                              fuzz-from
                                lim lt ,
                              fuzz-to
                                lim gt } } ,
                        {
                          data
                            gene {
                              locus "POMC" } ,
                          partial TRUE ,
                          location
                            int {
                              from 0 ,
                              to 519 ,
                              strand plus ,
                              id
                                local
                                  str "BTSA1019" ,
                              fuzz-from
                                lim lt ,
                              fuzz-to
                                lim gt } } } } } } ,
              seq {
                id {
                  local
                    str "BTSA1019_1" } ,
                descr {
                  molinfo {
                    biomol peptide ,
                    tech concept-trans ,
                    completeness no-ends } } ,
                inst {
                  repr raw ,
                  mol aa ,
                  length 173 ,
                  seq-data
                    ncbieaa "VFPGNGHMQPLSENIRKYVMSHFRWNKFGRRNSTGSDSNNAGYKREDLA
NYPIFNLFPTSDNQNTQDGNLEEEALDRQDNKRSYSMEHFRWGKPVGKKRRPVKVFPNDTEEKSSEIYPTEYRRELSV
EFDYPNPNSEEDMDDSELMESPNKKDRKYKMHHFRWEGPPKDKRYG" } ,
                annot {
                  {
                    data
                      ftable {
                        {
                          data
                            prot {
                              name {
                                "Proopiomelanocortin" } ,
                              desc "Proopiomelanocortin" } ,
                          partial TRUE ,
                          location
                            int {
                              from 0 ,
                              to 172 ,
                              id
                                local
                                  str "BTSA1019_1" ,
                              fuzz-from
                                lim lt ,
                              fuzz-to
                                lim gt } } } } } } } } ,
          set {
            class nuc-prot ,
            descr {
              source {
                genome genomic ,
                org {
                  taxname "Batrachyla leptopus" ,
                  orgname {
                    mod {
                      {
                        subtype isolate ,
                        subname "BLSA995" } ,
                      {
                        subtype specimen-voucher ,
                        subname "ICMLH0411" } } ,
                    lineage "Eukaryota; Metazoa; Chordata; Craniata;
 Vertebrata; Euteleostomi; Amphibia; Batrachia; Anura; Neobatrachia; Hyloidea;
 Batrachylidae; Batrachyla" ,
                    gcode 1 } } ,
                subtype {
                  {
                    subtype country ,
                    name "Chile" } ,
                  {
                    subtype lat-lon ,
                    name "41.16416667 S 73.72722222 W" } } } } ,
            seq-set {
              seq {
                id {
                  local
                    str "BLSA995" } ,
                descr {
                  title "Batrachyla leptopus proopiomelanocortin (POMC) gene,
 partial" ,
                  molinfo {
                    biomol genomic } ,
                  user {
                    type
                      str "StructuredComment" ,
                    data {
                      {
                        label
                          str "StructuredCommentPrefix" ,
                        data
                          str "##Assembly-Data-START##" } ,
                      {
                        label
                          str "StructuredCommentSuffix" ,
                        data
                          str "##Assembly-Data-END##" } ,
                      {
                        label
                          str "Sequencing Technology" ,
                        data
                          str "Sanger dideoxy sequencing" } } } } ,
                inst {
                  repr raw ,
                  mol dna ,
                  length 565 ,
                  seq-data
                    ncbi2na 'F83B3D093908EB5EDE483452EFD5A81A5139051DD2004D282
C6D38947D67A0C0FE920A04916B2632410E4AF109A823F2507154CFC17BD5472E1050045423A43
F208209FE8484210C22B4CF73A047D63AA4052DA4200A215BC2BFD5C38C78A00B4D203715048B1
2088BEDEC8BF871543541DE08213A38498BE3A02540C0023682CC03934FF63A82B514021008C68
0'H } ,
                annot {
                  {
                    data
                      ftable {
                        {
                          data
                            cdregion {
                              frame three ,
                              code {
                                id 1 } } ,
                          partial TRUE ,
                          product
                            whole
                              local
                                str "BLSA995_1" ,
                          location
                            int {
                              from 0 ,
                              to 564 ,
                              strand plus ,
                              id
                                local
                                  str "BLSA995" ,
                              fuzz-from
                                lim lt ,
                              fuzz-to
                                lim gt } } ,
                        {
                          data
                            gene {
                              locus "POMC" } ,
                          partial TRUE ,
                          location
                            int {
                              from 0 ,
                              to 564 ,
                              strand plus ,
                              id
                                local
                                  str "BLSA995" ,
                              fuzz-from
                                lim lt ,
                              fuzz-to
                                lim gt } } } } } } ,
              seq {
                id {
                  local
                    str "BLSA995_1" } ,
                descr {
                  molinfo {
                    biomol peptide ,
                    tech concept-trans ,
                    completeness no-ends } } ,
                inst {
                  repr raw ,
                  mol aa ,
                  length 188 ,
                  seq-data
                    ncbieaa "ECIQACKMVLSAESPVFPGNGHMQPLSENIRKYVMSHFRWNKFGRRNST
GSDSNNAGYKREDLANYPIFNLFPTSDNQNTQDGNLEEEALDRQDNKRSYSMEHFRWGKPVGKKRRPVKVFPNDTEEK
SSEIYPTEYRRELSVEFDYPNPNSEEDMDDSELMESPNKKDRKYKMHHFRWEGPPKDKRYG" } ,
                annot {
                  {
                    data
                      ftable {
                        {
                          data
                            prot {
                              name {
                                "Proopiomelanocortin" } ,
                              desc "Proopiomelanocortin" } ,
                          partial TRUE ,
                          location
                            int {
                              from 0 ,
                              to 187 ,
                              id
                                local
                                  str "BLSA995_1" ,
                              fuzz-from
                                lim lt ,
                              fuzz-to
                                lim gt } } } } } } } } ,
          set {
            class nuc-prot ,
            descr {
              source {
                genome genomic ,
                org {
                  taxname "Batrachyla leptopus" ,
                  orgname {
                    mod {
                      {
                        subtype isolate ,
                        subname "BLSA996" } ,
                      {
                        subtype specimen-voucher ,
                        subname "ICMLH0412" } } ,
                    lineage "Eukaryota; Metazoa; Chordata; Craniata;
 Vertebrata; Euteleostomi; Amphibia; Batrachia; Anura; Neobatrachia; Hyloidea;
 Batrachylidae; Batrachyla" ,
                    gcode 1 } } ,
                subtype {
                  {
                    subtype country ,
                    name "Chile" } ,
                  {
                    subtype lat-lon ,
                    name "41.16416667 S 73.72722223 W" } } } } ,
            seq-set {
              seq {
                id {
                  local
                    str "BLSA996" } ,
                descr {
                  title "Batrachyla leptopus proopiomelanocortin (POMC) gene,
 partial" ,
                  molinfo {
                    biomol genomic } ,
                  user {
                    type
                      str "StructuredComment" ,
                    data {
                      {
                        label
                          str "StructuredCommentPrefix" ,
                        data
                          str "##Assembly-Data-START##" } ,
                      {
                        label
                          str "StructuredCommentSuffix" ,
                        data
                          str "##Assembly-Data-END##" } ,
                      {
                        label
                          str "Sequencing Technology" ,
                        data
                          str "Sanger dideoxy sequencing" } } } } ,
                inst {
                  repr raw ,
                  mol dna ,
                  length 565 ,
                  seq-data
                    ncbi2na 'F83B3D093908EB5EDE483452EFD5A81A5139051DDE004D282
C6D38947D67A0C0FE920A04916B2632410E4AF109A823F2507154CFC17BD5472E1050045421A43
F208209FE8484210C22B4CF73A047D63AA4052FA4200A215BC2BFD5C38C78A00B4D203715048B1
2088BEDE48BF871543541DE08213A38498BE3A02560C0023682CC03934FF63A82B514021008C68
0'H } ,
                annot {
                  {
                    data
                      ftable {
                        {
                          data
                            cdregion {
                              frame three ,
                              code {
                                id 1 } } ,
                          partial TRUE ,
                          product
                            whole
                              local
                                str "BLSA996_1" ,
                          location
                            int {
                              from 0 ,
                              to 564 ,
                              strand plus ,
                              id
                                local
                                  str "BLSA996" ,
                              fuzz-from
                                lim lt ,
                              fuzz-to
                                lim gt } } ,
                        {
                          data
                            gene {
                              locus "POMC" } ,
                          partial TRUE ,
                          location
                            int {
                              from 0 ,
                              to 564 ,
                              strand plus ,
                              id
                                local
                                  str "BLSA996" ,
                              fuzz-from
                                lim lt ,
                              fuzz-to
                                lim gt } } } } } } ,
              seq {
                id {
                  local
                    str "BLSA996_1" } ,
                descr {
                  molinfo {
                    biomol peptide ,
                    tech concept-trans ,
                    completeness no-ends } } ,
                inst {
                  repr raw ,
                  mol aa ,
                  length 188 ,
                  seq-data
                    ncbieaa "ECIQACKMVLSAESPVFPGNGHMQPLSENIRKYVMSHFRWNKFGRRNST
GSDSNNAGYKREDLANYPIFNLFPTSDNQNTQDGNLEEEALDRQDNKRSYSMEHFRWGKPVGKKRRPVKVFPNDTEEK
SSEIYPTEYRRELSAEFDYPNPNSEEDMDDSELMESPNKKDRKYKMHHFRWEGPPKDKRYG" } ,
                annot {
                  {
                    data
                      ftable {
                        {
                          data
                            prot {
                              name {
                                "Proopiomelanocortin" } ,
                              desc "Proopiomelanocortin" } ,
                          partial TRUE ,
                          location
                            int {
                              from 0 ,
                              to 187 ,
                              id
                                local
                                  str "BLSA996_1" ,
                              fuzz-from
                                lim lt ,
                              fuzz-to
                                lim gt } } } } } } } } ,
          set {
            class nuc-prot ,
            descr {
              source {
                genome genomic ,
                org {
                  taxname "Batrachyla leptopus" ,
                  orgname {
                    mod {
                      {
                        subtype isolate ,
                        subname "BLSA997" } ,
                      {
                        subtype specimen-voucher ,
                        subname "ICMLH0413" } } ,
                    lineage "Eukaryota; Metazoa; Chordata; Craniata;
 Vertebrata; Euteleostomi; Amphibia; Batrachia; Anura; Neobatrachia; Hyloidea;
 Batrachylidae; Batrachyla" ,
                    gcode 1 } } ,
                subtype {
                  {
                    subtype country ,
                    name "Chile" } ,
                  {
                    subtype lat-lon ,
                    name "41.16416667 S 73.72722224 W" } } } } ,
            seq-set {
              seq {
                id {
                  local
                    str "BLSA997" } ,
                descr {
                  title "Batrachyla leptopus proopiomelanocortin (POMC) gene,
 partial" ,
                  molinfo {
                    biomol genomic } ,
                  user {
                    type
                      str "StructuredComment" ,
                    data {
                      {
                        label
                          str "StructuredCommentPrefix" ,
                        data
                          str "##Assembly-Data-START##" } ,
                      {
                        label
                          str "StructuredCommentSuffix" ,
                        data
                          str "##Assembly-Data-END##" } ,
                      {
                        label
                          str "Sequencing Technology" ,
                        data
                          str "Sanger dideoxy sequencing" } } } } ,
                inst {
                  repr raw ,
                  mol dna ,
                  length 565 ,
                  seq-data
                    ncbi2na 'F83B3D093908EB5EDE483452EFD5A81A5139051DD2004D282
C6D38947D67A0C0FE920A04916B2632410E4AF109A823F2507154CFC17BD5472E1050045421A43
F208209FE8484210C22B4CF73A047D63AA4052DA4200A215BC2BFD5C38C78A00B4D203715048B1
2088BEDEC8BF871543541DE08213A38498BE3A02560C0023682CC03934FF63A82B514021008C68
0'H } ,
                annot {
                  {
                    data
                      ftable {
                        {
                          data
                            cdregion {
                              frame three ,
                              code {
                                id 1 } } ,
                          partial TRUE ,
                          product
                            whole
                              local
                                str "BLSA997_1" ,
                          location
                            int {
                              from 0 ,
                              to 564 ,
                              strand plus ,
                              id
                                local
                                  str "BLSA997" ,
                              fuzz-from
                                lim lt ,
                              fuzz-to
                                lim gt } } ,
                        {
                          data
                            gene {
                              locus "POMC" } ,
                          partial TRUE ,
                          location
                            int {
                              from 0 ,
                              to 564 ,
                              strand plus ,
                              id
                                local
                                  str "BLSA997" ,
                              fuzz-from
                                lim lt ,
                              fuzz-to
                                lim gt } } } } } } ,
              seq {
                id {
                  local
                    str "BLSA997_1" } ,
                descr {
                  molinfo {
                    biomol peptide ,
                    tech concept-trans ,
                    completeness no-ends } } ,
                inst {
                  repr raw ,
                  mol aa ,
                  length 188 ,
                  seq-data
                    ncbieaa "ECIQACKMVLSAESPVFPGNGHMQPLSENIRKYVMSHFRWNKFGRRNST
GSDSNNAGYKREDLANYPIFNLFPTSDNQNTQDGNLEEEALDRQDNKRSYSMEHFRWGKPVGKKRRPVKVFPNDTEEK
SSEIYPTEYRRELSVEFDYPNPNSEEDMDDSELMESPNKKDRKYKMHHFRWEGPPKDKRYG" } ,
                annot {
                  {
                    data
                      ftable {
                        {
                          data
                            prot {
                              name {
                                "Proopiomelanocortin" } ,
                              desc "Proopiomelanocortin" } ,
                          partial TRUE ,
                          location
                            int {
                              from 0 ,
                              to 187 ,
                              id
                                local
                                  str "BLSA997_1" ,
                              fuzz-from
                                lim lt ,
                              fuzz-to
                                lim gt } } } } } } } } ,
          set {
            class nuc-prot ,
            descr {
              source {
                genome genomic ,
                org {
                  taxname "Batrachyla leptopus" ,
                  orgname {
                    mod {
                      {
                        subtype isolate ,
                        subname "BLTP215" } } ,
                    lineage "Eukaryota; Metazoa; Chordata; Craniata;
 Vertebrata; Euteleostomi; Amphibia; Batrachia; Anura; Neobatrachia; Hyloidea;
 Batrachylidae; Batrachyla" ,
                    gcode 1 } } ,
                subtype {
                  {
                    subtype country ,
                    name "Chile" } ,
                  {
                    subtype lat-lon ,
                    name "42.71833333 S 73.94138889 W" } } } } ,
            seq-set {
              seq {
                id {
                  local
                    str "BLTP215" } ,
                descr {
                  title "Batrachyla leptopus proopiomelanocortin (POMC) gene,
 partial" ,
                  molinfo {
                    biomol genomic } ,
                  user {
                    type
                      str "StructuredComment" ,
                    data {
                      {
                        label
                          str "StructuredCommentPrefix" ,
                        data
                          str "##Assembly-Data-START##" } ,
                      {
                        label
                          str "StructuredCommentSuffix" ,
                        data
                          str "##Assembly-Data-END##" } ,
                      {
                        label
                          str "Sequencing Technology" ,
                        data
                          str "Sanger dideoxy sequencing" } } } } ,
                inst {
                  repr raw ,
                  mol dna ,
                  length 565 ,
                  seq-data
                    ncbi2na 'F83B3D093908EB5EDE483452EFD7A83A9339051DDE004D282
C6D38947D67A0C2F6820A04916B263241064AF109A82332507154FFC17BD5672E10500644E3A43
F208209F48C85212C22B7CF73A047D63AA4052DA4200A2153C2BFD50B8E78A08B4D223715078B1
2088BEDE48BF8715E3141D208213A18498BEBA02543C0023682CC03934FF63A82B515021008C68
0'H } ,
                annot {
                  {
                    data
                      ftable {
                        {
                          data
                            cdregion {
                              frame three ,
                              code {
                                id 1 } } ,
                          partial TRUE ,
                          product
                            whole
                              local
                                str "BLTP215_1" ,
                          location
                            int {
                              from 0 ,
                              to 564 ,
                              strand plus ,
                              id
                                local
                                  str "BLTP215" ,
                              fuzz-from
                                lim lt ,
                              fuzz-to
                                lim gt } } ,
                        {
                          data
                            gene {
                              locus "POMC" } ,
                          partial TRUE ,
                          location
                            int {
                              from 0 ,
                              to 564 ,
                              strand plus ,
                              id
                                local
                                  str "BLTP215" ,
                              fuzz-from
                                lim lt ,
                              fuzz-to
                                lim gt } } } } } } ,
              seq {
                id {
                  local
                    str "BLTP215_1" } ,
                descr {
                  molinfo {
                    biomol peptide ,
                    tech concept-trans ,
                    completeness no-ends } } ,
                inst {
                  repr raw ,
                  mol aa ,
                  length 188 ,
                  seq-data
                    ncbieaa "ECIQACKMVLSAESPVFPGNGHMQPLSENIRKYVMSHFRWNKFGRRNST
GSDSNNAGYKREDIANYPIFNLFPASDNQNAHDGNLEEEASDRPDSKRSYSMEHFRWGKPVGKKRRPIKVFPSDAEEE
SSEIYPTEYRRELSAEFDYPDTNSEEDMDDSELVESPIKKDRKYKMHHFRWEGPPKDKRYG" } ,
                annot {
                  {
                    data
                      ftable {
                        {
                          data
                            prot {
                              name {
                                "Proopiomelanocortin" } ,
                              desc "Proopiomelanocortin" } ,
                          partial TRUE ,
                          location
                            int {
                              from 0 ,
                              to 187 ,
                              id
                                local
                                  str "BLTP215_1" ,
                              fuzz-from
                                lim lt ,
                              fuzz-to
                                lim gt } } } } } } } } ,
          set {
            class nuc-prot ,
            descr {
              source {
                genome genomic ,
                org {
                  taxname "Batrachyla leptopus" ,
                  orgname {
                    mod {
                      {
                        subtype isolate ,
                        subname "BLTP226" } } ,
                    lineage "Eukaryota; Metazoa; Chordata; Craniata;
 Vertebrata; Euteleostomi; Amphibia; Batrachia; Anura; Neobatrachia; Hyloidea;
 Batrachylidae; Batrachyla" ,
                    gcode 1 } } ,
                subtype {
                  {
                    subtype country ,
                    name "Chile" } ,
                  {
                    subtype lat-lon ,
                    name "42.71833333 S 73.94138889 W" } } } } ,
            seq-set {
              seq {
                id {
                  local
                    str "BLTP226" } ,
                descr {
                  title "Batrachyla leptopus proopiomelanocortin (POMC) gene,
 partial" ,
                  molinfo {
                    biomol genomic } ,
                  user {
                    type
                      str "StructuredComment" ,
                    data {
                      {
                        label
                          str "StructuredCommentPrefix" ,
                        data
                          str "##Assembly-Data-START##" } ,
                      {
                        label
                          str "StructuredCommentSuffix" ,
                        data
                          str "##Assembly-Data-END##" } ,
                      {
                        label
                          str "Sequencing Technology" ,
                        data
                          str "Sanger dideoxy sequencing" } } } } ,
                inst {
                  repr raw ,
                  mol dna ,
                  length 565 ,
                  seq-data
                    ncbi2na 'F83B3D093908EB5EDE483452EFD7A83A9339051DDE004D282
C6D38947D67A0C2F6820A04916B263241064AF109A82332507154FFC17BD5672E10500644E0A43
F2082C9F48485212C22B7CF73A047D63AA4052DA4200A2153C2BFD50B8E78A08B4D223715078B1
2088BEDE48BF8715E3141D208213A18498BEBA02543C0023682CC03934FF63A82B515021008C68
0'H } ,
                annot {
                  {
                    data
                      ftable {
                        {
                          data
                            cdregion {
                              frame three ,
                              code {
                                id 1 } } ,
                          partial TRUE ,
                          product
                            whole
                              local
                                str "BLTP226_1" ,
                          location
                            int {
                              from 0 ,
                              to 564 ,
                              strand plus ,
                              id
                                local
                                  str "BLTP226" ,
                              fuzz-from
                                lim lt ,
                              fuzz-to
                                lim gt } } ,
                        {
                          data
                            gene {
                              locus "POMC" } ,
                          partial TRUE ,
                          location
                            int {
                              from 0 ,
                              to 564 ,
                              strand plus ,
                              id
                                local
                                  str "BLTP226" ,
                              fuzz-from
                                lim lt ,
                              fuzz-to
                                lim gt } } } } } } ,
              seq {
                id {
                  local
                    str "BLTP226_1" } ,
                descr {
                  molinfo {
                    biomol peptide ,
                    tech concept-trans ,
                    completeness no-ends } } ,
                inst {
                  repr raw ,
                  mol aa ,
                  length 188 ,
                  seq-data
                    ncbieaa "ECIQACKMVLSAESPVFPGNGHMQPLSENIRKYVMSHFRWNKFGRRNST
GSDSNNAGYKREDIANYPIFNLFPASDNQNAHEGNLEEVASDRPDSKRSYSMEHFRWGKPVGKKRRPIKVFPSDAEEE
SSEIYPTEYRRELSAEFDYPDTNSEEDMDDSELVESPIKKDRKYKMHHFRWEGPPKDKRYG" } ,
                annot {
                  {
                    data
                      ftable {
                        {
                          data
                            prot {
                              name {
                                "Proopiomelanocortin" } ,
                              desc "Proopiomelanocortin" } ,
                          partial TRUE ,
                          location
                            int {
                              from 0 ,
                              to 187 ,
                              id
                                local
                                  str "BLTP226_1" ,
                              fuzz-from
                                lim lt ,
                              fuzz-to
                                lim gt } } } } } } } } ,
          set {
            class nuc-prot ,
            descr {
              source {
                genome genomic ,
                org {
                  taxname "Batrachyla leptopus" ,
                  orgname {
                    mod {
                      {
                        subtype isolate ,
                        subname "BLTP214" } } ,
                    lineage "Eukaryota; Metazoa; Chordata; Craniata;
 Vertebrata; Euteleostomi; Amphibia; Batrachia; Anura; Neobatrachia; Hyloidea;
 Batrachylidae; Batrachyla" ,
                    gcode 1 } } ,
                subtype {
                  {
                    subtype country ,
                    name "Chile" } ,
                  {
                    subtype lat-lon ,
                    name "42.71833333 S 73.94138889 W" } } } } ,
            seq-set {
              seq {
                id {
                  local
                    str "BLTP214" } ,
                descr {
                  title "Batrachyla leptopus proopiomelanocortin (POMC) gene,
 partial" ,
                  molinfo {
                    biomol genomic } ,
                  user {
                    type
                      str "StructuredComment" ,
                    data {
                      {
                        label
                          str "StructuredCommentPrefix" ,
                        data
                          str "##Assembly-Data-START##" } ,
                      {
                        label
                          str "StructuredCommentSuffix" ,
                        data
                          str "##Assembly-Data-END##" } ,
                      {
                        label
                          str "Sequencing Technology" ,
                        data
                          str "Sanger dideoxy sequencing" } } } } ,
                inst {
                  repr raw ,
                  mol dna ,
                  length 565 ,
                  seq-data
                    ncbi4na '8841184818821142184211418448228482842141182122148
488822844411844421818421122128282841111218214411481248218414221288224284411811
488244114114411214212244814241814211211242144881211424441141818142211281222218
888811228488222242814841211221111242121841844211888141141341142882141814122141
214811414482881882818441121288224184444211122148244211411114414122218811448888
222114841842841441141482182141418281222112841481214114141488482842141488841281
222841812211282141141141218441241214241488448441114222118811111141824411481811
1184218218888241844411448221222111412111141812440'H } ,
                annot {
                  {
                    data
                      ftable {
                        {
                          data
                            cdregion {
                              frame three ,
                              code {
                                id 1 } } ,
                          partial TRUE ,
                          product
                            whole
                              local
                                str "BLTP214_1" ,
                          location
                            int {
                              from 0 ,
                              to 564 ,
                              strand plus ,
                              id
                                local
                                  str "BLTP214" ,
                              fuzz-from
                                lim lt ,
                              fuzz-to
                                lim gt } } ,
                        {
                          data
                            gene {
                              locus "POMC" } ,
                          partial TRUE ,
                          location
                            int {
                              from 0 ,
                              to 564 ,
                              strand plus ,
                              id
                                local
                                  str "BLTP214" ,
                              fuzz-from
                                lim lt ,
                              fuzz-to
                                lim gt } } } } } } ,
              seq {
                id {
                  local
                    str "BLTP214_1" } ,
                descr {
                  molinfo {
                    biomol peptide ,
                    tech concept-trans ,
                    completeness no-ends } } ,
                inst {
                  repr raw ,
                  mol aa ,
                  length 188 ,
                  seq-data
                    ncbieaa "ECIQACKMVLSAESPVFPGNGHMQPLSENIRKYVMSHFRWNKFGRRNST
GSDSNNAGYKREDIANYPIFNLFPASDNQNAHDGNLEXEASDRPDSKRSYSMEHFRWGKPVGKKRRPIKVFPSDAEEE
SSEIYPTEYRRELSAEFDYPDTNSEEDMDDSELVESPIKKDRKYKMHHFRWEGPPKDKRYG" } ,
                annot {
                  {
                    data
                      ftable {
                        {
                          data
                            prot {
                              name {
                                "Proopiomelanocortin" } ,
                              desc "Proopiomelanocortin" } ,
                          partial TRUE ,
                          location
                            int {
                              from 0 ,
                              to 187 ,
                              id
                                local
                                  str "BLTP214_1" ,
                              fuzz-from
                                lim lt ,
                              fuzz-to
                                lim gt } } } } } } } } ,
          set {
            class nuc-prot ,
            descr {
              source {
                genome genomic ,
                org {
                  taxname "Batrachyla leptopus" ,
                  orgname {
                    mod {
                      {
                        subtype isolate ,
                        subname "BLTP223" } } ,
                    lineage "Eukaryota; Metazoa; Chordata; Craniata;
 Vertebrata; Euteleostomi; Amphibia; Batrachia; Anura; Neobatrachia; Hyloidea;
 Batrachylidae; Batrachyla" ,
                    gcode 1 } } ,
                subtype {
                  {
                    subtype country ,
                    name "Chile" } ,
                  {
                    subtype lat-lon ,
                    name "42.71833333 S 73.94138889 W" } } } } ,
            seq-set {
              seq {
                id {
                  local
                    str "BLTP223" } ,
                descr {
                  title "Batrachyla leptopus proopiomelanocortin (POMC) gene,
 partial" ,
                  molinfo {
                    biomol genomic } ,
                  user {
                    type
                      str "StructuredComment" ,
                    data {
                      {
                        label
                          str "StructuredCommentPrefix" ,
                        data
                          str "##Assembly-Data-START##" } ,
                      {
                        label
                          str "StructuredCommentSuffix" ,
                        data
                          str "##Assembly-Data-END##" } ,
                      {
                        label
                          str "Sequencing Technology" ,
                        data
                          str "Sanger dideoxy sequencing" } } } } ,
                inst {
                  repr raw ,
                  mol dna ,
                  length 565 ,
                  seq-data
                    ncbi2na 'F83B3D093908EB5EDE483452EFD7A83A9339051DDE004D282
C6D38947D67A0C2F6820A04916B263241064AF109A82332507154FFC17BD5672E10500644E0A43
F2082C9F48485212C22B7CF73A047D63AA4052DA4200A2153C2BFD50B8E78A08B4D223715078B1
2088BEDE48BF8715E3141D208213A18498BEBA02543C0023682CC03934FF63A82B515021008C68
0'H } ,
                annot {
                  {
                    data
                      ftable {
                        {
                          data
                            cdregion {
                              frame three ,
                              code {
                                id 1 } } ,
                          partial TRUE ,
                          product
                            whole
                              local
                                str "BLTP223_1" ,
                          location
                            int {
                              from 0 ,
                              to 564 ,
                              strand plus ,
                              id
                                local
                                  str "BLTP223" ,
                              fuzz-from
                                lim lt ,
                              fuzz-to
                                lim gt } } ,
                        {
                          data
                            gene {
                              locus "POMC" } ,
                          partial TRUE ,
                          location
                            int {
                              from 0 ,
                              to 564 ,
                              strand plus ,
                              id
                                local
                                  str "BLTP223" ,
                              fuzz-from
                                lim lt ,
                              fuzz-to
                                lim gt } } } } } } ,
              seq {
                id {
                  local
                    str "BLTP223_1" } ,
                descr {
                  molinfo {
                    biomol peptide ,
                    tech concept-trans ,
                    completeness no-ends } } ,
                inst {
                  repr raw ,
                  mol aa ,
                  length 188 ,
                  seq-data
                    ncbieaa "ECIQACKMVLSAESPVFPGNGHMQPLSENIRKYVMSHFRWNKFGRRNST
GSDSNNAGYKREDIANYPIFNLFPASDNQNAHEGNLEEVASDRPDSKRSYSMEHFRWGKPVGKKRRPIKVFPSDAEEE
SSEIYPTEYRRELSAEFDYPDTNSEEDMDDSELVESPIKKDRKYKMHHFRWEGPPKDKRYG" } ,
                annot {
                  {
                    data
                      ftable {
                        {
                          data
                            prot {
                              name {
                                "Proopiomelanocortin" } ,
                              desc "Proopiomelanocortin" } ,
                          partial TRUE ,
                          location
                            int {
                              from 0 ,
                              to 187 ,
                              id
                                local
                                  str "BLTP223_1" ,
                              fuzz-from
                                lim lt ,
                              fuzz-to
                                lim gt } } } } } } } } ,
          set {
            class nuc-prot ,
            descr {
              source {
                genome genomic ,
                org {
                  taxname "Batrachyla leptopus" ,
                  orgname {
                    mod {
                      {
                        subtype isolate ,
                        subname "BLLJ327" } } ,
                    lineage "Eukaryota; Metazoa; Chordata; Craniata;
 Vertebrata; Euteleostomi; Amphibia; Batrachia; Anura; Neobatrachia; Hyloidea;
 Batrachylidae; Batrachyla" ,
                    gcode 1 } } ,
                subtype {
                  {
                    subtype country ,
                    name "Chile" } ,
                  {
                    subtype lat-lon ,
                    name "43.93944444 S 72.36361111 W" } } } } ,
            seq-set {
              seq {
                id {
                  local
                    str "BLLJ327" } ,
                descr {
                  title "Batrachyla leptopus proopiomelanocortin (POMC) gene,
 partial" ,
                  molinfo {
                    biomol genomic } ,
                  user {
                    type
                      str "StructuredComment" ,
                    data {
                      {
                        label
                          str "StructuredCommentPrefix" ,
                        data
                          str "##Assembly-Data-START##" } ,
                      {
                        label
                          str "StructuredCommentSuffix" ,
                        data
                          str "##Assembly-Data-END##" } ,
                      {
                        label
                          str "Sequencing Technology" ,
                        data
                          str "Sanger dideoxy sequencing" } } } } ,
                inst {
                  repr raw ,
                  mol dna ,
                  length 565 ,
                  seq-data
                    ncbi2na 'F83B3D093908EB5EDE483452EFD7A83A9339051DDE004D282
C6D38947D67A0C2F6820A04916B263241064AF109A82332507154FFC17BD5472E10500644E0A43
F2082C9F48485212C22B7CF73A047D63AA4052DA4200A2153C2BFD50B8E78A08B4D223715078B1
2088BEDE48BF8715E3141D208213A18498BEBA02543C0023682CC03934FF63A82B515021008C68
0'H } ,
                annot {
                  {
                    data
                      ftable {
                        {
                          data
                            cdregion {
                              frame three ,
                              code {
                                id 1 } } ,
                          partial TRUE ,
                          product
                            whole
                              local
                                str "BLLJ327_1" ,
                          location
                            int {
                              from 0 ,
                              to 564 ,
                              strand plus ,
                              id
                                local
                                  str "BLLJ327" ,
                              fuzz-from
                                lim lt ,
                              fuzz-to
                                lim gt } } ,
                        {
                          data
                            gene {
                              locus "POMC" } ,
                          partial TRUE ,
                          location
                            int {
                              from 0 ,
                              to 564 ,
                              strand plus ,
                              id
                                local
                                  str "BLLJ327" ,
                              fuzz-from
                                lim lt ,
                              fuzz-to
                                lim gt } } } } } } ,
              seq {
                id {
                  local
                    str "BLLJ327_1" } ,
                descr {
                  molinfo {
                    biomol peptide ,
                    tech concept-trans ,
                    completeness no-ends } } ,
                inst {
                  repr raw ,
                  mol aa ,
                  length 188 ,
                  seq-data
                    ncbieaa "ECIQACKMVLSAESPVFPGNGHMQPLSENIRKYVMSHFRWNKFGRRNST
GSDSNNAGYKREDIANYPIFNLFPTSDNQNAHEGNLEEVASDRPDSKRSYSMEHFRWGKPVGKKRRPIKVFPSDAEEE
SSEIYPTEYRRELSAEFDYPDTNSEEDMDDSELVESPIKKDRKYKMHHFRWEGPPKDKRYG" } ,
                annot {
                  {
                    data
                      ftable {
                        {
                          data
                            prot {
                              name {
                                "Proopiomelanocortin" } ,
                              desc "Proopiomelanocortin" } ,
                          partial TRUE ,
                          location
                            int {
                              from 0 ,
                              to 187 ,
                              id
                                local
                                  str "BLLJ327_1" ,
                              fuzz-from
                                lim lt ,
                              fuzz-to
                                lim gt } } } } } } } } ,
          set {
            class nuc-prot ,
            descr {
              source {
                genome genomic ,
                org {
                  taxname "Batrachyla leptopus" ,
                  orgname {
                    mod {
                      {
                        subtype isolate ,
                        subname "BLPT025" } } ,
                    lineage "Eukaryota; Metazoa; Chordata; Craniata;
 Vertebrata; Euteleostomi; Amphibia; Batrachia; Anura; Neobatrachia; Hyloidea;
 Batrachylidae; Batrachyla" ,
                    gcode 1 } } ,
                subtype {
                  {
                    subtype country ,
                    name "Chile" } ,
                  {
                    subtype lat-lon ,
                    name "42.10388889 S 73.87000000 W" } } } } ,
            seq-set {
              seq {
                id {
                  local
                    str "BLPT025" } ,
                descr {
                  title "Batrachyla leptopus proopiomelanocortin (POMC) gene,
 partial" ,
                  molinfo {
                    biomol genomic } ,
                  user {
                    type
                      str "StructuredComment" ,
                    data {
                      {
                        label
                          str "StructuredCommentPrefix" ,
                        data
                          str "##Assembly-Data-START##" } ,
                      {
                        label
                          str "StructuredCommentSuffix" ,
                        data
                          str "##Assembly-Data-END##" } ,
                      {
                        label
                          str "Sequencing Technology" ,
                        data
                          str "Sanger dideoxy sequencing" } } } } ,
                inst {
                  repr raw ,
                  mol dna ,
                  length 565 ,
                  seq-data
                    ncbi2na 'F83B3D093908EB5EDE483452EFD7A83A9339051DDE004D282
C6D38947D67A0C2F6820A04916B263241064AF109A82332507154FFC17BD5672E10500644E0A43
F208209F48485212C22B7CF73A047D63AA4052DA4200A2153C2BFD50B8E78A08B4D223715078B1
2088BEDE48BF8715E3141D208213A18498BEBA02543C0023682CC03934FF63A82B515021008C68
0'H } ,
                annot {
                  {
                    data
                      ftable {
                        {
                          data
                            cdregion {
                              frame three ,
                              code {
                                id 1 } } ,
                          partial TRUE ,
                          product
                            whole
                              local
                                str "BLPT025_1" ,
                          location
                            int {
                              from 0 ,
                              to 564 ,
                              strand plus ,
                              id
                                local
                                  str "BLPT025" ,
                              fuzz-from
                                lim lt ,
                              fuzz-to
                                lim gt } } ,
                        {
                          data
                            gene {
                              locus "POMC" } ,
                          partial TRUE ,
                          location
                            int {
                              from 0 ,
                              to 564 ,
                              strand plus ,
                              id
                                local
                                  str "BLPT025" ,
                              fuzz-from
                                lim lt ,
                              fuzz-to
                                lim gt } } } } } } ,
              seq {
                id {
                  local
                    str "BLPT025_1" } ,
                descr {
                  molinfo {
                    biomol peptide ,
                    tech concept-trans ,
                    completeness no-ends } } ,
                inst {
                  repr raw ,
                  mol aa ,
                  length 188 ,
                  seq-data
                    ncbieaa "ECIQACKMVLSAESPVFPGNGHMQPLSENIRKYVMSHFRWNKFGRRNST
GSDSNNAGYKREDIANYPIFNLFPASDNQNAHEGNLEEEASDRPDSKRSYSMEHFRWGKPVGKKRRPIKVFPSDAEEE
SSEIYPTEYRRELSAEFDYPDTNSEEDMDDSELVESPIKKDRKYKMHHFRWEGPPKDKRYG" } ,
                annot {
                  {
                    data
                      ftable {
                        {
                          data
                            prot {
                              name {
                                "Proopiomelanocortin" } ,
                              desc "Proopiomelanocortin" } ,
                          partial TRUE ,
                          location
                            int {
                              from 0 ,
                              to 187 ,
                              id
                                local
                                  str "BLPT025_1" ,
                              fuzz-from
                                lim lt ,
                              fuzz-to
                                lim gt } } } } } } } } ,
          set {
            class nuc-prot ,
            descr {
              source {
                genome genomic ,
                org {
                  taxname "Batrachyla leptopus" ,
                  orgname {
                    mod {
                      {
                        subtype isolate ,
                        subname "BLLY426" } } ,
                    lineage "Eukaryota; Metazoa; Chordata; Craniata;
 Vertebrata; Euteleostomi; Amphibia; Batrachia; Anura; Neobatrachia; Hyloidea;
 Batrachylidae; Batrachyla" ,
                    gcode 1 } } ,
                subtype {
                  {
                    subtype country ,
                    name "Chile" } ,
                  {
                    subtype lat-lon ,
                    name "42.62416667 S 73.63722222 W" } } } } ,
            seq-set {
              seq {
                id {
                  local
                    str "BLLY426" } ,
                descr {
                  title "Batrachyla leptopus proopiomelanocortin (POMC) gene,
 partial" ,
                  molinfo {
                    biomol genomic } ,
                  user {
                    type
                      str "StructuredComment" ,
                    data {
                      {
                        label
                          str "StructuredCommentPrefix" ,
                        data
                          str "##Assembly-Data-START##" } ,
                      {
                        label
                          str "StructuredCommentSuffix" ,
                        data
                          str "##Assembly-Data-END##" } ,
                      {
                        label
                          str "Sequencing Technology" ,
                        data
                          str "Sanger dideoxy sequencing" } } } } ,
                inst {
                  repr raw ,
                  mol dna ,
                  length 565 ,
                  seq-data
                    ncbi2na 'F83B3D093908EB5EDE483452EFD7A83A9339051DDE004D282
C6D38947D67A0C2F6820A04916B263241064AF109A82332507154FFC17BD5672E10500644E3A43
F208209F48C85212C22B7CF73A047D63AA4052DA4200A2153C2BFD50B8E78A08B4D223715078B1
2088BEDE48BF8715E3141D208213A18498BEBA02543C0023682CC03934FF63A82B515021008CE8
0'H } ,
                annot {
                  {
                    data
                      ftable {
                        {
                          data
                            cdregion {
                              frame three ,
                              code {
                                id 1 } } ,
                          partial TRUE ,
                          product
                            whole
                              local
                                str "BLLY426_1" ,
                          location
                            int {
                              from 0 ,
                              to 564 ,
                              strand plus ,
                              id
                                local
                                  str "BLLY426" ,
                              fuzz-from
                                lim lt ,
                              fuzz-to
                                lim gt } } ,
                        {
                          data
                            gene {
                              locus "POMC" } ,
                          partial TRUE ,
                          location
                            int {
                              from 0 ,
                              to 564 ,
                              strand plus ,
                              id
                                local
                                  str "BLLY426" ,
                              fuzz-from
                                lim lt ,
                              fuzz-to
                                lim gt } } } } } } ,
              seq {
                id {
                  local
                    str "BLLY426_1" } ,
                descr {
                  molinfo {
                    biomol peptide ,
                    tech concept-trans ,
                    completeness no-ends } } ,
                inst {
                  repr raw ,
                  mol aa ,
                  length 188 ,
                  seq-data
                    ncbieaa "ECIQACKMVLSAESPVFPGNGHMQPLSENIRKYVMSHFRWNKFGRRNST
GSDSNNAGYKREDIANYPIFNLFPASDNQNAHDGNLEEEASDRPDSKRSYSMEHFRWGKPVGKKRRPIKVFPSDAEEE
SSEIYPTEYRRELSAEFDYPDTNSEEDMDDSELVESPIKKDRKYKMHHFRWEGPPKDKRYG" } ,
                annot {
                  {
                    data
                      ftable {
                        {
                          data
                            prot {
                              name {
                                "Proopiomelanocortin" } ,
                              desc "Proopiomelanocortin" } ,
                          partial TRUE ,
                          location
                            int {
                              from 0 ,
                              to 187 ,
                              id
                                local
                                  str "BLLY426_1" ,
                              fuzz-from
                                lim lt ,
                              fuzz-to
                                lim gt } } } } } } } } ,
          set {
            class nuc-prot ,
            descr {
              source {
                genome genomic ,
                org {
                  taxname "Batrachyla leptopus" ,
                  orgname {
                    mod {
                      {
                        subtype isolate ,
                        subname "BLLY455" } } ,
                    lineage "Eukaryota; Metazoa; Chordata; Craniata;
 Vertebrata; Euteleostomi; Amphibia; Batrachia; Anura; Neobatrachia; Hyloidea;
 Batrachylidae; Batrachyla" ,
                    gcode 1 } } ,
                subtype {
                  {
                    subtype country ,
                    name "Chile" } ,
                  {
                    subtype lat-lon ,
                    name "42.62416667 S 73.63722222 W" } } } } ,
            seq-set {
              seq {
                id {
                  local
                    str "BLLY455" } ,
                descr {
                  title "Batrachyla leptopus proopiomelanocortin (POMC) gene,
 partial" ,
                  molinfo {
                    biomol genomic } ,
                  user {
                    type
                      str "StructuredComment" ,
                    data {
                      {
                        label
                          str "StructuredCommentPrefix" ,
                        data
                          str "##Assembly-Data-START##" } ,
                      {
                        label
                          str "StructuredCommentSuffix" ,
                        data
                          str "##Assembly-Data-END##" } ,
                      {
                        label
                          str "Sequencing Technology" ,
                        data
                          str "Sanger dideoxy sequencing" } } } } ,
                inst {
                  repr raw ,
                  mol dna ,
                  length 565 ,
                  seq-data
                    ncbi2na 'F83B3D093908EB5EDE483452EFD7A83A9339051DDE004D282
C6D38947D67A0C2F6820A04916B263241064AF109A82332507154FFC17BD5672E10500644E3A43
F208609F48C85212C22B7CF73A047D63AA4052DA4200A2153C2BFD50B8E78A08B4D223715078B1
2088BEDE48BF8715E3141D208213A18498BEBA02543C0023682CC03934FF63A82B515021008CE8
0'H } ,
                annot {
                  {
                    data
                      ftable {
                        {
                          data
                            cdregion {
                              frame three ,
                              code {
                                id 1 } } ,
                          partial TRUE ,
                          product
                            whole
                              local
                                str "BLLY455_1" ,
                          location
                            int {
                              from 0 ,
                              to 564 ,
                              strand plus ,
                              id
                                local
                                  str "BLLY455" ,
                              fuzz-from
                                lim lt ,
                              fuzz-to
                                lim gt } } ,
                        {
                          data
                            gene {
                              locus "POMC" } ,
                          partial TRUE ,
                          location
                            int {
                              from 0 ,
                              to 564 ,
                              strand plus ,
                              id
                                local
                                  str "BLLY455" ,
                              fuzz-from
                                lim lt ,
                              fuzz-to
                                lim gt } } } } } } ,
              seq {
                id {
                  local
                    str "BLLY455_1" } ,
                descr {
                  molinfo {
                    biomol peptide ,
                    tech concept-trans ,
                    completeness no-ends } } ,
                inst {
                  repr raw ,
                  mol aa ,
                  length 188 ,
                  seq-data
                    ncbieaa "ECIQACKMVLSAESPVFPGNGHMQPLSENIRKYVMSHFRWNKFGRRNST
GSDSNNAGYKREDIANYPIFNLFPASDNQNAHDGNLEDEASDRPDSKRSYSMEHFRWGKPVGKKRRPIKVFPSDAEEE
SSEIYPTEYRRELSAEFDYPDTNSEEDMDDSELVESPIKKDRKYKMHHFRWEGPPKDKRYG" } ,
                annot {
                  {
                    data
                      ftable {
                        {
                          data
                            prot {
                              name {
                                "Proopiomelanocortin" } ,
                              desc "Proopiomelanocortin" } ,
                          partial TRUE ,
                          location
                            int {
                              from 0 ,
                              to 187 ,
                              id
                                local
                                  str "BLLY455_1" ,
                              fuzz-from
                                lim lt ,
                              fuzz-to
                                lim gt } } } } } } } } ,
          set {
            class nuc-prot ,
            descr {
              source {
                genome genomic ,
                org {
                  taxname "Batrachyla leptopus" ,
                  orgname {
                    mod {
                      {
                        subtype isolate ,
                        subname "BLPT204" } } ,
                    lineage "Eukaryota; Metazoa; Chordata; Craniata;
 Vertebrata; Euteleostomi; Amphibia; Batrachia; Anura; Neobatrachia; Hyloidea;
 Batrachylidae; Batrachyla" ,
                    gcode 1 } } ,
                subtype {
                  {
                    subtype country ,
                    name "Chile" } ,
                  {
                    subtype lat-lon ,
                    name "42.10388889 S 73.87000000 W" } } } } ,
            seq-set {
              seq {
                id {
                  local
                    str "BLPT204" } ,
                descr {
                  title "Batrachyla leptopus proopiomelanocortin (POMC) gene,
 partial" ,
                  molinfo {
                    biomol genomic } ,
                  user {
                    type
                      str "StructuredComment" ,
                    data {
                      {
                        label
                          str "StructuredCommentPrefix" ,
                        data
                          str "##Assembly-Data-START##" } ,
                      {
                        label
                          str "StructuredCommentSuffix" ,
                        data
                          str "##Assembly-Data-END##" } ,
                      {
                        label
                          str "Sequencing Technology" ,
                        data
                          str "Sanger dideoxy sequencing" } } } } ,
                inst {
                  repr raw ,
                  mol dna ,
                  length 565 ,
                  seq-data
                    ncbi2na 'F83B3D093908EB5EDE483452EFD7A83A9339051DDE004D282
C6D38947D67A0C2F6820A04916B263241064AF109A82332507154FFC17BD5672E10500644E3A43
F208609F48C85212C22B7CF73A047D63AA4052DA4200A2153C2BFD50B8E78A08B4D223715078B1
2088BEDE48BF8715E3141D208213A18498BEBA02543C0023682CC03934FF63A82B515021008C68
0'H } ,
                annot {
                  {
                    data
                      ftable {
                        {
                          data
                            cdregion {
                              frame three ,
                              code {
                                id 1 } } ,
                          partial TRUE ,
                          product
                            whole
                              local
                                str "BLPT204_1" ,
                          location
                            int {
                              from 0 ,
                              to 564 ,
                              strand plus ,
                              id
                                local
                                  str "BLPT204" ,
                              fuzz-from
                                lim lt ,
                              fuzz-to
                                lim gt } } ,
                        {
                          data
                            gene {
                              locus "POMC" } ,
                          partial TRUE ,
                          location
                            int {
                              from 0 ,
                              to 564 ,
                              strand plus ,
                              id
                                local
                                  str "BLPT204" ,
                              fuzz-from
                                lim lt ,
                              fuzz-to
                                lim gt } } } } } } ,
              seq {
                id {
                  local
                    str "BLPT204_1" } ,
                descr {
                  molinfo {
                    biomol peptide ,
                    tech concept-trans ,
                    completeness no-ends } } ,
                inst {
                  repr raw ,
                  mol aa ,
                  length 188 ,
                  seq-data
                    ncbieaa "ECIQACKMVLSAESPVFPGNGHMQPLSENIRKYVMSHFRWNKFGRRNST
GSDSNNAGYKREDIANYPIFNLFPASDNQNAHDGNLEDEASDRPDSKRSYSMEHFRWGKPVGKKRRPIKVFPSDAEEE
SSEIYPTEYRRELSAEFDYPDTNSEEDMDDSELVESPIKKDRKYKMHHFRWEGPPKDKRYG" } ,
                annot {
                  {
                    data
                      ftable {
                        {
                          data
                            prot {
                              name {
                                "Proopiomelanocortin" } ,
                              desc "Proopiomelanocortin" } ,
                          partial TRUE ,
                          location
                            int {
                              from 0 ,
                              to 187 ,
                              id
                                local
                                  str "BLPT204_1" ,
                              fuzz-from
                                lim lt ,
                              fuzz-to
                                lim gt } } } } } } } } ,
          set {
            class nuc-prot ,
            descr {
              source {
                genome genomic ,
                org {
                  taxname "Batrachyla leptopus" ,
                  orgname {
                    mod {
                      {
                        subtype isolate ,
                        subname "BLPT021" } } ,
                    lineage "Eukaryota; Metazoa; Chordata; Craniata;
 Vertebrata; Euteleostomi; Amphibia; Batrachia; Anura; Neobatrachia; Hyloidea;
 Batrachylidae; Batrachyla" ,
                    gcode 1 } } ,
                subtype {
                  {
                    subtype country ,
                    name "Chile" } ,
                  {
                    subtype lat-lon ,
                    name "42.10388889 S 73.87000000 W" } } } } ,
            seq-set {
              seq {
                id {
                  local
                    str "BLPT021" } ,
                descr {
                  title "Batrachyla leptopus proopiomelanocortin (POMC) gene,
 partial" ,
                  molinfo {
                    biomol genomic } ,
                  user {
                    type
                      str "StructuredComment" ,
                    data {
                      {
                        label
                          str "StructuredCommentPrefix" ,
                        data
                          str "##Assembly-Data-START##" } ,
                      {
                        label
                          str "StructuredCommentSuffix" ,
                        data
                          str "##Assembly-Data-END##" } ,
                      {
                        label
                          str "Sequencing Technology" ,
                        data
                          str "Sanger dideoxy sequencing" } } } } ,
                inst {
                  repr raw ,
                  mol dna ,
                  length 565 ,
                  seq-data
                    ncbi2na 'F83B3D093908EB5EDE483452EFD7A83A9339051DDE004D282
C6D38947D67A0C2F6820A04916B263241064AF109A82332507154FFC17BD5672E10500644E3A43
F208209F48C85212C22B7CF73A047D63AA4052DA4200A2153C2BFD50B8E78A08B4D223715078B1
2088BEDE48BF8715E3141D208213A18498BEBA02543C0023682CC03934FF63A82B515021008C68
0'H } ,
                annot {
                  {
                    data
                      ftable {
                        {
                          data
                            cdregion {
                              frame three ,
                              code {
                                id 1 } } ,
                          partial TRUE ,
                          product
                            whole
                              local
                                str "BLPT021_1" ,
                          location
                            int {
                              from 0 ,
                              to 564 ,
                              strand plus ,
                              id
                                local
                                  str "BLPT021" ,
                              fuzz-from
                                lim lt ,
                              fuzz-to
                                lim gt } } ,
                        {
                          data
                            gene {
                              locus "POMC" } ,
                          partial TRUE ,
                          location
                            int {
                              from 0 ,
                              to 564 ,
                              strand plus ,
                              id
                                local
                                  str "BLPT021" ,
                              fuzz-from
                                lim lt ,
                              fuzz-to
                                lim gt } } } } } } ,
              seq {
                id {
                  local
                    str "BLPT021_1" } ,
                descr {
                  molinfo {
                    biomol peptide ,
                    tech concept-trans ,
                    completeness no-ends } } ,
                inst {
                  repr raw ,
                  mol aa ,
                  length 188 ,
                  seq-data
                    ncbieaa "ECIQACKMVLSAESPVFPGNGHMQPLSENIRKYVMSHFRWNKFGRRNST
GSDSNNAGYKREDIANYPIFNLFPASDNQNAHDGNLEEEASDRPDSKRSYSMEHFRWGKPVGKKRRPIKVFPSDAEEE
SSEIYPTEYRRELSAEFDYPDTNSEEDMDDSELVESPIKKDRKYKMHHFRWEGPPKDKRYG" } ,
                annot {
                  {
                    data
                      ftable {
                        {
                          data
                            prot {
                              name {
                                "Proopiomelanocortin" } ,
                              desc "Proopiomelanocortin" } ,
                          partial TRUE ,
                          location
                            int {
                              from 0 ,
                              to 187 ,
                              id
                                local
                                  str "BLPT021_1" ,
                              fuzz-from
                                lim lt ,
                              fuzz-to
                                lim gt } } } } } } } } ,
          set {
            class nuc-prot ,
            descr {
              source {
                genome genomic ,
                org {
                  taxname "Batrachyla leptopus" ,
                  orgname {
                    mod {
                      {
                        subtype isolate ,
                        subname "BLYA049" } } ,
                    lineage "Eukaryota; Metazoa; Chordata; Craniata;
 Vertebrata; Euteleostomi; Amphibia; Batrachia; Anura; Neobatrachia; Hyloidea;
 Batrachylidae; Batrachyla" ,
                    gcode 1 } } ,
                subtype {
                  {
                    subtype country ,
                    name "Chile" } ,
                  {
                    subtype lat-lon ,
                    name "43.10527778 S 73.69555568 W" } } } } ,
            seq-set {
              seq {
                id {
                  local
                    str "BLYA049" } ,
                descr {
                  title "Batrachyla leptopus proopiomelanocortin (POMC) gene,
 partial" ,
                  molinfo {
                    biomol genomic } ,
                  user {
                    type
                      str "StructuredComment" ,
                    data {
                      {
                        label
                          str "StructuredCommentPrefix" ,
                        data
                          str "##Assembly-Data-START##" } ,
                      {
                        label
                          str "StructuredCommentSuffix" ,
                        data
                          str "##Assembly-Data-END##" } ,
                      {
                        label
                          str "Sequencing Technology" ,
                        data
                          str "Sanger dideoxy sequencing" } } } } ,
                inst {
                  repr raw ,
                  mol dna ,
                  length 565 ,
                  seq-data
                    ncbi2na 'F83B3D093908EB5EDE483452EFD7A83A9339051DDE004D282
C6D38947D67A0C2F6820A04916B263241064AF109A82332507154FFC17BD5672E10500644E3A43
F208209F48C85212C22B7CF73A047D63AA4052DA4200A2153C2BFD50B8E78A08B4D223715078B1
2088BEDE48BF8715E3141D208213A18498BEBA02543C0023682CC03934FF63A82B515021008C68
0'H } ,
                annot {
                  {
                    data
                      ftable {
                        {
                          data
                            cdregion {
                              frame three ,
                              code {
                                id 1 } } ,
                          partial TRUE ,
                          product
                            whole
                              local
                                str "BLYA049_1" ,
                          location
                            int {
                              from 0 ,
                              to 564 ,
                              strand plus ,
                              id
                                local
                                  str "BLYA049" ,
                              fuzz-from
                                lim lt ,
                              fuzz-to
                                lim gt } } ,
                        {
                          data
                            gene {
                              locus "POMC" } ,
                          partial TRUE ,
                          location
                            int {
                              from 0 ,
                              to 564 ,
                              strand plus ,
                              id
                                local
                                  str "BLYA049" ,
                              fuzz-from
                                lim lt ,
                              fuzz-to
                                lim gt } } } } } } ,
              seq {
                id {
                  local
                    str "BLYA049_1" } ,
                descr {
                  molinfo {
                    biomol peptide ,
                    tech concept-trans ,
                    completeness no-ends } } ,
                inst {
                  repr raw ,
                  mol aa ,
                  length 188 ,
                  seq-data
                    ncbieaa "ECIQACKMVLSAESPVFPGNGHMQPLSENIRKYVMSHFRWNKFGRRNST
GSDSNNAGYKREDIANYPIFNLFPASDNQNAHDGNLEEEASDRPDSKRSYSMEHFRWGKPVGKKRRPIKVFPSDAEEE
SSEIYPTEYRRELSAEFDYPDTNSEEDMDDSELVESPIKKDRKYKMHHFRWEGPPKDKRYG" } ,
                annot {
                  {
                    data
                      ftable {
                        {
                          data
                            prot {
                              name {
                                "Proopiomelanocortin" } ,
                              desc "Proopiomelanocortin" } ,
                          partial TRUE ,
                          location
                            int {
                              from 0 ,
                              to 187 ,
                              id
                                local
                                  str "BLYA049_1" ,
                              fuzz-from
                                lim lt ,
                              fuzz-to
                                lim gt } } } } } } } } ,
          set {
            class nuc-prot ,
            descr {
              source {
                genome genomic ,
                org {
                  taxname "Batrachyla leptopus" ,
                  orgname {
                    mod {
                      {
                        subtype isolate ,
                        subname "BLYA050" } } ,
                    lineage "Eukaryota; Metazoa; Chordata; Craniata;
 Vertebrata; Euteleostomi; Amphibia; Batrachia; Anura; Neobatrachia; Hyloidea;
 Batrachylidae; Batrachyla" ,
                    gcode 1 } } ,
                subtype {
                  {
                    subtype country ,
                    name "Chile" } ,
                  {
                    subtype lat-lon ,
                    name "43.10527778 S 73.69555569 W" } } } } ,
            seq-set {
              seq {
                id {
                  local
                    str "BLYA050" } ,
                descr {
                  title "Batrachyla leptopus proopiomelanocortin (POMC) gene,
 partial" ,
                  molinfo {
                    biomol genomic } ,
                  user {
                    type
                      str "StructuredComment" ,
                    data {
                      {
                        label
                          str "StructuredCommentPrefix" ,
                        data
                          str "##Assembly-Data-START##" } ,
                      {
                        label
                          str "StructuredCommentSuffix" ,
                        data
                          str "##Assembly-Data-END##" } ,
                      {
                        label
                          str "Sequencing Technology" ,
                        data
                          str "Sanger dideoxy sequencing" } } } } ,
                inst {
                  repr raw ,
                  mol dna ,
                  length 565 ,
                  seq-data
                    ncbi2na 'F83B3D093908EB5EDE483452EFD7A83A8339051DDE004D282
C6D38947D67A0C2F6820A04916B263241064AF109A82332507154FFC17BD5672E10500644E3A43
F208209F48485212C22B7CF73A047D63AA4052DA4200A2153C2BFD50B8E78A08B4D223715078B1
2088BEDE48BF8715E3141D208213A18498BEBA02543C0023682CC03934FF63A82B515021008CE8
0'H } ,
                annot {
                  {
                    data
                      ftable {
                        {
                          data
                            cdregion {
                              frame three ,
                              code {
                                id 1 } } ,
                          partial TRUE ,
                          product
                            whole
                              local
                                str "BLYA050_1" ,
                          location
                            int {
                              from 0 ,
                              to 564 ,
                              strand plus ,
                              id
                                local
                                  str "BLYA050" ,
                              fuzz-from
                                lim lt ,
                              fuzz-to
                                lim gt } } ,
                        {
                          data
                            gene {
                              locus "POMC" } ,
                          partial TRUE ,
                          location
                            int {
                              from 0 ,
                              to 564 ,
                              strand plus ,
                              id
                                local
                                  str "BLYA050" ,
                              fuzz-from
                                lim lt ,
                              fuzz-to
                                lim gt } } } } } } ,
              seq {
                id {
                  local
                    str "BLYA050_1" } ,
                descr {
                  molinfo {
                    biomol peptide ,
                    tech concept-trans ,
                    completeness no-ends } } ,
                inst {
                  repr raw ,
                  mol aa ,
                  length 188 ,
                  seq-data
                    ncbieaa "ECIQACKMVLSAESPVFPGNGNMQPLSENIRKYVMSHFRWNKFGRRNST
GSDSNNAGYKREDIANYPIFNLFPASDNQNAHDGNLEEEASDRPDSKRSYSMEHFRWGKPVGKKRRPIKVFPSDAEEE
SSEIYPTEYRRELSAEFDYPDTNSEEDMDDSELVESPIKKDRKYKMHHFRWEGPPKDKRYG" } ,
                annot {
                  {
                    data
                      ftable {
                        {
                          data
                            prot {
                              name {
                                "Proopiomelanocortin" } ,
                              desc "Proopiomelanocortin" } ,
                          partial TRUE ,
                          location
                            int {
                              from 0 ,
                              to 187 ,
                              id
                                local
                                  str "BLYA050_1" ,
                              fuzz-from
                                lim lt ,
                              fuzz-to
                                lim gt } } } } } } } } ,
          set {
            class nuc-prot ,
            descr {
              source {
                genome genomic ,
                org {
                  taxname "Batrachyla leptopus" ,
                  orgname {
                    mod {
                      {
                        subtype isolate ,
                        subname "BLYA048" } } ,
                    lineage "Eukaryota; Metazoa; Chordata; Craniata;
 Vertebrata; Euteleostomi; Amphibia; Batrachia; Anura; Neobatrachia; Hyloidea;
 Batrachylidae; Batrachyla" ,
                    gcode 1 } } ,
                subtype {
                  {
                    subtype country ,
                    name "Chile" } ,
                  {
                    subtype lat-lon ,
                    name "43.10527778 S 73.69555567 W" } } } } ,
            seq-set {
              seq {
                id {
                  local
                    str "BLYA048" } ,
                descr {
                  title "Batrachyla leptopus proopiomelanocortin (POMC) gene,
 partial" ,
                  molinfo {
                    biomol genomic } ,
                  user {
                    type
                      str "StructuredComment" ,
                    data {
                      {
                        label
                          str "StructuredCommentPrefix" ,
                        data
                          str "##Assembly-Data-START##" } ,
                      {
                        label
                          str "StructuredCommentSuffix" ,
                        data
                          str "##Assembly-Data-END##" } ,
                      {
                        label
                          str "Sequencing Technology" ,
                        data
                          str "Sanger dideoxy sequencing" } } } } ,
                inst {
                  repr raw ,
                  mol dna ,
                  length 565 ,
                  seq-data
                    ncbi2na 'F83B3D093908EB5EDE483452EFD7A83A9339051DDE004D282
C6D38947D67A0C2F6820A04916B263241064AF109A82332507154FFC17BD5672E10500644E3A43
F208209F48C85212C22B7CF73A047D63AA4052DA4200A2153C2BFD50B8E78A08B4D223715078B1
2088BEDE48BF8715E3141D208213A18498BEBA02543C0023682CC03934FF63A82B515021008CE8
0'H } ,
                annot {
                  {
                    data
                      ftable {
                        {
                          data
                            cdregion {
                              frame three ,
                              code {
                                id 1 } } ,
                          partial TRUE ,
                          product
                            whole
                              local
                                str "BLYA048_1" ,
                          location
                            int {
                              from 0 ,
                              to 564 ,
                              strand plus ,
                              id
                                local
                                  str "BLYA048" ,
                              fuzz-from
                                lim lt ,
                              fuzz-to
                                lim gt } } ,
                        {
                          data
                            gene {
                              locus "POMC" } ,
                          partial TRUE ,
                          location
                            int {
                              from 0 ,
                              to 564 ,
                              strand plus ,
                              id
                                local
                                  str "BLYA048" ,
                              fuzz-from
                                lim lt ,
                              fuzz-to
                                lim gt } } } } } } ,
              seq {
                id {
                  local
                    str "BLYA048_1" } ,
                descr {
                  molinfo {
                    biomol peptide ,
                    tech concept-trans ,
                    completeness no-ends } } ,
                inst {
                  repr raw ,
                  mol aa ,
                  length 188 ,
                  seq-data
                    ncbieaa "ECIQACKMVLSAESPVFPGNGHMQPLSENIRKYVMSHFRWNKFGRRNST
GSDSNNAGYKREDIANYPIFNLFPASDNQNAHDGNLEEEASDRPDSKRSYSMEHFRWGKPVGKKRRPIKVFPSDAEEE
SSEIYPTEYRRELSAEFDYPDTNSEEDMDDSELVESPIKKDRKYKMHHFRWEGPPKDKRYG" } ,
                annot {
                  {
                    data
                      ftable {
                        {
                          data
                            prot {
                              name {
                                "Proopiomelanocortin" } ,
                              desc "Proopiomelanocortin" } ,
                          partial TRUE ,
                          location
                            int {
                              from 0 ,
                              to 187 ,
                              id
                                local
                                  str "BLYA048_1" ,
                              fuzz-from
                                lim lt ,
                              fuzz-to
                                lim gt } } } } } } } } ,
          set {
            class nuc-prot ,
            descr {
              source {
                genome genomic ,
                org {
                  taxname "Batrachyla leptopus" ,
                  orgname {
                    mod {
                      {
                        subtype isolate ,
                        subname "BLYA047" } } ,
                    lineage "Eukaryota; Metazoa; Chordata; Craniata;
 Vertebrata; Euteleostomi; Amphibia; Batrachia; Anura; Neobatrachia; Hyloidea;
 Batrachylidae; Batrachyla" ,
                    gcode 1 } } ,
                subtype {
                  {
                    subtype country ,
                    name "Chile" } ,
                  {
                    subtype lat-lon ,
                    name "43.10527778 S 73.69555566 W" } } } } ,
            seq-set {
              seq {
                id {
                  local
                    str "BLYA047" } ,
                descr {
                  title "Batrachyla leptopus proopiomelanocortin (POMC) gene,
 partial" ,
                  molinfo {
                    biomol genomic } ,
                  user {
                    type
                      str "StructuredComment" ,
                    data {
                      {
                        label
                          str "StructuredCommentPrefix" ,
                        data
                          str "##Assembly-Data-START##" } ,
                      {
                        label
                          str "StructuredCommentSuffix" ,
                        data
                          str "##Assembly-Data-END##" } ,
                      {
                        label
                          str "Sequencing Technology" ,
                        data
                          str "Sanger dideoxy sequencing" } } } } ,
                inst {
                  repr raw ,
                  mol dna ,
                  length 565 ,
                  seq-data
                    ncbi2na 'F83B3D093908EB5EDE483452EFD7A83A9339051DDE004D282
C6D38947D67A0C2F6820A04916B263241064AF109A82332507154FFC17BD5672E10500644E3A43
F208209F48C85212C22B7CF73A047D63AA4052DA4200A2153C2BFD50B8E78A08B4D223715078B1
2088BEDE48BF8715E3141D208213A18498BEBA02543C0023682CC03934FF63A82B515021008C68
0'H } ,
                annot {
                  {
                    data
                      ftable {
                        {
                          data
                            cdregion {
                              frame three ,
                              code {
                                id 1 } } ,
                          partial TRUE ,
                          product
                            whole
                              local
                                str "BLYA047_1" ,
                          location
                            int {
                              from 0 ,
                              to 564 ,
                              strand plus ,
                              id
                                local
                                  str "BLYA047" ,
                              fuzz-from
                                lim lt ,
                              fuzz-to
                                lim gt } } ,
                        {
                          data
                            gene {
                              locus "POMC" } ,
                          partial TRUE ,
                          location
                            int {
                              from 0 ,
                              to 564 ,
                              strand plus ,
                              id
                                local
                                  str "BLYA047" ,
                              fuzz-from
                                lim lt ,
                              fuzz-to
                                lim gt } } } } } } ,
              seq {
                id {
                  local
                    str "BLYA047_1" } ,
                descr {
                  molinfo {
                    biomol peptide ,
                    tech concept-trans ,
                    completeness no-ends } } ,
                inst {
                  repr raw ,
                  mol aa ,
                  length 188 ,
                  seq-data
                    ncbieaa "ECIQACKMVLSAESPVFPGNGHMQPLSENIRKYVMSHFRWNKFGRRNST
GSDSNNAGYKREDIANYPIFNLFPASDNQNAHDGNLEEEASDRPDSKRSYSMEHFRWGKPVGKKRRPIKVFPSDAEEE
SSEIYPTEYRRELSAEFDYPDTNSEEDMDDSELVESPIKKDRKYKMHHFRWEGPPKDKRYG" } ,
                annot {
                  {
                    data
                      ftable {
                        {
                          data
                            prot {
                              name {
                                "Proopiomelanocortin" } ,
                              desc "Proopiomelanocortin" } ,
                          partial TRUE ,
                          location
                            int {
                              from 0 ,
                              to 187 ,
                              id
                                local
                                  str "BLYA047_1" ,
                              fuzz-from
                                lim lt ,
                              fuzz-to
                                lim gt } } } } } } } } ,
          set {
            class nuc-prot ,
            descr {
              source {
                genome genomic ,
                org {
                  taxname "Batrachyla leptopus" ,
                  orgname {
                    mod {
                      {
                        subtype isolate ,
                        subname "BLYA046" } } ,
                    lineage "Eukaryota; Metazoa; Chordata; Craniata;
 Vertebrata; Euteleostomi; Amphibia; Batrachia; Anura; Neobatrachia; Hyloidea;
 Batrachylidae; Batrachyla" ,
                    gcode 1 } } ,
                subtype {
                  {
                    subtype country ,
                    name "Chile" } ,
                  {
                    subtype lat-lon ,
                    name "43.10527778 S 73.69555565 W" } } } } ,
            seq-set {
              seq {
                id {
                  local
                    str "BLYA046" } ,
                descr {
                  title "Batrachyla leptopus proopiomelanocortin (POMC) gene,
 partial" ,
                  molinfo {
                    biomol genomic } ,
                  user {
                    type
                      str "StructuredComment" ,
                    data {
                      {
                        label
                          str "StructuredCommentPrefix" ,
                        data
                          str "##Assembly-Data-START##" } ,
                      {
                        label
                          str "StructuredCommentSuffix" ,
                        data
                          str "##Assembly-Data-END##" } ,
                      {
                        label
                          str "Sequencing Technology" ,
                        data
                          str "Sanger dideoxy sequencing" } } } } ,
                inst {
                  repr raw ,
                  mol dna ,
                  length 565 ,
                  seq-data
                    ncbi2na 'F83B3D093908EB5EDE483452EFD7A83A9339051DDE004D282
C6D38947D67A0C2F6820A04916B263241064AF109A82332507154FFC17BD5672E10500644E3A43
F208209F48C85212C22B7CF73A047D63AA4052DA4200A2153C2BFD50B8E78A08B4D223715078B1
2088BEDE48BF8715E3141D208213A18498BEBA02543C0023682CC03934FF63A82B515021008C68
0'H } ,
                annot {
                  {
                    data
                      ftable {
                        {
                          data
                            cdregion {
                              frame three ,
                              code {
                                id 1 } } ,
                          partial TRUE ,
                          product
                            whole
                              local
                                str "BLYA046_1" ,
                          location
                            int {
                              from 0 ,
                              to 564 ,
                              strand plus ,
                              id
                                local
                                  str "BLYA046" ,
                              fuzz-from
                                lim lt ,
                              fuzz-to
                                lim gt } } ,
                        {
                          data
                            gene {
                              locus "POMC" } ,
                          partial TRUE ,
                          location
                            int {
                              from 0 ,
                              to 564 ,
                              strand plus ,
                              id
                                local
                                  str "BLYA046" ,
                              fuzz-from
                                lim lt ,
                              fuzz-to
                                lim gt } } } } } } ,
              seq {
                id {
                  local
                    str "BLYA046_1" } ,
                descr {
                  molinfo {
                    biomol peptide ,
                    tech concept-trans ,
                    completeness no-ends } } ,
                inst {
                  repr raw ,
                  mol aa ,
                  length 188 ,
                  seq-data
                    ncbieaa "ECIQACKMVLSAESPVFPGNGHMQPLSENIRKYVMSHFRWNKFGRRNST
GSDSNNAGYKREDIANYPIFNLFPASDNQNAHDGNLEEEASDRPDSKRSYSMEHFRWGKPVGKKRRPIKVFPSDAEEE
SSEIYPTEYRRELSAEFDYPDTNSEEDMDDSELVESPIKKDRKYKMHHFRWEGPPKDKRYG" } ,
                annot {
                  {
                    data
                      ftable {
                        {
                          data
                            prot {
                              name {
                                "Proopiomelanocortin" } ,
                              desc "Proopiomelanocortin" } ,
                          partial TRUE ,
                          location
                            int {
                              from 0 ,
                              to 187 ,
                              id
                                local
                                  str "BLYA046_1" ,
                              fuzz-from
                                lim lt ,
                              fuzz-to
                                lim gt } } } } } } } } ,
          set {
            class nuc-prot ,
            descr {
              source {
                genome genomic ,
                org {
                  taxname "Batrachyla leptopus" ,
                  orgname {
                    mod {
                      {
                        subtype isolate ,
                        subname "BLYA044" } } ,
                    lineage "Eukaryota; Metazoa; Chordata; Craniata;
 Vertebrata; Euteleostomi; Amphibia; Batrachia; Anura; Neobatrachia; Hyloidea;
 Batrachylidae; Batrachyla" ,
                    gcode 1 } } ,
                subtype {
                  {
                    subtype country ,
                    name "Chile" } ,
                  {
                    subtype lat-lon ,
                    name "43.10527778 S 73.69555564 W" } } } } ,
            seq-set {
              seq {
                id {
                  local
                    str "BLYA044" } ,
                descr {
                  title "Batrachyla leptopus proopiomelanocortin (POMC) gene,
 partial" ,
                  molinfo {
                    biomol genomic } ,
                  user {
                    type
                      str "StructuredComment" ,
                    data {
                      {
                        label
                          str "StructuredCommentPrefix" ,
                        data
                          str "##Assembly-Data-START##" } ,
                      {
                        label
                          str "StructuredCommentSuffix" ,
                        data
                          str "##Assembly-Data-END##" } ,
                      {
                        label
                          str "Sequencing Technology" ,
                        data
                          str "Sanger dideoxy sequencing" } } } } ,
                inst {
                  repr raw ,
                  mol dna ,
                  length 565 ,
                  seq-data
                    ncbi2na 'F83B3D093908EB5EDE483452EFD7A83A8339051DDE004D282
C6D38947D67A0C2F6820A04916B263241064AF109A82332507154FFC17BD5672E10500644E3A43
F208209F48C85212C22B7CF73A047D63AA4052DA4200A2153C2BFD50B8E78A08B4D223715078B1
2088BEDE48BF8715E3141D208213A18498BEBA02543C0023682CC03934FF63A82B515021008C68
0'H } ,
                annot {
                  {
                    data
                      ftable {
                        {
                          data
                            cdregion {
                              frame three ,
                              code {
                                id 1 } } ,
                          partial TRUE ,
                          product
                            whole
                              local
                                str "BLYA044_1" ,
                          location
                            int {
                              from 0 ,
                              to 564 ,
                              strand plus ,
                              id
                                local
                                  str "BLYA044" ,
                              fuzz-from
                                lim lt ,
                              fuzz-to
                                lim gt } } ,
                        {
                          data
                            gene {
                              locus "POMC" } ,
                          partial TRUE ,
                          location
                            int {
                              from 0 ,
                              to 564 ,
                              strand plus ,
                              id
                                local
                                  str "BLYA044" ,
                              fuzz-from
                                lim lt ,
                              fuzz-to
                                lim gt } } } } } } ,
              seq {
                id {
                  local
                    str "BLYA044_1" } ,
                descr {
                  molinfo {
                    biomol peptide ,
                    tech concept-trans ,
                    completeness no-ends } } ,
                inst {
                  repr raw ,
                  mol aa ,
                  length 188 ,
                  seq-data
                    ncbieaa "ECIQACKMVLSAESPVFPGNGNMQPLSENIRKYVMSHFRWNKFGRRNST
GSDSNNAGYKREDIANYPIFNLFPASDNQNAHDGNLEEEASDRPDSKRSYSMEHFRWGKPVGKKRRPIKVFPSDAEEE
SSEIYPTEYRRELSAEFDYPDTNSEEDMDDSELVESPIKKDRKYKMHHFRWEGPPKDKRYG" } ,
                annot {
                  {
                    data
                      ftable {
                        {
                          data
                            prot {
                              name {
                                "Proopiomelanocortin" } ,
                              desc "Proopiomelanocortin" } ,
                          partial TRUE ,
                          location
                            int {
                              from 0 ,
                              to 187 ,
                              id
                                local
                                  str "BLYA044_1" ,
                              fuzz-from
                                lim lt ,
                              fuzz-to
                                lim gt } } } } } } } } ,
          set {
            class nuc-prot ,
            descr {
              source {
                genome genomic ,
                org {
                  taxname "Batrachyla leptopus" ,
                  orgname {
                    mod {
                      {
                        subtype isolate ,
                        subname "BLYA043" } } ,
                    lineage "Eukaryota; Metazoa; Chordata; Craniata;
 Vertebrata; Euteleostomi; Amphibia; Batrachia; Anura; Neobatrachia; Hyloidea;
 Batrachylidae; Batrachyla" ,
                    gcode 1 } } ,
                subtype {
                  {
                    subtype country ,
                    name "Chile" } ,
                  {
                    subtype lat-lon ,
                    name "43.10527778 S 73.69555563 W" } } } } ,
            seq-set {
              seq {
                id {
                  local
                    str "BLYA043" } ,
                descr {
                  title "Batrachyla leptopus proopiomelanocortin (POMC) gene,
 partial" ,
                  molinfo {
                    biomol genomic } ,
                  user {
                    type
                      str "StructuredComment" ,
                    data {
                      {
                        label
                          str "StructuredCommentPrefix" ,
                        data
                          str "##Assembly-Data-START##" } ,
                      {
                        label
                          str "StructuredCommentSuffix" ,
                        data
                          str "##Assembly-Data-END##" } ,
                      {
                        label
                          str "Sequencing Technology" ,
                        data
                          str "Sanger dideoxy sequencing" } } } } ,
                inst {
                  repr raw ,
                  mol dna ,
                  length 565 ,
                  seq-data
                    ncbi2na 'F83B3D093908EB5EDE483452EFD7A83A8739051DDE004D282
C6D38947D67A0C2F6820A04916B263241064AF109A82332507154FFC17BD5672E10500644E3A43
F208209F48C85212C22B7CF73A047D63AA4052DA4200A2153C2BFD50B8E78A08B4D223715078B1
2088BEDE48BF8715E3141D208213A18498BEBA02543C0023682CC03934FF63A82B515021008C68
0'H } ,
                annot {
                  {
                    data
                      ftable {
                        {
                          data
                            cdregion {
                              frame three ,
                              code {
                                id 1 } } ,
                          partial TRUE ,
                          product
                            whole
                              local
                                str "BLYA043_1" ,
                          location
                            int {
                              from 0 ,
                              to 564 ,
                              strand plus ,
                              id
                                local
                                  str "BLYA043" ,
                              fuzz-from
                                lim lt ,
                              fuzz-to
                                lim gt } } ,
                        {
                          data
                            gene {
                              locus "POMC" } ,
                          partial TRUE ,
                          location
                            int {
                              from 0 ,
                              to 564 ,
                              strand plus ,
                              id
                                local
                                  str "BLYA043" ,
                              fuzz-from
                                lim lt ,
                              fuzz-to
                                lim gt } } } } } } ,
              seq {
                id {
                  local
                    str "BLYA043_1" } ,
                descr {
                  molinfo {
                    biomol peptide ,
                    tech concept-trans ,
                    completeness no-ends } } ,
                inst {
                  repr raw ,
                  mol aa ,
                  length 188 ,
                  seq-data
                    ncbieaa "ECIQACKMVLSAESPVFPGNGTMQPLSENIRKYVMSHFRWNKFGRRNST
GSDSNNAGYKREDIANYPIFNLFPASDNQNAHDGNLEEEASDRPDSKRSYSMEHFRWGKPVGKKRRPIKVFPSDAEEE
SSEIYPTEYRRELSAEFDYPDTNSEEDMDDSELVESPIKKDRKYKMHHFRWEGPPKDKRYG" } ,
                annot {
                  {
                    data
                      ftable {
                        {
                          data
                            prot {
                              name {
                                "Proopiomelanocortin" } ,
                              desc "Proopiomelanocortin" } ,
                          partial TRUE ,
                          location
                            int {
                              from 0 ,
                              to 187 ,
                              id
                                local
                                  str "BLYA043_1" ,
                              fuzz-from
                                lim lt ,
                              fuzz-to
                                lim gt } } } } } } } } ,
          set {
            class nuc-prot ,
            descr {
              source {
                genome genomic ,
                org {
                  taxname "Batrachyla leptopus" ,
                  orgname {
                    mod {
                      {
                        subtype isolate ,
                        subname "BLYA042" } } ,
                    lineage "Eukaryota; Metazoa; Chordata; Craniata;
 Vertebrata; Euteleostomi; Amphibia; Batrachia; Anura; Neobatrachia; Hyloidea;
 Batrachylidae; Batrachyla" ,
                    gcode 1 } } ,
                subtype {
                  {
                    subtype country ,
                    name "Chile" } ,
                  {
                    subtype lat-lon ,
                    name "43.10527778 S 73.69555562 W" } } } } ,
            seq-set {
              seq {
                id {
                  local
                    str "BLYA042" } ,
                descr {
                  title "Batrachyla leptopus proopiomelanocortin (POMC) gene,
 partial" ,
                  molinfo {
                    biomol genomic } ,
                  user {
                    type
                      str "StructuredComment" ,
                    data {
                      {
                        label
                          str "StructuredCommentPrefix" ,
                        data
                          str "##Assembly-Data-START##" } ,
                      {
                        label
                          str "StructuredCommentSuffix" ,
                        data
                          str "##Assembly-Data-END##" } ,
                      {
                        label
                          str "Sequencing Technology" ,
                        data
                          str "Sanger dideoxy sequencing" } } } } ,
                inst {
                  repr raw ,
                  mol dna ,
                  length 565 ,
                  seq-data
                    ncbi2na 'F83B3D093908EB5EDE483452EFD7A83A9339051DDE004D282
C6D38947D67A0C2F6820A04916B263241064AF109A82332507154FFC17BD5672E10500644E3A43
F208609F48C85212C22B7CF73A047D63AA4052DA4200A2153C2BFD50B8E78A08B4D223715078B1
2088BEDE48BF8715E3141D208213A18498BEBA02543C0023682CC03934FF63A82B515021008C68
0'H } ,
                annot {
                  {
                    data
                      ftable {
                        {
                          data
                            cdregion {
                              frame three ,
                              code {
                                id 1 } } ,
                          partial TRUE ,
                          product
                            whole
                              local
                                str "BLYA042_1" ,
                          location
                            int {
                              from 0 ,
                              to 564 ,
                              strand plus ,
                              id
                                local
                                  str "BLYA042" ,
                              fuzz-from
                                lim lt ,
                              fuzz-to
                                lim gt } } ,
                        {
                          data
                            gene {
                              locus "POMC" } ,
                          partial TRUE ,
                          location
                            int {
                              from 0 ,
                              to 564 ,
                              strand plus ,
                              id
                                local
                                  str "BLYA042" ,
                              fuzz-from
                                lim lt ,
                              fuzz-to
                                lim gt } } } } } } ,
              seq {
                id {
                  local
                    str "BLYA042_1" } ,
                descr {
                  molinfo {
                    biomol peptide ,
                    tech concept-trans ,
                    completeness no-ends } } ,
                inst {
                  repr raw ,
                  mol aa ,
                  length 188 ,
                  seq-data
                    ncbieaa "ECIQACKMVLSAESPVFPGNGHMQPLSENIRKYVMSHFRWNKFGRRNST
GSDSNNAGYKREDIANYPIFNLFPASDNQNAHDGNLEDEASDRPDSKRSYSMEHFRWGKPVGKKRRPIKVFPSDAEEE
SSEIYPTEYRRELSAEFDYPDTNSEEDMDDSELVESPIKKDRKYKMHHFRWEGPPKDKRYG" } ,
                annot {
                  {
                    data
                      ftable {
                        {
                          data
                            prot {
                              name {
                                "Proopiomelanocortin" } ,
                              desc "Proopiomelanocortin" } ,
                          partial TRUE ,
                          location
                            int {
                              from 0 ,
                              to 187 ,
                              id
                                local
                                  str "BLYA042_1" ,
                              fuzz-from
                                lim lt ,
                              fuzz-to
                                lim gt } } } } } } } } ,
          set {
            class nuc-prot ,
            descr {
              source {
                genome genomic ,
                org {
                  taxname "Batrachyla leptopus" ,
                  orgname {
                    mod {
                      {
                        subtype isolate ,
                        subname "BLYA040" } } ,
                    lineage "Eukaryota; Metazoa; Chordata; Craniata;
 Vertebrata; Euteleostomi; Amphibia; Batrachia; Anura; Neobatrachia; Hyloidea;
 Batrachylidae; Batrachyla" ,
                    gcode 1 } } ,
                subtype {
                  {
                    subtype country ,
                    name "Chile" } ,
                  {
                    subtype lat-lon ,
                    name "43.10527778 S 73.69555561 W" } } } } ,
            seq-set {
              seq {
                id {
                  local
                    str "BLYA040" } ,
                descr {
                  title "Batrachyla leptopus proopiomelanocortin (POMC) gene,
 partial" ,
                  molinfo {
                    biomol genomic } ,
                  user {
                    type
                      str "StructuredComment" ,
                    data {
                      {
                        label
                          str "StructuredCommentPrefix" ,
                        data
                          str "##Assembly-Data-START##" } ,
                      {
                        label
                          str "StructuredCommentSuffix" ,
                        data
                          str "##Assembly-Data-END##" } ,
                      {
                        label
                          str "Sequencing Technology" ,
                        data
                          str "Sanger dideoxy sequencing" } } } } ,
                inst {
                  repr raw ,
                  mol dna ,
                  length 565 ,
                  seq-data
                    ncbi2na 'F83B3D093908EB5EDE483452EFD7A83A9339051DDE004D282
C6D38947D67A0C2F6820A04916B263241064AF109A82332507154FFC17BD5672E10500644E3A43
F208209F48485212C22B7CF73A047D63AA4052DA4200A2153C2BFD50B8E78A08B4D223715078B1
2088BEDE48BF8715E3141D208213A18498BEBA02543C0023682CC03934FF63A82B515021008CE8
0'H } ,
                annot {
                  {
                    data
                      ftable {
                        {
                          data
                            cdregion {
                              frame three ,
                              code {
                                id 1 } } ,
                          partial TRUE ,
                          product
                            whole
                              local
                                str "BLYA040_1" ,
                          location
                            int {
                              from 0 ,
                              to 564 ,
                              strand plus ,
                              id
                                local
                                  str "BLYA040" ,
                              fuzz-from
                                lim lt ,
                              fuzz-to
                                lim gt } } ,
                        {
                          data
                            gene {
                              locus "POMC" } ,
                          partial TRUE ,
                          location
                            int {
                              from 0 ,
                              to 564 ,
                              strand plus ,
                              id
                                local
                                  str "BLYA040" ,
                              fuzz-from
                                lim lt ,
                              fuzz-to
                                lim gt } } } } } } ,
              seq {
                id {
                  local
                    str "BLYA040_1" } ,
                descr {
                  molinfo {
                    biomol peptide ,
                    tech concept-trans ,
                    completeness no-ends } } ,
                inst {
                  repr raw ,
                  mol aa ,
                  length 188 ,
                  seq-data
                    ncbieaa "ECIQACKMVLSAESPVFPGNGHMQPLSENIRKYVMSHFRWNKFGRRNST
GSDSNNAGYKREDIANYPIFNLFPASDNQNAHDGNLEEEASDRPDSKRSYSMEHFRWGKPVGKKRRPIKVFPSDAEEE
SSEIYPTEYRRELSAEFDYPDTNSEEDMDDSELVESPIKKDRKYKMHHFRWEGPPKDKRYG" } ,
                annot {
                  {
                    data
                      ftable {
                        {
                          data
                            prot {
                              name {
                                "Proopiomelanocortin" } ,
                              desc "Proopiomelanocortin" } ,
                          partial TRUE ,
                          location
                            int {
                              from 0 ,
                              to 187 ,
                              id
                                local
                                  str "BLYA040_1" ,
                              fuzz-from
                                lim lt ,
                              fuzz-to
                                lim gt } } } } } } } } ,
          set {
            class nuc-prot ,
            descr {
              source {
                genome genomic ,
                org {
                  taxname "Batrachyla leptopus" ,
                  orgname {
                    mod {
                      {
                        subtype isolate ,
                        subname "BLYA039" } } ,
                    lineage "Eukaryota; Metazoa; Chordata; Craniata;
 Vertebrata; Euteleostomi; Amphibia; Batrachia; Anura; Neobatrachia; Hyloidea;
 Batrachylidae; Batrachyla" ,
                    gcode 1 } } ,
                subtype {
                  {
                    subtype country ,
                    name "Chile" } ,
                  {
                    subtype lat-lon ,
                    name "43.10527778 S 73.69555560 W" } } } } ,
            seq-set {
              seq {
                id {
                  local
                    str "BLYA039" } ,
                descr {
                  title "Batrachyla leptopus proopiomelanocortin (POMC) gene,
 partial" ,
                  molinfo {
                    biomol genomic } ,
                  user {
                    type
                      str "StructuredComment" ,
                    data {
                      {
                        label
                          str "StructuredCommentPrefix" ,
                        data
                          str "##Assembly-Data-START##" } ,
                      {
                        label
                          str "StructuredCommentSuffix" ,
                        data
                          str "##Assembly-Data-END##" } ,
                      {
                        label
                          str "Sequencing Technology" ,
                        data
                          str "Sanger dideoxy sequencing" } } } } ,
                inst {
                  repr raw ,
                  mol dna ,
                  length 565 ,
                  seq-data
                    ncbi2na 'F83B3D093908EB5EDE483452EFD7A83A9339051DDE004D282
C6D38947D67A0C2F6820A04916B263241064AF109A82332507154FFC17BD5672E10500644E3A43
F208209F48C85212C22B7CF73A047D63AA4052DA4200A2153C2BFD50B8E78A08B4D223715078B1
2088BEDE48BF8715E3141D208213A18498BEBA02543C0023682CC03934FF63A82B515021008CE8
0'H } ,
                annot {
                  {
                    data
                      ftable {
                        {
                          data
                            cdregion {
                              frame three ,
                              code {
                                id 1 } } ,
                          partial TRUE ,
                          product
                            whole
                              local
                                str "BLYA039_1" ,
                          location
                            int {
                              from 0 ,
                              to 564 ,
                              strand plus ,
                              id
                                local
                                  str "BLYA039" ,
                              fuzz-from
                                lim lt ,
                              fuzz-to
                                lim gt } } ,
                        {
                          data
                            gene {
                              locus "POMC" } ,
                          partial TRUE ,
                          location
                            int {
                              from 0 ,
                              to 564 ,
                              strand plus ,
                              id
                                local
                                  str "BLYA039" ,
                              fuzz-from
                                lim lt ,
                              fuzz-to
                                lim gt } } } } } } ,
              seq {
                id {
                  local
                    str "BLYA039_1" } ,
                descr {
                  molinfo {
                    biomol peptide ,
                    tech concept-trans ,
                    completeness no-ends } } ,
                inst {
                  repr raw ,
                  mol aa ,
                  length 188 ,
                  seq-data
                    ncbieaa "ECIQACKMVLSAESPVFPGNGHMQPLSENIRKYVMSHFRWNKFGRRNST
GSDSNNAGYKREDIANYPIFNLFPASDNQNAHDGNLEEEASDRPDSKRSYSMEHFRWGKPVGKKRRPIKVFPSDAEEE
SSEIYPTEYRRELSAEFDYPDTNSEEDMDDSELVESPIKKDRKYKMHHFRWEGPPKDKRYG" } ,
                annot {
                  {
                    data
                      ftable {
                        {
                          data
                            prot {
                              name {
                                "Proopiomelanocortin" } ,
                              desc "Proopiomelanocortin" } ,
                          partial TRUE ,
                          location
                            int {
                              from 0 ,
                              to 187 ,
                              id
                                local
                                  str "BLYA039_1" ,
                              fuzz-from
                                lim lt ,
                              fuzz-to
                                lim gt } } } } } } } } ,
          set {
            class nuc-prot ,
            descr {
              source {
                genome genomic ,
                org {
                  taxname "Batrachyla leptopus" ,
                  orgname {
                    mod {
                      {
                        subtype isolate ,
                        subname "BLYA036" } } ,
                    lineage "Eukaryota; Metazoa; Chordata; Craniata;
 Vertebrata; Euteleostomi; Amphibia; Batrachia; Anura; Neobatrachia; Hyloidea;
 Batrachylidae; Batrachyla" ,
                    gcode 1 } } ,
                subtype {
                  {
                    subtype country ,
                    name "Chile" } ,
                  {
                    subtype lat-lon ,
                    name "43.10527778 S 73.69555559 W" } } } } ,
            seq-set {
              seq {
                id {
                  local
                    str "BLYA036" } ,
                descr {
                  title "Batrachyla leptopus proopiomelanocortin (POMC) gene,
 partial" ,
                  molinfo {
                    biomol genomic } ,
                  user {
                    type
                      str "StructuredComment" ,
                    data {
                      {
                        label
                          str "StructuredCommentPrefix" ,
                        data
                          str "##Assembly-Data-START##" } ,
                      {
                        label
                          str "StructuredCommentSuffix" ,
                        data
                          str "##Assembly-Data-END##" } ,
                      {
                        label
                          str "Sequencing Technology" ,
                        data
                          str "Sanger dideoxy sequencing" } } } } ,
                inst {
                  repr raw ,
                  mol dna ,
                  length 565 ,
                  seq-data
                    ncbi2na 'F83B3D093908EB5EDE483452EFD7A83A9339051DDE004D282
C6D38947D67A0C2F6820A04916B263241064AF109A82332507154FFC17BD5672E10500644E3A43
F208609F48C85212C22B7CF73A047D63AA4052DA4200A2153C2BFD50B8E78A08B4D223715078B1
2088BEDE48BF8715E3141D208213A18498BEBA02543C0023682CC03934FF63A82B515021008C68
0'H } ,
                annot {
                  {
                    data
                      ftable {
                        {
                          data
                            cdregion {
                              frame three ,
                              code {
                                id 1 } } ,
                          partial TRUE ,
                          product
                            whole
                              local
                                str "BLYA036_1" ,
                          location
                            int {
                              from 0 ,
                              to 564 ,
                              strand plus ,
                              id
                                local
                                  str "BLYA036" ,
                              fuzz-from
                                lim lt ,
                              fuzz-to
                                lim gt } } ,
                        {
                          data
                            gene {
                              locus "POMC" } ,
                          partial TRUE ,
                          location
                            int {
                              from 0 ,
                              to 564 ,
                              strand plus ,
                              id
                                local
                                  str "BLYA036" ,
                              fuzz-from
                                lim lt ,
                              fuzz-to
                                lim gt } } } } } } ,
              seq {
                id {
                  local
                    str "BLYA036_1" } ,
                descr {
                  molinfo {
                    biomol peptide ,
                    tech concept-trans ,
                    completeness no-ends } } ,
                inst {
                  repr raw ,
                  mol aa ,
                  length 188 ,
                  seq-data
                    ncbieaa "ECIQACKMVLSAESPVFPGNGHMQPLSENIRKYVMSHFRWNKFGRRNST
GSDSNNAGYKREDIANYPIFNLFPASDNQNAHDGNLEDEASDRPDSKRSYSMEHFRWGKPVGKKRRPIKVFPSDAEEE
SSEIYPTEYRRELSAEFDYPDTNSEEDMDDSELVESPIKKDRKYKMHHFRWEGPPKDKRYG" } ,
                annot {
                  {
                    data
                      ftable {
                        {
                          data
                            prot {
                              name {
                                "Proopiomelanocortin" } ,
                              desc "Proopiomelanocortin" } ,
                          partial TRUE ,
                          location
                            int {
                              from 0 ,
                              to 187 ,
                              id
                                local
                                  str "BLYA036_1" ,
                              fuzz-from
                                lim lt ,
                              fuzz-to
                                lim gt } } } } } } } } ,
          set {
            class nuc-prot ,
            descr {
              source {
                genome genomic ,
                org {
                  taxname "Batrachyla leptopus" ,
                  orgname {
                    mod {
                      {
                        subtype isolate ,
                        subname "BLYA035" } } ,
                    lineage "Eukaryota; Metazoa; Chordata; Craniata;
 Vertebrata; Euteleostomi; Amphibia; Batrachia; Anura; Neobatrachia; Hyloidea;
 Batrachylidae; Batrachyla" ,
                    gcode 1 } } ,
                subtype {
                  {
                    subtype country ,
                    name "Chile" } ,
                  {
                    subtype lat-lon ,
                    name "43.10527778 S 73.69555558 W" } } } } ,
            seq-set {
              seq {
                id {
                  local
                    str "BLYA035" } ,
                descr {
                  title "Batrachyla leptopus proopiomelanocortin (POMC) gene,
 partial" ,
                  molinfo {
                    biomol genomic } ,
                  user {
                    type
                      str "StructuredComment" ,
                    data {
                      {
                        label
                          str "StructuredCommentPrefix" ,
                        data
                          str "##Assembly-Data-START##" } ,
                      {
                        label
                          str "StructuredCommentSuffix" ,
                        data
                          str "##Assembly-Data-END##" } ,
                      {
                        label
                          str "Sequencing Technology" ,
                        data
                          str "Sanger dideoxy sequencing" } } } } ,
                inst {
                  repr raw ,
                  mol dna ,
                  length 565 ,
                  seq-data
                    ncbi2na 'F83B3D093908EB5EDE483452EFD7A83A9339051DDE004D282
C6D38947D67A0C2F6820A04916B263241064AF109A82332507154FFC17BD5672E10500644E3A43
F208209F48C85212C22B7CF73A047D63AA4052DA4200A2153C2BFD50B8E78A08B4D223715078B1
2088BEDE48BF8715E3141D208213A18498BEBA02543C0023682CC03934FF63A82B515021008C68
0'H } ,
                annot {
                  {
                    data
                      ftable {
                        {
                          data
                            cdregion {
                              frame three ,
                              code {
                                id 1 } } ,
                          partial TRUE ,
                          product
                            whole
                              local
                                str "BLYA035_1" ,
                          location
                            int {
                              from 0 ,
                              to 564 ,
                              strand plus ,
                              id
                                local
                                  str "BLYA035" ,
                              fuzz-from
                                lim lt ,
                              fuzz-to
                                lim gt } } ,
                        {
                          data
                            gene {
                              locus "POMC" } ,
                          partial TRUE ,
                          location
                            int {
                              from 0 ,
                              to 564 ,
                              strand plus ,
                              id
                                local
                                  str "BLYA035" ,
                              fuzz-from
                                lim lt ,
                              fuzz-to
                                lim gt } } } } } } ,
              seq {
                id {
                  local
                    str "BLYA035_1" } ,
                descr {
                  molinfo {
                    biomol peptide ,
                    tech concept-trans ,
                    completeness no-ends } } ,
                inst {
                  repr raw ,
                  mol aa ,
                  length 188 ,
                  seq-data
                    ncbieaa "ECIQACKMVLSAESPVFPGNGHMQPLSENIRKYVMSHFRWNKFGRRNST
GSDSNNAGYKREDIANYPIFNLFPASDNQNAHDGNLEEEASDRPDSKRSYSMEHFRWGKPVGKKRRPIKVFPSDAEEE
SSEIYPTEYRRELSAEFDYPDTNSEEDMDDSELVESPIKKDRKYKMHHFRWEGPPKDKRYG" } ,
                annot {
                  {
                    data
                      ftable {
                        {
                          data
                            prot {
                              name {
                                "Proopiomelanocortin" } ,
                              desc "Proopiomelanocortin" } ,
                          partial TRUE ,
                          location
                            int {
                              from 0 ,
                              to 187 ,
                              id
                                local
                                  str "BLYA035_1" ,
                              fuzz-from
                                lim lt ,
                              fuzz-to
                                lim gt } } } } } } } } ,
          set {
            class nuc-prot ,
            descr {
              source {
                genome genomic ,
                org {
                  taxname "Batrachyla leptopus" ,
                  orgname {
                    mod {
                      {
                        subtype isolate ,
                        subname "BLYA033" } } ,
                    lineage "Eukaryota; Metazoa; Chordata; Craniata;
 Vertebrata; Euteleostomi; Amphibia; Batrachia; Anura; Neobatrachia; Hyloidea;
 Batrachylidae; Batrachyla" ,
                    gcode 1 } } ,
                subtype {
                  {
                    subtype country ,
                    name "Chile" } ,
                  {
                    subtype lat-lon ,
                    name "43.10527778 S 73.69555556 W" } } } } ,
            seq-set {
              seq {
                id {
                  local
                    str "BLYA033" } ,
                descr {
                  title "Batrachyla leptopus proopiomelanocortin (POMC) gene,
 partial" ,
                  molinfo {
                    biomol genomic } ,
                  user {
                    type
                      str "StructuredComment" ,
                    data {
                      {
                        label
                          str "StructuredCommentPrefix" ,
                        data
                          str "##Assembly-Data-START##" } ,
                      {
                        label
                          str "StructuredCommentSuffix" ,
                        data
                          str "##Assembly-Data-END##" } ,
                      {
                        label
                          str "Sequencing Technology" ,
                        data
                          str "Sanger dideoxy sequencing" } } } } ,
                inst {
                  repr raw ,
                  mol dna ,
                  length 565 ,
                  seq-data
                    ncbi2na 'F83B3D093908EB5EDE483452EFD7A83A9339051DDE004D282
C6D38947D67A0C2F6820A04916B263241064AF109A82332507154FFC17BD5672E10500644E3A43
F208209F48C85212C22B7CF73A047D63AA4052DA4200A2153C2BFD50B8E78A08B4D223715078B1
2088BEDE48BF8715E3141D208213A18498BEBA02543C0023682CC03934FF63A82B515021008CE8
0'H } ,
                annot {
                  {
                    data
                      ftable {
                        {
                          data
                            cdregion {
                              frame three ,
                              code {
                                id 1 } } ,
                          partial TRUE ,
                          product
                            whole
                              local
                                str "BLYA033_1" ,
                          location
                            int {
                              from 0 ,
                              to 564 ,
                              strand plus ,
                              id
                                local
                                  str "BLYA033" ,
                              fuzz-from
                                lim lt ,
                              fuzz-to
                                lim gt } } ,
                        {
                          data
                            gene {
                              locus "POMC" } ,
                          partial TRUE ,
                          location
                            int {
                              from 0 ,
                              to 564 ,
                              strand plus ,
                              id
                                local
                                  str "BLYA033" ,
                              fuzz-from
                                lim lt ,
                              fuzz-to
                                lim gt } } } } } } ,
              seq {
                id {
                  local
                    str "BLYA033_1" } ,
                descr {
                  molinfo {
                    biomol peptide ,
                    tech concept-trans ,
                    completeness no-ends } } ,
                inst {
                  repr raw ,
                  mol aa ,
                  length 188 ,
                  seq-data
                    ncbieaa "ECIQACKMVLSAESPVFPGNGHMQPLSENIRKYVMSHFRWNKFGRRNST
GSDSNNAGYKREDIANYPIFNLFPASDNQNAHDGNLEEEASDRPDSKRSYSMEHFRWGKPVGKKRRPIKVFPSDAEEE
SSEIYPTEYRRELSAEFDYPDTNSEEDMDDSELVESPIKKDRKYKMHHFRWEGPPKDKRYG" } ,
                annot {
                  {
                    data
                      ftable {
                        {
                          data
                            prot {
                              name {
                                "Proopiomelanocortin" } ,
                              desc "Proopiomelanocortin" } ,
                          partial TRUE ,
                          location
                            int {
                              from 0 ,
                              to 187 ,
                              id
                                local
                                  str "BLYA033_1" ,
                              fuzz-from
                                lim lt ,
                              fuzz-to
                                lim gt } } } } } } } } ,
          set {
            class nuc-prot ,
            descr {
              source {
                genome genomic ,
                org {
                  taxname "Batrachyla leptopus" ,
                  orgname {
                    mod {
                      {
                        subtype isolate ,
                        subname "BLPT020" } } ,
                    lineage "Eukaryota; Metazoa; Chordata; Craniata;
 Vertebrata; Euteleostomi; Amphibia; Batrachia; Anura; Neobatrachia; Hyloidea;
 Batrachylidae; Batrachyla" ,
                    gcode 1 } } ,
                subtype {
                  {
                    subtype country ,
                    name "Chile" } ,
                  {
                    subtype lat-lon ,
                    name "42.10388889 S 73.87000000 W" } } } } ,
            seq-set {
              seq {
                id {
                  local
                    str "BLPT020" } ,
                descr {
                  title "Batrachyla leptopus proopiomelanocortin (POMC) gene,
 partial" ,
                  molinfo {
                    biomol genomic } ,
                  user {
                    type
                      str "StructuredComment" ,
                    data {
                      {
                        label
                          str "StructuredCommentPrefix" ,
                        data
                          str "##Assembly-Data-START##" } ,
                      {
                        label
                          str "StructuredCommentSuffix" ,
                        data
                          str "##Assembly-Data-END##" } ,
                      {
                        label
                          str "Sequencing Technology" ,
                        data
                          str "Sanger dideoxy sequencing" } } } } ,
                inst {
                  repr raw ,
                  mol dna ,
                  length 565 ,
                  seq-data
                    ncbi2na 'F83B3D093908EB5EDE483452EFD7A83A9339051DDE004D282
C6D38947D67A0C2F6820A04916B263241064AF109A82332507154FFC17BD5672E10500644E0A43
F2082C9F48485212C22B7CF73A047D63AA4052DA4200A2153C2BFD50B8E78A08B4D223715078B1
2088BEDE48BF8715E3141D208213A18498BEBA02543C0023682CC03934FF63A82B515021008C68
0'H } ,
                annot {
                  {
                    data
                      ftable {
                        {
                          data
                            cdregion {
                              frame three ,
                              code {
                                id 1 } } ,
                          partial TRUE ,
                          product
                            whole
                              local
                                str "BLPT020_1" ,
                          location
                            int {
                              from 0 ,
                              to 564 ,
                              strand plus ,
                              id
                                local
                                  str "BLPT020" ,
                              fuzz-from
                                lim lt ,
                              fuzz-to
                                lim gt } } ,
                        {
                          data
                            gene {
                              locus "POMC" } ,
                          partial TRUE ,
                          location
                            int {
                              from 0 ,
                              to 564 ,
                              strand plus ,
                              id
                                local
                                  str "BLPT020" ,
                              fuzz-from
                                lim lt ,
                              fuzz-to
                                lim gt } } } } } } ,
              seq {
                id {
                  local
                    str "BLPT020_1" } ,
                descr {
                  molinfo {
                    biomol peptide ,
                    tech concept-trans ,
                    completeness no-ends } } ,
                inst {
                  repr raw ,
                  mol aa ,
                  length 188 ,
                  seq-data
                    ncbieaa "ECIQACKMVLSAESPVFPGNGHMQPLSENIRKYVMSHFRWNKFGRRNST
GSDSNNAGYKREDIANYPIFNLFPASDNQNAHEGNLEEVASDRPDSKRSYSMEHFRWGKPVGKKRRPIKVFPSDAEEE
SSEIYPTEYRRELSAEFDYPDTNSEEDMDDSELVESPIKKDRKYKMHHFRWEGPPKDKRYG" } ,
                annot {
                  {
                    data
                      ftable {
                        {
                          data
                            prot {
                              name {
                                "Proopiomelanocortin" } ,
                              desc "Proopiomelanocortin" } ,
                          partial TRUE ,
                          location
                            int {
                              from 0 ,
                              to 187 ,
                              id
                                local
                                  str "BLPT020_1" ,
                              fuzz-from
                                lim lt ,
                              fuzz-to
                                lim gt } } } } } } } } ,
          set {
            class nuc-prot ,
            descr {
              source {
                genome genomic ,
                org {
                  taxname "Batrachyla leptopus" ,
                  orgname {
                    mod {
                      {
                        subtype isolate ,
                        subname "BLPT019" } } ,
                    lineage "Eukaryota; Metazoa; Chordata; Craniata;
 Vertebrata; Euteleostomi; Amphibia; Batrachia; Anura; Neobatrachia; Hyloidea;
 Batrachylidae; Batrachyla" ,
                    gcode 1 } } ,
                subtype {
                  {
                    subtype country ,
                    name "Chile" } ,
                  {
                    subtype lat-lon ,
                    name "42.10388889 S 73.87000000 W" } } } } ,
            seq-set {
              seq {
                id {
                  local
                    str "BLPT019" } ,
                descr {
                  title "Batrachyla leptopus proopiomelanocortin (POMC) gene,
 partial" ,
                  molinfo {
                    biomol genomic } ,
                  user {
                    type
                      str "StructuredComment" ,
                    data {
                      {
                        label
                          str "StructuredCommentPrefix" ,
                        data
                          str "##Assembly-Data-START##" } ,
                      {
                        label
                          str "StructuredCommentSuffix" ,
                        data
                          str "##Assembly-Data-END##" } ,
                      {
                        label
                          str "Sequencing Technology" ,
                        data
                          str "Sanger dideoxy sequencing" } } } } ,
                inst {
                  repr raw ,
                  mol dna ,
                  length 565 ,
                  seq-data
                    ncbi2na 'F83B3D093908EB5EDE483452EFD7A83A9339051DDE004D282
C6D38947D67A0C2F6820A04916B263241064AF109A82332507154FFC17BD5672E10500644E3A43
F208209F48C85212C22B7CF73A047D63AA4052DA4200A2153C2BFD50B8E78A08B4D223715078B1
2088BEDE48BF8715E3141D208213A18498BEBA02543C0023682CC03934FF63A82B515021008C68
0'H } ,
                annot {
                  {
                    data
                      ftable {
                        {
                          data
                            cdregion {
                              frame three ,
                              code {
                                id 1 } } ,
                          partial TRUE ,
                          product
                            whole
                              local
                                str "BLPT019_1" ,
                          location
                            int {
                              from 0 ,
                              to 564 ,
                              strand plus ,
                              id
                                local
                                  str "BLPT019" ,
                              fuzz-from
                                lim lt ,
                              fuzz-to
                                lim gt } } ,
                        {
                          data
                            gene {
                              locus "POMC" } ,
                          partial TRUE ,
                          location
                            int {
                              from 0 ,
                              to 564 ,
                              strand plus ,
                              id
                                local
                                  str "BLPT019" ,
                              fuzz-from
                                lim lt ,
                              fuzz-to
                                lim gt } } } } } } ,
              seq {
                id {
                  local
                    str "BLPT019_1" } ,
                descr {
                  molinfo {
                    biomol peptide ,
                    tech concept-trans ,
                    completeness no-ends } } ,
                inst {
                  repr raw ,
                  mol aa ,
                  length 188 ,
                  seq-data
                    ncbieaa "ECIQACKMVLSAESPVFPGNGHMQPLSENIRKYVMSHFRWNKFGRRNST
GSDSNNAGYKREDIANYPIFNLFPASDNQNAHDGNLEEEASDRPDSKRSYSMEHFRWGKPVGKKRRPIKVFPSDAEEE
SSEIYPTEYRRELSAEFDYPDTNSEEDMDDSELVESPIKKDRKYKMHHFRWEGPPKDKRYG" } ,
                annot {
                  {
                    data
                      ftable {
                        {
                          data
                            prot {
                              name {
                                "Proopiomelanocortin" } ,
                              desc "Proopiomelanocortin" } ,
                          partial TRUE ,
                          location
                            int {
                              from 0 ,
                              to 187 ,
                              id
                                local
                                  str "BLPT019_1" ,
                              fuzz-from
                                lim lt ,
                              fuzz-to
                                lim gt } } } } } } } } ,
          set {
            class nuc-prot ,
            descr {
              source {
                genome genomic ,
                org {
                  taxname "Batrachyla leptopus" ,
                  orgname {
                    mod {
                      {
                        subtype isolate ,
                        subname "BLPT009" } } ,
                    lineage "Eukaryota; Metazoa; Chordata; Craniata;
 Vertebrata; Euteleostomi; Amphibia; Batrachia; Anura; Neobatrachia; Hyloidea;
 Batrachylidae; Batrachyla" ,
                    gcode 1 } } ,
                subtype {
                  {
                    subtype country ,
                    name "Chile" } ,
                  {
                    subtype lat-lon ,
                    name "42.10388889 S 73.87000000 W" } } } } ,
            seq-set {
              seq {
                id {
                  local
                    str "BLPT009" } ,
                descr {
                  title "Batrachyla leptopus proopiomelanocortin (POMC) gene,
 partial" ,
                  molinfo {
                    biomol genomic } ,
                  user {
                    type
                      str "StructuredComment" ,
                    data {
                      {
                        label
                          str "StructuredCommentPrefix" ,
                        data
                          str "##Assembly-Data-START##" } ,
                      {
                        label
                          str "StructuredCommentSuffix" ,
                        data
                          str "##Assembly-Data-END##" } ,
                      {
                        label
                          str "Sequencing Technology" ,
                        data
                          str "Sanger dideoxy sequencing" } } } } ,
                inst {
                  repr raw ,
                  mol dna ,
                  length 565 ,
                  seq-data
                    ncbi2na 'F83B3D093908EB5EDE483452EFD7A83A9339051DDE004D282
C6D38947D67A0C2E6820204916B263241064AF109A82332507154FFC17BD5672E10500644E3A43
F208609F48C85212C22B7CF73A047D63AA4052DA4200A2153C2BFD50B8E78A08B4D223715078B1
2088BEDE48BF8715E3141D208213A18498BEBA02543C0023682CC03934FF63A82B515021008CE8
0'H } ,
                annot {
                  {
                    data
                      ftable {
                        {
                          data
                            cdregion {
                              frame three ,
                              code {
                                id 1 } } ,
                          partial TRUE ,
                          product
                            whole
                              local
                                str "BLPT009_1" ,
                          location
                            int {
                              from 0 ,
                              to 564 ,
                              strand plus ,
                              id
                                local
                                  str "BLPT009" ,
                              fuzz-from
                                lim lt ,
                              fuzz-to
                                lim gt } } ,
                        {
                          data
                            gene {
                              locus "POMC" } ,
                          partial TRUE ,
                          location
                            int {
                              from 0 ,
                              to 564 ,
                              strand plus ,
                              id
                                local
                                  str "BLPT009" ,
                              fuzz-from
                                lim lt ,
                              fuzz-to
                                lim gt } } } } } } ,
              seq {
                id {
                  local
                    str "BLPT009_1" } ,
                descr {
                  molinfo {
                    biomol peptide ,
                    tech concept-trans ,
                    completeness no-ends } } ,
                inst {
                  repr raw ,
                  mol aa ,
                  length 188 ,
                  seq-data
                    ncbieaa "ECIQACKMVLSAESPVFPGNGHMQPLSENIRKYVMSHFRWNKCGRKNST
GSDSNNAGYKREDIANYPIFNLFPASDNQNAHDGNLEDEASDRPDSKRSYSMEHFRWGKPVGKKRRPIKVFPSDAEEE
SSEIYPTEYRRELSAEFDYPDTNSEEDMDDSELVESPIKKDRKYKMHHFRWEGPPKDKRYG" } ,
                annot {
                  {
                    data
                      ftable {
                        {
                          data
                            prot {
                              name {
                                "Proopiomelanocortin" } ,
                              desc "Proopiomelanocortin" } ,
                          partial TRUE ,
                          location
                            int {
                              from 0 ,
                              to 187 ,
                              id
                                local
                                  str "BLPT009_1" ,
                              fuzz-from
                                lim lt ,
                              fuzz-to
                                lim gt } } } } } } } } ,
          set {
            class nuc-prot ,
            descr {
              source {
                genome genomic ,
                org {
                  taxname "Batrachyla leptopus" ,
                  orgname {
                    mod {
                      {
                        subtype isolate ,
                        subname "BLLY439" } } ,
                    lineage "Eukaryota; Metazoa; Chordata; Craniata;
 Vertebrata; Euteleostomi; Amphibia; Batrachia; Anura; Neobatrachia; Hyloidea;
 Batrachylidae; Batrachyla" ,
                    gcode 1 } } ,
                subtype {
                  {
                    subtype country ,
                    name "Chile" } ,
                  {
                    subtype lat-lon ,
                    name "42.62416667 S 73.63722222 W" } } } } ,
            seq-set {
              seq {
                id {
                  local
                    str "BLLY439" } ,
                descr {
                  title "Batrachyla leptopus proopiomelanocortin (POMC) gene,
 partial" ,
                  molinfo {
                    biomol genomic } ,
                  user {
                    type
                      str "StructuredComment" ,
                    data {
                      {
                        label
                          str "StructuredCommentPrefix" ,
                        data
                          str "##Assembly-Data-START##" } ,
                      {
                        label
                          str "StructuredCommentSuffix" ,
                        data
                          str "##Assembly-Data-END##" } ,
                      {
                        label
                          str "Sequencing Technology" ,
                        data
                          str "Sanger dideoxy sequencing" } } } } ,
                inst {
                  repr raw ,
                  mol dna ,
                  length 565 ,
                  seq-data
                    ncbi2na 'F83B3D093908EB5EDE483452EFD7A83A9339051DDE004D282
C6D38947D67A0C2F6820A04916B263241064AF109A82332507154FFC17BD5672E10500644E3A43
F208609F48C85212C22B7CF73A047D63AA4052DA4200A2153C2BFD50B8E78A08B4D223715078B1
2088BEDE48BF8715E3141D208213A18498BEBA02543C0023682CC03934FF63A82B515021008CE8
0'H } ,
                annot {
                  {
                    data
                      ftable {
                        {
                          data
                            cdregion {
                              frame three ,
                              code {
                                id 1 } } ,
                          partial TRUE ,
                          product
                            whole
                              local
                                str "BLLY439_1" ,
                          location
                            int {
                              from 0 ,
                              to 564 ,
                              strand plus ,
                              id
                                local
                                  str "BLLY439" ,
                              fuzz-from
                                lim lt ,
                              fuzz-to
                                lim gt } } ,
                        {
                          data
                            gene {
                              locus "POMC" } ,
                          partial TRUE ,
                          location
                            int {
                              from 0 ,
                              to 564 ,
                              strand plus ,
                              id
                                local
                                  str "BLLY439" ,
                              fuzz-from
                                lim lt ,
                              fuzz-to
                                lim gt } } } } } } ,
              seq {
                id {
                  local
                    str "BLLY439_1" } ,
                descr {
                  molinfo {
                    biomol peptide ,
                    tech concept-trans ,
                    completeness no-ends } } ,
                inst {
                  repr raw ,
                  mol aa ,
                  length 188 ,
                  seq-data
                    ncbieaa "ECIQACKMVLSAESPVFPGNGHMQPLSENIRKYVMSHFRWNKFGRRNST
GSDSNNAGYKREDIANYPIFNLFPASDNQNAHDGNLEDEASDRPDSKRSYSMEHFRWGKPVGKKRRPIKVFPSDAEEE
SSEIYPTEYRRELSAEFDYPDTNSEEDMDDSELVESPIKKDRKYKMHHFRWEGPPKDKRYG" } ,
                annot {
                  {
                    data
                      ftable {
                        {
                          data
                            prot {
                              name {
                                "Proopiomelanocortin" } ,
                              desc "Proopiomelanocortin" } ,
                          partial TRUE ,
                          location
                            int {
                              from 0 ,
                              to 187 ,
                              id
                                local
                                  str "BLLY439_1" ,
                              fuzz-from
                                lim lt ,
                              fuzz-to
                                lim gt } } } } } } } } ,
          set {
            class nuc-prot ,
            descr {
              source {
                genome genomic ,
                org {
                  taxname "Batrachyla leptopus" ,
                  orgname {
                    mod {
                      {
                        subtype isolate ,
                        subname "BLLY432" } } ,
                    lineage "Eukaryota; Metazoa; Chordata; Craniata;
 Vertebrata; Euteleostomi; Amphibia; Batrachia; Anura; Neobatrachia; Hyloidea;
 Batrachylidae; Batrachyla" ,
                    gcode 1 } } ,
                subtype {
                  {
                    subtype country ,
                    name "Chile" } ,
                  {
                    subtype lat-lon ,
                    name "42.62416667 S 73.63722222 W" } } } } ,
            seq-set {
              seq {
                id {
                  local
                    str "BLLY432" } ,
                descr {
                  title "Batrachyla leptopus proopiomelanocortin (POMC) gene,
 partial" ,
                  molinfo {
                    biomol genomic } ,
                  user {
                    type
                      str "StructuredComment" ,
                    data {
                      {
                        label
                          str "StructuredCommentPrefix" ,
                        data
                          str "##Assembly-Data-START##" } ,
                      {
                        label
                          str "StructuredCommentSuffix" ,
                        data
                          str "##Assembly-Data-END##" } ,
                      {
                        label
                          str "Sequencing Technology" ,
                        data
                          str "Sanger dideoxy sequencing" } } } } ,
                inst {
                  repr raw ,
                  mol dna ,
                  length 565 ,
                  seq-data
                    ncbi2na 'F83B3D093908EB5EDE483452EFD7A83A9339051DDE004D282
C6D38947D67A0C2F6820A04916B263241064AF109A82332507154FFC17BD5672E10500644E3A43
F208209F48C85212C22B7CF73A047D63AA4052DA4200A2153C2BFD50B8E78A08B4D223715078B1
2088BEDE48BF8715E3141D208213A18498BEBA02543C0023682CC03934FF63A82B515021008CE8
0'H } ,
                annot {
                  {
                    data
                      ftable {
                        {
                          data
                            cdregion {
                              frame three ,
                              code {
                                id 1 } } ,
                          partial TRUE ,
                          product
                            whole
                              local
                                str "BLLY432_1" ,
                          location
                            int {
                              from 0 ,
                              to 564 ,
                              strand plus ,
                              id
                                local
                                  str "BLLY432" ,
                              fuzz-from
                                lim lt ,
                              fuzz-to
                                lim gt } } ,
                        {
                          data
                            gene {
                              locus "POMC" } ,
                          partial TRUE ,
                          location
                            int {
                              from 0 ,
                              to 564 ,
                              strand plus ,
                              id
                                local
                                  str "BLLY432" ,
                              fuzz-from
                                lim lt ,
                              fuzz-to
                                lim gt } } } } } } ,
              seq {
                id {
                  local
                    str "BLLY432_1" } ,
                descr {
                  molinfo {
                    biomol peptide ,
                    tech concept-trans ,
                    completeness no-ends } } ,
                inst {
                  repr raw ,
                  mol aa ,
                  length 188 ,
                  seq-data
                    ncbieaa "ECIQACKMVLSAESPVFPGNGHMQPLSENIRKYVMSHFRWNKFGRRNST
GSDSNNAGYKREDIANYPIFNLFPASDNQNAHDGNLEEEASDRPDSKRSYSMEHFRWGKPVGKKRRPIKVFPSDAEEE
SSEIYPTEYRRELSAEFDYPDTNSEEDMDDSELVESPIKKDRKYKMHHFRWEGPPKDKRYG" } ,
                annot {
                  {
                    data
                      ftable {
                        {
                          data
                            prot {
                              name {
                                "Proopiomelanocortin" } ,
                              desc "Proopiomelanocortin" } ,
                          partial TRUE ,
                          location
                            int {
                              from 0 ,
                              to 187 ,
                              id
                                local
                                  str "BLLY432_1" ,
                              fuzz-from
                                lim lt ,
                              fuzz-to
                                lim gt } } } } } } } } ,
          set {
            class nuc-prot ,
            descr {
              source {
                genome genomic ,
                org {
                  taxname "Batrachyla leptopus" ,
                  orgname {
                    mod {
                      {
                        subtype isolate ,
                        subname "BLLY420" } } ,
                    lineage "Eukaryota; Metazoa; Chordata; Craniata;
 Vertebrata; Euteleostomi; Amphibia; Batrachia; Anura; Neobatrachia; Hyloidea;
 Batrachylidae; Batrachyla" ,
                    gcode 1 } } ,
                subtype {
                  {
                    subtype country ,
                    name "Chile" } ,
                  {
                    subtype lat-lon ,
                    name "42.62416667 S 73.63722222 W" } } } } ,
            seq-set {
              seq {
                id {
                  local
                    str "BLLY420" } ,
                descr {
                  title "Batrachyla leptopus proopiomelanocortin (POMC) gene,
 partial" ,
                  molinfo {
                    biomol genomic } ,
                  user {
                    type
                      str "StructuredComment" ,
                    data {
                      {
                        label
                          str "StructuredCommentPrefix" ,
                        data
                          str "##Assembly-Data-START##" } ,
                      {
                        label
                          str "StructuredCommentSuffix" ,
                        data
                          str "##Assembly-Data-END##" } ,
                      {
                        label
                          str "Sequencing Technology" ,
                        data
                          str "Sanger dideoxy sequencing" } } } } ,
                inst {
                  repr raw ,
                  mol dna ,
                  length 565 ,
                  seq-data
                    ncbi2na 'F83B3D093908EB5EDE483452EFD7A83A9339051DDE004D282
C6D38947D67A0C2F6820A04916B2630410646F109A82332507154FFC17BD5672E10500644E3A43
F208609F48C85212C22B7CF73A047D63AA4052DA4200A2153C2BFD50B8E78A08B4D223715078B1
2088BEDE48BF8715E3141D208213A18498BEBA02543C0023682CC03934FF63A82B515021008CE8
0'H } ,
                annot {
                  {
                    data
                      ftable {
                        {
                          data
                            cdregion {
                              frame three ,
                              code {
                                id 1 } } ,
                          partial TRUE ,
                          product
                            whole
                              local
                                str "BLLY420_1" ,
                          location
                            int {
                              from 0 ,
                              to 564 ,
                              strand plus ,
                              id
                                local
                                  str "BLLY420" ,
                              fuzz-from
                                lim lt ,
                              fuzz-to
                                lim gt } } ,
                        {
                          data
                            gene {
                              locus "POMC" } ,
                          partial TRUE ,
                          location
                            int {
                              from 0 ,
                              to 564 ,
                              strand plus ,
                              id
                                local
                                  str "BLLY420" ,
                              fuzz-from
                                lim lt ,
                              fuzz-to
                                lim gt } } } } } } ,
              seq {
                id {
                  local
                    str "BLLY420_1" } ,
                descr {
                  molinfo {
                    biomol peptide ,
                    tech concept-trans ,
                    completeness no-ends } } ,
                inst {
                  repr raw ,
                  mol aa ,
                  length 188 ,
                  seq-data
                    ncbieaa "ECIQACKMVLSAESPVFPGNGHMQPLSENIRKYVMSHFRWNKFGRRNST
GSDNNNARYKREDIANYPIFNLFPASDNQNAHDGNLEDEASDRPDSKRSYSMEHFRWGKPVGKKRRPIKVFPSDAEEE
SSEIYPTEYRRELSAEFDYPDTNSEEDMDDSELVESPIKKDRKYKMHHFRWEGPPKDKRYG" } ,
                annot {
                  {
                    data
                      ftable {
                        {
                          data
                            prot {
                              name {
                                "Proopiomelanocortin" } ,
                              desc "Proopiomelanocortin" } ,
                          partial TRUE ,
                          location
                            int {
                              from 0 ,
                              to 187 ,
                              id
                                local
                                  str "BLLY420_1" ,
                              fuzz-from
                                lim lt ,
                              fuzz-to
                                lim gt } } } } } } } } ,
          set {
            class nuc-prot ,
            descr {
              source {
                genome genomic ,
                org {
                  taxname "Batrachyla leptopus" ,
                  orgname {
                    mod {
                      {
                        subtype isolate ,
                        subname "BLLY418" } } ,
                    lineage "Eukaryota; Metazoa; Chordata; Craniata;
 Vertebrata; Euteleostomi; Amphibia; Batrachia; Anura; Neobatrachia; Hyloidea;
 Batrachylidae; Batrachyla" ,
                    gcode 1 } } ,
                subtype {
                  {
                    subtype country ,
                    name "Chile" } ,
                  {
                    subtype lat-lon ,
                    name "42.62416667 S 73.63722222 W" } } } } ,
            seq-set {
              seq {
                id {
                  local
                    str "BLLY418" } ,
                descr {
                  title "Batrachyla leptopus proopiomelanocortin (POMC) gene,
 partial" ,
                  molinfo {
                    biomol genomic } ,
                  user {
                    type
                      str "StructuredComment" ,
                    data {
                      {
                        label
                          str "StructuredCommentPrefix" ,
                        data
                          str "##Assembly-Data-START##" } ,
                      {
                        label
                          str "StructuredCommentSuffix" ,
                        data
                          str "##Assembly-Data-END##" } ,
                      {
                        label
                          str "Sequencing Technology" ,
                        data
                          str "Sanger dideoxy sequencing" } } } } ,
                inst {
                  repr raw ,
                  mol dna ,
                  length 565 ,
                  seq-data
                    ncbi2na 'F83B3D093908EB5EDE483452EFD7A83A9339051DDE004D282
C6D38947D67A0C2F6820A04916B263241064AF109A82332507154FFC17BD5672E10500644E3A43
F208609F48C85212C22B7CF73A047D63AA4052DA4200A2153C2BFD50B8E78A08B4D223715078B1
2088BEDE48BF8715E3141D208213A18498BEBA02543C0023682CC03934FF63A82B515021008CE8
0'H } ,
                annot {
                  {
                    data
                      ftable {
                        {
                          data
                            cdregion {
                              frame three ,
                              code {
                                id 1 } } ,
                          partial TRUE ,
                          product
                            whole
                              local
                                str "BLLY418_1" ,
                          location
                            int {
                              from 0 ,
                              to 564 ,
                              strand plus ,
                              id
                                local
                                  str "BLLY418" ,
                              fuzz-from
                                lim lt ,
                              fuzz-to
                                lim gt } } ,
                        {
                          data
                            gene {
                              locus "POMC" } ,
                          partial TRUE ,
                          location
                            int {
                              from 0 ,
                              to 564 ,
                              strand plus ,
                              id
                                local
                                  str "BLLY418" ,
                              fuzz-from
                                lim lt ,
                              fuzz-to
                                lim gt } } } } } } ,
              seq {
                id {
                  local
                    str "BLLY418_1" } ,
                descr {
                  molinfo {
                    biomol peptide ,
                    tech concept-trans ,
                    completeness no-ends } } ,
                inst {
                  repr raw ,
                  mol aa ,
                  length 188 ,
                  seq-data
                    ncbieaa "ECIQACKMVLSAESPVFPGNGHMQPLSENIRKYVMSHFRWNKFGRRNST
GSDSNNAGYKREDIANYPIFNLFPASDNQNAHDGNLEDEASDRPDSKRSYSMEHFRWGKPVGKKRRPIKVFPSDAEEE
SSEIYPTEYRRELSAEFDYPDTNSEEDMDDSELVESPIKKDRKYKMHHFRWEGPPKDKRYG" } ,
                annot {
                  {
                    data
                      ftable {
                        {
                          data
                            prot {
                              name {
                                "Proopiomelanocortin" } ,
                              desc "Proopiomelanocortin" } ,
                          partial TRUE ,
                          location
                            int {
                              from 0 ,
                              to 187 ,
                              id
                                local
                                  str "BLLY418_1" ,
                              fuzz-from
                                lim lt ,
                              fuzz-to
                                lim gt } } } } } } } } ,
          set {
            class nuc-prot ,
            descr {
              source {
                genome genomic ,
                org {
                  taxname "Batrachyla leptopus" ,
                  orgname {
                    mod {
                      {
                        subtype isolate ,
                        subname "BLYA034" } } ,
                    lineage "Eukaryota; Metazoa; Chordata; Craniata;
 Vertebrata; Euteleostomi; Amphibia; Batrachia; Anura; Neobatrachia; Hyloidea;
 Batrachylidae; Batrachyla" ,
                    gcode 1 } } ,
                subtype {
                  {
                    subtype country ,
                    name "Chile" } ,
                  {
                    subtype lat-lon ,
                    name "43.10527778 S 73.69555557 W" } } } } ,
            seq-set {
              seq {
                id {
                  local
                    str "BLYA034" } ,
                descr {
                  title "Batrachyla leptopus proopiomelanocortin (POMC) gene,
 partial" ,
                  molinfo {
                    biomol genomic } ,
                  user {
                    type
                      str "StructuredComment" ,
                    data {
                      {
                        label
                          str "StructuredCommentPrefix" ,
                        data
                          str "##Assembly-Data-START##" } ,
                      {
                        label
                          str "StructuredCommentSuffix" ,
                        data
                          str "##Assembly-Data-END##" } ,
                      {
                        label
                          str "Sequencing Technology" ,
                        data
                          str "Sanger dideoxy sequencing" } } } } ,
                inst {
                  repr raw ,
                  mol dna ,
                  length 565 ,
                  seq-data
                    ncbi2na 'F83B3D093908EB5EDE483452EFD7A83A9339051DDE004D282
C6D38947D67A0C2F6820A04916B263241064AF109A82332507154FFC17BD5672E10500644E3A43
F208209F48C85212C22B7CF73A047D63AA4052DA4200A2153C2BFD50B8E78A08B4D223715078B1
2088BEDE48BF8715E3141D208213A18498BEBA02543C0023682CC03934FF63A82B515021008C68
0'H } ,
                annot {
                  {
                    data
                      ftable {
                        {
                          data
                            cdregion {
                              frame three ,
                              code {
                                id 1 } } ,
                          partial TRUE ,
                          product
                            whole
                              local
                                str "BLYA034_1" ,
                          location
                            int {
                              from 0 ,
                              to 564 ,
                              strand plus ,
                              id
                                local
                                  str "BLYA034" ,
                              fuzz-from
                                lim lt ,
                              fuzz-to
                                lim gt } } ,
                        {
                          data
                            gene {
                              locus "POMC" } ,
                          partial TRUE ,
                          location
                            int {
                              from 0 ,
                              to 564 ,
                              strand plus ,
                              id
                                local
                                  str "BLYA034" ,
                              fuzz-from
                                lim lt ,
                              fuzz-to
                                lim gt } } } } } } ,
              seq {
                id {
                  local
                    str "BLYA034_1" } ,
                descr {
                  molinfo {
                    biomol peptide ,
                    tech concept-trans ,
                    completeness no-ends } } ,
                inst {
                  repr raw ,
                  mol aa ,
                  length 188 ,
                  seq-data
                    ncbieaa "ECIQACKMVLSAESPVFPGNGHMQPLSENIRKYVMSHFRWNKFGRRNST
GSDSNNAGYKREDIANYPIFNLFPASDNQNAHDGNLEEEASDRPDSKRSYSMEHFRWGKPVGKKRRPIKVFPSDAEEE
SSEIYPTEYRRELSAEFDYPDTNSEEDMDDSELVESPIKKDRKYKMHHFRWEGPPKDKRYG" } ,
                annot {
                  {
                    data
                      ftable {
                        {
                          data
                            prot {
                              name {
                                "Proopiomelanocortin" } ,
                              desc "Proopiomelanocortin" } ,
                          partial TRUE ,
                          location
                            int {
                              from 0 ,
                              to 187 ,
                              id
                                local
                                  str "BLYA034_1" ,
                              fuzz-from
                                lim lt ,
                              fuzz-to
                                lim gt } } } } } } } } ,
          set {
            class nuc-prot ,
            descr {
              source {
                genome genomic ,
                org {
                  taxname "Batrachyla leptopus" ,
                  orgname {
                    mod {
                      {
                        subtype isolate ,
                        subname "BLTP212" } } ,
                    lineage "Eukaryota; Metazoa; Chordata; Craniata;
 Vertebrata; Euteleostomi; Amphibia; Batrachia; Anura; Neobatrachia; Hyloidea;
 Batrachylidae; Batrachyla" ,
                    gcode 1 } } ,
                subtype {
                  {
                    subtype country ,
                    name "Chile" } ,
                  {
                    subtype lat-lon ,
                    name "42.71833333 S 73.94138889 W" } } } } ,
            seq-set {
              seq {
                id {
                  local
                    str "BLTP212" } ,
                descr {
                  title "Batrachyla leptopus proopiomelanocortin (POMC) gene,
 partial" ,
                  molinfo {
                    biomol genomic } ,
                  user {
                    type
                      str "StructuredComment" ,
                    data {
                      {
                        label
                          str "StructuredCommentPrefix" ,
                        data
                          str "##Assembly-Data-START##" } ,
                      {
                        label
                          str "StructuredCommentSuffix" ,
                        data
                          str "##Assembly-Data-END##" } ,
                      {
                        label
                          str "Sequencing Technology" ,
                        data
                          str "Sanger dideoxy sequencing" } } } } ,
                inst {
                  repr raw ,
                  mol dna ,
                  length 565 ,
                  seq-data
                    ncbi2na 'F83B3D093908EB5EDE483452EFD7A83A9339051DDE004D282
C6D38947D67A0C2F6820A04916B263241064AF109A82332507154FFC17BD5672E10500644E3A43
F208209F48C85212C22B7CF73A047D63AA4052DA4200A2153C2BFD50B8E78A08B4D223715078B1
2088BEDE48BF8715E3141D208213A18498BEBA02543C0023682CC03934FF63A82B515021008C68
0'H } ,
                annot {
                  {
                    data
                      ftable {
                        {
                          data
                            cdregion {
                              frame three ,
                              code {
                                id 1 } } ,
                          partial TRUE ,
                          product
                            whole
                              local
                                str "BLTP212_1" ,
                          location
                            int {
                              from 0 ,
                              to 564 ,
                              strand plus ,
                              id
                                local
                                  str "BLTP212" ,
                              fuzz-from
                                lim lt ,
                              fuzz-to
                                lim gt } } ,
                        {
                          data
                            gene {
                              locus "POMC" } ,
                          partial TRUE ,
                          location
                            int {
                              from 0 ,
                              to 564 ,
                              strand plus ,
                              id
                                local
                                  str "BLTP212" ,
                              fuzz-from
                                lim lt ,
                              fuzz-to
                                lim gt } } } } } } ,
              seq {
                id {
                  local
                    str "BLTP212_1" } ,
                descr {
                  molinfo {
                    biomol peptide ,
                    tech concept-trans ,
                    completeness no-ends } } ,
                inst {
                  repr raw ,
                  mol aa ,
                  length 188 ,
                  seq-data
                    ncbieaa "ECIQACKMVLSAESPVFPGNGHMQPLSENIRKYVMSHFRWNKFGRRNST
GSDSNNAGYKREDIANYPIFNLFPASDNQNAHDGNLEEEASDRPDSKRSYSMEHFRWGKPVGKKRRPIKVFPSDAEEE
SSEIYPTEYRRELSAEFDYPDTNSEEDMDDSELVESPIKKDRKYKMHHFRWEGPPKDKRYG" } ,
                annot {
                  {
                    data
                      ftable {
                        {
                          data
                            prot {
                              name {
                                "Proopiomelanocortin" } ,
                              desc "Proopiomelanocortin" } ,
                          partial TRUE ,
                          location
                            int {
                              from 0 ,
                              to 187 ,
                              id
                                local
                                  str "BLTP212_1" ,
                              fuzz-from
                                lim lt ,
                              fuzz-to
                                lim gt } } } } } } } } ,
          set {
            class nuc-prot ,
            descr {
              source {
                genome genomic ,
                org {
                  taxname "Batrachyla leptopus" ,
                  orgname {
                    mod {
                      {
                        subtype isolate ,
                        subname "BLTP224" } } ,
                    lineage "Eukaryota; Metazoa; Chordata; Craniata;
 Vertebrata; Euteleostomi; Amphibia; Batrachia; Anura; Neobatrachia; Hyloidea;
 Batrachylidae; Batrachyla" ,
                    gcode 1 } } ,
                subtype {
                  {
                    subtype country ,
                    name "Chile" } ,
                  {
                    subtype lat-lon ,
                    name "42.71833333 S 73.94138889 W" } } } } ,
            seq-set {
              seq {
                id {
                  local
                    str "BLTP224" } ,
                descr {
                  title "Batrachyla leptopus proopiomelanocortin (POMC) gene,
 partial" ,
                  molinfo {
                    biomol genomic } ,
                  user {
                    type
                      str "StructuredComment" ,
                    data {
                      {
                        label
                          str "StructuredCommentPrefix" ,
                        data
                          str "##Assembly-Data-START##" } ,
                      {
                        label
                          str "StructuredCommentSuffix" ,
                        data
                          str "##Assembly-Data-END##" } ,
                      {
                        label
                          str "Sequencing Technology" ,
                        data
                          str "Sanger dideoxy sequencing" } } } } ,
                inst {
                  repr raw ,
                  mol dna ,
                  length 565 ,
                  seq-data
                    ncbi2na 'F83B3D093908EB5EDE483452EFD7A83A9339051DDE004D282
C6D38947D67A0C2F6820A04916B263241064AF109A82332507154FFC17BD5672E10500644E0A43
F2082C9F48485212C22B7CF73A047D63AA4052DA4200A2153C2BFD50B8E78A08B4D223715078B1
2088BEDE48BF8715E3141D208213A18498BEBA02543C0023682CC03934FF63A82B515021008C68
0'H } ,
                annot {
                  {
                    data
                      ftable {
                        {
                          data
                            cdregion {
                              frame three ,
                              code {
                                id 1 } } ,
                          partial TRUE ,
                          product
                            whole
                              local
                                str "BLTP224_1" ,
                          location
                            int {
                              from 0 ,
                              to 564 ,
                              strand plus ,
                              id
                                local
                                  str "BLTP224" ,
                              fuzz-from
                                lim lt ,
                              fuzz-to
                                lim gt } } ,
                        {
                          data
                            gene {
                              locus "POMC" } ,
                          partial TRUE ,
                          location
                            int {
                              from 0 ,
                              to 564 ,
                              strand plus ,
                              id
                                local
                                  str "BLTP224" ,
                              fuzz-from
                                lim lt ,
                              fuzz-to
                                lim gt } } } } } } ,
              seq {
                id {
                  local
                    str "BLTP224_1" } ,
                descr {
                  molinfo {
                    biomol peptide ,
                    tech concept-trans ,
                    completeness no-ends } } ,
                inst {
                  repr raw ,
                  mol aa ,
                  length 188 ,
                  seq-data
                    ncbieaa "ECIQACKMVLSAESPVFPGNGHMQPLSENIRKYVMSHFRWNKFGRRNST
GSDSNNAGYKREDIANYPIFNLFPASDNQNAHEGNLEEVASDRPDSKRSYSMEHFRWGKPVGKKRRPIKVFPSDAEEE
SSEIYPTEYRRELSAEFDYPDTNSEEDMDDSELVESPIKKDRKYKMHHFRWEGPPKDKRYG" } ,
                annot {
                  {
                    data
                      ftable {
                        {
                          data
                            prot {
                              name {
                                "Proopiomelanocortin" } ,
                              desc "Proopiomelanocortin" } ,
                          partial TRUE ,
                          location
                            int {
                              from 0 ,
                              to 187 ,
                              id
                                local
                                  str "BLTP224_1" ,
                              fuzz-from
                                lim lt ,
                              fuzz-to
                                lim gt } } } } } } } } ,
          set {
            class nuc-prot ,
            descr {
              source {
                genome genomic ,
                org {
                  taxname "Batrachyla leptopus" ,
                  orgname {
                    mod {
                      {
                        subtype isolate ,
                        subname "BLTP216" } } ,
                    lineage "Eukaryota; Metazoa; Chordata; Craniata;
 Vertebrata; Euteleostomi; Amphibia; Batrachia; Anura; Neobatrachia; Hyloidea;
 Batrachylidae; Batrachyla" ,
                    gcode 1 } } ,
                subtype {
                  {
                    subtype country ,
                    name "Chile" } ,
                  {
                    subtype lat-lon ,
                    name "42.71833333 S 73.94138889 W" } } } } ,
            seq-set {
              seq {
                id {
                  local
                    str "BLTP216" } ,
                descr {
                  title "Batrachyla leptopus proopiomelanocortin (POMC) gene,
 partial" ,
                  molinfo {
                    biomol genomic } ,
                  user {
                    type
                      str "StructuredComment" ,
                    data {
                      {
                        label
                          str "StructuredCommentPrefix" ,
                        data
                          str "##Assembly-Data-START##" } ,
                      {
                        label
                          str "StructuredCommentSuffix" ,
                        data
                          str "##Assembly-Data-END##" } ,
                      {
                        label
                          str "Sequencing Technology" ,
                        data
                          str "Sanger dideoxy sequencing" } } } } ,
                inst {
                  repr raw ,
                  mol dna ,
                  length 565 ,
                  seq-data
                    ncbi2na 'F83B3D093908EB5EDE483452EFD7A83A9339051DDE004D282
C6D38947D67A0C2F6820A04916B263241064AF109A82332507154FFC17BD5672E10500644E3A43
F208209F48C85212C22B7CF73A047D63AA4052DA4200A2153C2BFD50B8E78A08B4D223715078B1
2088BEDE48BF8715E3141D208213A18498BEBA02543C0023682CC03934FF63A82B515021008C68
0'H } ,
                annot {
                  {
                    data
                      ftable {
                        {
                          data
                            cdregion {
                              frame three ,
                              code {
                                id 1 } } ,
                          partial TRUE ,
                          product
                            whole
                              local
                                str "BLTP216_1" ,
                          location
                            int {
                              from 0 ,
                              to 564 ,
                              strand plus ,
                              id
                                local
                                  str "BLTP216" ,
                              fuzz-from
                                lim lt ,
                              fuzz-to
                                lim gt } } ,
                        {
                          data
                            gene {
                              locus "POMC" } ,
                          partial TRUE ,
                          location
                            int {
                              from 0 ,
                              to 564 ,
                              strand plus ,
                              id
                                local
                                  str "BLTP216" ,
                              fuzz-from
                                lim lt ,
                              fuzz-to
                                lim gt } } } } } } ,
              seq {
                id {
                  local
                    str "BLTP216_1" } ,
                descr {
                  molinfo {
                    biomol peptide ,
                    tech concept-trans ,
                    completeness no-ends } } ,
                inst {
                  repr raw ,
                  mol aa ,
                  length 188 ,
                  seq-data
                    ncbieaa "ECIQACKMVLSAESPVFPGNGHMQPLSENIRKYVMSHFRWNKFGRRNST
GSDSNNAGYKREDIANYPIFNLFPASDNQNAHDGNLEEEASDRPDSKRSYSMEHFRWGKPVGKKRRPIKVFPSDAEEE
SSEIYPTEYRRELSAEFDYPDTNSEEDMDDSELVESPIKKDRKYKMHHFRWEGPPKDKRYG" } ,
                annot {
                  {
                    data
                      ftable {
                        {
                          data
                            prot {
                              name {
                                "Proopiomelanocortin" } ,
                              desc "Proopiomelanocortin" } ,
                          partial TRUE ,
                          location
                            int {
                              from 0 ,
                              to 187 ,
                              id
                                local
                                  str "BLTP216_1" ,
                              fuzz-from
                                lim lt ,
                              fuzz-to
                                lim gt } } } } } } } } ,
          set {
            class nuc-prot ,
            descr {
              source {
                genome genomic ,
                org {
                  taxname "Batrachyla leptopus" ,
                  orgname {
                    mod {
                      {
                        subtype isolate ,
                        subname "BLTP211" } } ,
                    lineage "Eukaryota; Metazoa; Chordata; Craniata;
 Vertebrata; Euteleostomi; Amphibia; Batrachia; Anura; Neobatrachia; Hyloidea;
 Batrachylidae; Batrachyla" ,
                    gcode 1 } } ,
                subtype {
                  {
                    subtype country ,
                    name "Chile" } ,
                  {
                    subtype lat-lon ,
                    name "42.71833333 S 73.94138889 W" } } } } ,
            seq-set {
              seq {
                id {
                  local
                    str "BLTP211" } ,
                descr {
                  title "Batrachyla leptopus proopiomelanocortin (POMC) gene,
 partial" ,
                  molinfo {
                    biomol genomic } ,
                  user {
                    type
                      str "StructuredComment" ,
                    data {
                      {
                        label
                          str "StructuredCommentPrefix" ,
                        data
                          str "##Assembly-Data-START##" } ,
                      {
                        label
                          str "StructuredCommentSuffix" ,
                        data
                          str "##Assembly-Data-END##" } ,
                      {
                        label
                          str "Sequencing Technology" ,
                        data
                          str "Sanger dideoxy sequencing" } } } } ,
                inst {
                  repr raw ,
                  mol dna ,
                  length 565 ,
                  seq-data
                    ncbi4na '8841184818821142184211418448228482842141182122148
488822844411844421818421122128282841111218214411481248218414221288224284411811
488244114114411214212244814241814211211242144881211424441141818142211281222218
888811228488222242814841211221111242121841844211888141141341142882141814122141
214811414482881882818441121288224184444211122148244211411114414122218811448888
222114841842841441141482182141418281222112841481214114141488482842141488841281
222841812211282141141141218441241214241488448441114222118811111141824411481811
1184218218888241844411448221222111412111141812440'H } ,
                annot {
                  {
                    data
                      ftable {
                        {
                          data
                            cdregion {
                              frame three ,
                              code {
                                id 1 } } ,
                          partial TRUE ,
                          product
                            whole
                              local
                                str "BLTP211_1" ,
                          location
                            int {
                              from 0 ,
                              to 564 ,
                              strand plus ,
                              id
                                local
                                  str "BLTP211" ,
                              fuzz-from
                                lim lt ,
                              fuzz-to
                                lim gt } } ,
                        {
                          data
                            gene {
                              locus "POMC" } ,
                          partial TRUE ,
                          location
                            int {
                              from 0 ,
                              to 564 ,
                              strand plus ,
                              id
                                local
                                  str "BLTP211" ,
                              fuzz-from
                                lim lt ,
                              fuzz-to
                                lim gt } } } } } } ,
              seq {
                id {
                  local
                    str "BLTP211_1" } ,
                descr {
                  molinfo {
                    biomol peptide ,
                    tech concept-trans ,
                    completeness no-ends } } ,
                inst {
                  repr raw ,
                  mol aa ,
                  length 188 ,
                  seq-data
                    ncbieaa "ECIQACKMVLSAESPVFPGNGHMQPLSENIRKYVMSHFRWNKFGRRNST
GSDSNNAGYKREDIANYPIFNLFPASDNQNAHDGNLEXEASDRPDSKRSYSMEHFRWGKPVGKKRRPIKVFPSDAEEE
SSEIYPTEYRRELSAEFDYPDTNSEEDMDDSELVESPIKKDRKYKMHHFRWEGPPKDKRYG" } ,
                annot {
                  {
                    data
                      ftable {
                        {
                          data
                            prot {
                              name {
                                "Proopiomelanocortin" } ,
                              desc "Proopiomelanocortin" } ,
                          partial TRUE ,
                          location
                            int {
                              from 0 ,
                              to 187 ,
                              id
                                local
                                  str "BLTP211_1" ,
                              fuzz-from
                                lim lt ,
                              fuzz-to
                                lim gt } } } } } } } } ,
          set {
            class nuc-prot ,
            descr {
              source {
                genome genomic ,
                org {
                  taxname "Batrachyla leptopus" ,
                  orgname {
                    mod {
                      {
                        subtype isolate ,
                        subname "BLTP213" } } ,
                    lineage "Eukaryota; Metazoa; Chordata; Craniata;
 Vertebrata; Euteleostomi; Amphibia; Batrachia; Anura; Neobatrachia; Hyloidea;
 Batrachylidae; Batrachyla" ,
                    gcode 1 } } ,
                subtype {
                  {
                    subtype country ,
                    name "Chile" } ,
                  {
                    subtype lat-lon ,
                    name "42.71833333 S 73.94138889 W" } } } } ,
            seq-set {
              seq {
                id {
                  local
                    str "BLTP213" } ,
                descr {
                  title "Batrachyla leptopus proopiomelanocortin (POMC) gene,
 partial" ,
                  molinfo {
                    biomol genomic } ,
                  user {
                    type
                      str "StructuredComment" ,
                    data {
                      {
                        label
                          str "StructuredCommentPrefix" ,
                        data
                          str "##Assembly-Data-START##" } ,
                      {
                        label
                          str "StructuredCommentSuffix" ,
                        data
                          str "##Assembly-Data-END##" } ,
                      {
                        label
                          str "Sequencing Technology" ,
                        data
                          str "Sanger dideoxy sequencing" } } } } ,
                inst {
                  repr raw ,
                  mol dna ,
                  length 565 ,
                  seq-data
                    ncbi2na 'F83B3D093908EB5EDE483452EFD7A83A9339051DDE004D282
C6D38947D67A0C2F6820A04916B263241064AF109A82332507154FFC17BD5672E10500644E0A43
F2082C9F48485212C22B7CF73A047D63AA4052DA4200A2153C2BFD50B8E78A08B4D223715078B1
2088BEDE48BF8715E3141D208213A18498BEBA02543C0023682CC03934FF63A82B515021008C68
0'H } ,
                annot {
                  {
                    data
                      ftable {
                        {
                          data
                            cdregion {
                              frame three ,
                              code {
                                id 1 } } ,
                          partial TRUE ,
                          product
                            whole
                              local
                                str "BLTP213_1" ,
                          location
                            int {
                              from 0 ,
                              to 564 ,
                              strand plus ,
                              id
                                local
                                  str "BLTP213" ,
                              fuzz-from
                                lim lt ,
                              fuzz-to
                                lim gt } } ,
                        {
                          data
                            gene {
                              locus "POMC" } ,
                          partial TRUE ,
                          location
                            int {
                              from 0 ,
                              to 564 ,
                              strand plus ,
                              id
                                local
                                  str "BLTP213" ,
                              fuzz-from
                                lim lt ,
                              fuzz-to
                                lim gt } } } } } } ,
              seq {
                id {
                  local
                    str "BLTP213_1" } ,
                descr {
                  molinfo {
                    biomol peptide ,
                    tech concept-trans ,
                    completeness no-ends } } ,
                inst {
                  repr raw ,
                  mol aa ,
                  length 188 ,
                  seq-data
                    ncbieaa "ECIQACKMVLSAESPVFPGNGHMQPLSENIRKYVMSHFRWNKFGRRNST
GSDSNNAGYKREDIANYPIFNLFPASDNQNAHEGNLEEVASDRPDSKRSYSMEHFRWGKPVGKKRRPIKVFPSDAEEE
SSEIYPTEYRRELSAEFDYPDTNSEEDMDDSELVESPIKKDRKYKMHHFRWEGPPKDKRYG" } ,
                annot {
                  {
                    data
                      ftable {
                        {
                          data
                            prot {
                              name {
                                "Proopiomelanocortin" } ,
                              desc "Proopiomelanocortin" } ,
                          partial TRUE ,
                          location
                            int {
                              from 0 ,
                              to 187 ,
                              id
                                local
                                  str "BLTP213_1" ,
                              fuzz-from
                                lim lt ,
                              fuzz-to
                                lim gt } } } } } } } } ,
          set {
            class nuc-prot ,
            descr {
              source {
                genome genomic ,
                org {
                  taxname "Batrachyla leptopus" ,
                  orgname {
                    mod {
                      {
                        subtype isolate ,
                        subname "BLTP210" } } ,
                    lineage "Eukaryota; Metazoa; Chordata; Craniata;
 Vertebrata; Euteleostomi; Amphibia; Batrachia; Anura; Neobatrachia; Hyloidea;
 Batrachylidae; Batrachyla" ,
                    gcode 1 } } ,
                subtype {
                  {
                    subtype country ,
                    name "Chile" } ,
                  {
                    subtype lat-lon ,
                    name "42.71833333 S 73.94138889 W" } } } } ,
            seq-set {
              seq {
                id {
                  local
                    str "BLTP210" } ,
                descr {
                  title "Batrachyla leptopus proopiomelanocortin (POMC) gene,
 partial" ,
                  molinfo {
                    biomol genomic } ,
                  user {
                    type
                      str "StructuredComment" ,
                    data {
                      {
                        label
                          str "StructuredCommentPrefix" ,
                        data
                          str "##Assembly-Data-START##" } ,
                      {
                        label
                          str "StructuredCommentSuffix" ,
                        data
                          str "##Assembly-Data-END##" } ,
                      {
                        label
                          str "Sequencing Technology" ,
                        data
                          str "Sanger dideoxy sequencing" } } } } ,
                inst {
                  repr raw ,
                  mol dna ,
                  length 565 ,
                  seq-data
                    ncbi2na 'F83B3D093908EB5EDE483452EFD7A83A9339051DDE004D282
C6D38947D67A0C2F6820A04916B263241064AF109A82332507154FFC17BD5672E10500644E3A43
F208209F48C85212C22B7CF73A047D63AA4052DA4200A2153C2BFD50B8E78A08B4D223715078B1
2088BEDE48BF8715E3141D208213A18498BEBA02543C0023682CC03934FF63A82B515021008C68
0'H } ,
                annot {
                  {
                    data
                      ftable {
                        {
                          data
                            cdregion {
                              frame three ,
                              code {
                                id 1 } } ,
                          partial TRUE ,
                          product
                            whole
                              local
                                str "BLTP210_1" ,
                          location
                            int {
                              from 0 ,
                              to 564 ,
                              strand plus ,
                              id
                                local
                                  str "BLTP210" ,
                              fuzz-from
                                lim lt ,
                              fuzz-to
                                lim gt } } ,
                        {
                          data
                            gene {
                              locus "POMC" } ,
                          partial TRUE ,
                          location
                            int {
                              from 0 ,
                              to 564 ,
                              strand plus ,
                              id
                                local
                                  str "BLTP210" ,
                              fuzz-from
                                lim lt ,
                              fuzz-to
                                lim gt } } } } } } ,
              seq {
                id {
                  local
                    str "BLTP210_1" } ,
                descr {
                  molinfo {
                    biomol peptide ,
                    tech concept-trans ,
                    completeness no-ends } } ,
                inst {
                  repr raw ,
                  mol aa ,
                  length 188 ,
                  seq-data
                    ncbieaa "ECIQACKMVLSAESPVFPGNGHMQPLSENIRKYVMSHFRWNKFGRRNST
GSDSNNAGYKREDIANYPIFNLFPASDNQNAHDGNLEEEASDRPDSKRSYSMEHFRWGKPVGKKRRPIKVFPSDAEEE
SSEIYPTEYRRELSAEFDYPDTNSEEDMDDSELVESPIKKDRKYKMHHFRWEGPPKDKRYG" } ,
                annot {
                  {
                    data
                      ftable {
                        {
                          data
                            prot {
                              name {
                                "Proopiomelanocortin" } ,
                              desc "Proopiomelanocortin" } ,
                          partial TRUE ,
                          location
                            int {
                              from 0 ,
                              to 187 ,
                              id
                                local
                                  str "BLTP210_1" ,
                              fuzz-from
                                lim lt ,
                              fuzz-to
                                lim gt } } } } } } } } ,
          set {
            class nuc-prot ,
            descr {
              source {
                genome genomic ,
                org {
                  taxname "Batrachyla leptopus" ,
                  orgname {
                    mod {
                      {
                        subtype isolate ,
                        subname "BLTP217" } } ,
                    lineage "Eukaryota; Metazoa; Chordata; Craniata;
 Vertebrata; Euteleostomi; Amphibia; Batrachia; Anura; Neobatrachia; Hyloidea;
 Batrachylidae; Batrachyla" ,
                    gcode 1 } } ,
                subtype {
                  {
                    subtype country ,
                    name "Chile" } ,
                  {
                    subtype lat-lon ,
                    name "42.71833333 S 73.94138889 W" } } } } ,
            seq-set {
              seq {
                id {
                  local
                    str "BLTP217" } ,
                descr {
                  title "Batrachyla leptopus proopiomelanocortin (POMC) gene,
 partial" ,
                  molinfo {
                    biomol genomic } ,
                  user {
                    type
                      str "StructuredComment" ,
                    data {
                      {
                        label
                          str "StructuredCommentPrefix" ,
                        data
                          str "##Assembly-Data-START##" } ,
                      {
                        label
                          str "StructuredCommentSuffix" ,
                        data
                          str "##Assembly-Data-END##" } ,
                      {
                        label
                          str "Sequencing Technology" ,
                        data
                          str "Sanger dideoxy sequencing" } } } } ,
                inst {
                  repr raw ,
                  mol dna ,
                  length 565 ,
                  seq-data
                    ncbi2na 'F83B3D093908EB5EDE483452EFD7A83A9339051DDE004D282
C6D38947D67A0C2F6820A04916B263241064AF109A82332507154FFC17BD5672E10500644E3A43
F208209F48C85212C22B7CF73A047D63AA4052DA4200A2153C2BFD50B8E78A08B4D223715078B1
2088BEDE48BF8715E3141D208213A18498BEBA02543C0023682CC03934FF63A82B515021008C68
0'H } ,
                annot {
                  {
                    data
                      ftable {
                        {
                          data
                            cdregion {
                              frame three ,
                              code {
                                id 1 } } ,
                          partial TRUE ,
                          product
                            whole
                              local
                                str "BLTP217_1" ,
                          location
                            int {
                              from 0 ,
                              to 564 ,
                              strand plus ,
                              id
                                local
                                  str "BLTP217" ,
                              fuzz-from
                                lim lt ,
                              fuzz-to
                                lim gt } } ,
                        {
                          data
                            gene {
                              locus "POMC" } ,
                          partial TRUE ,
                          location
                            int {
                              from 0 ,
                              to 564 ,
                              strand plus ,
                              id
                                local
                                  str "BLTP217" ,
                              fuzz-from
                                lim lt ,
                              fuzz-to
                                lim gt } } } } } } ,
              seq {
                id {
                  local
                    str "BLTP217_1" } ,
                descr {
                  molinfo {
                    biomol peptide ,
                    tech concept-trans ,
                    completeness no-ends } } ,
                inst {
                  repr raw ,
                  mol aa ,
                  length 188 ,
                  seq-data
                    ncbieaa "ECIQACKMVLSAESPVFPGNGHMQPLSENIRKYVMSHFRWNKFGRRNST
GSDSNNAGYKREDIANYPIFNLFPASDNQNAHDGNLEEEASDRPDSKRSYSMEHFRWGKPVGKKRRPIKVFPSDAEEE
SSEIYPTEYRRELSAEFDYPDTNSEEDMDDSELVESPIKKDRKYKMHHFRWEGPPKDKRYG" } ,
                annot {
                  {
                    data
                      ftable {
                        {
                          data
                            prot {
                              name {
                                "Proopiomelanocortin" } ,
                              desc "Proopiomelanocortin" } ,
                          partial TRUE ,
                          location
                            int {
                              from 0 ,
                              to 187 ,
                              id
                                local
                                  str "BLTP217_1" ,
                              fuzz-from
                                lim lt ,
                              fuzz-to
                                lim gt } } } } } } } } ,
          set {
            class nuc-prot ,
            descr {
              source {
                genome genomic ,
                org {
                  taxname "Batrachyla leptopus" ,
                  orgname {
                    mod {
                      {
                        subtype isolate ,
                        subname "BLAA181" } } ,
                    lineage "Eukaryota; Metazoa; Chordata; Craniata;
 Vertebrata; Euteleostomi; Amphibia; Batrachia; Anura; Neobatrachia; Hyloidea;
 Batrachylidae; Batrachyla" ,
                    gcode 1 } } ,
                subtype {
                  {
                    subtype country ,
                    name "Chile" } ,
                  {
                    subtype lat-lon ,
                    name "41.58027778 S 72.54083333 W" } } } } ,
            seq-set {
              seq {
                id {
                  local
                    str "BLAA181" } ,
                descr {
                  title "Batrachyla leptopus proopiomelanocortin (POMC) gene,
 partial" ,
                  molinfo {
                    biomol genomic } ,
                  user {
                    type
                      str "StructuredComment" ,
                    data {
                      {
                        label
                          str "StructuredCommentPrefix" ,
                        data
                          str "##Assembly-Data-START##" } ,
                      {
                        label
                          str "StructuredCommentSuffix" ,
                        data
                          str "##Assembly-Data-END##" } ,
                      {
                        label
                          str "Sequencing Technology" ,
                        data
                          str "Sanger dideoxy sequencing" } } } } ,
                inst {
                  repr raw ,
                  mol dna ,
                  length 565 ,
                  seq-data
                    ncbi2na 'F83B3D093908EB5EDE483452EFD7A83A9339051DDE004D282
C6D38947D67A0C2F6820A04916B263241064AF109A82332507154FFC17BD5672E10500644E0A43
F2082C9F48485212C22B7CF73A047D63AA4052DA4200A2153C2BFD50B8E78A08B4D223715078B1
2088BEDE48BF8715E3141D208213A18498BEBA02543C0023682CC03934FF63A82B515021008C68
0'H } ,
                annot {
                  {
                    data
                      ftable {
                        {
                          data
                            cdregion {
                              frame three ,
                              code {
                                id 1 } } ,
                          partial TRUE ,
                          product
                            whole
                              local
                                str "BLAA181_1" ,
                          location
                            int {
                              from 0 ,
                              to 564 ,
                              strand plus ,
                              id
                                local
                                  str "BLAA181" ,
                              fuzz-from
                                lim lt ,
                              fuzz-to
                                lim gt } } ,
                        {
                          data
                            gene {
                              locus "POMC" } ,
                          partial TRUE ,
                          location
                            int {
                              from 0 ,
                              to 564 ,
                              strand plus ,
                              id
                                local
                                  str "BLAA181" ,
                              fuzz-from
                                lim lt ,
                              fuzz-to
                                lim gt } } } } } } ,
              seq {
                id {
                  local
                    str "BLAA181_1" } ,
                descr {
                  molinfo {
                    biomol peptide ,
                    tech concept-trans ,
                    completeness no-ends } } ,
                inst {
                  repr raw ,
                  mol aa ,
                  length 188 ,
                  seq-data
                    ncbieaa "ECIQACKMVLSAESPVFPGNGHMQPLSENIRKYVMSHFRWNKFGRRNST
GSDSNNAGYKREDIANYPIFNLFPASDNQNAHEGNLEEVASDRPDSKRSYSMEHFRWGKPVGKKRRPIKVFPSDAEEE
SSEIYPTEYRRELSAEFDYPDTNSEEDMDDSELVESPIKKDRKYKMHHFRWEGPPKDKRYG" } ,
                annot {
                  {
                    data
                      ftable {
                        {
                          data
                            prot {
                              name {
                                "Proopiomelanocortin" } ,
                              desc "Proopiomelanocortin" } ,
                          partial TRUE ,
                          location
                            int {
                              from 0 ,
                              to 187 ,
                              id
                                local
                                  str "BLAA181_1" ,
                              fuzz-from
                                lim lt ,
                              fuzz-to
                                lim gt } } } } } } } } ,
          set {
            class nuc-prot ,
            descr {
              source {
                genome genomic ,
                org {
                  taxname "Batrachyla leptopus" ,
                  orgname {
                    mod {
                      {
                        subtype isolate ,
                        subname "BLAN155" } } ,
                    lineage "Eukaryota; Metazoa; Chordata; Craniata;
 Vertebrata; Euteleostomi; Amphibia; Batrachia; Anura; Neobatrachia; Hyloidea;
 Batrachylidae; Batrachyla" ,
                    gcode 1 } } ,
                subtype {
                  {
                    subtype country ,
                    name "Chile" } ,
                  {
                    subtype lat-lon ,
                    name "40.66888889 S 72.16027778 W" } } } } ,
            seq-set {
              seq {
                id {
                  local
                    str "BLAN155" } ,
                descr {
                  title "Batrachyla leptopus proopiomelanocortin (POMC) gene,
 partial" ,
                  molinfo {
                    biomol genomic } ,
                  user {
                    type
                      str "StructuredComment" ,
                    data {
                      {
                        label
                          str "StructuredCommentPrefix" ,
                        data
                          str "##Assembly-Data-START##" } ,
                      {
                        label
                          str "StructuredCommentSuffix" ,
                        data
                          str "##Assembly-Data-END##" } ,
                      {
                        label
                          str "Sequencing Technology" ,
                        data
                          str "Sanger dideoxy sequencing" } } } } ,
                inst {
                  repr raw ,
                  mol dna ,
                  length 565 ,
                  seq-data
                    ncbi2na 'F83B3D093908EB5EDE483452EFD7A83A9339051DDE004D282
C6D38947D67A0C2F6820A04916B263241064AF109A82332507154FFC17BD5672E10500644E3A43
F208209F48C85212C22B7CF73A047D63AA4052DA4200A2153C2BFD50B8E78A08B4D223715078B1
2088BEDE48BF8715E3141D208213A18498BEBA02543C0023682CC03934FF63A82B515021008CE8
0'H } ,
                annot {
                  {
                    data
                      ftable {
                        {
                          data
                            cdregion {
                              frame three ,
                              code {
                                id 1 } } ,
                          partial TRUE ,
                          product
                            whole
                              local
                                str "BLAN155_1" ,
                          location
                            int {
                              from 0 ,
                              to 564 ,
                              strand plus ,
                              id
                                local
                                  str "BLAN155" ,
                              fuzz-from
                                lim lt ,
                              fuzz-to
                                lim gt } } ,
                        {
                          data
                            gene {
                              locus "POMC" } ,
                          partial TRUE ,
                          location
                            int {
                              from 0 ,
                              to 564 ,
                              strand plus ,
                              id
                                local
                                  str "BLAN155" ,
                              fuzz-from
                                lim lt ,
                              fuzz-to
                                lim gt } } } } } } ,
              seq {
                id {
                  local
                    str "BLAN155_1" } ,
                descr {
                  molinfo {
                    biomol peptide ,
                    tech concept-trans ,
                    completeness no-ends } } ,
                inst {
                  repr raw ,
                  mol aa ,
                  length 188 ,
                  seq-data
                    ncbieaa "ECIQACKMVLSAESPVFPGNGHMQPLSENIRKYVMSHFRWNKFGRRNST
GSDSNNAGYKREDIANYPIFNLFPASDNQNAHDGNLEEEASDRPDSKRSYSMEHFRWGKPVGKKRRPIKVFPSDAEEE
SSEIYPTEYRRELSAEFDYPDTNSEEDMDDSELVESPIKKDRKYKMHHFRWEGPPKDKRYG" } ,
                annot {
                  {
                    data
                      ftable {
                        {
                          data
                            prot {
                              name {
                                "Proopiomelanocortin" } ,
                              desc "Proopiomelanocortin" } ,
                          partial TRUE ,
                          location
                            int {
                              from 0 ,
                              to 187 ,
                              id
                                local
                                  str "BLAN155_1" ,
                              fuzz-from
                                lim lt ,
                              fuzz-to
                                lim gt } } } } } } } } ,
          set {
            class nuc-prot ,
            descr {
              source {
                genome genomic ,
                org {
                  taxname "Batrachyla leptopus" ,
                  orgname {
                    mod {
                      {
                        subtype isolate ,
                        subname "BLEA069" } } ,
                    lineage "Eukaryota; Metazoa; Chordata; Craniata;
 Vertebrata; Euteleostomi; Amphibia; Batrachia; Anura; Neobatrachia; Hyloidea;
 Batrachylidae; Batrachyla" ,
                    gcode 1 } } ,
                subtype {
                  {
                    subtype country ,
                    name "Chile" } ,
                  {
                    subtype lat-lon ,
                    name "42.89444444 S 72.46833333 W" } } } } ,
            seq-set {
              seq {
                id {
                  local
                    str "BLEA069" } ,
                descr {
                  title "Batrachyla leptopus proopiomelanocortin (POMC) gene,
 partial" ,
                  molinfo {
                    biomol genomic } ,
                  user {
                    type
                      str "StructuredComment" ,
                    data {
                      {
                        label
                          str "StructuredCommentPrefix" ,
                        data
                          str "##Assembly-Data-START##" } ,
                      {
                        label
                          str "StructuredCommentSuffix" ,
                        data
                          str "##Assembly-Data-END##" } ,
                      {
                        label
                          str "Sequencing Technology" ,
                        data
                          str "Sanger dideoxy sequencing" } } } } ,
                inst {
                  repr raw ,
                  mol dna ,
                  length 565 ,
                  seq-data
                    ncbi2na 'F83B3D093908EB5EDE483452EFD7A83A9339051DDE004D282
C6D38947D67A0C2F6820A04916B263241064AF109A82332507154FFC17BD5672E10500644E0A43
F2082C9F48485212C22B7CF73A047D63AA4052DA4200A2153C2BFD50B8E78A08B4D223715078B1
2088BEDE48BF8715E3141D208213A18498BEBA02543C0023682CC03934FF63A82B515021008C68
0'H } ,
                annot {
                  {
                    data
                      ftable {
                        {
                          data
                            cdregion {
                              frame three ,
                              code {
                                id 1 } } ,
                          partial TRUE ,
                          product
                            whole
                              local
                                str "BLEA069_1" ,
                          location
                            int {
                              from 0 ,
                              to 564 ,
                              strand plus ,
                              id
                                local
                                  str "BLEA069" ,
                              fuzz-from
                                lim lt ,
                              fuzz-to
                                lim gt } } ,
                        {
                          data
                            gene {
                              locus "POMC" } ,
                          partial TRUE ,
                          location
                            int {
                              from 0 ,
                              to 564 ,
                              strand plus ,
                              id
                                local
                                  str "BLEA069" ,
                              fuzz-from
                                lim lt ,
                              fuzz-to
                                lim gt } } } } } } ,
              seq {
                id {
                  local
                    str "BLEA069_1" } ,
                descr {
                  molinfo {
                    biomol peptide ,
                    tech concept-trans ,
                    completeness no-ends } } ,
                inst {
                  repr raw ,
                  mol aa ,
                  length 188 ,
                  seq-data
                    ncbieaa "ECIQACKMVLSAESPVFPGNGHMQPLSENIRKYVMSHFRWNKFGRRNST
GSDSNNAGYKREDIANYPIFNLFPASDNQNAHEGNLEEVASDRPDSKRSYSMEHFRWGKPVGKKRRPIKVFPSDAEEE
SSEIYPTEYRRELSAEFDYPDTNSEEDMDDSELVESPIKKDRKYKMHHFRWEGPPKDKRYG" } ,
                annot {
                  {
                    data
                      ftable {
                        {
                          data
                            prot {
                              name {
                                "Proopiomelanocortin" } ,
                              desc "Proopiomelanocortin" } ,
                          partial TRUE ,
                          location
                            int {
                              from 0 ,
                              to 187 ,
                              id
                                local
                                  str "BLEA069_1" ,
                              fuzz-from
                                lim lt ,
                              fuzz-to
                                lim gt } } } } } } } } ,
          set {
            class nuc-prot ,
            descr {
              source {
                genome genomic ,
                org {
                  taxname "Batrachyla leptopus" ,
                  orgname {
                    mod {
                      {
                        subtype isolate ,
                        subname "BLPT016" } } ,
                    lineage "Eukaryota; Metazoa; Chordata; Craniata;
 Vertebrata; Euteleostomi; Amphibia; Batrachia; Anura; Neobatrachia; Hyloidea;
 Batrachylidae; Batrachyla" ,
                    gcode 1 } } ,
                subtype {
                  {
                    subtype country ,
                    name "Chile" } ,
                  {
                    subtype lat-lon ,
                    name "42.10388889 S 73.87000000 W" } } } } ,
            seq-set {
              seq {
                id {
                  local
                    str "BLPT016" } ,
                descr {
                  title "Batrachyla leptopus proopiomelanocortin (POMC) gene,
 partial" ,
                  molinfo {
                    biomol genomic } ,
                  user {
                    type
                      str "StructuredComment" ,
                    data {
                      {
                        label
                          str "StructuredCommentPrefix" ,
                        data
                          str "##Assembly-Data-START##" } ,
                      {
                        label
                          str "StructuredCommentSuffix" ,
                        data
                          str "##Assembly-Data-END##" } ,
                      {
                        label
                          str "Sequencing Technology" ,
                        data
                          str "Sanger dideoxy sequencing" } } } } ,
                inst {
                  repr raw ,
                  mol dna ,
                  length 565 ,
                  seq-data
                    ncbi2na 'F83B3D093908EB5EDE483452EFD7A83A9339051DDE004D282
C6D38947D67A0C2F6820A04916B263241064AF109A82332507154FFC17BD5672E10500644E0A43
F2082C9F48485212C22B7CF73A047D63AA4052DA4200A2153C2BFD50B8E78A08B4D223715078B1
2088BEDE48BF8715E3141D208213A18498BEBA02543C0023682CC03934FF63A82B515021008C68
0'H } ,
                annot {
                  {
                    data
                      ftable {
                        {
                          data
                            cdregion {
                              frame three ,
                              code {
                                id 1 } } ,
                          partial TRUE ,
                          product
                            whole
                              local
                                str "BLPT016_1" ,
                          location
                            int {
                              from 0 ,
                              to 564 ,
                              strand plus ,
                              id
                                local
                                  str "BLPT016" ,
                              fuzz-from
                                lim lt ,
                              fuzz-to
                                lim gt } } ,
                        {
                          data
                            gene {
                              locus "POMC" } ,
                          partial TRUE ,
                          location
                            int {
                              from 0 ,
                              to 564 ,
                              strand plus ,
                              id
                                local
                                  str "BLPT016" ,
                              fuzz-from
                                lim lt ,
                              fuzz-to
                                lim gt } } } } } } ,
              seq {
                id {
                  local
                    str "BLPT016_1" } ,
                descr {
                  molinfo {
                    biomol peptide ,
                    tech concept-trans ,
                    completeness no-ends } } ,
                inst {
                  repr raw ,
                  mol aa ,
                  length 188 ,
                  seq-data
                    ncbieaa "ECIQACKMVLSAESPVFPGNGHMQPLSENIRKYVMSHFRWNKFGRRNST
GSDSNNAGYKREDIANYPIFNLFPASDNQNAHEGNLEEVASDRPDSKRSYSMEHFRWGKPVGKKRRPIKVFPSDAEEE
SSEIYPTEYRRELSAEFDYPDTNSEEDMDDSELVESPIKKDRKYKMHHFRWEGPPKDKRYG" } ,
                annot {
                  {
                    data
                      ftable {
                        {
                          data
                            prot {
                              name {
                                "Proopiomelanocortin" } ,
                              desc "Proopiomelanocortin" } ,
                          partial TRUE ,
                          location
                            int {
                              from 0 ,
                              to 187 ,
                              id
                                local
                                  str "BLPT016_1" ,
                              fuzz-from
                                lim lt ,
                              fuzz-to
                                lim gt } } } } } } } } ,
          set {
            class nuc-prot ,
            descr {
              source {
                genome genomic ,
                org {
                  taxname "Batrachyla leptopus" ,
                  orgname {
                    mod {
                      {
                        subtype isolate ,
                        subname "BLLV087" } } ,
                    lineage "Eukaryota; Metazoa; Chordata; Craniata;
 Vertebrata; Euteleostomi; Amphibia; Batrachia; Anura; Neobatrachia; Hyloidea;
 Batrachylidae; Batrachyla" ,
                    gcode 1 } } ,
                subtype {
                  {
                    subtype country ,
                    name "Chile" } ,
                  {
                    subtype lat-lon ,
                    name "44.23472222 S 71.84083333 W" } } } } ,
            seq-set {
              seq {
                id {
                  local
                    str "BLLV087" } ,
                descr {
                  title "Batrachyla leptopus proopiomelanocortin (POMC) gene,
 partial" ,
                  molinfo {
                    biomol genomic } ,
                  user {
                    type
                      str "StructuredComment" ,
                    data {
                      {
                        label
                          str "StructuredCommentPrefix" ,
                        data
                          str "##Assembly-Data-START##" } ,
                      {
                        label
                          str "StructuredCommentSuffix" ,
                        data
                          str "##Assembly-Data-END##" } ,
                      {
                        label
                          str "Sequencing Technology" ,
                        data
                          str "Sanger dideoxy sequencing" } } } } ,
                inst {
                  repr raw ,
                  mol dna ,
                  length 565 ,
                  seq-data
                    ncbi2na 'F83B3D093908EB5EDE483452EFD7A83A9339051DDE004D282
C6D38947D67A0C2F6820A04916B263241064AF109A82332507154FFC17BD5672E10500644E0A43
F2082C9F48485212C22B7CF73A047D63AA4052DA4200A2153C2BFD50B8E78A08B4D223715078B1
2088BEDE48BF8715E3141D208213A18498BEBA02543C0023682CC03934FF63A82B515021008C68
0'H } ,
                annot {
                  {
                    data
                      ftable {
                        {
                          data
                            cdregion {
                              frame three ,
                              code {
                                id 1 } } ,
                          partial TRUE ,
                          product
                            whole
                              local
                                str "BLLV087_1" ,
                          location
                            int {
                              from 0 ,
                              to 564 ,
                              strand plus ,
                              id
                                local
                                  str "BLLV087" ,
                              fuzz-from
                                lim lt ,
                              fuzz-to
                                lim gt } } ,
                        {
                          data
                            gene {
                              locus "POMC" } ,
                          partial TRUE ,
                          location
                            int {
                              from 0 ,
                              to 564 ,
                              strand plus ,
                              id
                                local
                                  str "BLLV087" ,
                              fuzz-from
                                lim lt ,
                              fuzz-to
                                lim gt } } } } } } ,
              seq {
                id {
                  local
                    str "BLLV087_1" } ,
                descr {
                  molinfo {
                    biomol peptide ,
                    tech concept-trans ,
                    completeness no-ends } } ,
                inst {
                  repr raw ,
                  mol aa ,
                  length 188 ,
                  seq-data
                    ncbieaa "ECIQACKMVLSAESPVFPGNGHMQPLSENIRKYVMSHFRWNKFGRRNST
GSDSNNAGYKREDIANYPIFNLFPASDNQNAHEGNLEEVASDRPDSKRSYSMEHFRWGKPVGKKRRPIKVFPSDAEEE
SSEIYPTEYRRELSAEFDYPDTNSEEDMDDSELVESPIKKDRKYKMHHFRWEGPPKDKRYG" } ,
                annot {
                  {
                    data
                      ftable {
                        {
                          data
                            prot {
                              name {
                                "Proopiomelanocortin" } ,
                              desc "Proopiomelanocortin" } ,
                          partial TRUE ,
                          location
                            int {
                              from 0 ,
                              to 187 ,
                              id
                                local
                                  str "BLLV087_1" ,
                              fuzz-from
                                lim lt ,
                              fuzz-to
                                lim gt } } } } } } } } ,
          set {
            class nuc-prot ,
            descr {
              source {
                genome genomic ,
                org {
                  taxname "Batrachyla leptopus" ,
                  orgname {
                    mod {
                      {
                        subtype isolate ,
                        subname "BLPT012" } } ,
                    lineage "Eukaryota; Metazoa; Chordata; Craniata;
 Vertebrata; Euteleostomi; Amphibia; Batrachia; Anura; Neobatrachia; Hyloidea;
 Batrachylidae; Batrachyla" ,
                    gcode 1 } } ,
                subtype {
                  {
                    subtype country ,
                    name "Chile" } ,
                  {
                    subtype lat-lon ,
                    name "42.10388889 S 73.87000000 W" } } } } ,
            seq-set {
              seq {
                id {
                  local
                    str "BLPT012" } ,
                descr {
                  title "Batrachyla leptopus proopiomelanocortin (POMC) gene,
 partial" ,
                  molinfo {
                    biomol genomic } ,
                  user {
                    type
                      str "StructuredComment" ,
                    data {
                      {
                        label
                          str "StructuredCommentPrefix" ,
                        data
                          str "##Assembly-Data-START##" } ,
                      {
                        label
                          str "StructuredCommentSuffix" ,
                        data
                          str "##Assembly-Data-END##" } ,
                      {
                        label
                          str "Sequencing Technology" ,
                        data
                          str "Sanger dideoxy sequencing" } } } } ,
                inst {
                  repr raw ,
                  mol dna ,
                  length 565 ,
                  seq-data
                    ncbi2na 'F83B3D093908EB5EDE483452EFD7A83A9339051DDE004D282
C6D38947D67A0C2F6820A04916B263241064AF109A82332507154FFC17BD5672E10500644E0A43
F2082C9F48485212C22B7CF73A047D63AA4052DA4200A2153C2BFD50B8E78A08B4D223715078B1
2088BEDE48BF8715E3141D208213A18498BEBA02543C0023682CC03934FF63A82B515021008C68
0'H } ,
                annot {
                  {
                    data
                      ftable {
                        {
                          data
                            cdregion {
                              frame three ,
                              code {
                                id 1 } } ,
                          partial TRUE ,
                          product
                            whole
                              local
                                str "BLPT012_1" ,
                          location
                            int {
                              from 0 ,
                              to 564 ,
                              strand plus ,
                              id
                                local
                                  str "BLPT012" ,
                              fuzz-from
                                lim lt ,
                              fuzz-to
                                lim gt } } ,
                        {
                          data
                            gene {
                              locus "POMC" } ,
                          partial TRUE ,
                          location
                            int {
                              from 0 ,
                              to 564 ,
                              strand plus ,
                              id
                                local
                                  str "BLPT012" ,
                              fuzz-from
                                lim lt ,
                              fuzz-to
                                lim gt } } } } } } ,
              seq {
                id {
                  local
                    str "BLPT012_1" } ,
                descr {
                  molinfo {
                    biomol peptide ,
                    tech concept-trans ,
                    completeness no-ends } } ,
                inst {
                  repr raw ,
                  mol aa ,
                  length 188 ,
                  seq-data
                    ncbieaa "ECIQACKMVLSAESPVFPGNGHMQPLSENIRKYVMSHFRWNKFGRRNST
GSDSNNAGYKREDIANYPIFNLFPASDNQNAHEGNLEEVASDRPDSKRSYSMEHFRWGKPVGKKRRPIKVFPSDAEEE
SSEIYPTEYRRELSAEFDYPDTNSEEDMDDSELVESPIKKDRKYKMHHFRWEGPPKDKRYG" } ,
                annot {
                  {
                    data
                      ftable {
                        {
                          data
                            prot {
                              name {
                                "Proopiomelanocortin" } ,
                              desc "Proopiomelanocortin" } ,
                          partial TRUE ,
                          location
                            int {
                              from 0 ,
                              to 187 ,
                              id
                                local
                                  str "BLPT012_1" ,
                              fuzz-from
                                lim lt ,
                              fuzz-to
                                lim gt } } } } } } } } ,
          set {
            class nuc-prot ,
            descr {
              source {
                genome genomic ,
                org {
                  taxname "Batrachyla leptopus" ,
                  orgname {
                    mod {
                      {
                        subtype isolate ,
                        subname "BLMB329" } } ,
                    lineage "Eukaryota; Metazoa; Chordata; Craniata;
 Vertebrata; Euteleostomi; Amphibia; Batrachia; Anura; Neobatrachia; Hyloidea;
 Batrachylidae; Batrachyla" ,
                    gcode 1 } } ,
                subtype {
                  {
                    subtype country ,
                    name "Chile" } ,
                  {
                    subtype lat-lon ,
                    name "43.78388889 S 72.96388889 W" } } } } ,
            seq-set {
              seq {
                id {
                  local
                    str "BLMB329" } ,
                descr {
                  title "Batrachyla leptopus proopiomelanocortin (POMC) gene,
 partial" ,
                  molinfo {
                    biomol genomic } ,
                  user {
                    type
                      str "StructuredComment" ,
                    data {
                      {
                        label
                          str "StructuredCommentPrefix" ,
                        data
                          str "##Assembly-Data-START##" } ,
                      {
                        label
                          str "StructuredCommentSuffix" ,
                        data
                          str "##Assembly-Data-END##" } ,
                      {
                        label
                          str "Sequencing Technology" ,
                        data
                          str "Sanger dideoxy sequencing" } } } } ,
                inst {
                  repr raw ,
                  mol dna ,
                  length 565 ,
                  seq-data
                    ncbi2na 'F83B3D093908EB5EDE483452EFD7A83A9339051DDE004D282
C6D38947D67A0C2F6820A04916B263241064AF109A82332507154FFC17BD5672E10500644E3A43
F208209F48C85212C22B7CF73A047D63AA4052DA4200A2153C2BFD50B8E78A08B4D223715078B1
2088BEDE48BF8715E3141D208213A18498BEBA02543C0023682CC03934FF63A82B515021008C68
0'H } ,
                annot {
                  {
                    data
                      ftable {
                        {
                          data
                            cdregion {
                              frame three ,
                              code {
                                id 1 } } ,
                          partial TRUE ,
                          product
                            whole
                              local
                                str "BLMB329_1" ,
                          location
                            int {
                              from 0 ,
                              to 564 ,
                              strand plus ,
                              id
                                local
                                  str "BLMB329" ,
                              fuzz-from
                                lim lt ,
                              fuzz-to
                                lim gt } } ,
                        {
                          data
                            gene {
                              locus "POMC" } ,
                          partial TRUE ,
                          location
                            int {
                              from 0 ,
                              to 564 ,
                              strand plus ,
                              id
                                local
                                  str "BLMB329" ,
                              fuzz-from
                                lim lt ,
                              fuzz-to
                                lim gt } } } } } } ,
              seq {
                id {
                  local
                    str "BLMB329_1" } ,
                descr {
                  molinfo {
                    biomol peptide ,
                    tech concept-trans ,
                    completeness no-ends } } ,
                inst {
                  repr raw ,
                  mol aa ,
                  length 188 ,
                  seq-data
                    ncbieaa "ECIQACKMVLSAESPVFPGNGHMQPLSENIRKYVMSHFRWNKFGRRNST
GSDSNNAGYKREDIANYPIFNLFPASDNQNAHDGNLEEEASDRPDSKRSYSMEHFRWGKPVGKKRRPIKVFPSDAEEE
SSEIYPTEYRRELSAEFDYPDTNSEEDMDDSELVESPIKKDRKYKMHHFRWEGPPKDKRYG" } ,
                annot {
                  {
                    data
                      ftable {
                        {
                          data
                            prot {
                              name {
                                "Proopiomelanocortin" } ,
                              desc "Proopiomelanocortin" } ,
                          partial TRUE ,
                          location
                            int {
                              from 0 ,
                              to 187 ,
                              id
                                local
                                  str "BLMB329_1" ,
                              fuzz-from
                                lim lt ,
                              fuzz-to
                                lim gt } } } } } } } } ,
          set {
            class nuc-prot ,
            descr {
              source {
                genome genomic ,
                org {
                  taxname "Batrachyla leptopus" ,
                  orgname {
                    mod {
                      {
                        subtype isolate ,
                        subname "BLPT014" } } ,
                    lineage "Eukaryota; Metazoa; Chordata; Craniata;
 Vertebrata; Euteleostomi; Amphibia; Batrachia; Anura; Neobatrachia; Hyloidea;
 Batrachylidae; Batrachyla" ,
                    gcode 1 } } ,
                subtype {
                  {
                    subtype country ,
                    name "Chile" } ,
                  {
                    subtype lat-lon ,
                    name "42.10388889 S 73.87000000 W" } } } } ,
            seq-set {
              seq {
                id {
                  local
                    str "BLPT014" } ,
                descr {
                  title "Batrachyla leptopus proopiomelanocortin (POMC) gene,
 partial" ,
                  molinfo {
                    biomol genomic } ,
                  user {
                    type
                      str "StructuredComment" ,
                    data {
                      {
                        label
                          str "StructuredCommentPrefix" ,
                        data
                          str "##Assembly-Data-START##" } ,
                      {
                        label
                          str "StructuredCommentSuffix" ,
                        data
                          str "##Assembly-Data-END##" } ,
                      {
                        label
                          str "Sequencing Technology" ,
                        data
                          str "Sanger dideoxy sequencing" } } } } ,
                inst {
                  repr raw ,
                  mol dna ,
                  length 565 ,
                  seq-data
                    ncbi2na 'F83B3D093908EB5EDE483452EFD7A83A9339051DDE004D282
C6D38947D67A0C2F6820A04916B263241064AF109A82332507154FFC17BD5672E10500644E0A43
F2082C9F48485212C22B7CF73A047D63AA4052DA4200A2153C2BFD50B8E78A08B4D223715078B1
2088BEDE48BF8715E3141D208213A18498BEBA02543C0023682CC03934FF63A82B515021008C68
0'H } ,
                annot {
                  {
                    data
                      ftable {
                        {
                          data
                            cdregion {
                              frame three ,
                              code {
                                id 1 } } ,
                          partial TRUE ,
                          product
                            whole
                              local
                                str "BLPT014_1" ,
                          location
                            int {
                              from 0 ,
                              to 564 ,
                              strand plus ,
                              id
                                local
                                  str "BLPT014" ,
                              fuzz-from
                                lim lt ,
                              fuzz-to
                                lim gt } } ,
                        {
                          data
                            gene {
                              locus "POMC" } ,
                          partial TRUE ,
                          location
                            int {
                              from 0 ,
                              to 564 ,
                              strand plus ,
                              id
                                local
                                  str "BLPT014" ,
                              fuzz-from
                                lim lt ,
                              fuzz-to
                                lim gt } } } } } } ,
              seq {
                id {
                  local
                    str "BLPT014_1" } ,
                descr {
                  molinfo {
                    biomol peptide ,
                    tech concept-trans ,
                    completeness no-ends } } ,
                inst {
                  repr raw ,
                  mol aa ,
                  length 188 ,
                  seq-data
                    ncbieaa "ECIQACKMVLSAESPVFPGNGHMQPLSENIRKYVMSHFRWNKFGRRNST
GSDSNNAGYKREDIANYPIFNLFPASDNQNAHEGNLEEVASDRPDSKRSYSMEHFRWGKPVGKKRRPIKVFPSDAEEE
SSEIYPTEYRRELSAEFDYPDTNSEEDMDDSELVESPIKKDRKYKMHHFRWEGPPKDKRYG" } ,
                annot {
                  {
                    data
                      ftable {
                        {
                          data
                            prot {
                              name {
                                "Proopiomelanocortin" } ,
                              desc "Proopiomelanocortin" } ,
                          partial TRUE ,
                          location
                            int {
                              from 0 ,
                              to 187 ,
                              id
                                local
                                  str "BLPT014_1" ,
                              fuzz-from
                                lim lt ,
                              fuzz-to
                                lim gt } } } } } } } } ,
          set {
            class nuc-prot ,
            descr {
              source {
                genome genomic ,
                org {
                  taxname "Batrachyla leptopus" ,
                  orgname {
                    mod {
                      {
                        subtype isolate ,
                        subname "BLPT015" } } ,
                    lineage "Eukaryota; Metazoa; Chordata; Craniata;
 Vertebrata; Euteleostomi; Amphibia; Batrachia; Anura; Neobatrachia; Hyloidea;
 Batrachylidae; Batrachyla" ,
                    gcode 1 } } ,
                subtype {
                  {
                    subtype country ,
                    name "Chile" } ,
                  {
                    subtype lat-lon ,
                    name "42.10388889 S 73.87000000 W" } } } } ,
            seq-set {
              seq {
                id {
                  local
                    str "BLPT015" } ,
                descr {
                  title "Batrachyla leptopus proopiomelanocortin (POMC) gene,
 partial" ,
                  molinfo {
                    biomol genomic } ,
                  user {
                    type
                      str "StructuredComment" ,
                    data {
                      {
                        label
                          str "StructuredCommentPrefix" ,
                        data
                          str "##Assembly-Data-START##" } ,
                      {
                        label
                          str "StructuredCommentSuffix" ,
                        data
                          str "##Assembly-Data-END##" } ,
                      {
                        label
                          str "Sequencing Technology" ,
                        data
                          str "Sanger dideoxy sequencing" } } } } ,
                inst {
                  repr raw ,
                  mol dna ,
                  length 565 ,
                  seq-data
                    ncbi2na 'F83B3D093908EB5EDE483452EFD7A83A9339051DDE004D282
C6D38947D67A0C2F6820A04916B263241064AF109A82332507154FFC17BD5672E10500644E0A43
F2082C9F48485212C22B7CF73A047D63AA4052DA4200A2153C2BFD50B8E78A08B4D223715078B1
2088BEDE48BF8715E3141D208213A18498BEBA02543C0023682CC03934FF63A82B515021008C68
0'H } ,
                annot {
                  {
                    data
                      ftable {
                        {
                          data
                            cdregion {
                              frame three ,
                              code {
                                id 1 } } ,
                          partial TRUE ,
                          product
                            whole
                              local
                                str "BLPT015_1" ,
                          location
                            int {
                              from 0 ,
                              to 564 ,
                              strand plus ,
                              id
                                local
                                  str "BLPT015" ,
                              fuzz-from
                                lim lt ,
                              fuzz-to
                                lim gt } } ,
                        {
                          data
                            gene {
                              locus "POMC" } ,
                          partial TRUE ,
                          location
                            int {
                              from 0 ,
                              to 564 ,
                              strand plus ,
                              id
                                local
                                  str "BLPT015" ,
                              fuzz-from
                                lim lt ,
                              fuzz-to
                                lim gt } } } } } } ,
              seq {
                id {
                  local
                    str "BLPT015_1" } ,
                descr {
                  molinfo {
                    biomol peptide ,
                    tech concept-trans ,
                    completeness no-ends } } ,
                inst {
                  repr raw ,
                  mol aa ,
                  length 188 ,
                  seq-data
                    ncbieaa "ECIQACKMVLSAESPVFPGNGHMQPLSENIRKYVMSHFRWNKFGRRNST
GSDSNNAGYKREDIANYPIFNLFPASDNQNAHEGNLEEVASDRPDSKRSYSMEHFRWGKPVGKKRRPIKVFPSDAEEE
SSEIYPTEYRRELSAEFDYPDTNSEEDMDDSELVESPIKKDRKYKMHHFRWEGPPKDKRYG" } ,
                annot {
                  {
                    data
                      ftable {
                        {
                          data
                            prot {
                              name {
                                "Proopiomelanocortin" } ,
                              desc "Proopiomelanocortin" } ,
                          partial TRUE ,
                          location
                            int {
                              from 0 ,
                              to 187 ,
                              id
                                local
                                  str "BLPT015_1" ,
                              fuzz-from
                                lim lt ,
                              fuzz-to
                                lim gt } } } } } } } } ,
          set {
            class nuc-prot ,
            descr {
              source {
                genome genomic ,
                org {
                  taxname "Batrachyla leptopus" ,
                  orgname {
                    mod {
                      {
                        subtype isolate ,
                        subname "BLPT013" } } ,
                    lineage "Eukaryota; Metazoa; Chordata; Craniata;
 Vertebrata; Euteleostomi; Amphibia; Batrachia; Anura; Neobatrachia; Hyloidea;
 Batrachylidae; Batrachyla" ,
                    gcode 1 } } ,
                subtype {
                  {
                    subtype country ,
                    name "Chile" } ,
                  {
                    subtype lat-lon ,
                    name "42.10388889 S 73.87000000 W" } } } } ,
            seq-set {
              seq {
                id {
                  local
                    str "BLPT013" } ,
                descr {
                  title "Batrachyla leptopus proopiomelanocortin (POMC) gene,
 partial" ,
                  molinfo {
                    biomol genomic } ,
                  user {
                    type
                      str "StructuredComment" ,
                    data {
                      {
                        label
                          str "StructuredCommentPrefix" ,
                        data
                          str "##Assembly-Data-START##" } ,
                      {
                        label
                          str "StructuredCommentSuffix" ,
                        data
                          str "##Assembly-Data-END##" } ,
                      {
                        label
                          str "Sequencing Technology" ,
                        data
                          str "Sanger dideoxy sequencing" } } } } ,
                inst {
                  repr raw ,
                  mol dna ,
                  length 565 ,
                  seq-data
                    ncbi2na 'F83B3D093908EB5EDE483452EFD7A83A9339051DDE004D282
C6D38947D67A0C2F6820A04916B263241064AF109A82332507154FFC17BD5672E10500644E0A43
F2082C9F48485212C22B7CF73A047D63AA4052DA4200A2153C2BFD50B8E78A08B4D223715078B1
2088BEDE48BF8715E3141D208213A18498BEBA02543C0023682CC03934FF63A82B515021008C68
0'H } ,
                annot {
                  {
                    data
                      ftable {
                        {
                          data
                            cdregion {
                              frame three ,
                              code {
                                id 1 } } ,
                          partial TRUE ,
                          product
                            whole
                              local
                                str "BLPT013_1" ,
                          location
                            int {
                              from 0 ,
                              to 564 ,
                              strand plus ,
                              id
                                local
                                  str "BLPT013" ,
                              fuzz-from
                                lim lt ,
                              fuzz-to
                                lim gt } } ,
                        {
                          data
                            gene {
                              locus "POMC" } ,
                          partial TRUE ,
                          location
                            int {
                              from 0 ,
                              to 564 ,
                              strand plus ,
                              id
                                local
                                  str "BLPT013" ,
                              fuzz-from
                                lim lt ,
                              fuzz-to
                                lim gt } } } } } } ,
              seq {
                id {
                  local
                    str "BLPT013_1" } ,
                descr {
                  molinfo {
                    biomol peptide ,
                    tech concept-trans ,
                    completeness no-ends } } ,
                inst {
                  repr raw ,
                  mol aa ,
                  length 188 ,
                  seq-data
                    ncbieaa "ECIQACKMVLSAESPVFPGNGHMQPLSENIRKYVMSHFRWNKFGRRNST
GSDSNNAGYKREDIANYPIFNLFPASDNQNAHEGNLEEVASDRPDSKRSYSMEHFRWGKPVGKKRRPIKVFPSDAEEE
SSEIYPTEYRRELSAEFDYPDTNSEEDMDDSELVESPIKKDRKYKMHHFRWEGPPKDKRYG" } ,
                annot {
                  {
                    data
                      ftable {
                        {
                          data
                            prot {
                              name {
                                "Proopiomelanocortin" } ,
                              desc "Proopiomelanocortin" } ,
                          partial TRUE ,
                          location
                            int {
                              from 0 ,
                              to 187 ,
                              id
                                local
                                  str "BLPT013_1" ,
                              fuzz-from
                                lim lt ,
                              fuzz-to
                                lim gt } } } } } } } } ,
          set {
            class nuc-prot ,
            descr {
              source {
                genome genomic ,
                org {
                  taxname "Batrachyla leptopus" ,
                  orgname {
                    mod {
                      {
                        subtype isolate ,
                        subname "BLLJ255" } } ,
                    lineage "Eukaryota; Metazoa; Chordata; Craniata;
 Vertebrata; Euteleostomi; Amphibia; Batrachia; Anura; Neobatrachia; Hyloidea;
 Batrachylidae; Batrachyla" ,
                    gcode 1 } } ,
                subtype {
                  {
                    subtype country ,
                    name "Chile" } ,
                  {
                    subtype lat-lon ,
                    name "43.93944444 S 72.36361111 W" } } } } ,
            seq-set {
              seq {
                id {
                  local
                    str "BLLJ255" } ,
                descr {
                  title "Batrachyla leptopus proopiomelanocortin (POMC) gene,
 partial" ,
                  molinfo {
                    biomol genomic } ,
                  user {
                    type
                      str "StructuredComment" ,
                    data {
                      {
                        label
                          str "StructuredCommentPrefix" ,
                        data
                          str "##Assembly-Data-START##" } ,
                      {
                        label
                          str "StructuredCommentSuffix" ,
                        data
                          str "##Assembly-Data-END##" } ,
                      {
                        label
                          str "Sequencing Technology" ,
                        data
                          str "Sanger dideoxy sequencing" } } } } ,
                inst {
                  repr raw ,
                  mol dna ,
                  length 565 ,
                  seq-data
                    ncbi2na 'F83B3D093908EB5EDE483452EFD7A83A8339051DDE004D282
C6D38947D67A0C2F6820A04916B263241064AF109A82332507154FFC17BD5672E10500644E3A43
F208209F48485212C22B7CF73A047D63AA4052DA4200A2153C2BFD50B8E78A08B4D223715078B1
2088BEDE48BF8715E3141D208213A18498BEBA02543C0023682CC03934FF63A82B515021008CE8
0'H } ,
                annot {
                  {
                    data
                      ftable {
                        {
                          data
                            cdregion {
                              frame three ,
                              code {
                                id 1 } } ,
                          partial TRUE ,
                          product
                            whole
                              local
                                str "BLLJ255_1" ,
                          location
                            int {
                              from 0 ,
                              to 564 ,
                              strand plus ,
                              id
                                local
                                  str "BLLJ255" ,
                              fuzz-from
                                lim lt ,
                              fuzz-to
                                lim gt } } ,
                        {
                          data
                            gene {
                              locus "POMC" } ,
                          partial TRUE ,
                          location
                            int {
                              from 0 ,
                              to 564 ,
                              strand plus ,
                              id
                                local
                                  str "BLLJ255" ,
                              fuzz-from
                                lim lt ,
                              fuzz-to
                                lim gt } } } } } } ,
              seq {
                id {
                  local
                    str "BLLJ255_1" } ,
                descr {
                  molinfo {
                    biomol peptide ,
                    tech concept-trans ,
                    completeness no-ends } } ,
                inst {
                  repr raw ,
                  mol aa ,
                  length 188 ,
                  seq-data
                    ncbieaa "ECIQACKMVLSAESPVFPGNGNMQPLSENIRKYVMSHFRWNKFGRRNST
GSDSNNAGYKREDIANYPIFNLFPASDNQNAHDGNLEEEASDRPDSKRSYSMEHFRWGKPVGKKRRPIKVFPSDAEEE
SSEIYPTEYRRELSAEFDYPDTNSEEDMDDSELVESPIKKDRKYKMHHFRWEGPPKDKRYG" } ,
                annot {
                  {
                    data
                      ftable {
                        {
                          data
                            prot {
                              name {
                                "Proopiomelanocortin" } ,
                              desc "Proopiomelanocortin" } ,
                          partial TRUE ,
                          location
                            int {
                              from 0 ,
                              to 187 ,
                              id
                                local
                                  str "BLLJ255_1" ,
                              fuzz-from
                                lim lt ,
                              fuzz-to
                                lim gt } } } } } } } } ,
          set {
            class nuc-prot ,
            descr {
              source {
                genome genomic ,
                org {
                  taxname "Batrachyla leptopus" ,
                  orgname {
                    mod {
                      {
                        subtype isolate ,
                        subname "BLLJ256" } } ,
                    lineage "Eukaryota; Metazoa; Chordata; Craniata;
 Vertebrata; Euteleostomi; Amphibia; Batrachia; Anura; Neobatrachia; Hyloidea;
 Batrachylidae; Batrachyla" ,
                    gcode 1 } } ,
                subtype {
                  {
                    subtype country ,
                    name "Chile" } ,
                  {
                    subtype lat-lon ,
                    name "43.93944444 S 72.36361111 W" } } } } ,
            seq-set {
              seq {
                id {
                  local
                    str "BLLJ256" } ,
                descr {
                  title "Batrachyla leptopus proopiomelanocortin (POMC) gene,
 partial" ,
                  molinfo {
                    biomol genomic } ,
                  user {
                    type
                      str "StructuredComment" ,
                    data {
                      {
                        label
                          str "StructuredCommentPrefix" ,
                        data
                          str "##Assembly-Data-START##" } ,
                      {
                        label
                          str "StructuredCommentSuffix" ,
                        data
                          str "##Assembly-Data-END##" } ,
                      {
                        label
                          str "Sequencing Technology" ,
                        data
                          str "Sanger dideoxy sequencing" } } } } ,
                inst {
                  repr raw ,
                  mol dna ,
                  length 565 ,
                  seq-data
                    ncbi2na 'F83B3D093908EB5EDE483452EFD7A83A9339051DDE004D282
C6D38947D67A0C2F6820A04916B263241064AF109A82332507154FFC17BD5672E10500644E3A43
F208209F48C85212C22B7CF73A047D63AA4052DA4200A2153C2BFD50B8E78A08B4D223715078B1
2088BEDE48BF8715E3141D208213A18498BEBA02543C0023682CC03934FF63A82B515021008C68
0'H } ,
                annot {
                  {
                    data
                      ftable {
                        {
                          data
                            cdregion {
                              frame three ,
                              code {
                                id 1 } } ,
                          partial TRUE ,
                          product
                            whole
                              local
                                str "BLLJ256_1" ,
                          location
                            int {
                              from 0 ,
                              to 564 ,
                              strand plus ,
                              id
                                local
                                  str "BLLJ256" ,
                              fuzz-from
                                lim lt ,
                              fuzz-to
                                lim gt } } ,
                        {
                          data
                            gene {
                              locus "POMC" } ,
                          partial TRUE ,
                          location
                            int {
                              from 0 ,
                              to 564 ,
                              strand plus ,
                              id
                                local
                                  str "BLLJ256" ,
                              fuzz-from
                                lim lt ,
                              fuzz-to
                                lim gt } } } } } } ,
              seq {
                id {
                  local
                    str "BLLJ256_1" } ,
                descr {
                  molinfo {
                    biomol peptide ,
                    tech concept-trans ,
                    completeness no-ends } } ,
                inst {
                  repr raw ,
                  mol aa ,
                  length 188 ,
                  seq-data
                    ncbieaa "ECIQACKMVLSAESPVFPGNGHMQPLSENIRKYVMSHFRWNKFGRRNST
GSDSNNAGYKREDIANYPIFNLFPASDNQNAHDGNLEEEASDRPDSKRSYSMEHFRWGKPVGKKRRPIKVFPSDAEEE
SSEIYPTEYRRELSAEFDYPDTNSEEDMDDSELVESPIKKDRKYKMHHFRWEGPPKDKRYG" } ,
                annot {
                  {
                    data
                      ftable {
                        {
                          data
                            prot {
                              name {
                                "Proopiomelanocortin" } ,
                              desc "Proopiomelanocortin" } ,
                          partial TRUE ,
                          location
                            int {
                              from 0 ,
                              to 187 ,
                              id
                                local
                                  str "BLLJ256_1" ,
                              fuzz-from
                                lim lt ,
                              fuzz-to
                                lim gt } } } } } } } } ,
          set {
            class nuc-prot ,
            descr {
              source {
                genome genomic ,
                org {
                  taxname "Batrachyla leptopus" ,
                  orgname {
                    mod {
                      {
                        subtype isolate ,
                        subname "BLLJ320" } } ,
                    lineage "Eukaryota; Metazoa; Chordata; Craniata;
 Vertebrata; Euteleostomi; Amphibia; Batrachia; Anura; Neobatrachia; Hyloidea;
 Batrachylidae; Batrachyla" ,
                    gcode 1 } } ,
                subtype {
                  {
                    subtype country ,
                    name "Chile" } ,
                  {
                    subtype lat-lon ,
                    name "43.93944444 S 72.36361111 W" } } } } ,
            seq-set {
              seq {
                id {
                  local
                    str "BLLJ320" } ,
                descr {
                  title "Batrachyla leptopus proopiomelanocortin (POMC) gene,
 partial" ,
                  molinfo {
                    biomol genomic } ,
                  user {
                    type
                      str "StructuredComment" ,
                    data {
                      {
                        label
                          str "StructuredCommentPrefix" ,
                        data
                          str "##Assembly-Data-START##" } ,
                      {
                        label
                          str "StructuredCommentSuffix" ,
                        data
                          str "##Assembly-Data-END##" } ,
                      {
                        label
                          str "Sequencing Technology" ,
                        data
                          str "Sanger dideoxy sequencing" } } } } ,
                inst {
                  repr raw ,
                  mol dna ,
                  length 565 ,
                  seq-data
                    ncbi2na 'F83B3D093908EB5EDE483452EFD7A83A9339051DDE004D282
C6D38947D67A0C2F6820A04916B263241064AF109A82332507154FFC17BD5672E10500644E3A43
F208209F48C85212C22B7CF73A047D63AA4052DA4200A2153C2BFD50B8E78A08B4D223715078B1
2088BEDE48BF8715E3141D208213A18498BEBA02543C0023682CC03934FF63A82B515021008C68
0'H } ,
                annot {
                  {
                    data
                      ftable {
                        {
                          data
                            cdregion {
                              frame three ,
                              code {
                                id 1 } } ,
                          partial TRUE ,
                          product
                            whole
                              local
                                str "BLLJ320_1" ,
                          location
                            int {
                              from 0 ,
                              to 564 ,
                              strand plus ,
                              id
                                local
                                  str "BLLJ320" ,
                              fuzz-from
                                lim lt ,
                              fuzz-to
                                lim gt } } ,
                        {
                          data
                            gene {
                              locus "POMC" } ,
                          partial TRUE ,
                          location
                            int {
                              from 0 ,
                              to 564 ,
                              strand plus ,
                              id
                                local
                                  str "BLLJ320" ,
                              fuzz-from
                                lim lt ,
                              fuzz-to
                                lim gt } } } } } } ,
              seq {
                id {
                  local
                    str "BLLJ320_1" } ,
                descr {
                  molinfo {
                    biomol peptide ,
                    tech concept-trans ,
                    completeness no-ends } } ,
                inst {
                  repr raw ,
                  mol aa ,
                  length 188 ,
                  seq-data
                    ncbieaa "ECIQACKMVLSAESPVFPGNGHMQPLSENIRKYVMSHFRWNKFGRRNST
GSDSNNAGYKREDIANYPIFNLFPASDNQNAHDGNLEEEASDRPDSKRSYSMEHFRWGKPVGKKRRPIKVFPSDAEEE
SSEIYPTEYRRELSAEFDYPDTNSEEDMDDSELVESPIKKDRKYKMHHFRWEGPPKDKRYG" } ,
                annot {
                  {
                    data
                      ftable {
                        {
                          data
                            prot {
                              name {
                                "Proopiomelanocortin" } ,
                              desc "Proopiomelanocortin" } ,
                          partial TRUE ,
                          location
                            int {
                              from 0 ,
                              to 187 ,
                              id
                                local
                                  str "BLLJ320_1" ,
                              fuzz-from
                                lim lt ,
                              fuzz-to
                                lim gt } } } } } } } } ,
          set {
            class nuc-prot ,
            descr {
              source {
                genome genomic ,
                org {
                  taxname "Batrachyla leptopus" ,
                  orgname {
                    mod {
                      {
                        subtype isolate ,
                        subname "BLLJ321" } } ,
                    lineage "Eukaryota; Metazoa; Chordata; Craniata;
 Vertebrata; Euteleostomi; Amphibia; Batrachia; Anura; Neobatrachia; Hyloidea;
 Batrachylidae; Batrachyla" ,
                    gcode 1 } } ,
                subtype {
                  {
                    subtype country ,
                    name "Chile" } ,
                  {
                    subtype lat-lon ,
                    name "43.93944444 S 72.36361111 W" } } } } ,
            seq-set {
              seq {
                id {
                  local
                    str "BLLJ321" } ,
                descr {
                  title "Batrachyla leptopus proopiomelanocortin (POMC) gene,
 partial" ,
                  molinfo {
                    biomol genomic } ,
                  user {
                    type
                      str "StructuredComment" ,
                    data {
                      {
                        label
                          str "StructuredCommentPrefix" ,
                        data
                          str "##Assembly-Data-START##" } ,
                      {
                        label
                          str "StructuredCommentSuffix" ,
                        data
                          str "##Assembly-Data-END##" } ,
                      {
                        label
                          str "Sequencing Technology" ,
                        data
                          str "Sanger dideoxy sequencing" } } } } ,
                inst {
                  repr raw ,
                  mol dna ,
                  length 565 ,
                  seq-data
                    ncbi2na 'F83B3D093908EB5EDE483452EFD7A83A9339051DDE004D282
C6D38947D67A0C2F6820A04916B263241064AF109A82332507154FFC17BD5672E10500644E3A43
F208209F48C85212C22B7CF73A047D63AA4052DA4200A2153C2BFD50B8E78A08B4D223715078B1
2088BEDE48BF8715E3141D208213A18498BEBA02543C0023682CC03934FF63A82B515021008CE8
0'H } ,
                annot {
                  {
                    data
                      ftable {
                        {
                          data
                            cdregion {
                              frame three ,
                              code {
                                id 1 } } ,
                          partial TRUE ,
                          product
                            whole
                              local
                                str "BLLJ321_1" ,
                          location
                            int {
                              from 0 ,
                              to 564 ,
                              strand plus ,
                              id
                                local
                                  str "BLLJ321" ,
                              fuzz-from
                                lim lt ,
                              fuzz-to
                                lim gt } } ,
                        {
                          data
                            gene {
                              locus "POMC" } ,
                          partial TRUE ,
                          location
                            int {
                              from 0 ,
                              to 564 ,
                              strand plus ,
                              id
                                local
                                  str "BLLJ321" ,
                              fuzz-from
                                lim lt ,
                              fuzz-to
                                lim gt } } } } } } ,
              seq {
                id {
                  local
                    str "BLLJ321_1" } ,
                descr {
                  molinfo {
                    biomol peptide ,
                    tech concept-trans ,
                    completeness no-ends } } ,
                inst {
                  repr raw ,
                  mol aa ,
                  length 188 ,
                  seq-data
                    ncbieaa "ECIQACKMVLSAESPVFPGNGHMQPLSENIRKYVMSHFRWNKFGRRNST
GSDSNNAGYKREDIANYPIFNLFPASDNQNAHDGNLEEEASDRPDSKRSYSMEHFRWGKPVGKKRRPIKVFPSDAEEE
SSEIYPTEYRRELSAEFDYPDTNSEEDMDDSELVESPIKKDRKYKMHHFRWEGPPKDKRYG" } ,
                annot {
                  {
                    data
                      ftable {
                        {
                          data
                            prot {
                              name {
                                "Proopiomelanocortin" } ,
                              desc "Proopiomelanocortin" } ,
                          partial TRUE ,
                          location
                            int {
                              from 0 ,
                              to 187 ,
                              id
                                local
                                  str "BLLJ321_1" ,
                              fuzz-from
                                lim lt ,
                              fuzz-to
                                lim gt } } } } } } } } ,
          set {
            class nuc-prot ,
            descr {
              source {
                genome genomic ,
                org {
                  taxname "Batrachyla leptopus" ,
                  orgname {
                    mod {
                      {
                        subtype isolate ,
                        subname "BLLJ322" } } ,
                    lineage "Eukaryota; Metazoa; Chordata; Craniata;
 Vertebrata; Euteleostomi; Amphibia; Batrachia; Anura; Neobatrachia; Hyloidea;
 Batrachylidae; Batrachyla" ,
                    gcode 1 } } ,
                subtype {
                  {
                    subtype country ,
                    name "Chile" } ,
                  {
                    subtype lat-lon ,
                    name "43.93944444 S 72.36361111 W" } } } } ,
            seq-set {
              seq {
                id {
                  local
                    str "BLLJ322" } ,
                descr {
                  title "Batrachyla leptopus proopiomelanocortin (POMC) gene,
 partial" ,
                  molinfo {
                    biomol genomic } ,
                  user {
                    type
                      str "StructuredComment" ,
                    data {
                      {
                        label
                          str "StructuredCommentPrefix" ,
                        data
                          str "##Assembly-Data-START##" } ,
                      {
                        label
                          str "StructuredCommentSuffix" ,
                        data
                          str "##Assembly-Data-END##" } ,
                      {
                        label
                          str "Sequencing Technology" ,
                        data
                          str "Sanger dideoxy sequencing" } } } } ,
                inst {
                  repr raw ,
                  mol dna ,
                  length 565 ,
                  seq-data
                    ncbi2na 'F83B3D093908EB5EDE483452EFD7A83A9339051DDE004D282
C6D38947D67A0C2F6820A04916B263241064AF109A82332507154FFC17BD5472E10500644E0A43
F2082C9F48485212C22B7CF73A047D63AA4052DA4200A2153C2BFD50B8E78A08B4D223715078B1
2088BEDE48BF8715E3141D208213A18498BEBA02543C0023682CC03934FF63A82B515021008C68
0'H } ,
                annot {
                  {
                    data
                      ftable {
                        {
                          data
                            cdregion {
                              frame three ,
                              code {
                                id 1 } } ,
                          partial TRUE ,
                          product
                            whole
                              local
                                str "BLLJ322_1" ,
                          location
                            int {
                              from 0 ,
                              to 564 ,
                              strand plus ,
                              id
                                local
                                  str "BLLJ322" ,
                              fuzz-from
                                lim lt ,
                              fuzz-to
                                lim gt } } ,
                        {
                          data
                            gene {
                              locus "POMC" } ,
                          partial TRUE ,
                          location
                            int {
                              from 0 ,
                              to 564 ,
                              strand plus ,
                              id
                                local
                                  str "BLLJ322" ,
                              fuzz-from
                                lim lt ,
                              fuzz-to
                                lim gt } } } } } } ,
              seq {
                id {
                  local
                    str "BLLJ322_1" } ,
                descr {
                  molinfo {
                    biomol peptide ,
                    tech concept-trans ,
                    completeness no-ends } } ,
                inst {
                  repr raw ,
                  mol aa ,
                  length 188 ,
                  seq-data
                    ncbieaa "ECIQACKMVLSAESPVFPGNGHMQPLSENIRKYVMSHFRWNKFGRRNST
GSDSNNAGYKREDIANYPIFNLFPTSDNQNAHEGNLEEVASDRPDSKRSYSMEHFRWGKPVGKKRRPIKVFPSDAEEE
SSEIYPTEYRRELSAEFDYPDTNSEEDMDDSELVESPIKKDRKYKMHHFRWEGPPKDKRYG" } ,
                annot {
                  {
                    data
                      ftable {
                        {
                          data
                            prot {
                              name {
                                "Proopiomelanocortin" } ,
                              desc "Proopiomelanocortin" } ,
                          partial TRUE ,
                          location
                            int {
                              from 0 ,
                              to 187 ,
                              id
                                local
                                  str "BLLJ322_1" ,
                              fuzz-from
                                lim lt ,
                              fuzz-to
                                lim gt } } } } } } } } ,
          set {
            class nuc-prot ,
            descr {
              source {
                genome genomic ,
                org {
                  taxname "Batrachyla leptopus" ,
                  orgname {
                    mod {
                      {
                        subtype isolate ,
                        subname "BLLJ323" } } ,
                    lineage "Eukaryota; Metazoa; Chordata; Craniata;
 Vertebrata; Euteleostomi; Amphibia; Batrachia; Anura; Neobatrachia; Hyloidea;
 Batrachylidae; Batrachyla" ,
                    gcode 1 } } ,
                subtype {
                  {
                    subtype country ,
                    name "Chile" } ,
                  {
                    subtype lat-lon ,
                    name "43.93944444 S 72.36361111 W" } } } } ,
            seq-set {
              seq {
                id {
                  local
                    str "BLLJ323" } ,
                descr {
                  title "Batrachyla leptopus proopiomelanocortin (POMC) gene,
 partial" ,
                  molinfo {
                    biomol genomic } ,
                  user {
                    type
                      str "StructuredComment" ,
                    data {
                      {
                        label
                          str "StructuredCommentPrefix" ,
                        data
                          str "##Assembly-Data-START##" } ,
                      {
                        label
                          str "StructuredCommentSuffix" ,
                        data
                          str "##Assembly-Data-END##" } ,
                      {
                        label
                          str "Sequencing Technology" ,
                        data
                          str "Sanger dideoxy sequencing" } } } } ,
                inst {
                  repr raw ,
                  mol dna ,
                  length 565 ,
                  seq-data
                    ncbi2na 'F83B3D093908EB5EDE483452EFD7A83A9339051DDE004D282
C6D38947D67A0C2F6820A04916B263241064AF109A82332507154FFC17BD5672E10500644E3A43
F208209F48C85212C22B7CF73A047D63AA4052DA4200A2153C2BFD50B8E78A08B4D223715078B1
2088BEDE48BF8715E3141D008213A18498BEBA02543C0023682CC03934FF63A82B515021008CE8
0'H } ,
                annot {
                  {
                    data
                      ftable {
                        {
                          data
                            cdregion {
                              frame three ,
                              code {
                                id 1 } } ,
                          partial TRUE ,
                          product
                            whole
                              local
                                str "BLLJ323_1" ,
                          location
                            int {
                              from 0 ,
                              to 564 ,
                              strand plus ,
                              id
                                local
                                  str "BLLJ323" ,
                              fuzz-from
                                lim lt ,
                              fuzz-to
                                lim gt } } ,
                        {
                          data
                            gene {
                              locus "POMC" } ,
                          partial TRUE ,
                          location
                            int {
                              from 0 ,
                              to 564 ,
                              strand plus ,
                              id
                                local
                                  str "BLLJ323" ,
                              fuzz-from
                                lim lt ,
                              fuzz-to
                                lim gt } } } } } } ,
              seq {
                id {
                  local
                    str "BLLJ323_1" } ,
                descr {
                  molinfo {
                    biomol peptide ,
                    tech concept-trans ,
                    completeness no-ends } } ,
                inst {
                  repr raw ,
                  mol aa ,
                  length 188 ,
                  seq-data
                    ncbieaa "ECIQACKMVLSAESPVFPGNGHMQPLSENIRKYVMSHFRWNKFGRRNST
GSDSNNAGYKREDIANYPIFNLFPASDNQNAHDGNLEEEASDRPDSKRSYSMEHFRWGKPVGKKRRPIKVFPSDAEEE
SSEIYPTEYRRELSAEFDYPDTNSKEDMDDSELVESPIKKDRKYKMHHFRWEGPPKDKRYG" } ,
                annot {
                  {
                    data
                      ftable {
                        {
                          data
                            prot {
                              name {
                                "Proopiomelanocortin" } ,
                              desc "Proopiomelanocortin" } ,
                          partial TRUE ,
                          location
                            int {
                              from 0 ,
                              to 187 ,
                              id
                                local
                                  str "BLLJ323_1" ,
                              fuzz-from
                                lim lt ,
                              fuzz-to
                                lim gt } } } } } } } } ,
          set {
            class nuc-prot ,
            descr {
              source {
                genome genomic ,
                org {
                  taxname "Batrachyla leptopus" ,
                  orgname {
                    mod {
                      {
                        subtype isolate ,
                        subname "BLQU092" } } ,
                    lineage "Eukaryota; Metazoa; Chordata; Craniata;
 Vertebrata; Euteleostomi; Amphibia; Batrachia; Anura; Neobatrachia; Hyloidea;
 Batrachylidae; Batrachyla" ,
                    gcode 1 } } ,
                subtype {
                  {
                    subtype country ,
                    name "Chile" } ,
                  {
                    subtype lat-lon ,
                    name "44.37694444 S 72.54138889 W" } } } } ,
            seq-set {
              seq {
                id {
                  local
                    str "BLQU092" } ,
                descr {
                  title "Batrachyla leptopus proopiomelanocortin (POMC) gene,
 partial" ,
                  molinfo {
                    biomol genomic } ,
                  user {
                    type
                      str "StructuredComment" ,
                    data {
                      {
                        label
                          str "StructuredCommentPrefix" ,
                        data
                          str "##Assembly-Data-START##" } ,
                      {
                        label
                          str "StructuredCommentSuffix" ,
                        data
                          str "##Assembly-Data-END##" } ,
                      {
                        label
                          str "Sequencing Technology" ,
                        data
                          str "Sanger dideoxy sequencing" } } } } ,
                inst {
                  repr raw ,
                  mol dna ,
                  length 565 ,
                  seq-data
                    ncbi2na 'F83B3D093908EB5EDE483452EFD7A83A9339051DDE004D282
C6D38947D67A0C2F6820A04916B263241064AF109A82332507154FFC17BD5672E10500644E3A43
F208209F48C85212C22B7CF73A047D63AA4052DA4200A2153C2BFD50B8E78A08B4D223715078B1
2088BEDE48BF8715E3141D208213A18498BEBA02543C0023682CC03934FF63A82B515021008C68
0'H } ,
                annot {
                  {
                    data
                      ftable {
                        {
                          data
                            cdregion {
                              frame three ,
                              code {
                                id 1 } } ,
                          partial TRUE ,
                          product
                            whole
                              local
                                str "BLQU092_1" ,
                          location
                            int {
                              from 0 ,
                              to 564 ,
                              strand plus ,
                              id
                                local
                                  str "BLQU092" ,
                              fuzz-from
                                lim lt ,
                              fuzz-to
                                lim gt } } ,
                        {
                          data
                            gene {
                              locus "POMC" } ,
                          partial TRUE ,
                          location
                            int {
                              from 0 ,
                              to 564 ,
                              strand plus ,
                              id
                                local
                                  str "BLQU092" ,
                              fuzz-from
                                lim lt ,
                              fuzz-to
                                lim gt } } } } } } ,
              seq {
                id {
                  local
                    str "BLQU092_1" } ,
                descr {
                  molinfo {
                    biomol peptide ,
                    tech concept-trans ,
                    completeness no-ends } } ,
                inst {
                  repr raw ,
                  mol aa ,
                  length 188 ,
                  seq-data
                    ncbieaa "ECIQACKMVLSAESPVFPGNGHMQPLSENIRKYVMSHFRWNKFGRRNST
GSDSNNAGYKREDIANYPIFNLFPASDNQNAHDGNLEEEASDRPDSKRSYSMEHFRWGKPVGKKRRPIKVFPSDAEEE
SSEIYPTEYRRELSAEFDYPDTNSEEDMDDSELVESPIKKDRKYKMHHFRWEGPPKDKRYG" } ,
                annot {
                  {
                    data
                      ftable {
                        {
                          data
                            prot {
                              name {
                                "Proopiomelanocortin" } ,
                              desc "Proopiomelanocortin" } ,
                          partial TRUE ,
                          location
                            int {
                              from 0 ,
                              to 187 ,
                              id
                                local
                                  str "BLQU092_1" ,
                              fuzz-from
                                lim lt ,
                              fuzz-to
                                lim gt } } } } } } } } ,
          set {
            class nuc-prot ,
            descr {
              source {
                genome genomic ,
                org {
                  taxname "Batrachyla leptopus" ,
                  orgname {
                    mod {
                      {
                        subtype isolate ,
                        subname "BLEA061" } } ,
                    lineage "Eukaryota; Metazoa; Chordata; Craniata;
 Vertebrata; Euteleostomi; Amphibia; Batrachia; Anura; Neobatrachia; Hyloidea;
 Batrachylidae; Batrachyla" ,
                    gcode 1 } } ,
                subtype {
                  {
                    subtype country ,
                    name "Chile" } ,
                  {
                    subtype lat-lon ,
                    name "42.89444444 S 72.46833333 W" } } } } ,
            seq-set {
              seq {
                id {
                  local
                    str "BLEA061" } ,
                descr {
                  title "Batrachyla leptopus proopiomelanocortin (POMC) gene,
 partial" ,
                  molinfo {
                    biomol genomic } ,
                  user {
                    type
                      str "StructuredComment" ,
                    data {
                      {
                        label
                          str "StructuredCommentPrefix" ,
                        data
                          str "##Assembly-Data-START##" } ,
                      {
                        label
                          str "StructuredCommentSuffix" ,
                        data
                          str "##Assembly-Data-END##" } ,
                      {
                        label
                          str "Sequencing Technology" ,
                        data
                          str "Sanger dideoxy sequencing" } } } } ,
                inst {
                  repr raw ,
                  mol dna ,
                  length 565 ,
                  seq-data
                    ncbi2na 'F83B3D093908EB5EDE483452EFD7A83A9339051DDE004D282
C6D38947D67A0C2F6820A04916B263241064AF109A82332507154FFC17BD5672E10500644E3A43
F208209F48C85212C22B7CF73A047D63AA4052DA4200A2153C2BFD50B8E78A08B4D223715078B1
2088BEDE48BF8715E3141D208213A18498BEBA02543C0023682CC03934FF63A82B515021008C68
0'H } ,
                annot {
                  {
                    data
                      ftable {
                        {
                          data
                            cdregion {
                              frame three ,
                              code {
                                id 1 } } ,
                          partial TRUE ,
                          product
                            whole
                              local
                                str "BLEA061_1" ,
                          location
                            int {
                              from 0 ,
                              to 564 ,
                              strand plus ,
                              id
                                local
                                  str "BLEA061" ,
                              fuzz-from
                                lim lt ,
                              fuzz-to
                                lim gt } } ,
                        {
                          data
                            gene {
                              locus "POMC" } ,
                          partial TRUE ,
                          location
                            int {
                              from 0 ,
                              to 564 ,
                              strand plus ,
                              id
                                local
                                  str "BLEA061" ,
                              fuzz-from
                                lim lt ,
                              fuzz-to
                                lim gt } } } } } } ,
              seq {
                id {
                  local
                    str "BLEA061_1" } ,
                descr {
                  molinfo {
                    biomol peptide ,
                    tech concept-trans ,
                    completeness no-ends } } ,
                inst {
                  repr raw ,
                  mol aa ,
                  length 188 ,
                  seq-data
                    ncbieaa "ECIQACKMVLSAESPVFPGNGHMQPLSENIRKYVMSHFRWNKFGRRNST
GSDSNNAGYKREDIANYPIFNLFPASDNQNAHDGNLEEEASDRPDSKRSYSMEHFRWGKPVGKKRRPIKVFPSDAEEE
SSEIYPTEYRRELSAEFDYPDTNSEEDMDDSELVESPIKKDRKYKMHHFRWEGPPKDKRYG" } ,
                annot {
                  {
                    data
                      ftable {
                        {
                          data
                            prot {
                              name {
                                "Proopiomelanocortin" } ,
                              desc "Proopiomelanocortin" } ,
                          partial TRUE ,
                          location
                            int {
                              from 0 ,
                              to 187 ,
                              id
                                local
                                  str "BLEA061_1" ,
                              fuzz-from
                                lim lt ,
                              fuzz-to
                                lim gt } } } } } } } } ,
          set {
            class nuc-prot ,
            descr {
              source {
                genome genomic ,
                org {
                  taxname "Batrachyla leptopus" ,
                  orgname {
                    mod {
                      {
                        subtype isolate ,
                        subname "BLEA058" } } ,
                    lineage "Eukaryota; Metazoa; Chordata; Craniata;
 Vertebrata; Euteleostomi; Amphibia; Batrachia; Anura; Neobatrachia; Hyloidea;
 Batrachylidae; Batrachyla" ,
                    gcode 1 } } ,
                subtype {
                  {
                    subtype country ,
                    name "Chile" } ,
                  {
                    subtype lat-lon ,
                    name "42.89444444 S 72.46833333 W" } } } } ,
            seq-set {
              seq {
                id {
                  local
                    str "BLEA058" } ,
                descr {
                  title "Batrachyla leptopus proopiomelanocortin (POMC) gene,
 partial" ,
                  molinfo {
                    biomol genomic } ,
                  user {
                    type
                      str "StructuredComment" ,
                    data {
                      {
                        label
                          str "StructuredCommentPrefix" ,
                        data
                          str "##Assembly-Data-START##" } ,
                      {
                        label
                          str "StructuredCommentSuffix" ,
                        data
                          str "##Assembly-Data-END##" } ,
                      {
                        label
                          str "Sequencing Technology" ,
                        data
                          str "Sanger dideoxy sequencing" } } } } ,
                inst {
                  repr raw ,
                  mol dna ,
                  length 565 ,
                  seq-data
                    ncbi2na 'F83B3D093908EB5EDE483452EFD7A83A8339051DDE004D282
C6D38947D67A0C2F6820A04916B263241064AF109A82332507154FFC17BD5472E10500644E0A43
F2082C9F48485212C22B7CF73A047D63AA4052DA4200A2153C2BFD50B8E78A08B4D223715078B1
2088BEDE48BF8715E3141D208213A18498BEBA02543C0023682CC03934FF63A82B515021008C68
0'H } ,
                annot {
                  {
                    data
                      ftable {
                        {
                          data
                            cdregion {
                              frame three ,
                              code {
                                id 1 } } ,
                          partial TRUE ,
                          product
                            whole
                              local
                                str "BLEA058_1" ,
                          location
                            int {
                              from 0 ,
                              to 564 ,
                              strand plus ,
                              id
                                local
                                  str "BLEA058" ,
                              fuzz-from
                                lim lt ,
                              fuzz-to
                                lim gt } } ,
                        {
                          data
                            gene {
                              locus "POMC" } ,
                          partial TRUE ,
                          location
                            int {
                              from 0 ,
                              to 564 ,
                              strand plus ,
                              id
                                local
                                  str "BLEA058" ,
                              fuzz-from
                                lim lt ,
                              fuzz-to
                                lim gt } } } } } } ,
              seq {
                id {
                  local
                    str "BLEA058_1" } ,
                descr {
                  molinfo {
                    biomol peptide ,
                    tech concept-trans ,
                    completeness no-ends } } ,
                inst {
                  repr raw ,
                  mol aa ,
                  length 188 ,
                  seq-data
                    ncbieaa "ECIQACKMVLSAESPVFPGNGNMQPLSENIRKYVMSHFRWNKFGRRNST
GSDSNNAGYKREDIANYPIFNLFPTSDNQNAHEGNLEEVASDRPDSKRSYSMEHFRWGKPVGKKRRPIKVFPSDAEEE
SSEIYPTEYRRELSAEFDYPDTNSEEDMDDSELVESPIKKDRKYKMHHFRWEGPPKDKRYG" } ,
                annot {
                  {
                    data
                      ftable {
                        {
                          data
                            prot {
                              name {
                                "Proopiomelanocortin" } ,
                              desc "Proopiomelanocortin" } ,
                          partial TRUE ,
                          location
                            int {
                              from 0 ,
                              to 187 ,
                              id
                                local
                                  str "BLEA058_1" ,
                              fuzz-from
                                lim lt ,
                              fuzz-to
                                lim gt } } } } } } } } ,
          set {
            class nuc-prot ,
            descr {
              source {
                genome genomic ,
                org {
                  taxname "Batrachyla leptopus" ,
                  orgname {
                    mod {
                      {
                        subtype isolate ,
                        subname "BLEA060" } } ,
                    lineage "Eukaryota; Metazoa; Chordata; Craniata;
 Vertebrata; Euteleostomi; Amphibia; Batrachia; Anura; Neobatrachia; Hyloidea;
 Batrachylidae; Batrachyla" ,
                    gcode 1 } } ,
                subtype {
                  {
                    subtype country ,
                    name "Chile" } ,
                  {
                    subtype lat-lon ,
                    name "42.89444444 S 72.46833333 W" } } } } ,
            seq-set {
              seq {
                id {
                  local
                    str "BLEA060" } ,
                descr {
                  title "Batrachyla leptopus proopiomelanocortin (POMC) gene,
 partial" ,
                  molinfo {
                    biomol genomic } ,
                  user {
                    type
                      str "StructuredComment" ,
                    data {
                      {
                        label
                          str "StructuredCommentPrefix" ,
                        data
                          str "##Assembly-Data-START##" } ,
                      {
                        label
                          str "StructuredCommentSuffix" ,
                        data
                          str "##Assembly-Data-END##" } ,
                      {
                        label
                          str "Sequencing Technology" ,
                        data
                          str "Sanger dideoxy sequencing" } } } } ,
                inst {
                  repr raw ,
                  mol dna ,
                  length 565 ,
                  seq-data
                    ncbi2na 'F83B3D093908EB5EDE483452EFD7A83A9339051DDE004D282
C6D38947D67A0C2F6820A04916B263241064AF109A82332507154FFC17BD5672E10500644E3A43
F208209F48C85212C22B7CF73A047D63AA4052DA4200A2153C2BFD50B8E78A08B4D223715078B1
2088BEDE48BF8715E3141D208213A18498BEBA02543C0023682CC03934FF63A82B515021008C68
0'H } ,
                annot {
                  {
                    data
                      ftable {
                        {
                          data
                            cdregion {
                              frame three ,
                              code {
                                id 1 } } ,
                          partial TRUE ,
                          product
                            whole
                              local
                                str "BLEA060_1" ,
                          location
                            int {
                              from 0 ,
                              to 564 ,
                              strand plus ,
                              id
                                local
                                  str "BLEA060" ,
                              fuzz-from
                                lim lt ,
                              fuzz-to
                                lim gt } } ,
                        {
                          data
                            gene {
                              locus "POMC" } ,
                          partial TRUE ,
                          location
                            int {
                              from 0 ,
                              to 564 ,
                              strand plus ,
                              id
                                local
                                  str "BLEA060" ,
                              fuzz-from
                                lim lt ,
                              fuzz-to
                                lim gt } } } } } } ,
              seq {
                id {
                  local
                    str "BLEA060_1" } ,
                descr {
                  molinfo {
                    biomol peptide ,
                    tech concept-trans ,
                    completeness no-ends } } ,
                inst {
                  repr raw ,
                  mol aa ,
                  length 188 ,
                  seq-data
                    ncbieaa "ECIQACKMVLSAESPVFPGNGHMQPLSENIRKYVMSHFRWNKFGRRNST
GSDSNNAGYKREDIANYPIFNLFPASDNQNAHDGNLEEEASDRPDSKRSYSMEHFRWGKPVGKKRRPIKVFPSDAEEE
SSEIYPTEYRRELSAEFDYPDTNSEEDMDDSELVESPIKKDRKYKMHHFRWEGPPKDKRYG" } ,
                annot {
                  {
                    data
                      ftable {
                        {
                          data
                            prot {
                              name {
                                "Proopiomelanocortin" } ,
                              desc "Proopiomelanocortin" } ,
                          partial TRUE ,
                          location
                            int {
                              from 0 ,
                              to 187 ,
                              id
                                local
                                  str "BLEA060_1" ,
                              fuzz-from
                                lim lt ,
                              fuzz-to
                                lim gt } } } } } } } } ,
          set {
            class nuc-prot ,
            descr {
              source {
                genome genomic ,
                org {
                  taxname "Batrachyla leptopus" ,
                  orgname {
                    mod {
                      {
                        subtype isolate ,
                        subname "BLEA062" } } ,
                    lineage "Eukaryota; Metazoa; Chordata; Craniata;
 Vertebrata; Euteleostomi; Amphibia; Batrachia; Anura; Neobatrachia; Hyloidea;
 Batrachylidae; Batrachyla" ,
                    gcode 1 } } ,
                subtype {
                  {
                    subtype country ,
                    name "Chile" } ,
                  {
                    subtype lat-lon ,
                    name "42.89444444 S 72.46833333 W" } } } } ,
            seq-set {
              seq {
                id {
                  local
                    str "BLEA062" } ,
                descr {
                  title "Batrachyla leptopus proopiomelanocortin (POMC) gene,
 partial" ,
                  molinfo {
                    biomol genomic } ,
                  user {
                    type
                      str "StructuredComment" ,
                    data {
                      {
                        label
                          str "StructuredCommentPrefix" ,
                        data
                          str "##Assembly-Data-START##" } ,
                      {
                        label
                          str "StructuredCommentSuffix" ,
                        data
                          str "##Assembly-Data-END##" } ,
                      {
                        label
                          str "Sequencing Technology" ,
                        data
                          str "Sanger dideoxy sequencing" } } } } ,
                inst {
                  repr raw ,
                  mol dna ,
                  length 565 ,
                  seq-data
                    ncbi2na 'F83B3D093908EB5EDE483452EFD7A83A9339051DDE004D282
C6D38947D67A0C2F6820A04916B263241064AF109A82332507154FFC17BD5472E10500644E0A43
F2082C9F48485212C22B7CF73A047D63AA4052DA4200A2153C2BFD50B8E78A08B4D223715078B1
2088BEDE48BF8715E3141D208213A18498BEBA02543C0023682CC03934FF63A82B515021008C68
0'H } ,
                annot {
                  {
                    data
                      ftable {
                        {
                          data
                            cdregion {
                              frame three ,
                              code {
                                id 1 } } ,
                          partial TRUE ,
                          product
                            whole
                              local
                                str "BLEA062_1" ,
                          location
                            int {
                              from 0 ,
                              to 564 ,
                              strand plus ,
                              id
                                local
                                  str "BLEA062" ,
                              fuzz-from
                                lim lt ,
                              fuzz-to
                                lim gt } } ,
                        {
                          data
                            gene {
                              locus "POMC" } ,
                          partial TRUE ,
                          location
                            int {
                              from 0 ,
                              to 564 ,
                              strand plus ,
                              id
                                local
                                  str "BLEA062" ,
                              fuzz-from
                                lim lt ,
                              fuzz-to
                                lim gt } } } } } } ,
              seq {
                id {
                  local
                    str "BLEA062_1" } ,
                descr {
                  molinfo {
                    biomol peptide ,
                    tech concept-trans ,
                    completeness no-ends } } ,
                inst {
                  repr raw ,
                  mol aa ,
                  length 188 ,
                  seq-data
                    ncbieaa "ECIQACKMVLSAESPVFPGNGHMQPLSENIRKYVMSHFRWNKFGRRNST
GSDSNNAGYKREDIANYPIFNLFPTSDNQNAHEGNLEEVASDRPDSKRSYSMEHFRWGKPVGKKRRPIKVFPSDAEEE
SSEIYPTEYRRELSAEFDYPDTNSEEDMDDSELVESPIKKDRKYKMHHFRWEGPPKDKRYG" } ,
                annot {
                  {
                    data
                      ftable {
                        {
                          data
                            prot {
                              name {
                                "Proopiomelanocortin" } ,
                              desc "Proopiomelanocortin" } ,
                          partial TRUE ,
                          location
                            int {
                              from 0 ,
                              to 187 ,
                              id
                                local
                                  str "BLEA062_1" ,
                              fuzz-from
                                lim lt ,
                              fuzz-to
                                lim gt } } } } } } } } ,
          set {
            class nuc-prot ,
            descr {
              source {
                genome genomic ,
                org {
                  taxname "Batrachyla leptopus" ,
                  orgname {
                    mod {
                      {
                        subtype isolate ,
                        subname "BLEA063" } } ,
                    lineage "Eukaryota; Metazoa; Chordata; Craniata;
 Vertebrata; Euteleostomi; Amphibia; Batrachia; Anura; Neobatrachia; Hyloidea;
 Batrachylidae; Batrachyla" ,
                    gcode 1 } } ,
                subtype {
                  {
                    subtype country ,
                    name "Chile" } ,
                  {
                    subtype lat-lon ,
                    name "42.89444444 S 72.46833333 W" } } } } ,
            seq-set {
              seq {
                id {
                  local
                    str "BLEA063" } ,
                descr {
                  title "Batrachyla leptopus proopiomelanocortin (POMC) gene,
 partial" ,
                  molinfo {
                    biomol genomic } ,
                  user {
                    type
                      str "StructuredComment" ,
                    data {
                      {
                        label
                          str "StructuredCommentPrefix" ,
                        data
                          str "##Assembly-Data-START##" } ,
                      {
                        label
                          str "StructuredCommentSuffix" ,
                        data
                          str "##Assembly-Data-END##" } ,
                      {
                        label
                          str "Sequencing Technology" ,
                        data
                          str "Sanger dideoxy sequencing" } } } } ,
                inst {
                  repr raw ,
                  mol dna ,
                  length 565 ,
                  seq-data
                    ncbi2na 'F83B3D093908EB5EDE483452EFD7A83A9339051DDE004D282
C6D38947D67A0C2F6820A04916B263241064AF109A82332507154FFC17BD5672E10500644E3A43
F208209F48C85212C22B7CF73A047D63AA4052DA4200A2153C2BFD50B8E78A08B4D223715078B1
2088BEDE48BF8715E3141D208213A18498BEBA02543C0023682CC03934FF63A82B515021008C68
0'H } ,
                annot {
                  {
                    data
                      ftable {
                        {
                          data
                            cdregion {
                              frame three ,
                              code {
                                id 1 } } ,
                          partial TRUE ,
                          product
                            whole
                              local
                                str "BLEA063_1" ,
                          location
                            int {
                              from 0 ,
                              to 564 ,
                              strand plus ,
                              id
                                local
                                  str "BLEA063" ,
                              fuzz-from
                                lim lt ,
                              fuzz-to
                                lim gt } } ,
                        {
                          data
                            gene {
                              locus "POMC" } ,
                          partial TRUE ,
                          location
                            int {
                              from 0 ,
                              to 564 ,
                              strand plus ,
                              id
                                local
                                  str "BLEA063" ,
                              fuzz-from
                                lim lt ,
                              fuzz-to
                                lim gt } } } } } } ,
              seq {
                id {
                  local
                    str "BLEA063_1" } ,
                descr {
                  molinfo {
                    biomol peptide ,
                    tech concept-trans ,
                    completeness no-ends } } ,
                inst {
                  repr raw ,
                  mol aa ,
                  length 188 ,
                  seq-data
                    ncbieaa "ECIQACKMVLSAESPVFPGNGHMQPLSENIRKYVMSHFRWNKFGRRNST
GSDSNNAGYKREDIANYPIFNLFPASDNQNAHDGNLEEEASDRPDSKRSYSMEHFRWGKPVGKKRRPIKVFPSDAEEE
SSEIYPTEYRRELSAEFDYPDTNSEEDMDDSELVESPIKKDRKYKMHHFRWEGPPKDKRYG" } ,
                annot {
                  {
                    data
                      ftable {
                        {
                          data
                            prot {
                              name {
                                "Proopiomelanocortin" } ,
                              desc "Proopiomelanocortin" } ,
                          partial TRUE ,
                          location
                            int {
                              from 0 ,
                              to 187 ,
                              id
                                local
                                  str "BLEA063_1" ,
                              fuzz-from
                                lim lt ,
                              fuzz-to
                                lim gt } } } } } } } } ,
          set {
            class nuc-prot ,
            descr {
              source {
                genome genomic ,
                org {
                  taxname "Batrachyla leptopus" ,
                  orgname {
                    mod {
                      {
                        subtype isolate ,
                        subname "BLEA066" } } ,
                    lineage "Eukaryota; Metazoa; Chordata; Craniata;
 Vertebrata; Euteleostomi; Amphibia; Batrachia; Anura; Neobatrachia; Hyloidea;
 Batrachylidae; Batrachyla" ,
                    gcode 1 } } ,
                subtype {
                  {
                    subtype country ,
                    name "Chile" } ,
                  {
                    subtype lat-lon ,
                    name "42.89444444 S 72.46833333 W" } } } } ,
            seq-set {
              seq {
                id {
                  local
                    str "BLEA066" } ,
                descr {
                  title "Batrachyla leptopus proopiomelanocortin (POMC) gene,
 partial" ,
                  molinfo {
                    biomol genomic } ,
                  user {
                    type
                      str "StructuredComment" ,
                    data {
                      {
                        label
                          str "StructuredCommentPrefix" ,
                        data
                          str "##Assembly-Data-START##" } ,
                      {
                        label
                          str "StructuredCommentSuffix" ,
                        data
                          str "##Assembly-Data-END##" } ,
                      {
                        label
                          str "Sequencing Technology" ,
                        data
                          str "Sanger dideoxy sequencing" } } } } ,
                inst {
                  repr raw ,
                  mol dna ,
                  length 565 ,
                  seq-data
                    ncbi2na 'F83B3D093908EB5EDE483452EFD7A83A9339051DDE004D282
C6D38947D67A0C2F6820A04916B263241064AF109A82332507154FFC17BD5472E10500644E0A43
F2082C9F48485212C22B7CF73A047D63AA4052DA4200A2153C2BFD50B8E78A08B4D223715078B1
2088BEDE48BF8715E3141D208213A18498BEBA02543C0023682CC03934FF63A82B515021008C68
0'H } ,
                annot {
                  {
                    data
                      ftable {
                        {
                          data
                            cdregion {
                              frame three ,
                              code {
                                id 1 } } ,
                          partial TRUE ,
                          product
                            whole
                              local
                                str "BLEA066_1" ,
                          location
                            int {
                              from 0 ,
                              to 564 ,
                              strand plus ,
                              id
                                local
                                  str "BLEA066" ,
                              fuzz-from
                                lim lt ,
                              fuzz-to
                                lim gt } } ,
                        {
                          data
                            gene {
                              locus "POMC" } ,
                          partial TRUE ,
                          location
                            int {
                              from 0 ,
                              to 564 ,
                              strand plus ,
                              id
                                local
                                  str "BLEA066" ,
                              fuzz-from
                                lim lt ,
                              fuzz-to
                                lim gt } } } } } } ,
              seq {
                id {
                  local
                    str "BLEA066_1" } ,
                descr {
                  molinfo {
                    biomol peptide ,
                    tech concept-trans ,
                    completeness no-ends } } ,
                inst {
                  repr raw ,
                  mol aa ,
                  length 188 ,
                  seq-data
                    ncbieaa "ECIQACKMVLSAESPVFPGNGHMQPLSENIRKYVMSHFRWNKFGRRNST
GSDSNNAGYKREDIANYPIFNLFPTSDNQNAHEGNLEEVASDRPDSKRSYSMEHFRWGKPVGKKRRPIKVFPSDAEEE
SSEIYPTEYRRELSAEFDYPDTNSEEDMDDSELVESPIKKDRKYKMHHFRWEGPPKDKRYG" } ,
                annot {
                  {
                    data
                      ftable {
                        {
                          data
                            prot {
                              name {
                                "Proopiomelanocortin" } ,
                              desc "Proopiomelanocortin" } ,
                          partial TRUE ,
                          location
                            int {
                              from 0 ,
                              to 187 ,
                              id
                                local
                                  str "BLEA066_1" ,
                              fuzz-from
                                lim lt ,
                              fuzz-to
                                lim gt } } } } } } } } ,
          set {
            class nuc-prot ,
            descr {
              source {
                genome genomic ,
                org {
                  taxname "Batrachyla leptopus" ,
                  orgname {
                    mod {
                      {
                        subtype isolate ,
                        subname "BLEA067" } } ,
                    lineage "Eukaryota; Metazoa; Chordata; Craniata;
 Vertebrata; Euteleostomi; Amphibia; Batrachia; Anura; Neobatrachia; Hyloidea;
 Batrachylidae; Batrachyla" ,
                    gcode 1 } } ,
                subtype {
                  {
                    subtype country ,
                    name "Chile" } ,
                  {
                    subtype lat-lon ,
                    name "42.89444444 S 72.46833333 W" } } } } ,
            seq-set {
              seq {
                id {
                  local
                    str "BLEA067" } ,
[truncated: 363,918 more chars]
