# Supplementary material for: Phylogeographic analysis and species distribution modelling of the wood frog Batrachyla leptopus (Batrachylidae) reveal interglacial diversification in south western Patagonia
Source: PeerJ. 2020 Oct 6;8:e9980. doi: 10.7717/peerj.9980 (PMC7546244; doi:10.7717/peerj.9980)
Supplement: Supplemental Information 4 [file peerj-08-9980-s004.zip › GenBankmk507982mk508662/COI.sqn]

Seq-submit ::= {
  sub {
    contact {
      contact {
        name
          name {
            last "Suarez-Villota" ,
            first "Elkin" ,
            initials "E.Y." } ,
        affil
          std {
            affil "Universidad Austral de Chile" ,
            div "Instituto de Ciencias Marinas y Limnologicas" ,
            city "Valdivia" ,
            sub "Region de los Rios" ,
            country "Chile" ,
            street "Edificio Emilio Pugin S/N, subsuelo, Campus Isla Teja" ,
            email "esuarezv@gmail.com" ,
            phone "56982634147" ,
            postal-code "5090000" } } } ,
    cit {
      authors {
        names
          std {
            {
              name
                name {
                  last "Nunez" ,
                  first "Jose" ,
                  initials "J.J." } } ,
            {
              name
                name {
                  last "Suarez-Villota" ,
                  first "Elkin" ,
                  initials "E.Y." } } ,
            {
              name
                name {
                  last "Quercia" ,
                  first "Camila" ,
                  initials "C.A." } } ,
            {
              name
                name {
                  last "Olivares" ,
                  first "Angel" ,
                  initials "A.P." } } ,
            {
              name
                name {
                  last "Sites" ,
                  first "Jack" ,
                  initials "J.W." } } } ,
        affil
          std {
            affil "Universidad Austral de Chile" ,
            div "Instituto de Ciencias Marinas y Limnologicas" ,
            city "Valdivia" ,
            sub "Region de los Rios" ,
            country "Chile" ,
            street "Edificio Emilio Pugin S/N, subsuelo, Campus Isla Teja" ,
            postal-code "5090000" } } ,
      date
        std {
          year 2019 ,
          month 2 ,
          day 8 } } ,
    hup TRUE ,
    reldate
      std {
        year 2020 ,
        month 2 ,
        day 28 } ,
    subtype new ,
    tool "Sequin 15.50 - MAC 386 on OS 10.6" } ,
  data
    entrys {
      set {
        class phy-set ,
        descr {
          pub {
            pub {
              gen {
                cit "Unpublished" ,
                authors {
                  names
                    std {
                      {
                        name
                          name {
                            last "Nunez" ,
                            first "Jose" ,
                            initials "J.J." } } ,
                      {
                        name
                          name {
                            last "Suarez-Villota" ,
                            first "Elkin" ,
                            initials "E.Y." } } ,
                      {
                        name
                          name {
                            last "Quercia" ,
                            first "Camila" ,
                            initials "C.A." } } ,
                      {
                        name
                          name {
                            last "Olivares" ,
                            first "Angel" ,
                            initials "A.P." } } ,
                      {
                        name
                          name {
                            last "Sites" ,
                            first "Jack" ,
                            initials "J.W." } } } ,
                  affil
                    std {
                      affil "Universidad Austral de Chile" ,
                      div "Instituto de Ciencias Marinas y Limnologicas" ,
                      city "Valdivia" ,
                      sub "Region de los Rios" ,
                      country "Chile" ,
                      street "Edificio Emilio Pugin S/N, subsuelo, Campus Isla
 Teja" ,
                      postal-code "5090000" } } ,
                title "Old but not so much: phylogeography of the wood frog
 Batrachyla leptopus (Batrachylidae) reveals diversification patterns
 consistent with interglacial diversification in south western Patagonia" } } } ,
          user {
            type
              str "NcbiCleanup" ,
            data {
              {
                label
                  str "method" ,
                data
                  str "SequinCleanup" } ,
              {
                label
                  str "version" ,
                data
                  int 8 } ,
              {
                label
                  str "month" ,
                data
                  int 2 } ,
              {
                label
                  str "day" ,
                data
                  int 8 } ,
              {
                label
                  str "year" ,
                data
                  int 2019 } } } ,
          create-date
            std {
              year 2019 ,
              month 2 ,
              day 8 } } ,
        seq-set {
          set {
            class nuc-prot ,
            descr {
              source {
                genome mitochondrion ,
                org {
                  taxname "Bactrachyla taeniata" ,
                  orgname {
                    mod {
                      {
                        subtype isolate ,
                        subname "BTMA846" } ,
                      {
                        subtype specimen-voucher ,
                        subname "ICMLH0312" } } ,
                    lineage "Eukaryota; Metazoa; Chordata; Craniata;
 Vertebrata; Euteleostomi; Amphibia; Batrachia; Anura; Neobatrachia; Hyloidea;
 Batrachylidae; Batrachyla" ,
                    mgcode 2 } } ,
                subtype {
                  {
                    subtype country ,
                    name "Chile" } ,
                  {
                    subtype lat-lon ,
                    name "39.66964722 S 72.92111111 W" } } } } ,
            seq-set {
              seq {
                id {
                  local
                    str "BTMA846" } ,
                descr {
                  title "Bactrachyla taeniata cytochrome oxidase subunit I
 (COI) gene, partial cds; mitochondrial" ,
                  molinfo {
                    biomol genomic } ,
                  user {
                    type
                      str "StructuredComment" ,
                    data {
                      {
                        label
                          str "StructuredCommentPrefix" ,
                        data
                          str "##Assembly-Data-START##" } ,
                      {
                        label
                          str "StructuredCommentSuffix" ,
                        data
                          str "##Assembly-Data-END##" } ,
                      {
                        label
                          str "Sequencing Technology" ,
                        data
                          str "Sanger dideoxy sequencing" } } } } ,
                inst {
                  repr raw ,
                  mol dna ,
                  length 594 ,
                  seq-data
                    ncbi2na '595C2DF78D62583C252568DDD72B8E340FCC3B8DB8595397F
B4C3FFFCCB0E50F30FA28FEB0F872F5FC30FAE55A3324FD768C0C3309FF87DD554D3DF1F7DF974
9E9B209EA92816AE04B335577E5A83F27465A55D6D87C1CFFF5F117A4AEFDF73DFAE5341FCF106
3DF0CE01553738443140555DFEDE37BFC3C79EC7DE7DFD5D5ECF2592B3C631FF048DB07C04413F
FE15A4AA8AA1520'H } ,
                annot {
                  {
                    data
                      ftable {
                        {
                          data
                            cdregion {
                              frame three ,
                              code {
                                id 2 } } ,
                          partial TRUE ,
                          product
                            whole
                              local
                                str "BTMA846_1" ,
                          location
                            int {
                              from 0 ,
                              to 593 ,
                              strand plus ,
                              id
                                local
                                  str "BTMA846" ,
                              fuzz-from
                                lim lt ,
                              fuzz-to
                                lim gt } } ,
                        {
                          data
                            gene {
                              locus "COI" } ,
                          partial TRUE ,
                          location
                            int {
                              from 0 ,
                              to 593 ,
                              strand plus ,
                              id
                                local
                                  str "BTMA846" ,
                              fuzz-from
                                lim lt ,
                              fuzz-to
                                lim gt } } } } } } ,
              seq {
                id {
                  local
                    str "BTMA846_1" } ,
                descr {
                  molinfo {
                    biomol peptide ,
                    tech concept-trans ,
                    completeness no-ends } } ,
                inst {
                  repr raw ,
                  mol aa ,
                  length 197 ,
                  seq-data
                    ncbieaa "ALSLLIRAELSQPGSLLGDDQIYNVIVTAHAFVMIFFMVMPIMIGGFGN
WLVPLMIGAPDMAFPRMNNMSFWLLPPSFLLLLASAGVEAGAGTGWTVYPPLAGNLAHAGPSVDLTIFSLHLAGVSSI
LGAINFITTILNMKPPSMTQYQTPLFVWSVLITAVLLLLSLPVLAAGITMLLTDRNLNTTFFDPAGGGDP" } ,
                annot {
                  {
                    data
                      ftable {
                        {
                          data
                            prot {
                              name {
                                "cytochrome oxidase subunit I" } ,
                              desc "cytochrome oxidase subunit I" } ,
                          partial TRUE ,
                          location
                            int {
                              from 0 ,
                              to 196 ,
                              id
                                local
                                  str "BTMA846_1" ,
                              fuzz-from
                                lim lt ,
                              fuzz-to
                                lim gt } } } } } } } } ,
          set {
            class nuc-prot ,
            descr {
              source {
                genome mitochondrion ,
                org {
                  taxname "Bactrachyla taeniata" ,
                  orgname {
                    mod {
                      {
                        subtype isolate ,
                        subname "BTNA964" } ,
                      {
                        subtype specimen-voucher ,
                        subname "ICMLH0381" } } ,
                    lineage "Eukaryota; Metazoa; Chordata; Craniata;
 Vertebrata; Euteleostomi; Amphibia; Batrachia; Anura; Neobatrachia; Hyloidea;
 Batrachylidae; Batrachyla" ,
                    mgcode 2 } } ,
                subtype {
                  {
                    subtype country ,
                    name "Chile" } ,
                  {
                    subtype lat-lon ,
                    name "37.78861111 S 72.99222223 W" } } } } ,
            seq-set {
              seq {
                id {
                  local
                    str "BTNA964" } ,
                descr {
                  title "Bactrachyla taeniata cytochrome oxidase subunit I
 (COI) gene, partial cds; mitochondrial" ,
                  molinfo {
                    biomol genomic } ,
                  user {
                    type
                      str "StructuredComment" ,
                    data {
                      {
                        label
                          str "StructuredCommentPrefix" ,
                        data
                          str "##Assembly-Data-START##" } ,
                      {
                        label
                          str "StructuredCommentSuffix" ,
                        data
                          str "##Assembly-Data-END##" } ,
                      {
                        label
                          str "Sequencing Technology" ,
                        data
                          str "Sanger dideoxy sequencing" } } } } ,
                inst {
                  repr raw ,
                  mol dna ,
                  length 594 ,
                  seq-data
                    ncbi4na '2242228114828828418224142241188114221422244182828
228144841841821118881811848418248412242221842288848218118888888818148418422118
818118844444188844811884128148822888118118844942222141818142188822824418111811
818114288884128828222222182188888128828828842282142844248141142244542144112244
184112148181822222828842244511888142821242244222282248141888112818888882288121
228442144848882882818828844442218211288818812112418828811818411422222182818112
121181821112222228288848884182848888118812842848128828428828882228222848188142
24214481821211812888811214182481128811121211218888884182244214444414414122214'H } ,
                annot {
                  {
                    data
                      ftable {
                        {
                          data
                            cdregion {
                              frame three ,
                              code {
                                id 2 } } ,
                          partial TRUE ,
                          product
                            whole
                              local
                                str "BTNA964_1" ,
                          location
                            int {
                              from 0 ,
                              to 593 ,
                              strand plus ,
                              id
                                local
                                  str "BTNA964" ,
                              fuzz-from
                                lim lt ,
                              fuzz-to
                                lim gt } } ,
                        {
                          data
                            gene {
                              locus "COI" } ,
                          partial TRUE ,
                          location
                            int {
                              from 0 ,
                              to 593 ,
                              strand plus ,
                              id
                                local
                                  str "BTNA964" ,
                              fuzz-from
                                lim lt ,
                              fuzz-to
                                lim gt } } } } } } ,
              seq {
                id {
                  local
                    str "BTNA964_1" } ,
                descr {
                  molinfo {
                    biomol peptide ,
                    tech concept-trans ,
                    completeness no-ends } } ,
                inst {
                  repr raw ,
                  mol aa ,
                  length 197 ,
                  seq-data
                    ncbieaa "ALSLLIRAELSQPGSLLGDDQIYNVIVTAHAFVMIFFMVMPIMIGGFGN
WLVPLMIGAPDMAFPRMNNMSFWLLPPSFLLLLASAGVEAGAGTGWTVYPPLAGNLAHAGPSVDLTIFSLHLAGVSSI
LGAINFITTILNMKPPSMTQYQTPLFVWSVLITAVLLLLSLPVLAAGITMLLTDRNLNTTFFDPAGGGDP" } ,
                annot {
                  {
                    data
                      ftable {
                        {
                          data
                            prot {
                              name {
                                "cytochrome oxidase subunit I" } ,
                              desc "cytochrome oxidase subunit I" } ,
                          partial TRUE ,
                          location
                            int {
                              from 0 ,
                              to 196 ,
                              id
                                local
                                  str "BTNA964_1" ,
                              fuzz-from
                                lim lt ,
                              fuzz-to
                                lim gt } } } } } } } } ,
          set {
            class nuc-prot ,
            descr {
              source {
                genome mitochondrion ,
                org {
                  taxname "Bactrachyla taeniata" ,
                  orgname {
                    mod {
                      {
                        subtype isolate ,
                        subname "BTNA858" } ,
                      {
                        subtype specimen-voucher ,
                        subname "ICMLH0324" } } ,
                    lineage "Eukaryota; Metazoa; Chordata; Craniata;
 Vertebrata; Euteleostomi; Amphibia; Batrachia; Anura; Neobatrachia; Hyloidea;
 Batrachylidae; Batrachyla" ,
                    mgcode 2 } } ,
                subtype {
                  {
                    subtype country ,
                    name "Chile" } ,
                  {
                    subtype lat-lon ,
                    name "37.78861111 S 72.99222222 W" } } } } ,
            seq-set {
              seq {
                id {
                  local
                    str "BTNA858" } ,
                descr {
                  title "Bactrachyla taeniata cytochrome oxidase subunit I
 (COI) gene, partial cds; mitochondrial" ,
                  molinfo {
                    biomol genomic } ,
                  user {
                    type
                      str "StructuredComment" ,
                    data {
                      {
                        label
                          str "StructuredCommentPrefix" ,
                        data
                          str "##Assembly-Data-START##" } ,
                      {
                        label
                          str "StructuredCommentSuffix" ,
                        data
                          str "##Assembly-Data-END##" } ,
                      {
                        label
                          str "Sequencing Technology" ,
                        data
                          str "Sanger dideoxy sequencing" } } } } ,
                inst {
                  repr raw ,
                  mol dna ,
                  length 594 ,
                  seq-data
                    ncbi2na '595C2DF78D62583C252568DDD72B8E340FCC3B8DB8595397F
B4C3FFFCCB0C50F30DA28FEB0F872D5FC30FAE55233A4FD768C0C1309FF87DD554D3DF1F7DF974
9E9B209E8928168E04B335577E5A83F27465A55D6D87C1CFFF5F117A4AEFDF73DFAE5341FCF106
3DF0CE01553730443140555DFEDE37BFC3479EC7DE7DFD5D5ECF2592B3C631FF048DB07C04413F
FE15A4AA8AA1520'H } ,
                annot {
                  {
                    data
                      ftable {
                        {
                          data
                            cdregion {
                              frame three ,
                              code {
                                id 2 } } ,
                          partial TRUE ,
                          product
                            whole
                              local
                                str "BTNA858_1" ,
                          location
                            int {
                              from 0 ,
                              to 593 ,
                              strand plus ,
                              id
                                local
                                  str "BTNA858" ,
                              fuzz-from
                                lim lt ,
                              fuzz-to
                                lim gt } } ,
                        {
                          data
                            gene {
                              locus "COI" } ,
                          partial TRUE ,
                          location
                            int {
                              from 0 ,
                              to 593 ,
                              strand plus ,
                              id
                                local
                                  str "BTNA858" ,
                              fuzz-from
                                lim lt ,
                              fuzz-to
                                lim gt } } } } } } ,
              seq {
                id {
                  local
                    str "BTNA858_1" } ,
                descr {
                  molinfo {
                    biomol peptide ,
                    tech concept-trans ,
                    completeness no-ends } } ,
                inst {
                  repr raw ,
                  mol aa ,
                  length 197 ,
                  seq-data
                    ncbieaa "ALSLLIRAELSQPGSLLGDDQIYNVIVTAHAFVMIFFMVMPIMIGGFGN
WLVPLMIGAPDMAFPRMNNMSFWLLPPSFLLLLASAGVEAGAGTGWTVYPPLAGNLAHAGPSVDLTIFSLHLAGVSSI
LGAINFITTILNMKPPSMTQYQTPLFVWSVLITAVLLLLSLPVLAAGITMLLTDRNLNTTFFDPAGGGDP" } ,
                annot {
                  {
                    data
                      ftable {
                        {
                          data
                            prot {
                              name {
                                "cytochrome oxidase subunit I" } ,
                              desc "cytochrome oxidase subunit I" } ,
                          partial TRUE ,
                          location
                            int {
                              from 0 ,
                              to 196 ,
                              id
                                local
                                  str "BTNA858_1" ,
                              fuzz-from
                                lim lt ,
                              fuzz-to
                                lim gt } } } } } } } } ,
          set {
            class nuc-prot ,
            descr {
              source {
                genome mitochondrion ,
                org {
                  taxname "Bactrachyla taeniata" ,
                  orgname {
                    mod {
                      {
                        subtype isolate ,
                        subname "BTSA1015" } } ,
                    lineage "Eukaryota; Metazoa; Chordata; Craniata;
 Vertebrata; Euteleostomi; Amphibia; Batrachia; Anura; Neobatrachia; Hyloidea;
 Batrachylidae; Batrachyla" ,
                    mgcode 2 } } ,
                subtype {
                  {
                    subtype country ,
                    name "Chile" } ,
                  {
                    subtype lat-lon ,
                    name "41.16416667 S 73.72722223 W" } } } } ,
            seq-set {
              seq {
                id {
                  local
                    str "BTSA1015" } ,
                descr {
                  title "Bactrachyla taeniata cytochrome oxidase subunit I
 (COI) gene, partial cds; mitochondrial" ,
                  molinfo {
                    biomol genomic } ,
                  user {
                    type
                      str "StructuredComment" ,
                    data {
                      {
                        label
                          str "StructuredCommentPrefix" ,
                        data
                          str "##Assembly-Data-START##" } ,
                      {
                        label
                          str "StructuredCommentSuffix" ,
                        data
                          str "##Assembly-Data-END##" } ,
                      {
                        label
                          str "Sequencing Technology" ,
                        data
                          str "Sanger dideoxy sequencing" } } } } ,
                inst {
                  repr raw ,
                  mol dna ,
                  length 594 ,
                  seq-data
                    ncbi2na '595C2DF70D62583C252568DDD7AB8E340FCC3B8DB8595397F
B4C3FFFCCB0E50F30FA28FEB0F872F5FC30FAE5523324FD768C0C3309FF87DD554D3FF1F7DF974
9E9B209AA92816AE04B335D77E5A83F27465A55D6D87C1CFFF5F137A4AEFDF73DFAE5341FCF106
3DF0CE09553730443340555DFEDE37BFC3C79EC7DE7DFD5D5EEF2592B3C631FF048DB07C04413F
FE15A4AA8A21520'H } ,
                annot {
                  {
                    data
                      ftable {
                        {
                          data
                            cdregion {
                              frame three ,
                              code {
                                id 2 } } ,
                          partial TRUE ,
                          product
                            whole
                              local
                                str "BTSA1015_1" ,
                          location
                            int {
                              from 0 ,
                              to 593 ,
                              strand plus ,
                              id
                                local
                                  str "BTSA1015" ,
                              fuzz-from
                                lim lt ,
                              fuzz-to
                                lim gt } } ,
                        {
                          data
                            gene {
                              locus "COI" } ,
                          partial TRUE ,
                          location
                            int {
                              from 0 ,
                              to 593 ,
                              strand plus ,
                              id
                                local
                                  str "BTSA1015" ,
                              fuzz-from
                                lim lt ,
                              fuzz-to
                                lim gt } } } } } } ,
              seq {
                id {
                  local
                    str "BTSA1015_1" } ,
                descr {
                  molinfo {
                    biomol peptide ,
                    tech concept-trans ,
                    completeness no-ends } } ,
                inst {
                  repr raw ,
                  mol aa ,
                  length 197 ,
                  seq-data
                    ncbieaa "ALSLLIRAELSQPGSLLGDDQIYNVIVTAHAFVMIFFMVMPIMIGGFGN
WLVPLMIGAPDMAFPRMNNMSFWLLPPSFLLLLASAGVEAGAGTGWTVYPPLAGNLAHAGPSVDLTIFSLHLAGVSSI
LGAINFITTILNMKPPSMTQYQTPLFVWSVLITAVLLLLSLPVLAAGITMLLTDRNLNTTFFDPAGGGDP" } ,
                annot {
                  {
                    data
                      ftable {
                        {
                          data
                            prot {
                              name {
                                "cytochrome oxidase subunit I" } ,
                              desc "cytochrome oxidase subunit I" } ,
                          partial TRUE ,
                          location
                            int {
                              from 0 ,
                              to 196 ,
                              id
                                local
                                  str "BTSA1015_1" ,
                              fuzz-from
                                lim lt ,
                              fuzz-to
                                lim gt } } } } } } } } ,
          set {
            class nuc-prot ,
            descr {
              source {
                genome mitochondrion ,
                org {
                  taxname "Bactrachyla taeniata" ,
                  orgname {
                    mod {
                      {
                        subtype isolate ,
                        subname "BTSA1018" } } ,
                    lineage "Eukaryota; Metazoa; Chordata; Craniata;
 Vertebrata; Euteleostomi; Amphibia; Batrachia; Anura; Neobatrachia; Hyloidea;
 Batrachylidae; Batrachyla" ,
                    mgcode 2 } } ,
                subtype {
                  {
                    subtype country ,
                    name "Chile" } ,
                  {
                    subtype lat-lon ,
                    name "41.16416667 S 73.72722223 W" } } } } ,
            seq-set {
              seq {
                id {
                  local
                    str "BTSA1018" } ,
                descr {
                  title "Bactrachyla taeniata cytochrome oxidase subunit I
 (COI) gene, partial cds; mitochondrial" ,
                  molinfo {
                    biomol genomic } ,
                  user {
                    type
                      str "StructuredComment" ,
                    data {
                      {
                        label
                          str "StructuredCommentPrefix" ,
                        data
                          str "##Assembly-Data-START##" } ,
                      {
                        label
                          str "StructuredCommentSuffix" ,
                        data
                          str "##Assembly-Data-END##" } ,
                      {
                        label
                          str "Sequencing Technology" ,
                        data
                          str "Sanger dideoxy sequencing" } } } } ,
                inst {
                  repr raw ,
                  mol dna ,
                  length 594 ,
                  seq-data
                    ncbi2na '595C2DF70D62583C252568DDD7AB8E340FCC3B8DB8595397F
B4C3FFFCCB0E50F30FA28FEB0F872F5FC30FAE5523324FD768C0C3309FF87DD554D3FF1F7DF974
9E9B209AA92816AE04B335577E5A83F27465A55D6D87C1CFFF5F117A4AEFDF73DFAE5341FCF106
3DF0CE09557730443340555DFEDE37BFC3C79EC7DE7DFD5D5ECF2592B3C631FF048DB07C04413F
FE15A4AA8A21520'H } ,
                annot {
                  {
                    data
                      ftable {
                        {
                          data
                            cdregion {
                              frame three ,
                              code {
                                id 2 } } ,
                          partial TRUE ,
                          product
                            whole
                              local
                                str "BTSA1018_1" ,
                          location
                            int {
                              from 0 ,
                              to 593 ,
                              strand plus ,
                              id
                                local
                                  str "BTSA1018" ,
                              fuzz-from
                                lim lt ,
                              fuzz-to
                                lim gt } } ,
                        {
                          data
                            gene {
                              locus "COI" } ,
                          partial TRUE ,
                          location
                            int {
                              from 0 ,
                              to 593 ,
                              strand plus ,
                              id
                                local
                                  str "BTSA1018" ,
                              fuzz-from
                                lim lt ,
                              fuzz-to
                                lim gt } } } } } } ,
              seq {
                id {
                  local
                    str "BTSA1018_1" } ,
                descr {
                  molinfo {
                    biomol peptide ,
                    tech concept-trans ,
                    completeness no-ends } } ,
                inst {
                  repr raw ,
                  mol aa ,
                  length 197 ,
                  seq-data
                    ncbieaa "ALSLLIRAELSQPGSLLGDDQIYNVIVTAHAFVMIFFMVMPIMIGGFGN
WLVPLMIGAPDMAFPRMNNMSFWLLPPSFLLLLASAGVEAGAGTGWTVYPPLAGNLAHAGPSVDLTIFSLHLAGVSSI
LGAINFITTILNMKPPSMTQYQTPLFVWSVLITAVLLLLSLPVLAAGITMLLTDRNLNTTFFDPAGGGDP" } ,
                annot {
                  {
                    data
                      ftable {
                        {
                          data
                            prot {
                              name {
                                "cytochrome oxidase subunit I" } ,
                              desc "cytochrome oxidase subunit I" } ,
                          partial TRUE ,
                          location
                            int {
                              from 0 ,
                              to 196 ,
                              id
                                local
                                  str "BTSA1018_1" ,
                              fuzz-from
                                lim lt ,
                              fuzz-to
                                lim gt } } } } } } } } ,
          set {
            class nuc-prot ,
            descr {
              source {
                genome mitochondrion ,
                org {
                  taxname "Bactrachyla taeniata" ,
                  orgname {
                    mod {
                      {
                        subtype isolate ,
                        subname "BTSA1016" } } ,
                    lineage "Eukaryota; Metazoa; Chordata; Craniata;
 Vertebrata; Euteleostomi; Amphibia; Batrachia; Anura; Neobatrachia; Hyloidea;
 Batrachylidae; Batrachyla" ,
                    mgcode 2 } } ,
                subtype {
                  {
                    subtype country ,
                    name "Chile" } ,
                  {
                    subtype lat-lon ,
                    name "41.16416667 S 73.72722223 W" } } } } ,
            seq-set {
              seq {
                id {
                  local
                    str "BTSA1016" } ,
                descr {
                  title "Bactrachyla taeniata cytochrome oxidase subunit I
 (COI) gene, partial cds; mitochondrial" ,
                  molinfo {
                    biomol genomic } ,
                  user {
                    type
                      str "StructuredComment" ,
                    data {
                      {
                        label
                          str "StructuredCommentPrefix" ,
                        data
                          str "##Assembly-Data-START##" } ,
                      {
                        label
                          str "StructuredCommentSuffix" ,
                        data
                          str "##Assembly-Data-END##" } ,
                      {
                        label
                          str "Sequencing Technology" ,
                        data
                          str "Sanger dideoxy sequencing" } } } } ,
                inst {
                  repr raw ,
                  mol dna ,
                  length 594 ,
                  seq-data
                    ncbi2na '595C2DF70D62583C252568DDD7AB8E340FCC3B8DB8595397F
B4C3FFFCCB0E50F30FA28FEB0F872F5FC30FAE5523324FD768C0C3309FF87DD554D3FF1F7DF974
9E9B209AA92816AE04B335577E5A03F27465A55D6D87C1CFFF5F117A4AEFDF73DFAE5341FCF106
3DF0CE09557730443340555DFEDE37BFC3C79EC7DE7DFD5D5ECF2592B3C631FF048DB07C04413F
FE15A4AA8A21520'H } ,
                annot {
                  {
                    data
                      ftable {
                        {
                          data
                            cdregion {
                              frame three ,
                              code {
                                id 2 } } ,
                          partial TRUE ,
                          product
                            whole
                              local
                                str "BTSA1016_1" ,
                          location
                            int {
                              from 0 ,
                              to 593 ,
                              strand plus ,
                              id
                                local
                                  str "BTSA1016" ,
                              fuzz-from
                                lim lt ,
                              fuzz-to
                                lim gt } } ,
                        {
                          data
                            gene {
                              locus "COI" } ,
                          partial TRUE ,
                          location
                            int {
                              from 0 ,
                              to 593 ,
                              strand plus ,
                              id
                                local
                                  str "BTSA1016" ,
                              fuzz-from
                                lim lt ,
                              fuzz-to
                                lim gt } } } } } } ,
              seq {
                id {
                  local
                    str "BTSA1016_1" } ,
                descr {
                  molinfo {
                    biomol peptide ,
                    tech concept-trans ,
                    completeness no-ends } } ,
                inst {
                  repr raw ,
                  mol aa ,
                  length 197 ,
                  seq-data
                    ncbieaa "ALSLLIRAELSQPGSLLGDDQIYNVIVTAHAFVMIFFMVMPIMIGGFGN
WLVPLMIGAPDMAFPRMNNMSFWLLPPSFLLLLASAGVEAGAGTGWTVYPPLAGNLAHAGPSVDLTIFSLHLAGVSSI
LGAINFITTILNMKPPSMTQYQTPLFVWSVLITAVLLLLSLPVLAAGITMLLTDRNLNTTFFDPAGGGDP" } ,
                annot {
                  {
                    data
                      ftable {
                        {
                          data
                            prot {
                              name {
                                "cytochrome oxidase subunit I" } ,
                              desc "cytochrome oxidase subunit I" } ,
                          partial TRUE ,
                          location
                            int {
                              from 0 ,
                              to 196 ,
                              id
                                local
                                  str "BTSA1016_1" ,
                              fuzz-from
                                lim lt ,
                              fuzz-to
                                lim gt } } } } } } } } ,
          set {
            class nuc-prot ,
            descr {
              source {
                genome mitochondrion ,
                org {
                  taxname "Bactrachyla taeniata" ,
                  orgname {
                    mod {
                      {
                        subtype isolate ,
                        subname "BTSA1017" } } ,
                    lineage "Eukaryota; Metazoa; Chordata; Craniata;
 Vertebrata; Euteleostomi; Amphibia; Batrachia; Anura; Neobatrachia; Hyloidea;
 Batrachylidae; Batrachyla" ,
                    mgcode 2 } } ,
                subtype {
                  {
                    subtype country ,
                    name "Chile" } ,
                  {
                    subtype lat-lon ,
                    name "41.16416667 S 73.72722223 W" } } } } ,
            seq-set {
              seq {
                id {
                  local
                    str "BTSA1017" } ,
                descr {
                  title "Bactrachyla taeniata cytochrome oxidase subunit I
 (COI) gene, partial cds; mitochondrial" ,
                  molinfo {
                    biomol genomic } ,
                  user {
                    type
                      str "StructuredComment" ,
                    data {
                      {
                        label
                          str "StructuredCommentPrefix" ,
                        data
                          str "##Assembly-Data-START##" } ,
                      {
                        label
                          str "StructuredCommentSuffix" ,
                        data
                          str "##Assembly-Data-END##" } ,
                      {
                        label
                          str "Sequencing Technology" ,
                        data
                          str "Sanger dideoxy sequencing" } } } } ,
                inst {
                  repr raw ,
                  mol dna ,
                  length 594 ,
                  seq-data
                    ncbi2na '595C2DF70D62583C252568DDD7AB8E340FCC3B8DB8595397F
B4C3FFFCCB0E50F30FA28FEB0F872F5FC30FAE5523324FD768C0C3309FF87DD554D3FF1F7DF974
9E9B209AA92816AE04B335577E5A03F27465A55D6D87C1CFFF5F117A4AEFDF73DFAE5341FCF106
3DF0CE09557730443340555DFEDE37BFC3C79EC7DE7DFD5D5ECF2592B3C631FF048DB07C04413F
FE15A4AA8A21520'H } ,
                annot {
                  {
                    data
                      ftable {
                        {
                          data
                            cdregion {
                              frame three ,
                              code {
                                id 2 } } ,
                          partial TRUE ,
                          product
                            whole
                              local
                                str "BTSA1017_1" ,
                          location
                            int {
                              from 0 ,
                              to 593 ,
                              strand plus ,
                              id
                                local
                                  str "BTSA1017" ,
                              fuzz-from
                                lim lt ,
                              fuzz-to
                                lim gt } } ,
                        {
                          data
                            gene {
                              locus "COI" } ,
                          partial TRUE ,
                          location
                            int {
                              from 0 ,
                              to 593 ,
                              strand plus ,
                              id
                                local
                                  str "BTSA1017" ,
                              fuzz-from
                                lim lt ,
                              fuzz-to
                                lim gt } } } } } } ,
              seq {
                id {
                  local
                    str "BTSA1017_1" } ,
                descr {
                  molinfo {
                    biomol peptide ,
                    tech concept-trans ,
                    completeness no-ends } } ,
                inst {
                  repr raw ,
                  mol aa ,
                  length 197 ,
                  seq-data
                    ncbieaa "ALSLLIRAELSQPGSLLGDDQIYNVIVTAHAFVMIFFMVMPIMIGGFGN
WLVPLMIGAPDMAFPRMNNMSFWLLPPSFLLLLASAGVEAGAGTGWTVYPPLAGNLAHAGPSVDLTIFSLHLAGVSSI
LGAINFITTILNMKPPSMTQYQTPLFVWSVLITAVLLLLSLPVLAAGITMLLTDRNLNTTFFDPAGGGDP" } ,
                annot {
                  {
                    data
                      ftable {
                        {
                          data
                            prot {
                              name {
                                "cytochrome oxidase subunit I" } ,
                              desc "cytochrome oxidase subunit I" } ,
                          partial TRUE ,
                          location
                            int {
                              from 0 ,
                              to 196 ,
                              id
                                local
                                  str "BTSA1017_1" ,
                              fuzz-from
                                lim lt ,
                              fuzz-to
                                lim gt } } } } } } } } ,
          set {
            class nuc-prot ,
            descr {
              source {
                genome mitochondrion ,
                org {
                  taxname "Bactrachyla taeniata" ,
                  orgname {
                    mod {
                      {
                        subtype isolate ,
                        subname "BTSA1019" } } ,
                    lineage "Eukaryota; Metazoa; Chordata; Craniata;
 Vertebrata; Euteleostomi; Amphibia; Batrachia; Anura; Neobatrachia; Hyloidea;
 Batrachylidae; Batrachyla" ,
                    mgcode 2 } } ,
                subtype {
                  {
                    subtype country ,
                    name "Chile" } ,
                  {
                    subtype lat-lon ,
                    name "41.16416667 S 73.72722223 W" } } } } ,
            seq-set {
              seq {
                id {
                  local
                    str "BTSA1019" } ,
                descr {
                  title "Bactrachyla taeniata cytochrome oxidase subunit I
 (COI) gene, partial cds; mitochondrial" ,
                  molinfo {
                    biomol genomic } ,
                  user {
                    type
                      str "StructuredComment" ,
                    data {
                      {
                        label
                          str "StructuredCommentPrefix" ,
                        data
                          str "##Assembly-Data-START##" } ,
                      {
                        label
                          str "StructuredCommentSuffix" ,
                        data
                          str "##Assembly-Data-END##" } ,
                      {
                        label
                          str "Sequencing Technology" ,
                        data
                          str "Sanger dideoxy sequencing" } } } } ,
                inst {
                  repr raw ,
                  mol dna ,
                  length 594 ,
                  seq-data
                    ncbi2na '595C2DF70D62583C252568DDD7AB8E340FCC3B8DB8595397F
B4C3FFFCCB0E50F30FA28FEB0F870F5FC30FAE5523324FD768C0C3309FF87DD554D3FF1F7DF974
9E9B209AA92816AE04B335577E5A03F27465A55D6D87C1CFFF5F117A4AEFDF73DFAE5341FCF106
3DF0CE09557730443340555DFEDE37BFC3C79EC7DE7DFD5D5ECF2592B3C631FF048DB07C04413F
FE15A4AA8A21520'H } ,
                annot {
                  {
                    data
                      ftable {
                        {
                          data
                            cdregion {
                              frame three ,
                              code {
                                id 2 } } ,
                          partial TRUE ,
                          product
                            whole
                              local
                                str "BTSA1019_1" ,
                          location
                            int {
                              from 0 ,
                              to 593 ,
                              strand plus ,
                              id
                                local
                                  str "BTSA1019" ,
                              fuzz-from
                                lim lt ,
                              fuzz-to
                                lim gt } } ,
                        {
                          data
                            gene {
                              locus "COI" } ,
                          partial TRUE ,
                          location
                            int {
                              from 0 ,
                              to 593 ,
                              strand plus ,
                              id
                                local
                                  str "BTSA1019" ,
                              fuzz-from
                                lim lt ,
                              fuzz-to
                                lim gt } } } } } } ,
              seq {
                id {
                  local
                    str "BTSA1019_1" } ,
                descr {
                  molinfo {
                    biomol peptide ,
                    tech concept-trans ,
                    completeness no-ends } } ,
                inst {
                  repr raw ,
                  mol aa ,
                  length 197 ,
                  seq-data
                    ncbieaa "ALSLLIRAELSQPGSLLGDDQIYNVIVTAHAFVMIFFMVMPIMIGGFGN
WLIPLMIGAPDMAFPRMNNMSFWLLPPSFLLLLASAGVEAGAGTGWTVYPPLAGNLAHAGPSVDLTIFSLHLAGVSSI
LGAINFITTILNMKPPSMTQYQTPLFVWSVLITAVLLLLSLPVLAAGITMLLTDRNLNTTFFDPAGGGDP" } ,
                annot {
                  {
                    data
                      ftable {
                        {
                          data
                            prot {
                              name {
                                "cytochrome oxidase subunit I" } ,
                              desc "cytochrome oxidase subunit I" } ,
                          partial TRUE ,
                          location
                            int {
                              from 0 ,
                              to 196 ,
                              id
                                local
                                  str "BTSA1019_1" ,
                              fuzz-from
                                lim lt ,
                              fuzz-to
                                lim gt } } } } } } } } ,
          set {
            class nuc-prot ,
            descr {
              source {
                genome mitochondrion ,
                org {
                  taxname "Batrachyla leptopus" ,
                  orgname {
                    mod {
                      {
                        subtype isolate ,
                        subname "BLTP215" } } ,
                    lineage "Eukaryota; Metazoa; Chordata; Craniata;
 Vertebrata; Euteleostomi; Amphibia; Batrachia; Anura; Neobatrachia; Hyloidea;
 Batrachylidae; Batrachyla" ,
                    mgcode 2 } } ,
                subtype {
                  {
                    subtype country ,
                    name "Chile" } ,
                  {
                    subtype lat-lon ,
                    name "42.71833333 S 73.94138889 W" } } } } ,
            seq-set {
              seq {
                id {
                  local
                    str "BLTP215" } ,
                descr {
                  title "Batrachyla leptopus cytochrome oxidase subunit I
 (COI) gene, partial cds; mitochondrial" ,
                  molinfo {
                    biomol genomic } ,
                  user {
                    type
                      str "StructuredComment" ,
                    data {
                      {
                        label
                          str "StructuredCommentPrefix" ,
                        data
                          str "##Assembly-Data-START##" } ,
                      {
                        label
                          str "StructuredCommentSuffix" ,
                        data
                          str "##Assembly-Data-END##" } ,
                      {
                        label
                          str "Sequencing Technology" ,
                        data
                          str "Sanger dideoxy sequencing" } } } } ,
                inst {
                  repr raw ,
                  mol dna ,
                  length 594 ,
                  seq-data
                    ncbi2na '595D25DF0D62581C252569DDD72986348FC41B4FB4595197F
B0C3FFFCCB0E50F38DA69F6B078F2D57C30FA255E1324FD760C0C330BFF87DF554D3F71F7DF976
9E9BA2968929168E04BF15577E5A01FA54E6A55DEE8FC1CDFF7F11FA4AECDF735FAE53C1FCF107
3DF04E01453530443340451FFEDE37B1F3C796F7DF71CD5F5ED7259293C739C74585B07C0C417F
FE15A4A28A215A0'H } ,
                annot {
                  {
                    data
                      ftable {
                        {
                          data
                            cdregion {
                              frame three ,
                              code {
                                id 2 } } ,
                          partial TRUE ,
                          product
                            whole
                              local
                                str "BLTP215_1" ,
                          location
                            int {
                              from 0 ,
                              to 593 ,
                              strand plus ,
                              id
                                local
                                  str "BLTP215" ,
                              fuzz-from
                                lim lt ,
                              fuzz-to
                                lim gt } } ,
                        {
                          data
                            gene {
                              locus "COI" } ,
                          partial TRUE ,
                          location
                            int {
                              from 0 ,
                              to 593 ,
                              strand plus ,
                              id
                                local
                                  str "BLTP215" ,
                              fuzz-from
                                lim lt ,
                              fuzz-to
                                lim gt } } } } } } ,
              seq {
                id {
                  local
                    str "BLTP215_1" } ,
                descr {
                  molinfo {
                    biomol peptide ,
                    tech concept-trans ,
                    completeness no-ends } } ,
                inst {
                  repr raw ,
                  mol aa ,
                  length 197 ,
                  seq-data
                    ncbieaa "ALSLLIRAELSQPGSLLGDDQIYNVIVTAHAFVMIFFMVMPIMIGGFGN
WLVPLMIGAPDMAFPRMNNMSFWLLPPSFLLLLASAGVEAGAGTGWTVYPPLAGNLAHAGPSVDLTIFSLHLAGVSSI
LGAINFITTILNMKPPSMTQYQTPLFVWSVLITAVLLLLSLPVLAAGITMLLTDRNLNTTFFDPAGGGDP" } ,
                annot {
                  {
                    data
                      ftable {
                        {
                          data
                            prot {
                              name {
                                "cytochrome oxidase subunit I" } ,
                              desc "cytochrome oxidase subunit I" } ,
                          partial TRUE ,
                          location
                            int {
                              from 0 ,
                              to 196 ,
                              id
                                local
                                  str "BLTP215_1" ,
                              fuzz-from
                                lim lt ,
                              fuzz-to
                                lim gt } } } } } } } } ,
          set {
            class nuc-prot ,
            descr {
              source {
                genome mitochondrion ,
                org {
                  taxname "Batrachyla leptopus" ,
                  orgname {
                    mod {
                      {
                        subtype isolate ,
                        subname "BLTP226" } } ,
                    lineage "Eukaryota; Metazoa; Chordata; Craniata;
 Vertebrata; Euteleostomi; Amphibia; Batrachia; Anura; Neobatrachia; Hyloidea;
 Batrachylidae; Batrachyla" ,
                    mgcode 2 } } ,
                subtype {
                  {
                    subtype country ,
                    name "Chile" } ,
                  {
                    subtype lat-lon ,
                    name "42.71833333 S 73.94138889 W" } } } } ,
            seq-set {
              seq {
                id {
                  local
                    str "BLTP226" } ,
                descr {
                  title "Batrachyla leptopus cytochrome oxidase subunit I
 (COI) gene, partial cds; mitochondrial" ,
                  molinfo {
                    biomol genomic } ,
                  user {
                    type
                      str "StructuredComment" ,
                    data {
                      {
                        label
                          str "StructuredCommentPrefix" ,
                        data
                          str "##Assembly-Data-START##" } ,
                      {
                        label
                          str "StructuredCommentSuffix" ,
                        data
                          str "##Assembly-Data-END##" } ,
                      {
                        label
                          str "Sequencing Technology" ,
                        data
                          str "Sanger dideoxy sequencing" } } } } ,
                inst {
                  repr raw ,
                  mol dna ,
                  length 594 ,
                  seq-data
                    ncbi2na '595D25DF0D62581C252569DDD72986348FC41B4FB4595197D
B0C3FFFCCB0E50F38DA69F6B078F2D57C30FA255E1324FD760C0C330BFF87DF554D3F71F7DF976
9E9BA2968929168E04BF15577E5A01FA54E6A55DEE8FC1CDFF7F11FA4AECDF735FAE53C1FCF107
3DF04E01453530443340451FFEDE37B1F3C796F7DF71CD5F5ED7259293C739C74585B07C0C417F
FE15A4A28A215A0'H } ,
                annot {
                  {
                    data
                      ftable {
                        {
                          data
                            cdregion {
                              frame three ,
                              code {
                                id 2 } } ,
                          partial TRUE ,
                          product
                            whole
                              local
                                str "BLTP226_1" ,
                          location
                            int {
                              from 0 ,
                              to 593 ,
                              strand plus ,
                              id
                                local
                                  str "BLTP226" ,
                              fuzz-from
                                lim lt ,
                              fuzz-to
                                lim gt } } ,
                        {
                          data
                            gene {
                              locus "COI" } ,
                          partial TRUE ,
                          location
                            int {
                              from 0 ,
                              to 593 ,
                              strand plus ,
                              id
                                local
                                  str "BLTP226" ,
                              fuzz-from
                                lim lt ,
                              fuzz-to
                                lim gt } } } } } } ,
              seq {
                id {
                  local
                    str "BLTP226_1" } ,
                descr {
                  molinfo {
                    biomol peptide ,
                    tech concept-trans ,
                    completeness no-ends } } ,
                inst {
                  repr raw ,
                  mol aa ,
                  length 197 ,
                  seq-data
                    ncbieaa "ALSLLIRAELSQPGSLLGDDQIYNVIVTAHAFVMIFFMVMPIMIGGFGN
WLVPLMIGAPDMAFPRMNNMSFWLLPPSFLLLLASAGVEAGAGTGWTVYPPLAGNLAHAGPSVDLTIFSLHLAGVSSI
LGAINFITTILNMKPPSMTQYQTPLFVWSVLITAVLLLLSLPVLAAGITMLLTDRNLNTTFFDPAGGGDP" } ,
                annot {
                  {
                    data
                      ftable {
                        {
                          data
                            prot {
                              name {
                                "cytochrome oxidase subunit I" } ,
                              desc "cytochrome oxidase subunit I" } ,
                          partial TRUE ,
                          location
                            int {
                              from 0 ,
                              to 196 ,
                              id
                                local
                                  str "BLTP226_1" ,
                              fuzz-from
                                lim lt ,
                              fuzz-to
                                lim gt } } } } } } } } ,
          set {
            class nuc-prot ,
            descr {
              source {
                genome mitochondrion ,
                org {
                  taxname "Batrachyla leptopus" ,
                  orgname {
                    mod {
                      {
                        subtype isolate ,
                        subname "BLTP214" } } ,
                    lineage "Eukaryota; Metazoa; Chordata; Craniata;
 Vertebrata; Euteleostomi; Amphibia; Batrachia; Anura; Neobatrachia; Hyloidea;
 Batrachylidae; Batrachyla" ,
                    mgcode 2 } } ,
                subtype {
                  {
                    subtype country ,
                    name "Chile" } ,
                  {
                    subtype lat-lon ,
                    name "42.71833333 S 73.94138889 W" } } } } ,
            seq-set {
              seq {
                id {
                  local
                    str "BLTP214" } ,
                descr {
                  title "Batrachyla leptopus cytochrome oxidase subunit I
 (COI) gene, partial cds; mitochondrial" ,
                  molinfo {
                    biomol genomic } ,
                  user {
                    type
                      str "StructuredComment" ,
                    data {
                      {
                        label
                          str "StructuredCommentPrefix" ,
                        data
                          str "##Assembly-Data-START##" } ,
                      {
                        label
                          str "StructuredCommentSuffix" ,
                        data
                          str "##Assembly-Data-END##" } ,
                      {
                        label
                          str "Sequencing Technology" ,
                        data
                          str "Sanger dideoxy sequencing" } } } } ,
                inst {
                  repr raw ,
                  mol dna ,
                  length 594 ,
                  seq-data
                    ncbi2na '595D25DF0D62581C252569DDD72986348FC41B4FB4595197F
B0C3FFFCCB0E50738DA69F6B078F2D57C30FA255E1324FD760C0C330BFF87DF554D3F71F7DF976
9E9BA2968929168E04BF15577E5A01FA54E6A55DEE8FC1CDFF7F11FA4AECDF735FAE53C1FCF107
3DF04E01453530443340451FFEDE37B1F3C796F7DF71CD5F5ED7259293C739C74585B07C0C417F
FE15A4A28A215A0'H } ,
                annot {
                  {
                    data
                      ftable {
                        {
                          data
                            cdregion {
                              frame three ,
                              code {
                                id 2 } } ,
                          partial TRUE ,
                          product
                            whole
                              local
                                str "BLTP214_1" ,
                          location
                            int {
                              from 0 ,
                              to 593 ,
                              strand plus ,
                              id
                                local
                                  str "BLTP214" ,
                              fuzz-from
                                lim lt ,
                              fuzz-to
                                lim gt } } ,
                        {
                          data
                            gene {
                              locus "COI" } ,
                          partial TRUE ,
                          location
                            int {
                              from 0 ,
                              to 593 ,
                              strand plus ,
                              id
                                local
                                  str "BLTP214" ,
                              fuzz-from
                                lim lt ,
                              fuzz-to
                                lim gt } } } } } } ,
              seq {
                id {
                  local
                    str "BLTP214_1" } ,
                descr {
                  molinfo {
                    biomol peptide ,
                    tech concept-trans ,
                    completeness no-ends } } ,
                inst {
                  repr raw ,
                  mol aa ,
                  length 197 ,
                  seq-data
                    ncbieaa "ALSLLIRAELSQPGSLLGDDQIYNVIVTAHAFVMIFFMVMPTMIGGFGN
WLVPLMIGAPDMAFPRMNNMSFWLLPPSFLLLLASAGVEAGAGTGWTVYPPLAGNLAHAGPSVDLTIFSLHLAGVSSI
LGAINFITTILNMKPPSMTQYQTPLFVWSVLITAVLLLLSLPVLAAGITMLLTDRNLNTTFFDPAGGGDP" } ,
                annot {
                  {
                    data
                      ftable {
                        {
                          data
                            prot {
                              name {
                                "cytochrome oxidase subunit I" } ,
                              desc "cytochrome oxidase subunit I" } ,
                          partial TRUE ,
                          location
                            int {
                              from 0 ,
                              to 196 ,
                              id
                                local
                                  str "BLTP214_1" ,
                              fuzz-from
                                lim lt ,
                              fuzz-to
                                lim gt } } } } } } } } ,
          set {
            class nuc-prot ,
            descr {
              source {
                genome mitochondrion ,
                org {
                  taxname "Batrachyla leptopus" ,
                  orgname {
                    mod {
                      {
                        subtype isolate ,
                        subname "BLTP223" } } ,
                    lineage "Eukaryota; Metazoa; Chordata; Craniata;
 Vertebrata; Euteleostomi; Amphibia; Batrachia; Anura; Neobatrachia; Hyloidea;
 Batrachylidae; Batrachyla" ,
                    mgcode 2 } } ,
                subtype {
                  {
                    subtype country ,
                    name "Chile" } ,
                  {
                    subtype lat-lon ,
                    name "42.71833333 S 73.94138889 W" } } } } ,
            seq-set {
              seq {
                id {
                  local
                    str "BLTP223" } ,
                descr {
                  title "Batrachyla leptopus cytochrome oxidase subunit I
 (COI) gene, partial cds; mitochondrial" ,
                  molinfo {
                    biomol genomic } ,
                  user {
                    type
                      str "StructuredComment" ,
                    data {
                      {
                        label
                          str "StructuredCommentPrefix" ,
                        data
                          str "##Assembly-Data-START##" } ,
                      {
                        label
                          str "StructuredCommentSuffix" ,
                        data
                          str "##Assembly-Data-END##" } ,
                      {
                        label
                          str "Sequencing Technology" ,
                        data
                          str "Sanger dideoxy sequencing" } } } } ,
                inst {
                  repr raw ,
                  mol dna ,
                  length 594 ,
                  seq-data
                    ncbi2na '595D25DF0D62581C252569DDD72986348FC41B4FB4595197D
B0C3FFFCCB0E50F38DA69F6B078F2D57C30FA255E1324FD760C0C330BFF87DF554D3F71F7DF976
9E9BA2968929168E04BF15577E5A01FA54E6A55DEE8FC1CDFF7F11FA4AECDF735FAE53C1FCF107
3DF04E01453530443340451FFEDE37B1F3C796F7DF71CD5F5ED7259293C739C74585B07C0C417F
FE15A4A28A215A0'H } ,
                annot {
                  {
                    data
                      ftable {
                        {
                          data
                            cdregion {
                              frame three ,
                              code {
                                id 2 } } ,
                          partial TRUE ,
                          product
                            whole
                              local
                                str "BLTP223_1" ,
                          location
                            int {
                              from 0 ,
                              to 593 ,
                              strand plus ,
                              id
                                local
                                  str "BLTP223" ,
                              fuzz-from
                                lim lt ,
                              fuzz-to
                                lim gt } } ,
                        {
                          data
                            gene {
                              locus "COI" } ,
                          partial TRUE ,
                          location
                            int {
                              from 0 ,
                              to 593 ,
                              strand plus ,
                              id
                                local
                                  str "BLTP223" ,
                              fuzz-from
                                lim lt ,
                              fuzz-to
                                lim gt } } } } } } ,
              seq {
                id {
                  local
                    str "BLTP223_1" } ,
                descr {
                  molinfo {
                    biomol peptide ,
                    tech concept-trans ,
                    completeness no-ends } } ,
                inst {
                  repr raw ,
                  mol aa ,
                  length 197 ,
                  seq-data
                    ncbieaa "ALSLLIRAELSQPGSLLGDDQIYNVIVTAHAFVMIFFMVMPIMIGGFGN
WLVPLMIGAPDMAFPRMNNMSFWLLPPSFLLLLASAGVEAGAGTGWTVYPPLAGNLAHAGPSVDLTIFSLHLAGVSSI
LGAINFITTILNMKPPSMTQYQTPLFVWSVLITAVLLLLSLPVLAAGITMLLTDRNLNTTFFDPAGGGDP" } ,
                annot {
                  {
                    data
                      ftable {
                        {
                          data
                            prot {
                              name {
                                "cytochrome oxidase subunit I" } ,
                              desc "cytochrome oxidase subunit I" } ,
                          partial TRUE ,
                          location
                            int {
                              from 0 ,
                              to 196 ,
                              id
                                local
                                  str "BLTP223_1" ,
                              fuzz-from
                                lim lt ,
                              fuzz-to
                                lim gt } } } } } } } } ,
          set {
            class nuc-prot ,
            descr {
              source {
                genome mitochondrion ,
                org {
                  taxname "Batrachyla leptopus" ,
                  orgname {
                    mod {
                      {
                        subtype isolate ,
                        subname "BLLJ327" } } ,
                    lineage "Eukaryota; Metazoa; Chordata; Craniata;
 Vertebrata; Euteleostomi; Amphibia; Batrachia; Anura; Neobatrachia; Hyloidea;
 Batrachylidae; Batrachyla" ,
                    mgcode 2 } } ,
                subtype {
                  {
                    subtype country ,
                    name "Chile" } ,
                  {
                    subtype lat-lon ,
                    name "43.93944444 S 72.36361111 W" } } } } ,
            seq-set {
              seq {
                id {
                  local
                    str "BLLJ327" } ,
                descr {
                  title "Batrachyla leptopus cytochrome oxidase subunit I
 (COI) gene, partial cds; mitochondrial" ,
                  molinfo {
                    biomol genomic } ,
                  user {
                    type
                      str "StructuredComment" ,
                    data {
                      {
                        label
                          str "StructuredCommentPrefix" ,
                        data
                          str "##Assembly-Data-START##" } ,
                      {
                        label
                          str "StructuredCommentSuffix" ,
                        data
                          str "##Assembly-Data-END##" } ,
                      {
                        label
                          str "Sequencing Technology" ,
                        data
                          str "Sanger dideoxy sequencing" } } } } ,
                inst {
                  repr raw ,
                  mol dna ,
                  length 594 ,
                  seq-data
                    ncbi2na '591D25DF0D62581C252569DDD72986348FCC1B4FB4595197F
BCC3FFFCCB0E50F38DA69F6B078F2D57C30FA255E1324FD760C0C330BFF87DF554D3F71F7DF976
9E9BA2968929168E04BF15577E5A01FA54E6A55DEE8FC1CDFF4F11FA4AECDF735FAE53C1FCF107
3DF04E01453530443340451FFEDE37B1F3C796F7DF71CD5F5EFF259293C731C74585B07C0C417F
FE1565A28A215A0'H } ,
                annot {
                  {
                    data
                      ftable {
                        {
                          data
                            cdregion {
                              frame three ,
                              code {
                                id 2 } } ,
                          partial TRUE ,
                          product
                            whole
                              local
                                str "BLLJ327_1" ,
                          location
                            int {
                              from 0 ,
                              to 593 ,
                              strand plus ,
                              id
                                local
                                  str "BLLJ327" ,
                              fuzz-from
                                lim lt ,
                              fuzz-to
                                lim gt } } ,
                        {
                          data
                            gene {
                              locus "COI" } ,
                          partial TRUE ,
                          location
                            int {
                              from 0 ,
                              to 593 ,
                              strand plus ,
                              id
                                local
                                  str "BLLJ327" ,
                              fuzz-from
                                lim lt ,
                              fuzz-to
                                lim gt } } } } } } ,
              seq {
                id {
                  local
                    str "BLLJ327_1" } ,
                descr {
                  molinfo {
                    biomol peptide ,
                    tech concept-trans ,
                    completeness no-ends } } ,
                inst {
                  repr raw ,
                  mol aa ,
                  length 197 ,
                  seq-data
                    ncbieaa "ALSLLIRAELSQPGSLLGDDQIYNVIVTAHAFVMIFFMVMPIMIGGFGN
WLVPLMIGAPDMAFPRMNNMSFWLLPPSFLLLLASAGVEAGAGTGWTVYPPLAGNLAHAGPSVDLTIFSLHLAGVSSI
LGAINFITTILNMKPPSMTQYQTPLFVWSVLITAVLLLLSLPVLAAGITMLLTDRNLNTTFFDPAGGGDP" } ,
                annot {
                  {
                    data
                      ftable {
                        {
                          data
                            prot {
                              name {
                                "cytochrome oxidase subunit I" } ,
                              desc "cytochrome oxidase subunit I" } ,
                          partial TRUE ,
                          location
                            int {
                              from 0 ,
                              to 196 ,
                              id
                                local
                                  str "BLLJ327_1" ,
                              fuzz-from
                                lim lt ,
                              fuzz-to
                                lim gt } } } } } } } } ,
          set {
            class nuc-prot ,
            descr {
              source {
                genome mitochondrion ,
                org {
                  taxname "Batrachyla leptopus" ,
                  orgname {
                    mod {
                      {
                        subtype isolate ,
                        subname "BLPT025" } } ,
                    lineage "Eukaryota; Metazoa; Chordata; Craniata;
 Vertebrata; Euteleostomi; Amphibia; Batrachia; Anura; Neobatrachia; Hyloidea;
 Batrachylidae; Batrachyla" ,
                    mgcode 2 } } ,
                subtype {
                  {
                    subtype country ,
                    name "Chile" } ,
                  {
                    subtype lat-lon ,
                    name "42.10388889 S 73.87000000 W" } } } } ,
            seq-set {
              seq {
                id {
                  local
                    str "BLPT025" } ,
                descr {
                  title "Batrachyla leptopus cytochrome oxidase subunit I
 (COI) gene, partial cds; mitochondrial" ,
                  molinfo {
                    biomol genomic } ,
                  user {
                    type
                      str "StructuredComment" ,
                    data {
                      {
                        label
                          str "StructuredCommentPrefix" ,
                        data
                          str "##Assembly-Data-START##" } ,
                      {
                        label
                          str "StructuredCommentSuffix" ,
                        data
                          str "##Assembly-Data-END##" } ,
                      {
                        label
                          str "Sequencing Technology" ,
                        data
                          str "Sanger dideoxy sequencing" } } } } ,
                inst {
                  repr raw ,
                  mol dna ,
                  length 594 ,
                  seq-data
                    ncbi2na '595D25DF0D62581C252569DDD72986348FC41B4FB4595197F
B0C3FFFCCB0E50F38DA69F6B078F2D57C30FA255E1324FD760C0C330BFF87DF554D3F71F7DF976
9E9BA2968929168E04BF15577E5A01FA54E6A55DEE8FC1CDFF4F11FA4AECDF735FAE53C1FCF107
3DF04E01453530443340451FFEDE37B1F3C796F7DF71CD5F5ED7259293C739C74585B07C0C417F
FE15A4A28A215A0'H } ,
                annot {
                  {
                    data
                      ftable {
                        {
                          data
                            cdregion {
                              frame three ,
                              code {
                                id 2 } } ,
                          partial TRUE ,
                          product
                            whole
                              local
                                str "BLPT025_1" ,
                          location
                            int {
                              from 0 ,
                              to 593 ,
                              strand plus ,
                              id
                                local
                                  str "BLPT025" ,
                              fuzz-from
                                lim lt ,
                              fuzz-to
                                lim gt } } ,
                        {
                          data
                            gene {
                              locus "COI" } ,
                          partial TRUE ,
                          location
                            int {
                              from 0 ,
                              to 593 ,
                              strand plus ,
                              id
                                local
                                  str "BLPT025" ,
                              fuzz-from
                                lim lt ,
                              fuzz-to
                                lim gt } } } } } } ,
              seq {
                id {
                  local
                    str "BLPT025_1" } ,
                descr {
                  molinfo {
                    biomol peptide ,
                    tech concept-trans ,
                    completeness no-ends } } ,
                inst {
                  repr raw ,
                  mol aa ,
                  length 197 ,
                  seq-data
                    ncbieaa "ALSLLIRAELSQPGSLLGDDQIYNVIVTAHAFVMIFFMVMPIMIGGFGN
WLVPLMIGAPDMAFPRMNNMSFWLLPPSFLLLLASAGVEAGAGTGWTVYPPLAGNLAHAGPSVDLTIFSLHLAGVSSI
LGAINFITTILNMKPPSMTQYQTPLFVWSVLITAVLLLLSLPVLAAGITMLLTDRNLNTTFFDPAGGGDP" } ,
                annot {
                  {
                    data
                      ftable {
                        {
                          data
                            prot {
                              name {
                                "cytochrome oxidase subunit I" } ,
                              desc "cytochrome oxidase subunit I" } ,
                          partial TRUE ,
                          location
                            int {
                              from 0 ,
                              to 196 ,
                              id
                                local
                                  str "BLPT025_1" ,
                              fuzz-from
                                lim lt ,
                              fuzz-to
                                lim gt } } } } } } } } ,
          set {
            class nuc-prot ,
            descr {
              source {
                genome mitochondrion ,
                org {
                  taxname "Batrachyla leptopus" ,
                  orgname {
                    mod {
                      {
                        subtype isolate ,
                        subname "BLLY426" } } ,
                    lineage "Eukaryota; Metazoa; Chordata; Craniata;
 Vertebrata; Euteleostomi; Amphibia; Batrachia; Anura; Neobatrachia; Hyloidea;
 Batrachylidae; Batrachyla" ,
                    mgcode 2 } } ,
                subtype {
                  {
                    subtype country ,
                    name "Chile" } ,
                  {
                    subtype lat-lon ,
                    name "42.62416667 S 73.63722222 W" } } } } ,
            seq-set {
              seq {
                id {
                  local
                    str "BLLY426" } ,
                descr {
                  title "Batrachyla leptopus cytochrome oxidase subunit I
 (COI) gene, partial cds; mitochondrial" ,
                  molinfo {
                    biomol genomic } ,
                  user {
                    type
                      str "StructuredComment" ,
                    data {
                      {
                        label
                          str "StructuredCommentPrefix" ,
                        data
                          str "##Assembly-Data-START##" } ,
                      {
                        label
                          str "StructuredCommentSuffix" ,
                        data
                          str "##Assembly-Data-END##" } ,
                      {
                        label
                          str "Sequencing Technology" ,
                        data
                          str "Sanger dideoxy sequencing" } } } } ,
                inst {
                  repr raw ,
                  mol dna ,
                  length 594 ,
                  seq-data
                    ncbi2na '595D25DF0D62581C252569DDD72986348FC41B4FB4595197F
B0C3FFFCCB0E50F38DA69F6B078F2D57C30FA255E1324FD760C0C330BFF87DF554D3F71F7DF976
9E9BA2968929168E04BF15577E5A01FA54E6A55DEE8FC1CDFF4F11FA4AECDF735FAE53C1FCF107
3DF04E01453530443340451FFEDE37B1F3C796F7DF71CD5F5ED7259293C739C74585B07C0C417F
FE15A4A28A215A0'H } ,
                annot {
                  {
                    data
                      ftable {
                        {
                          data
                            cdregion {
                              frame three ,
                              code {
                                id 2 } } ,
                          partial TRUE ,
                          product
                            whole
                              local
                                str "BLLY426_1" ,
                          location
                            int {
                              from 0 ,
                              to 593 ,
                              strand plus ,
                              id
                                local
                                  str "BLLY426" ,
                              fuzz-from
                                lim lt ,
                              fuzz-to
                                lim gt } } ,
                        {
                          data
                            gene {
                              locus "COI" } ,
                          partial TRUE ,
                          location
                            int {
                              from 0 ,
                              to 593 ,
                              strand plus ,
                              id
                                local
                                  str "BLLY426" ,
                              fuzz-from
                                lim lt ,
                              fuzz-to
                                lim gt } } } } } } ,
              seq {
                id {
                  local
                    str "BLLY426_1" } ,
                descr {
                  molinfo {
                    biomol peptide ,
                    tech concept-trans ,
                    completeness no-ends } } ,
                inst {
                  repr raw ,
                  mol aa ,
                  length 197 ,
                  seq-data
                    ncbieaa "ALSLLIRAELSQPGSLLGDDQIYNVIVTAHAFVMIFFMVMPIMIGGFGN
WLVPLMIGAPDMAFPRMNNMSFWLLPPSFLLLLASAGVEAGAGTGWTVYPPLAGNLAHAGPSVDLTIFSLHLAGVSSI
LGAINFITTILNMKPPSMTQYQTPLFVWSVLITAVLLLLSLPVLAAGITMLLTDRNLNTTFFDPAGGGDP" } ,
                annot {
                  {
                    data
                      ftable {
                        {
                          data
                            prot {
                              name {
                                "cytochrome oxidase subunit I" } ,
                              desc "cytochrome oxidase subunit I" } ,
                          partial TRUE ,
                          location
                            int {
                              from 0 ,
                              to 196 ,
                              id
                                local
                                  str "BLLY426_1" ,
                              fuzz-from
                                lim lt ,
                              fuzz-to
                                lim gt } } } } } } } } ,
          set {
            class nuc-prot ,
            descr {
              source {
                genome mitochondrion ,
                org {
                  taxname "Batrachyla leptopus" ,
                  orgname {
                    mod {
                      {
                        subtype isolate ,
                        subname "BLLY455" } } ,
                    lineage "Eukaryota; Metazoa; Chordata; Craniata;
 Vertebrata; Euteleostomi; Amphibia; Batrachia; Anura; Neobatrachia; Hyloidea;
 Batrachylidae; Batrachyla" ,
                    mgcode 2 } } ,
                subtype {
                  {
                    subtype country ,
                    name "Chile" } ,
                  {
                    subtype lat-lon ,
                    name "42.62416667 S 73.63722222 W" } } } } ,
            seq-set {
              seq {
                id {
                  local
                    str "BLLY455" } ,
                descr {
                  title "Batrachyla leptopus cytochrome oxidase subunit I
 (COI) gene, partial cds; mitochondrial" ,
                  molinfo {
                    biomol genomic } ,
                  user {
                    type
                      str "StructuredComment" ,
                    data {
                      {
                        label
                          str "StructuredCommentPrefix" ,
                        data
                          str "##Assembly-Data-START##" } ,
                      {
                        label
                          str "StructuredCommentSuffix" ,
                        data
                          str "##Assembly-Data-END##" } ,
                      {
                        label
                          str "Sequencing Technology" ,
                        data
                          str "Sanger dideoxy sequencing" } } } } ,
                inst {
                  repr raw ,
                  mol dna ,
                  length 594 ,
                  seq-data
                    ncbi2na '595D25DF0D62581C252569DDD72986348FC41B4FB4595197F
B0C3FFFCCB0E50F38DA69F6B078F2D57C30FA255E1324FD760C0C330BFF87DF554D3F71F7DF976
9E9BA2968929168E04BF15577E5A01FA54E6A55DEE8FC1CDFF4F11FA4AECDF735FAE53C1FCF107
3DF04E01453530443340451FFEDE37B1F3C796F7DF71CD5F5ED7259293C739C74585B07C0C417F
FE15A4A28A215A0'H } ,
                annot {
                  {
                    data
                      ftable {
                        {
                          data
                            cdregion {
                              frame three ,
                              code {
                                id 2 } } ,
                          partial TRUE ,
                          product
                            whole
                              local
                                str "BLLY455_1" ,
                          location
                            int {
                              from 0 ,
                              to 593 ,
                              strand plus ,
                              id
                                local
                                  str "BLLY455" ,
                              fuzz-from
                                lim lt ,
                              fuzz-to
                                lim gt } } ,
                        {
                          data
                            gene {
                              locus "COI" } ,
                          partial TRUE ,
                          location
                            int {
                              from 0 ,
                              to 593 ,
                              strand plus ,
                              id
                                local
                                  str "BLLY455" ,
                              fuzz-from
                                lim lt ,
                              fuzz-to
                                lim gt } } } } } } ,
              seq {
                id {
                  local
                    str "BLLY455_1" } ,
                descr {
                  molinfo {
                    biomol peptide ,
                    tech concept-trans ,
                    completeness no-ends } } ,
                inst {
                  repr raw ,
                  mol aa ,
                  length 197 ,
                  seq-data
                    ncbieaa "ALSLLIRAELSQPGSLLGDDQIYNVIVTAHAFVMIFFMVMPIMIGGFGN
WLVPLMIGAPDMAFPRMNNMSFWLLPPSFLLLLASAGVEAGAGTGWTVYPPLAGNLAHAGPSVDLTIFSLHLAGVSSI
LGAINFITTILNMKPPSMTQYQTPLFVWSVLITAVLLLLSLPVLAAGITMLLTDRNLNTTFFDPAGGGDP" } ,
                annot {
                  {
                    data
                      ftable {
                        {
                          data
                            prot {
                              name {
                                "cytochrome oxidase subunit I" } ,
                              desc "cytochrome oxidase subunit I" } ,
                          partial TRUE ,
                          location
                            int {
                              from 0 ,
                              to 196 ,
                              id
                                local
                                  str "BLLY455_1" ,
                              fuzz-from
                                lim lt ,
                              fuzz-to
                                lim gt } } } } } } } } ,
          set {
            class nuc-prot ,
            descr {
              source {
                genome mitochondrion ,
                org {
                  taxname "Batrachyla leptopus" ,
                  orgname {
                    mod {
                      {
                        subtype isolate ,
                        subname "BLPT204" } } ,
                    lineage "Eukaryota; Metazoa; Chordata; Craniata;
 Vertebrata; Euteleostomi; Amphibia; Batrachia; Anura; Neobatrachia; Hyloidea;
 Batrachylidae; Batrachyla" ,
                    mgcode 2 } } ,
                subtype {
                  {
                    subtype country ,
                    name "Chile" } ,
                  {
                    subtype lat-lon ,
                    name "42.10388889 S 73.87000000 W" } } } } ,
            seq-set {
              seq {
                id {
                  local
                    str "BLPT204" } ,
                descr {
                  title "Batrachyla leptopus cytochrome oxidase subunit I
 (COI) gene, partial cds; mitochondrial" ,
                  molinfo {
                    biomol genomic } ,
                  user {
                    type
                      str "StructuredComment" ,
                    data {
                      {
                        label
                          str "StructuredCommentPrefix" ,
                        data
                          str "##Assembly-Data-START##" } ,
                      {
                        label
                          str "StructuredCommentSuffix" ,
                        data
                          str "##Assembly-Data-END##" } ,
                      {
                        label
                          str "Sequencing Technology" ,
                        data
                          str "Sanger dideoxy sequencing" } } } } ,
                inst {
                  repr raw ,
                  mol dna ,
                  length 594 ,
                  seq-data
                    ncbi2na '595D25DF0D62581C252569DDD72986348FC41BCFB4595197F
B0C3FFFCCB0E50F38DA69F6B078F2D57C30FA255E1324FD760C0C330BFF87DF554D3F71F7DF976
9E9BA2968929168E04BF15577E5A01FA54E6A55DEE8FC1CDFF7F11FA4AECDF735FAE53C1FCF107
3DF04E01453530443340451FFEDE37B1F3C796F7DF71CD5F5ED7259293C739C74585B07C0C417F
FE15A4A28A215A0'H } ,
                annot {
                  {
                    data
                      ftable {
                        {
                          data
                            cdregion {
                              frame three ,
                              code {
                                id 2 } } ,
                          partial TRUE ,
                          product
                            whole
                              local
                                str "BLPT204_1" ,
                          location
                            int {
                              from 0 ,
                              to 593 ,
                              strand plus ,
                              id
                                local
                                  str "BLPT204" ,
                              fuzz-from
                                lim lt ,
                              fuzz-to
                                lim gt } } ,
                        {
                          data
                            gene {
                              locus "COI" } ,
                          partial TRUE ,
                          location
                            int {
                              from 0 ,
                              to 593 ,
                              strand plus ,
                              id
                                local
                                  str "BLPT204" ,
                              fuzz-from
                                lim lt ,
                              fuzz-to
                                lim gt } } } } } } ,
              seq {
                id {
                  local
                    str "BLPT204_1" } ,
                descr {
                  molinfo {
                    biomol peptide ,
                    tech concept-trans ,
                    completeness no-ends } } ,
                inst {
                  repr raw ,
                  mol aa ,
                  length 197 ,
                  seq-data
                    ncbieaa "ALSLLIRAELSQPGSLLGDDQIYNVIVTAHAFVMIFFMVMPIMIGGFGN
WLVPLMIGAPDMAFPRMNNMSFWLLPPSFLLLLASAGVEAGAGTGWTVYPPLAGNLAHAGPSVDLTIFSLHLAGVSSI
LGAINFITTILNMKPPSMTQYQTPLFVWSVLITAVLLLLSLPVLAAGITMLLTDRNLNTTFFDPAGGGDP" } ,
                annot {
                  {
                    data
                      ftable {
                        {
                          data
                            prot {
                              name {
                                "cytochrome oxidase subunit I" } ,
                              desc "cytochrome oxidase subunit I" } ,
                          partial TRUE ,
                          location
                            int {
                              from 0 ,
                              to 196 ,
                              id
                                local
                                  str "BLPT204_1" ,
                              fuzz-from
                                lim lt ,
                              fuzz-to
                                lim gt } } } } } } } } ,
          set {
            class nuc-prot ,
            descr {
              source {
                genome mitochondrion ,
                org {
                  taxname "Batrachyla leptopus" ,
                  orgname {
                    mod {
                      {
                        subtype isolate ,
                        subname "BLPT021" } } ,
                    lineage "Eukaryota; Metazoa; Chordata; Craniata;
 Vertebrata; Euteleostomi; Amphibia; Batrachia; Anura; Neobatrachia; Hyloidea;
 Batrachylidae; Batrachyla" ,
                    mgcode 2 } } ,
                subtype {
                  {
                    subtype country ,
                    name "Chile" } ,
                  {
                    subtype lat-lon ,
                    name "42.10388889 S 73.87000000 W" } } } } ,
            seq-set {
              seq {
                id {
                  local
                    str "BLPT021" } ,
                descr {
                  title "Batrachyla leptopus cytochrome oxidase subunit I
 (COI) gene, partial cds; mitochondrial" ,
                  molinfo {
                    biomol genomic } ,
                  user {
                    type
                      str "StructuredComment" ,
                    data {
                      {
                        label
                          str "StructuredCommentPrefix" ,
                        data
                          str "##Assembly-Data-START##" } ,
                      {
                        label
                          str "StructuredCommentSuffix" ,
                        data
                          str "##Assembly-Data-END##" } ,
                      {
                        label
                          str "Sequencing Technology" ,
                        data
                          str "Sanger dideoxy sequencing" } } } } ,
                inst {
                  repr raw ,
                  mol dna ,
                  length 594 ,
                  seq-data
                    ncbi2na '595D25DF0D62581C252569DDD72986348FC41B4FB4595197F
B0C3FFFCCB0E50F38DA69F6B078F2D57C30FA255E1324FD760C0C330BFF87DF554D3F71F7DF976
9E9BA2968929168E04BF15577E5A01FA54E6A55DEE8FC1CDFF4F11FA4AECDF735FAE53C1FCF107
3DF04E01453530443340451FFEDE37B1F3C796F7DF71CD5F5ED7259293C739C74585B07C0C417F
FE15A4A28A215A0'H } ,
                annot {
                  {
                    data
                      ftable {
                        {
                          data
                            cdregion {
                              frame three ,
                              code {
                                id 2 } } ,
                          partial TRUE ,
                          product
                            whole
                              local
                                str "BLPT021_1" ,
                          location
                            int {
                              from 0 ,
                              to 593 ,
                              strand plus ,
                              id
                                local
                                  str "BLPT021" ,
                              fuzz-from
                                lim lt ,
                              fuzz-to
                                lim gt } } ,
                        {
                          data
                            gene {
                              locus "COI" } ,
                          partial TRUE ,
                          location
                            int {
                              from 0 ,
                              to 593 ,
                              strand plus ,
                              id
                                local
                                  str "BLPT021" ,
                              fuzz-from
                                lim lt ,
                              fuzz-to
                                lim gt } } } } } } ,
              seq {
                id {
                  local
                    str "BLPT021_1" } ,
                descr {
                  molinfo {
                    biomol peptide ,
                    tech concept-trans ,
                    completeness no-ends } } ,
                inst {
                  repr raw ,
                  mol aa ,
                  length 197 ,
                  seq-data
                    ncbieaa "ALSLLIRAELSQPGSLLGDDQIYNVIVTAHAFVMIFFMVMPIMIGGFGN
WLVPLMIGAPDMAFPRMNNMSFWLLPPSFLLLLASAGVEAGAGTGWTVYPPLAGNLAHAGPSVDLTIFSLHLAGVSSI
LGAINFITTILNMKPPSMTQYQTPLFVWSVLITAVLLLLSLPVLAAGITMLLTDRNLNTTFFDPAGGGDP" } ,
                annot {
                  {
                    data
                      ftable {
                        {
                          data
                            prot {
                              name {
                                "cytochrome oxidase subunit I" } ,
                              desc "cytochrome oxidase subunit I" } ,
                          partial TRUE ,
                          location
                            int {
                              from 0 ,
                              to 196 ,
                              id
                                local
                                  str "BLPT021_1" ,
                              fuzz-from
                                lim lt ,
                              fuzz-to
                                lim gt } } } } } } } } ,
          set {
            class nuc-prot ,
            descr {
              source {
                genome mitochondrion ,
                org {
                  taxname "Batrachyla leptopus" ,
                  orgname {
                    mod {
                      {
                        subtype isolate ,
                        subname "BLYA049" } } ,
                    lineage "Eukaryota; Metazoa; Chordata; Craniata;
 Vertebrata; Euteleostomi; Amphibia; Batrachia; Anura; Neobatrachia; Hyloidea;
 Batrachylidae; Batrachyla" ,
                    mgcode 2 } } ,
                subtype {
                  {
                    subtype country ,
                    name "Chile" } ,
                  {
                    subtype lat-lon ,
                    name "43.10527778 S 73.69555568 W" } } } } ,
            seq-set {
              seq {
                id {
                  local
                    str "BLYA049" } ,
                descr {
                  title "Batrachyla leptopus cytochrome oxidase subunit I
 (COI) gene, partial cds; mitochondrial" ,
                  molinfo {
                    biomol genomic } ,
                  user {
                    type
                      str "StructuredComment" ,
                    data {
                      {
                        label
                          str "StructuredCommentPrefix" ,
                        data
                          str "##Assembly-Data-START##" } ,
                      {
                        label
                          str "StructuredCommentSuffix" ,
                        data
                          str "##Assembly-Data-END##" } ,
                      {
                        label
                          str "Sequencing Technology" ,
                        data
                          str "Sanger dideoxy sequencing" } } } } ,
                inst {
                  repr raw ,
                  mol dna ,
                  length 594 ,
                  seq-data
                    ncbi2na '595D25DF0D62581C252569DDD72986348FCC1B4FB4595197F
BCC3FFFCCB0E50F38DA69F6B078F2D57C30FA255E1324FD760C0C330BFF87DF554D3F71F7DF976
9E9BA2968929168E04BF15577E5A01FA54E6A55DEE8FC1CDFF4F11FA4AECDF735FAE53C1FCF107
3DF04E01453530443340451FFEDE37B1F3C796F7DF71CD5F5EFF259293C731C74585B07C0C417F
FE1565A28A215A0'H } ,
                annot {
                  {
                    data
                      ftable {
                        {
                          data
                            cdregion {
                              frame three ,
                              code {
                                id 2 } } ,
                          partial TRUE ,
                          product
                            whole
                              local
                                str "BLYA049_1" ,
                          location
                            int {
                              from 0 ,
                              to 593 ,
                              strand plus ,
                              id
                                local
                                  str "BLYA049" ,
                              fuzz-from
                                lim lt ,
                              fuzz-to
                                lim gt } } ,
                        {
                          data
                            gene {
                              locus "COI" } ,
                          partial TRUE ,
                          location
                            int {
                              from 0 ,
                              to 593 ,
                              strand plus ,
                              id
                                local
                                  str "BLYA049" ,
                              fuzz-from
                                lim lt ,
                              fuzz-to
                                lim gt } } } } } } ,
              seq {
                id {
                  local
                    str "BLYA049_1" } ,
                descr {
                  molinfo {
                    biomol peptide ,
                    tech concept-trans ,
                    completeness no-ends } } ,
                inst {
                  repr raw ,
                  mol aa ,
                  length 197 ,
                  seq-data
                    ncbieaa "ALSLLIRAELSQPGSLLGDDQIYNVIVTAHAFVMIFFMVMPIMIGGFGN
WLVPLMIGAPDMAFPRMNNMSFWLLPPSFLLLLASAGVEAGAGTGWTVYPPLAGNLAHAGPSVDLTIFSLHLAGVSSI
LGAINFITTILNMKPPSMTQYQTPLFVWSVLITAVLLLLSLPVLAAGITMLLTDRNLNTTFFDPAGGGDP" } ,
                annot {
                  {
                    data
                      ftable {
                        {
                          data
                            prot {
                              name {
                                "cytochrome oxidase subunit I" } ,
                              desc "cytochrome oxidase subunit I" } ,
                          partial TRUE ,
                          location
                            int {
                              from 0 ,
                              to 196 ,
                              id
                                local
                                  str "BLYA049_1" ,
                              fuzz-from
                                lim lt ,
                              fuzz-to
                                lim gt } } } } } } } } ,
          set {
            class nuc-prot ,
            descr {
              source {
                genome mitochondrion ,
                org {
                  taxname "Batrachyla leptopus" ,
                  orgname {
                    mod {
                      {
                        subtype isolate ,
                        subname "BLYA050" } } ,
                    lineage "Eukaryota; Metazoa; Chordata; Craniata;
 Vertebrata; Euteleostomi; Amphibia; Batrachia; Anura; Neobatrachia; Hyloidea;
 Batrachylidae; Batrachyla" ,
                    mgcode 2 } } ,
                subtype {
                  {
                    subtype country ,
                    name "Chile" } ,
                  {
                    subtype lat-lon ,
                    name "43.10527778 S 73.69555569 W" } } } } ,
            seq-set {
              seq {
                id {
                  local
                    str "BLYA050" } ,
                descr {
                  title "Batrachyla leptopus cytochrome oxidase subunit I
 (COI) gene, partial cds; mitochondrial" ,
                  molinfo {
                    biomol genomic } ,
                  user {
                    type
                      str "StructuredComment" ,
                    data {
                      {
                        label
                          str "StructuredCommentPrefix" ,
                        data
                          str "##Assembly-Data-START##" } ,
                      {
                        label
                          str "StructuredCommentSuffix" ,
                        data
                          str "##Assembly-Data-END##" } ,
                      {
                        label
                          str "Sequencing Technology" ,
                        data
                          str "Sanger dideoxy sequencing" } } } } ,
                inst {
                  repr raw ,
                  mol dna ,
                  length 594 ,
                  seq-data
                    ncbi2na '591D25DF0D62581C252569DDD72986348FCC1B4FB4595197F
BCC3FFFCCB0E50F38DA69F6B078F2D57C30FA255E1324FD760C0C330BFF87DF554D3F71F7DF976
9E9BA2968929168E04BF15577E5A01FA54E6A55DEE8FC1CDFF4F11FA4AECDF735FAE53C1FCF107
3DF04E01453530443340451FFEDE37B1F3C796F7DF71CD5F5EFF259293C731C74585B07C0C417F
FE1565A28A215A0'H } ,
                annot {
                  {
                    data
                      ftable {
                        {
                          data
                            cdregion {
                              frame three ,
                              code {
                                id 2 } } ,
                          partial TRUE ,
                          product
                            whole
                              local
                                str "BLYA050_1" ,
                          location
                            int {
                              from 0 ,
                              to 593 ,
                              strand plus ,
                              id
                                local
                                  str "BLYA050" ,
                              fuzz-from
                                lim lt ,
                              fuzz-to
                                lim gt } } ,
                        {
                          data
                            gene {
                              locus "COI" } ,
                          partial TRUE ,
                          location
                            int {
                              from 0 ,
                              to 593 ,
                              strand plus ,
                              id
                                local
                                  str "BLYA050" ,
                              fuzz-from
                                lim lt ,
                              fuzz-to
                                lim gt } } } } } } ,
              seq {
                id {
                  local
                    str "BLYA050_1" } ,
                descr {
                  molinfo {
                    biomol peptide ,
                    tech concept-trans ,
                    completeness no-ends } } ,
                inst {
                  repr raw ,
                  mol aa ,
                  length 197 ,
                  seq-data
                    ncbieaa "ALSLLIRAELSQPGSLLGDDQIYNVIVTAHAFVMIFFMVMPIMIGGFGN
WLVPLMIGAPDMAFPRMNNMSFWLLPPSFLLLLASAGVEAGAGTGWTVYPPLAGNLAHAGPSVDLTIFSLHLAGVSSI
LGAINFITTILNMKPPSMTQYQTPLFVWSVLITAVLLLLSLPVLAAGITMLLTDRNLNTTFFDPAGGGDP" } ,
                annot {
                  {
                    data
                      ftable {
                        {
                          data
                            prot {
                              name {
                                "cytochrome oxidase subunit I" } ,
                              desc "cytochrome oxidase subunit I" } ,
                          partial TRUE ,
                          location
                            int {
                              from 0 ,
                              to 196 ,
                              id
                                local
                                  str "BLYA050_1" ,
                              fuzz-from
                                lim lt ,
                              fuzz-to
                                lim gt } } } } } } } } ,
          set {
            class nuc-prot ,
            descr {
              source {
                genome mitochondrion ,
                org {
                  taxname "Batrachyla leptopus" ,
                  orgname {
                    mod {
                      {
                        subtype isolate ,
                        subname "BLYA048" } } ,
                    lineage "Eukaryota; Metazoa; Chordata; Craniata;
 Vertebrata; Euteleostomi; Amphibia; Batrachia; Anura; Neobatrachia; Hyloidea;
 Batrachylidae; Batrachyla" ,
                    mgcode 2 } } ,
                subtype {
                  {
                    subtype country ,
                    name "Chile" } ,
                  {
                    subtype lat-lon ,
                    name "43.10527778 S 73.69555567 W" } } } } ,
            seq-set {
              seq {
                id {
                  local
                    str "BLYA048" } ,
                descr {
                  title "Batrachyla leptopus cytochrome oxidase subunit I
 (COI) gene, partial cds; mitochondrial" ,
                  molinfo {
                    biomol genomic } ,
                  user {
                    type
                      str "StructuredComment" ,
                    data {
                      {
                        label
                          str "StructuredCommentPrefix" ,
                        data
                          str "##Assembly-Data-START##" } ,
                      {
                        label
                          str "StructuredCommentSuffix" ,
                        data
                          str "##Assembly-Data-END##" } ,
                      {
                        label
                          str "Sequencing Technology" ,
                        data
                          str "Sanger dideoxy sequencing" } } } } ,
                inst {
                  repr raw ,
                  mol dna ,
                  length 594 ,
                  seq-data
                    ncbi2na '595D25DF0D62581C252569DDD72986348FC41B4FB4595197F
B0C3FFFCCB0E50F38DA69F6B078F2D57C30FA255E1324FD760C0C330BFF87DF554D3F71F7DF976
9E9BA2968929168E04BF15577E5A01FA54E6A55DEE8FC1CDFF4F11FA4AECDF735FAE53C1FCF107
3DF04E01453530443340451FFEDE37B1F3C796F7DF71CD5F5EFF259293C731C74585B07C0C417F
FE1564A28A215A0'H } ,
                annot {
                  {
                    data
                      ftable {
                        {
                          data
                            cdregion {
                              frame three ,
                              code {
                                id 2 } } ,
                          partial TRUE ,
                          product
                            whole
                              local
                                str "BLYA048_1" ,
                          location
                            int {
                              from 0 ,
                              to 593 ,
                              strand plus ,
                              id
                                local
                                  str "BLYA048" ,
                              fuzz-from
                                lim lt ,
                              fuzz-to
                                lim gt } } ,
                        {
                          data
                            gene {
                              locus "COI" } ,
                          partial TRUE ,
                          location
                            int {
                              from 0 ,
                              to 593 ,
                              strand plus ,
                              id
                                local
                                  str "BLYA048" ,
                              fuzz-from
                                lim lt ,
                              fuzz-to
                                lim gt } } } } } } ,
              seq {
                id {
                  local
                    str "BLYA048_1" } ,
                descr {
                  molinfo {
                    biomol peptide ,
                    tech concept-trans ,
                    completeness no-ends } } ,
                inst {
                  repr raw ,
                  mol aa ,
                  length 197 ,
                  seq-data
                    ncbieaa "ALSLLIRAELSQPGSLLGDDQIYNVIVTAHAFVMIFFMVMPIMIGGFGN
WLVPLMIGAPDMAFPRMNNMSFWLLPPSFLLLLASAGVEAGAGTGWTVYPPLAGNLAHAGPSVDLTIFSLHLAGVSSI
LGAINFITTILNMKPPSMTQYQTPLFVWSVLITAVLLLLSLPVLAAGITMLLTDRNLNTTFFDPAGGGDP" } ,
                annot {
                  {
                    data
                      ftable {
                        {
                          data
                            prot {
                              name {
                                "cytochrome oxidase subunit I" } ,
                              desc "cytochrome oxidase subunit I" } ,
                          partial TRUE ,
                          location
                            int {
                              from 0 ,
                              to 196 ,
                              id
                                local
                                  str "BLYA048_1" ,
                              fuzz-from
                                lim lt ,
                              fuzz-to
                                lim gt } } } } } } } } ,
          set {
            class nuc-prot ,
            descr {
              source {
                genome mitochondrion ,
                org {
                  taxname "Batrachyla leptopus" ,
                  orgname {
                    mod {
                      {
                        subtype isolate ,
                        subname "BLYA047" } } ,
                    lineage "Eukaryota; Metazoa; Chordata; Craniata;
 Vertebrata; Euteleostomi; Amphibia; Batrachia; Anura; Neobatrachia; Hyloidea;
 Batrachylidae; Batrachyla" ,
                    mgcode 2 } } ,
                subtype {
                  {
                    subtype country ,
                    name "Chile" } ,
                  {
                    subtype lat-lon ,
                    name "43.10527778 S 73.69555566 W" } } } } ,
            seq-set {
              seq {
                id {
                  local
                    str "BLYA047" } ,
                descr {
                  title "Batrachyla leptopus cytochrome oxidase subunit I
 (COI) gene, partial cds; mitochondrial" ,
                  molinfo {
                    biomol genomic } ,
                  user {
                    type
                      str "StructuredComment" ,
                    data {
                      {
                        label
                          str "StructuredCommentPrefix" ,
                        data
                          str "##Assembly-Data-START##" } ,
                      {
                        label
                          str "StructuredCommentSuffix" ,
                        data
                          str "##Assembly-Data-END##" } ,
                      {
                        label
                          str "Sequencing Technology" ,
                        data
                          str "Sanger dideoxy sequencing" } } } } ,
                inst {
                  repr raw ,
                  mol dna ,
                  length 594 ,
                  seq-data
                    ncbi2na '591D25DF0D62581C252569DDD72986348FCC1B4FB4595197F
BCC3FFFCCB0E50F38DA69F6B078F2D57C30FA255E1324FD760C0C330BFF87DF554D3F71F7DF976
9E9BA2968929168E04BF15577E5A01FA54E6A55DEE8FC1CDFF4F11FA4AECDF735FAE53C1FCF107
3DF04E01453530443340451FFEDE37B1F3C796F7DF71CD5F5EFF259293C731C74585B07C0C417F
FE1565A28A215A0'H } ,
                annot {
                  {
                    data
                      ftable {
                        {
                          data
                            cdregion {
                              frame three ,
                              code {
                                id 2 } } ,
                          partial TRUE ,
                          product
                            whole
                              local
                                str "BLYA047_1" ,
                          location
                            int {
                              from 0 ,
                              to 593 ,
                              strand plus ,
                              id
                                local
                                  str "BLYA047" ,
                              fuzz-from
                                lim lt ,
                              fuzz-to
                                lim gt } } ,
                        {
                          data
                            gene {
                              locus "COI" } ,
                          partial TRUE ,
                          location
                            int {
                              from 0 ,
                              to 593 ,
                              strand plus ,
                              id
                                local
                                  str "BLYA047" ,
                              fuzz-from
                                lim lt ,
                              fuzz-to
                                lim gt } } } } } } ,
              seq {
                id {
                  local
                    str "BLYA047_1" } ,
                descr {
                  molinfo {
                    biomol peptide ,
                    tech concept-trans ,
                    completeness no-ends } } ,
                inst {
                  repr raw ,
                  mol aa ,
                  length 197 ,
                  seq-data
                    ncbieaa "ALSLLIRAELSQPGSLLGDDQIYNVIVTAHAFVMIFFMVMPIMIGGFGN
WLVPLMIGAPDMAFPRMNNMSFWLLPPSFLLLLASAGVEAGAGTGWTVYPPLAGNLAHAGPSVDLTIFSLHLAGVSSI
LGAINFITTILNMKPPSMTQYQTPLFVWSVLITAVLLLLSLPVLAAGITMLLTDRNLNTTFFDPAGGGDP" } ,
                annot {
                  {
                    data
                      ftable {
                        {
                          data
                            prot {
                              name {
                                "cytochrome oxidase subunit I" } ,
                              desc "cytochrome oxidase subunit I" } ,
                          partial TRUE ,
                          location
                            int {
                              from 0 ,
                              to 196 ,
                              id
                                local
                                  str "BLYA047_1" ,
                              fuzz-from
                                lim lt ,
                              fuzz-to
                                lim gt } } } } } } } } ,
          set {
            class nuc-prot ,
            descr {
              source {
                genome mitochondrion ,
                org {
                  taxname "Batrachyla leptopus" ,
                  orgname {
                    mod {
                      {
                        subtype isolate ,
                        subname "BLYA046" } } ,
                    lineage "Eukaryota; Metazoa; Chordata; Craniata;
 Vertebrata; Euteleostomi; Amphibia; Batrachia; Anura; Neobatrachia; Hyloidea;
 Batrachylidae; Batrachyla" ,
                    mgcode 2 } } ,
                subtype {
                  {
                    subtype country ,
                    name "Chile" } ,
                  {
                    subtype lat-lon ,
                    name "43.10527778 S 73.69555565 W" } } } } ,
            seq-set {
              seq {
                id {
                  local
                    str "BLYA046" } ,
                descr {
                  title "Batrachyla leptopus cytochrome oxidase subunit I
 (COI) gene, partial cds; mitochondrial" ,
                  molinfo {
                    biomol genomic } ,
                  user {
                    type
                      str "StructuredComment" ,
                    data {
                      {
                        label
                          str "StructuredCommentPrefix" ,
                        data
                          str "##Assembly-Data-START##" } ,
                      {
                        label
                          str "StructuredCommentSuffix" ,
                        data
                          str "##Assembly-Data-END##" } ,
                      {
                        label
                          str "Sequencing Technology" ,
                        data
                          str "Sanger dideoxy sequencing" } } } } ,
                inst {
                  repr raw ,
                  mol dna ,
                  length 594 ,
                  seq-data
                    ncbi2na '591D25DF0D62581C252569DDD72986348FCC1B4FB4595197F
BCC3FFFCCB0E50F38DA69F6B078F2D57C30FA255E1324FD760C0C330BFF87DF554D3F71F7DF976
9E9BA2968929168E04BF15577E5A01FA54E6A55DEE8FC1CDFF4F11FA4AECDF735FAE53C1FCF107
3DF04E01453530443340451FFEDE37B1F3C796F7DF71CD5F5EFF259293C731C74585B07C0C417F
FE1565A28A215A0'H } ,
                annot {
                  {
                    data
                      ftable {
                        {
                          data
                            cdregion {
                              frame three ,
                              code {
                                id 2 } } ,
                          partial TRUE ,
                          product
                            whole
                              local
                                str "BLYA046_1" ,
                          location
                            int {
                              from 0 ,
                              to 593 ,
                              strand plus ,
                              id
                                local
                                  str "BLYA046" ,
                              fuzz-from
                                lim lt ,
                              fuzz-to
                                lim gt } } ,
                        {
                          data
                            gene {
                              locus "COI" } ,
                          partial TRUE ,
                          location
                            int {
                              from 0 ,
                              to 593 ,
                              strand plus ,
                              id
                                local
                                  str "BLYA046" ,
                              fuzz-from
                                lim lt ,
                              fuzz-to
                                lim gt } } } } } } ,
              seq {
                id {
                  local
                    str "BLYA046_1" } ,
                descr {
                  molinfo {
                    biomol peptide ,
                    tech concept-trans ,
                    completeness no-ends } } ,
                inst {
                  repr raw ,
                  mol aa ,
                  length 197 ,
                  seq-data
                    ncbieaa "ALSLLIRAELSQPGSLLGDDQIYNVIVTAHAFVMIFFMVMPIMIGGFGN
WLVPLMIGAPDMAFPRMNNMSFWLLPPSFLLLLASAGVEAGAGTGWTVYPPLAGNLAHAGPSVDLTIFSLHLAGVSSI
LGAINFITTILNMKPPSMTQYQTPLFVWSVLITAVLLLLSLPVLAAGITMLLTDRNLNTTFFDPAGGGDP" } ,
                annot {
                  {
                    data
                      ftable {
                        {
                          data
                            prot {
                              name {
                                "cytochrome oxidase subunit I" } ,
                              desc "cytochrome oxidase subunit I" } ,
                          partial TRUE ,
                          location
                            int {
                              from 0 ,
                              to 196 ,
                              id
                                local
                                  str "BLYA046_1" ,
                              fuzz-from
                                lim lt ,
                              fuzz-to
                                lim gt } } } } } } } } ,
          set {
            class nuc-prot ,
            descr {
              source {
                genome mitochondrion ,
                org {
                  taxname "Batrachyla leptopus" ,
                  orgname {
                    mod {
                      {
                        subtype isolate ,
                        subname "BLYA044" } } ,
                    lineage "Eukaryota; Metazoa; Chordata; Craniata;
 Vertebrata; Euteleostomi; Amphibia; Batrachia; Anura; Neobatrachia; Hyloidea;
 Batrachylidae; Batrachyla" ,
                    mgcode 2 } } ,
                subtype {
                  {
                    subtype country ,
                    name "Chile" } ,
                  {
                    subtype lat-lon ,
                    name "43.10527778 S 73.69555564 W" } } } } ,
            seq-set {
              seq {
                id {
                  local
                    str "BLYA044" } ,
                descr {
                  title "Batrachyla leptopus cytochrome oxidase subunit I
 (COI) gene, partial cds; mitochondrial" ,
                  molinfo {
                    biomol genomic } ,
                  user {
                    type
                      str "StructuredComment" ,
                    data {
                      {
                        label
                          str "StructuredCommentPrefix" ,
                        data
                          str "##Assembly-Data-START##" } ,
                      {
                        label
                          str "StructuredCommentSuffix" ,
                        data
                          str "##Assembly-Data-END##" } ,
                      {
                        label
                          str "Sequencing Technology" ,
                        data
                          str "Sanger dideoxy sequencing" } } } } ,
                inst {
                  repr raw ,
                  mol dna ,
                  length 594 ,
                  seq-data
                    ncbi2na '591D25DF0D62581C252569DDD72986348FCC1B4FB4595197F
BCC3FFFCCB0E50F38DA69F6B078F2D57C30FA255E1324FD760C0C330BFF87DF554D3F71F7DF976
9E9BA2968929168E04BF15577E5A01FA54E6A55DEE8FC1CDFF4F11FA4AECDF735FAE53C1FCF107
3DF04E01453530443340451FFEDE37B1F3C796F7DF71CD5F5EFF259293C731C74585B07C0C417F
FE1565A28A215A0'H } ,
                annot {
                  {
                    data
                      ftable {
                        {
                          data
                            cdregion {
                              frame three ,
                              code {
                                id 2 } } ,
                          partial TRUE ,
                          product
                            whole
                              local
                                str "BLYA044_1" ,
                          location
                            int {
                              from 0 ,
                              to 593 ,
                              strand plus ,
                              id
                                local
                                  str "BLYA044" ,
                              fuzz-from
                                lim lt ,
                              fuzz-to
                                lim gt } } ,
                        {
                          data
                            gene {
                              locus "COI" } ,
                          partial TRUE ,
                          location
                            int {
                              from 0 ,
                              to 593 ,
                              strand plus ,
                              id
                                local
                                  str "BLYA044" ,
                              fuzz-from
                                lim lt ,
                              fuzz-to
                                lim gt } } } } } } ,
              seq {
                id {
                  local
                    str "BLYA044_1" } ,
                descr {
                  molinfo {
                    biomol peptide ,
                    tech concept-trans ,
                    completeness no-ends } } ,
                inst {
                  repr raw ,
                  mol aa ,
                  length 197 ,
                  seq-data
                    ncbieaa "ALSLLIRAELSQPGSLLGDDQIYNVIVTAHAFVMIFFMVMPIMIGGFGN
WLVPLMIGAPDMAFPRMNNMSFWLLPPSFLLLLASAGVEAGAGTGWTVYPPLAGNLAHAGPSVDLTIFSLHLAGVSSI
LGAINFITTILNMKPPSMTQYQTPLFVWSVLITAVLLLLSLPVLAAGITMLLTDRNLNTTFFDPAGGGDP" } ,
                annot {
                  {
                    data
                      ftable {
                        {
                          data
                            prot {
                              name {
                                "cytochrome oxidase subunit I" } ,
                              desc "cytochrome oxidase subunit I" } ,
                          partial TRUE ,
                          location
                            int {
                              from 0 ,
                              to 196 ,
                              id
                                local
                                  str "BLYA044_1" ,
                              fuzz-from
                                lim lt ,
                              fuzz-to
                                lim gt } } } } } } } } ,
          set {
            class nuc-prot ,
            descr {
              source {
                genome mitochondrion ,
                org {
                  taxname "Batrachyla leptopus" ,
                  orgname {
                    mod {
                      {
                        subtype isolate ,
                        subname "BLYA043" } } ,
                    lineage "Eukaryota; Metazoa; Chordata; Craniata;
 Vertebrata; Euteleostomi; Amphibia; Batrachia; Anura; Neobatrachia; Hyloidea;
 Batrachylidae; Batrachyla" ,
                    mgcode 2 } } ,
                subtype {
                  {
                    subtype country ,
                    name "Chile" } ,
                  {
                    subtype lat-lon ,
                    name "43.10527778 S 73.69555563 W" } } } } ,
            seq-set {
              seq {
                id {
                  local
                    str "BLYA043" } ,
                descr {
                  title "Batrachyla leptopus cytochrome oxidase subunit I
 (COI) gene, partial cds; mitochondrial" ,
                  molinfo {
                    biomol genomic } ,
                  user {
                    type
                      str "StructuredComment" ,
                    data {
                      {
                        label
                          str "StructuredCommentPrefix" ,
                        data
                          str "##Assembly-Data-START##" } ,
                      {
                        label
                          str "StructuredCommentSuffix" ,
                        data
                          str "##Assembly-Data-END##" } ,
                      {
                        label
                          str "Sequencing Technology" ,
                        data
                          str "Sanger dideoxy sequencing" } } } } ,
                inst {
                  repr raw ,
                  mol dna ,
                  length 594 ,
                  seq-data
                    ncbi2na '591D25DF0D62581C252569DDD72986348FCC1B4FB4595197F
BCC3FFFCCB0E50F38DA69F6B078F2D57C30FA255E1324FD760C0C330BFF87DF554D3F71F7DF976
9E9BA2968929168E04BF15577E5A01FA54E6A55DEE8FC1CDFF4F11FA4AECDF735FAE53C1FCF107
3DF04E01453530443340451FFEDE37B1F3C796F7DF71CD5F5EFF259293C731C74585B07C0C417F
FE1565A28A215A0'H } ,
                annot {
                  {
                    data
                      ftable {
                        {
                          data
                            cdregion {
                              frame three ,
                              code {
                                id 2 } } ,
                          partial TRUE ,
                          product
                            whole
                              local
                                str "BLYA043_1" ,
                          location
                            int {
                              from 0 ,
                              to 593 ,
                              strand plus ,
                              id
                                local
                                  str "BLYA043" ,
                              fuzz-from
                                lim lt ,
                              fuzz-to
                                lim gt } } ,
                        {
                          data
                            gene {
                              locus "COI" } ,
                          partial TRUE ,
                          location
                            int {
                              from 0 ,
                              to 593 ,
                              strand plus ,
                              id
                                local
                                  str "BLYA043" ,
                              fuzz-from
                                lim lt ,
                              fuzz-to
                                lim gt } } } } } } ,
              seq {
                id {
                  local
                    str "BLYA043_1" } ,
                descr {
                  molinfo {
                    biomol peptide ,
                    tech concept-trans ,
                    completeness no-ends } } ,
                inst {
                  repr raw ,
                  mol aa ,
                  length 197 ,
                  seq-data
                    ncbieaa "ALSLLIRAELSQPGSLLGDDQIYNVIVTAHAFVMIFFMVMPIMIGGFGN
WLVPLMIGAPDMAFPRMNNMSFWLLPPSFLLLLASAGVEAGAGTGWTVYPPLAGNLAHAGPSVDLTIFSLHLAGVSSI
LGAINFITTILNMKPPSMTQYQTPLFVWSVLITAVLLLLSLPVLAAGITMLLTDRNLNTTFFDPAGGGDP" } ,
                annot {
                  {
                    data
                      ftable {
                        {
                          data
                            prot {
                              name {
                                "cytochrome oxidase subunit I" } ,
                              desc "cytochrome oxidase subunit I" } ,
                          partial TRUE ,
                          location
                            int {
                              from 0 ,
                              to 196 ,
                              id
                                local
                                  str "BLYA043_1" ,
                              fuzz-from
                                lim lt ,
                              fuzz-to
                                lim gt } } } } } } } } ,
          set {
            class nuc-prot ,
            descr {
              source {
                genome mitochondrion ,
                org {
                  taxname "Batrachyla leptopus" ,
                  orgname {
                    mod {
                      {
                        subtype isolate ,
                        subname "BLYA042" } } ,
                    lineage "Eukaryota; Metazoa; Chordata; Craniata;
 Vertebrata; Euteleostomi; Amphibia; Batrachia; Anura; Neobatrachia; Hyloidea;
 Batrachylidae; Batrachyla" ,
                    mgcode 2 } } ,
                subtype {
                  {
                    subtype country ,
                    name "Chile" } ,
                  {
                    subtype lat-lon ,
                    name "43.10527778 S 73.69555562 W" } } } } ,
            seq-set {
              seq {
                id {
                  local
                    str "BLYA042" } ,
                descr {
                  title "Batrachyla leptopus cytochrome oxidase subunit I
 (COI) gene, partial cds; mitochondrial" ,
                  molinfo {
                    biomol genomic } ,
                  user {
                    type
                      str "StructuredComment" ,
                    data {
                      {
                        label
                          str "StructuredCommentPrefix" ,
                        data
                          str "##Assembly-Data-START##" } ,
                      {
                        label
                          str "StructuredCommentSuffix" ,
                        data
                          str "##Assembly-Data-END##" } ,
                      {
                        label
                          str "Sequencing Technology" ,
                        data
                          str "Sanger dideoxy sequencing" } } } } ,
                inst {
                  repr raw ,
                  mol dna ,
                  length 594 ,
                  seq-data
                    ncbi2na '591D25DF0D62581C252569DDD72986348FCC1B4FB4595197F
BCC3FFFCCB0E50F38DA69F6B078F2D57C30FA255E1324FD760C0C330BFF87DF554D3F71F7DF976
9E9BA2968929168E04BF15577E5A01FA54E6A55DEE8FC1CDFF4F11FA4AECDF735FAE53C1FCF107
3DF04E01453530443340451FFEDE37B1F3C796F7DF71CD5F5EFF259293C731C74585B07C0C417F
FE1565A28A215A0'H } ,
                annot {
                  {
                    data
                      ftable {
                        {
                          data
                            cdregion {
                              frame three ,
                              code {
                                id 2 } } ,
                          partial TRUE ,
                          product
                            whole
                              local
                                str "BLYA042_1" ,
                          location
                            int {
                              from 0 ,
                              to 593 ,
                              strand plus ,
                              id
                                local
                                  str "BLYA042" ,
                              fuzz-from
                                lim lt ,
                              fuzz-to
                                lim gt } } ,
                        {
                          data
                            gene {
                              locus "COI" } ,
                          partial TRUE ,
                          location
                            int {
                              from 0 ,
                              to 593 ,
                              strand plus ,
                              id
                                local
                                  str "BLYA042" ,
                              fuzz-from
                                lim lt ,
                              fuzz-to
                                lim gt } } } } } } ,
              seq {
                id {
                  local
                    str "BLYA042_1" } ,
                descr {
                  molinfo {
                    biomol peptide ,
                    tech concept-trans ,
                    completeness no-ends } } ,
                inst {
                  repr raw ,
                  mol aa ,
                  length 197 ,
                  seq-data
                    ncbieaa "ALSLLIRAELSQPGSLLGDDQIYNVIVTAHAFVMIFFMVMPIMIGGFGN
WLVPLMIGAPDMAFPRMNNMSFWLLPPSFLLLLASAGVEAGAGTGWTVYPPLAGNLAHAGPSVDLTIFSLHLAGVSSI
LGAINFITTILNMKPPSMTQYQTPLFVWSVLITAVLLLLSLPVLAAGITMLLTDRNLNTTFFDPAGGGDP" } ,
                annot {
                  {
                    data
                      ftable {
                        {
                          data
                            prot {
                              name {
                                "cytochrome oxidase subunit I" } ,
                              desc "cytochrome oxidase subunit I" } ,
                          partial TRUE ,
                          location
                            int {
                              from 0 ,
                              to 196 ,
                              id
                                local
                                  str "BLYA042_1" ,
                              fuzz-from
                                lim lt ,
                              fuzz-to
                                lim gt } } } } } } } } ,
          set {
            class nuc-prot ,
            descr {
              source {
                genome mitochondrion ,
                org {
                  taxname "Batrachyla leptopus" ,
                  orgname {
                    mod {
                      {
                        subtype isolate ,
                        subname "BLYA040" } } ,
                    lineage "Eukaryota; Metazoa; Chordata; Craniata;
 Vertebrata; Euteleostomi; Amphibia; Batrachia; Anura; Neobatrachia; Hyloidea;
 Batrachylidae; Batrachyla" ,
                    mgcode 2 } } ,
                subtype {
                  {
                    subtype country ,
                    name "Chile" } ,
                  {
                    subtype lat-lon ,
                    name "43.10527778 S 73.69555561 W" } } } } ,
            seq-set {
              seq {
                id {
                  local
                    str "BLYA040" } ,
                descr {
                  title "Batrachyla leptopus cytochrome oxidase subunit I
 (COI) gene, partial cds; mitochondrial" ,
                  molinfo {
                    biomol genomic } ,
                  user {
                    type
                      str "StructuredComment" ,
                    data {
                      {
                        label
                          str "StructuredCommentPrefix" ,
                        data
                          str "##Assembly-Data-START##" } ,
                      {
                        label
                          str "StructuredCommentSuffix" ,
                        data
                          str "##Assembly-Data-END##" } ,
                      {
                        label
                          str "Sequencing Technology" ,
                        data
                          str "Sanger dideoxy sequencing" } } } } ,
                inst {
                  repr raw ,
                  mol dna ,
                  length 594 ,
                  seq-data
                    ncbi2na '591D25DF0D62581C252569DDD72986348FCC1B4FB4595197F
BCC3FFFCCB0E50F38DA69F6B078F2D57C30FA255E1324FD760C0C330BFF87DF554D3F71F7DF976
9E9BA2968929168E04BF15577E5A01FA54E6A55DEE8FC1CDFF4F11FA4AECDF735FAE53C1FCF107
3DF04E01453530443340451FFEDE37B1F3C796F7DF71CD5F5EFF259293C731C74585B07C0C417F
FE1565A28A215A0'H } ,
                annot {
                  {
                    data
                      ftable {
                        {
                          data
                            cdregion {
                              frame three ,
                              code {
                                id 2 } } ,
                          partial TRUE ,
                          product
                            whole
                              local
                                str "BLYA040_1" ,
                          location
                            int {
                              from 0 ,
                              to 593 ,
                              strand plus ,
                              id
                                local
                                  str "BLYA040" ,
                              fuzz-from
                                lim lt ,
                              fuzz-to
                                lim gt } } ,
                        {
                          data
                            gene {
                              locus "COI" } ,
                          partial TRUE ,
                          location
                            int {
                              from 0 ,
                              to 593 ,
                              strand plus ,
                              id
                                local
                                  str "BLYA040" ,
                              fuzz-from
                                lim lt ,
                              fuzz-to
                                lim gt } } } } } } ,
              seq {
                id {
                  local
                    str "BLYA040_1" } ,
                descr {
                  molinfo {
                    biomol peptide ,
                    tech concept-trans ,
                    completeness no-ends } } ,
                inst {
                  repr raw ,
                  mol aa ,
                  length 197 ,
                  seq-data
                    ncbieaa "ALSLLIRAELSQPGSLLGDDQIYNVIVTAHAFVMIFFMVMPIMIGGFGN
WLVPLMIGAPDMAFPRMNNMSFWLLPPSFLLLLASAGVEAGAGTGWTVYPPLAGNLAHAGPSVDLTIFSLHLAGVSSI
LGAINFITTILNMKPPSMTQYQTPLFVWSVLITAVLLLLSLPVLAAGITMLLTDRNLNTTFFDPAGGGDP" } ,
                annot {
                  {
                    data
                      ftable {
                        {
                          data
                            prot {
                              name {
                                "cytochrome oxidase subunit I" } ,
                              desc "cytochrome oxidase subunit I" } ,
                          partial TRUE ,
                          location
                            int {
                              from 0 ,
                              to 196 ,
                              id
                                local
                                  str "BLYA040_1" ,
                              fuzz-from
                                lim lt ,
                              fuzz-to
                                lim gt } } } } } } } } ,
          set {
            class nuc-prot ,
            descr {
              source {
                genome mitochondrion ,
                org {
                  taxname "Batrachyla leptopus" ,
                  orgname {
                    mod {
                      {
                        subtype isolate ,
                        subname "BLYA039" } } ,
                    lineage "Eukaryota; Metazoa; Chordata; Craniata;
 Vertebrata; Euteleostomi; Amphibia; Batrachia; Anura; Neobatrachia; Hyloidea;
 Batrachylidae; Batrachyla" ,
                    mgcode 2 } } ,
                subtype {
                  {
                    subtype country ,
                    name "Chile" } ,
                  {
                    subtype lat-lon ,
                    name "43.10527778 S 73.69555560 W" } } } } ,
            seq-set {
              seq {
                id {
                  local
                    str "BLYA039" } ,
                descr {
                  title "Batrachyla leptopus cytochrome oxidase subunit I
 (COI) gene, partial cds; mitochondrial" ,
                  molinfo {
                    biomol genomic } ,
                  user {
                    type
                      str "StructuredComment" ,
                    data {
                      {
                        label
                          str "StructuredCommentPrefix" ,
                        data
                          str "##Assembly-Data-START##" } ,
                      {
                        label
                          str "StructuredCommentSuffix" ,
                        data
                          str "##Assembly-Data-END##" } ,
                      {
                        label
                          str "Sequencing Technology" ,
                        data
                          str "Sanger dideoxy sequencing" } } } } ,
                inst {
                  repr raw ,
                  mol dna ,
                  length 594 ,
                  seq-data
                    ncbi2na '591D25DF0D62581C252569DDD72986348FCC1B4FB4595197F
BCC3FFFCCB0E50F38DA69F6B078F2D57C30FA255E1324FD760C0C330BFF87DF554D3F71F7DF976
9E9BA2968929168E04BF15577E5A01FA54E6A55DEE8FC1CDFF4F11FA4AECDF735FAE53C1FCF107
3DF04E01453530443340451FFEDE37B1F3C796F7DF71CD5F5EFF259293C731C74585B07C0C417F
FE1565A28A215A0'H } ,
                annot {
                  {
                    data
                      ftable {
                        {
                          data
                            cdregion {
                              frame three ,
                              code {
                                id 2 } } ,
                          partial TRUE ,
                          product
                            whole
                              local
                                str "BLYA039_1" ,
                          location
                            int {
                              from 0 ,
                              to 593 ,
                              strand plus ,
                              id
                                local
                                  str "BLYA039" ,
                              fuzz-from
                                lim lt ,
                              fuzz-to
                                lim gt } } ,
                        {
                          data
                            gene {
                              locus "COI" } ,
                          partial TRUE ,
                          location
                            int {
                              from 0 ,
                              to 593 ,
                              strand plus ,
                              id
                                local
                                  str "BLYA039" ,
                              fuzz-from
                                lim lt ,
                              fuzz-to
                                lim gt } } } } } } ,
              seq {
                id {
                  local
                    str "BLYA039_1" } ,
                descr {
                  molinfo {
                    biomol peptide ,
                    tech concept-trans ,
                    completeness no-ends } } ,
                inst {
                  repr raw ,
                  mol aa ,
                  length 197 ,
                  seq-data
                    ncbieaa "ALSLLIRAELSQPGSLLGDDQIYNVIVTAHAFVMIFFMVMPIMIGGFGN
WLVPLMIGAPDMAFPRMNNMSFWLLPPSFLLLLASAGVEAGAGTGWTVYPPLAGNLAHAGPSVDLTIFSLHLAGVSSI
LGAINFITTILNMKPPSMTQYQTPLFVWSVLITAVLLLLSLPVLAAGITMLLTDRNLNTTFFDPAGGGDP" } ,
                annot {
                  {
                    data
                      ftable {
                        {
                          data
                            prot {
                              name {
                                "cytochrome oxidase subunit I" } ,
                              desc "cytochrome oxidase subunit I" } ,
                          partial TRUE ,
                          location
                            int {
                              from 0 ,
                              to 196 ,
                              id
                                local
                                  str "BLYA039_1" ,
                              fuzz-from
                                lim lt ,
                              fuzz-to
                                lim gt } } } } } } } } ,
          set {
            class nuc-prot ,
            descr {
              source {
                genome mitochondrion ,
                org {
                  taxname "Batrachyla leptopus" ,
                  orgname {
                    mod {
                      {
                        subtype isolate ,
                        subname "BLYA036" } } ,
                    lineage "Eukaryota; Metazoa; Chordata; Craniata;
 Vertebrata; Euteleostomi; Amphibia; Batrachia; Anura; Neobatrachia; Hyloidea;
 Batrachylidae; Batrachyla" ,
                    mgcode 2 } } ,
                subtype {
                  {
                    subtype country ,
                    name "Chile" } ,
                  {
                    subtype lat-lon ,
                    name "43.10527778 S 73.69555559 W" } } } } ,
            seq-set {
              seq {
                id {
                  local
                    str "BLYA036" } ,
                descr {
                  title "Batrachyla leptopus cytochrome oxidase subunit I
 (COI) gene, partial cds; mitochondrial" ,
                  molinfo {
                    biomol genomic } ,
                  user {
                    type
                      str "StructuredComment" ,
                    data {
                      {
                        label
                          str "StructuredCommentPrefix" ,
                        data
                          str "##Assembly-Data-START##" } ,
                      {
                        label
                          str "StructuredCommentSuffix" ,
                        data
                          str "##Assembly-Data-END##" } ,
                      {
                        label
                          str "Sequencing Technology" ,
                        data
                          str "Sanger dideoxy sequencing" } } } } ,
                inst {
                  repr raw ,
                  mol dna ,
                  length 594 ,
                  seq-data
                    ncbi2na '591D25DF0D62581C252569DDD72986348FCC1B4FB4595197F
BCC3FFFCCB0E50F38DA69F6B078F2D57C30FA255E1324FD760C0C330BFF87DF554D3F71F7DF976
9E9BA2968929168E04BF15577E5A01FA54E6A55DEE8FC1CDFF4F11FA4AECDF735FAE53C1FCF107
3DF04E01453530443340451FFEDE37B1F3C796F7DF71CD5F5EFF259293C731C74585B07C0C417F
FE1565A28A215A0'H } ,
                annot {
                  {
                    data
                      ftable {
                        {
                          data
                            cdregion {
                              frame three ,
                              code {
                                id 2 } } ,
                          partial TRUE ,
                          product
                            whole
                              local
                                str "BLYA036_1" ,
                          location
                            int {
                              from 0 ,
                              to 593 ,
                              strand plus ,
                              id
                                local
                                  str "BLYA036" ,
                              fuzz-from
                                lim lt ,
                              fuzz-to
                                lim gt } } ,
                        {
                          data
                            gene {
                              locus "COI" } ,
                          partial TRUE ,
                          location
                            int {
                              from 0 ,
                              to 593 ,
                              strand plus ,
                              id
                                local
                                  str "BLYA036" ,
                              fuzz-from
                                lim lt ,
                              fuzz-to
                                lim gt } } } } } } ,
              seq {
                id {
                  local
                    str "BLYA036_1" } ,
                descr {
                  molinfo {
                    biomol peptide ,
                    tech concept-trans ,
                    completeness no-ends } } ,
                inst {
                  repr raw ,
                  mol aa ,
                  length 197 ,
                  seq-data
                    ncbieaa "ALSLLIRAELSQPGSLLGDDQIYNVIVTAHAFVMIFFMVMPIMIGGFGN
WLVPLMIGAPDMAFPRMNNMSFWLLPPSFLLLLASAGVEAGAGTGWTVYPPLAGNLAHAGPSVDLTIFSLHLAGVSSI
LGAINFITTILNMKPPSMTQYQTPLFVWSVLITAVLLLLSLPVLAAGITMLLTDRNLNTTFFDPAGGGDP" } ,
                annot {
                  {
                    data
                      ftable {
                        {
                          data
                            prot {
                              name {
                                "cytochrome oxidase subunit I" } ,
                              desc "cytochrome oxidase subunit I" } ,
                          partial TRUE ,
                          location
                            int {
                              from 0 ,
                              to 196 ,
                              id
                                local
                                  str "BLYA036_1" ,
                              fuzz-from
                                lim lt ,
                              fuzz-to
                                lim gt } } } } } } } } ,
          set {
            class nuc-prot ,
            descr {
              source {
                genome mitochondrion ,
                org {
                  taxname "Batrachyla leptopus" ,
                  orgname {
                    mod {
                      {
                        subtype isolate ,
                        subname "BLYA035" } } ,
                    lineage "Eukaryota; Metazoa; Chordata; Craniata;
 Vertebrata; Euteleostomi; Amphibia; Batrachia; Anura; Neobatrachia; Hyloidea;
 Batrachylidae; Batrachyla" ,
                    mgcode 2 } } ,
                subtype {
                  {
                    subtype country ,
                    name "Chile" } ,
                  {
                    subtype lat-lon ,
                    name "43.10527778 S 73.69555558 W" } } } } ,
            seq-set {
              seq {
                id {
                  local
                    str "BLYA035" } ,
                descr {
                  title "Batrachyla leptopus cytochrome oxidase subunit I
 (COI) gene, partial cds; mitochondrial" ,
                  molinfo {
                    biomol genomic } ,
                  user {
                    type
                      str "StructuredComment" ,
                    data {
                      {
                        label
                          str "StructuredCommentPrefix" ,
                        data
                          str "##Assembly-Data-START##" } ,
                      {
                        label
                          str "StructuredCommentSuffix" ,
                        data
                          str "##Assembly-Data-END##" } ,
                      {
                        label
                          str "Sequencing Technology" ,
                        data
                          str "Sanger dideoxy sequencing" } } } } ,
                inst {
                  repr raw ,
                  mol dna ,
                  length 594 ,
                  seq-data
                    ncbi2na '591D25DF0D62581C252569DDD72986348FCC1B4FB4595197F
BCC3FFFCCB0E50F38DA69F6B078F2D57C30FA255E1324FD760C0C330BFF87DF554D3F71F7DF976
9E9BA2968929168E04BF15577E5A01FA54E6A55DEE8FC1CDFF4F11FA4AECDF735FAE53C1FCF107
3DF04E01453530443340451FFEDE37B1F3C796F7DF71CD5F5EFF259293C731C74585B07C0C417F
FE1565A28A215A0'H } ,
                annot {
                  {
                    data
                      ftable {
                        {
                          data
                            cdregion {
                              frame three ,
                              code {
                                id 2 } } ,
                          partial TRUE ,
                          product
                            whole
                              local
                                str "BLYA035_1" ,
                          location
                            int {
                              from 0 ,
                              to 593 ,
                              strand plus ,
                              id
                                local
                                  str "BLYA035" ,
                              fuzz-from
                                lim lt ,
                              fuzz-to
                                lim gt } } ,
                        {
                          data
                            gene {
                              locus "COI" } ,
                          partial TRUE ,
                          location
                            int {
                              from 0 ,
                              to 593 ,
                              strand plus ,
                              id
                                local
                                  str "BLYA035" ,
                              fuzz-from
                                lim lt ,
                              fuzz-to
                                lim gt } } } } } } ,
              seq {
                id {
                  local
                    str "BLYA035_1" } ,
                descr {
                  molinfo {
                    biomol peptide ,
                    tech concept-trans ,
                    completeness no-ends } } ,
                inst {
                  repr raw ,
                  mol aa ,
                  length 197 ,
                  seq-data
                    ncbieaa "ALSLLIRAELSQPGSLLGDDQIYNVIVTAHAFVMIFFMVMPIMIGGFGN
WLVPLMIGAPDMAFPRMNNMSFWLLPPSFLLLLASAGVEAGAGTGWTVYPPLAGNLAHAGPSVDLTIFSLHLAGVSSI
LGAINFITTILNMKPPSMTQYQTPLFVWSVLITAVLLLLSLPVLAAGITMLLTDRNLNTTFFDPAGGGDP" } ,
                annot {
                  {
                    data
                      ftable {
                        {
                          data
                            prot {
                              name {
                                "cytochrome oxidase subunit I" } ,
                              desc "cytochrome oxidase subunit I" } ,
                          partial TRUE ,
                          location
                            int {
                              from 0 ,
                              to 196 ,
                              id
                                local
                                  str "BLYA035_1" ,
                              fuzz-from
                                lim lt ,
                              fuzz-to
                                lim gt } } } } } } } } ,
          set {
            class nuc-prot ,
            descr {
              source {
                genome mitochondrion ,
                org {
                  taxname "Batrachyla leptopus" ,
                  orgname {
                    mod {
                      {
                        subtype isolate ,
                        subname "BLYA033" } } ,
                    lineage "Eukaryota; Metazoa; Chordata; Craniata;
 Vertebrata; Euteleostomi; Amphibia; Batrachia; Anura; Neobatrachia; Hyloidea;
 Batrachylidae; Batrachyla" ,
                    mgcode 2 } } ,
                subtype {
                  {
                    subtype country ,
                    name "Chile" } ,
                  {
                    subtype lat-lon ,
                    name "43.10527778 S 73.69555556 W" } } } } ,
            seq-set {
              seq {
                id {
                  local
                    str "BLYA033" } ,
                descr {
                  title "Batrachyla leptopus cytochrome oxidase subunit I
 (COI) gene, partial cds; mitochondrial" ,
                  molinfo {
                    biomol genomic } ,
                  user {
                    type
                      str "StructuredComment" ,
                    data {
                      {
                        label
                          str "StructuredCommentPrefix" ,
                        data
                          str "##Assembly-Data-START##" } ,
                      {
                        label
                          str "StructuredCommentSuffix" ,
                        data
                          str "##Assembly-Data-END##" } ,
                      {
                        label
                          str "Sequencing Technology" ,
                        data
                          str "Sanger dideoxy sequencing" } } } } ,
                inst {
                  repr raw ,
                  mol dna ,
                  length 594 ,
                  seq-data
                    ncbi2na '591D25DF0D62581C252569DDD72986348FCC1B4FB4595197F
BCC3FFFCCB0E50F38DA69F6B078F2D57C30FA255E1324FD760C0C330BFF87DF554D3F71F7DF976
9E9BA2968929168E04BF15577E5A01FA54E6A55DEE8FC1CDFF4F11FA4AECDF735FAE53C1FCF107
3DF04E01453530443340451FFEDE37B1F3C796F7DF71CD5F5EFF259293C731C74585B07C0C417F
FE1565A28A215A0'H } ,
                annot {
                  {
                    data
                      ftable {
                        {
                          data
                            cdregion {
                              frame three ,
                              code {
                                id 2 } } ,
                          partial TRUE ,
                          product
                            whole
                              local
                                str "BLYA033_1" ,
                          location
                            int {
                              from 0 ,
                              to 593 ,
                              strand plus ,
                              id
                                local
                                  str "BLYA033" ,
                              fuzz-from
                                lim lt ,
                              fuzz-to
                                lim gt } } ,
                        {
                          data
                            gene {
                              locus "COI" } ,
                          partial TRUE ,
                          location
                            int {
                              from 0 ,
                              to 593 ,
                              strand plus ,
                              id
                                local
                                  str "BLYA033" ,
                              fuzz-from
                                lim lt ,
                              fuzz-to
                                lim gt } } } } } } ,
              seq {
                id {
                  local
                    str "BLYA033_1" } ,
                descr {
                  molinfo {
                    biomol peptide ,
                    tech concept-trans ,
                    completeness no-ends } } ,
                inst {
                  repr raw ,
                  mol aa ,
                  length 197 ,
                  seq-data
                    ncbieaa "ALSLLIRAELSQPGSLLGDDQIYNVIVTAHAFVMIFFMVMPIMIGGFGN
WLVPLMIGAPDMAFPRMNNMSFWLLPPSFLLLLASAGVEAGAGTGWTVYPPLAGNLAHAGPSVDLTIFSLHLAGVSSI
LGAINFITTILNMKPPSMTQYQTPLFVWSVLITAVLLLLSLPVLAAGITMLLTDRNLNTTFFDPAGGGDP" } ,
                annot {
                  {
                    data
                      ftable {
                        {
                          data
                            prot {
                              name {
                                "cytochrome oxidase subunit I" } ,
                              desc "cytochrome oxidase subunit I" } ,
                          partial TRUE ,
                          location
                            int {
                              from 0 ,
                              to 196 ,
                              id
                                local
                                  str "BLYA033_1" ,
                              fuzz-from
                                lim lt ,
                              fuzz-to
                                lim gt } } } } } } } } ,
          set {
            class nuc-prot ,
            descr {
              source {
                genome mitochondrion ,
                org {
                  taxname "Batrachyla leptopus" ,
                  orgname {
                    mod {
                      {
                        subtype isolate ,
                        subname "BLPT020" } } ,
                    lineage "Eukaryota; Metazoa; Chordata; Craniata;
 Vertebrata; Euteleostomi; Amphibia; Batrachia; Anura; Neobatrachia; Hyloidea;
 Batrachylidae; Batrachyla" ,
                    mgcode 2 } } ,
                subtype {
                  {
                    subtype country ,
                    name "Chile" } ,
                  {
                    subtype lat-lon ,
                    name "42.10388889 S 73.87000000 W" } } } } ,
            seq-set {
              seq {
                id {
                  local
                    str "BLPT020" } ,
                descr {
                  title "Batrachyla leptopus cytochrome oxidase subunit I
 (COI) gene, partial cds; mitochondrial" ,
                  molinfo {
                    biomol genomic } ,
                  user {
                    type
                      str "StructuredComment" ,
                    data {
                      {
                        label
                          str "StructuredCommentPrefix" ,
                        data
                          str "##Assembly-Data-START##" } ,
                      {
                        label
                          str "StructuredCommentSuffix" ,
                        data
                          str "##Assembly-Data-END##" } ,
                      {
                        label
                          str "Sequencing Technology" ,
                        data
                          str "Sanger dideoxy sequencing" } } } } ,
                inst {
                  repr raw ,
                  mol dna ,
                  length 594 ,
                  seq-data
                    ncbi2na '595D25DF0D62581C252569DDD72986348FC41B4FB4595197F
B0C3FFFCCB0E50F38DA69F6B078F2D57C30FA255E1324FD760C0C330BFF87DF554D3F71F7DF976
9E9BA2968929168E04BF15577E5A01FA54E6A55DEE8FC1CDFF4F11FA4AECDF735FAE53C1FCF107
3DF04E01453530443340451FFEDE37B1F3C796F7DF71CD5F5ED7259293C731C74585B07C0C417F
FE1564A28A215A0'H } ,
                annot {
                  {
                    data
                      ftable {
                        {
                          data
                            cdregion {
                              frame three ,
                              code {
                                id 2 } } ,
                          partial TRUE ,
                          product
                            whole
                              local
                                str "BLPT020_1" ,
                          location
                            int {
                              from 0 ,
                              to 593 ,
                              strand plus ,
                              id
                                local
                                  str "BLPT020" ,
                              fuzz-from
                                lim lt ,
                              fuzz-to
                                lim gt } } ,
                        {
                          data
                            gene {
                              locus "COI" } ,
                          partial TRUE ,
                          location
                            int {
                              from 0 ,
                              to 593 ,
                              strand plus ,
                              id
                                local
                                  str "BLPT020" ,
                              fuzz-from
                                lim lt ,
                              fuzz-to
                                lim gt } } } } } } ,
              seq {
                id {
                  local
                    str "BLPT020_1" } ,
                descr {
                  molinfo {
                    biomol peptide ,
                    tech concept-trans ,
                    completeness no-ends } } ,
                inst {
                  repr raw ,
                  mol aa ,
                  length 197 ,
                  seq-data
                    ncbieaa "ALSLLIRAELSQPGSLLGDDQIYNVIVTAHAFVMIFFMVMPIMIGGFGN
WLVPLMIGAPDMAFPRMNNMSFWLLPPSFLLLLASAGVEAGAGTGWTVYPPLAGNLAHAGPSVDLTIFSLHLAGVSSI
LGAINFITTILNMKPPSMTQYQTPLFVWSVLITAVLLLLSLPVLAAGITMLLTDRNLNTTFFDPAGGGDP" } ,
                annot {
                  {
                    data
                      ftable {
                        {
                          data
                            prot {
                              name {
                                "cytochrome oxidase subunit I" } ,
                              desc "cytochrome oxidase subunit I" } ,
                          partial TRUE ,
                          location
                            int {
                              from 0 ,
                              to 196 ,
                              id
                                local
                                  str "BLPT020_1" ,
                              fuzz-from
                                lim lt ,
                              fuzz-to
                                lim gt } } } } } } } } ,
          set {
            class nuc-prot ,
            descr {
              source {
                genome mitochondrion ,
                org {
                  taxname "Batrachyla leptopus" ,
                  orgname {
                    mod {
                      {
                        subtype isolate ,
                        subname "BLPT019" } } ,
                    lineage "Eukaryota; Metazoa; Chordata; Craniata;
 Vertebrata; Euteleostomi; Amphibia; Batrachia; Anura; Neobatrachia; Hyloidea;
 Batrachylidae; Batrachyla" ,
                    mgcode 2 } } ,
                subtype {
                  {
                    subtype country ,
                    name "Chile" } ,
                  {
                    subtype lat-lon ,
                    name "42.10388889 S 73.87000000 W" } } } } ,
            seq-set {
              seq {
                id {
                  local
                    str "BLPT019" } ,
                descr {
                  title "Batrachyla leptopus cytochrome oxidase subunit I
 (COI) gene, partial cds; mitochondrial" ,
                  molinfo {
                    biomol genomic } ,
                  user {
                    type
                      str "StructuredComment" ,
                    data {
                      {
                        label
                          str "StructuredCommentPrefix" ,
                        data
                          str "##Assembly-Data-START##" } ,
                      {
                        label
                          str "StructuredCommentSuffix" ,
                        data
                          str "##Assembly-Data-END##" } ,
                      {
                        label
                          str "Sequencing Technology" ,
                        data
                          str "Sanger dideoxy sequencing" } } } } ,
                inst {
                  repr raw ,
                  mol dna ,
                  length 594 ,
                  seq-data
                    ncbi2na '595D25DF0D62581C252569DDD72986348FC41B4FB4595197F
B0C3FFFCCB0E50F38DA69F6B078F2D57C30FA255E1324FD760C0C330BFF87DF554D3F71F7DF976
9E9BA2968929168E04BF15577E5A01FA54E6A55DEE8FC1CDFF4F11FA4AECDF735FAE53C1FCF107
3DF04E01453530443340451FFEDE37B1F3C796F7DF71CD5F5ED7259293C739C74585B07C0C417F
FE15A4A28A215A0'H } ,
                annot {
                  {
                    data
                      ftable {
                        {
                          data
                            cdregion {
                              frame three ,
                              code {
                                id 2 } } ,
                          partial TRUE ,
                          product
                            whole
                              local
                                str "BLPT019_1" ,
                          location
                            int {
                              from 0 ,
                              to 593 ,
                              strand plus ,
                              id
                                local
                                  str "BLPT019" ,
                              fuzz-from
                                lim lt ,
                              fuzz-to
                                lim gt } } ,
                        {
                          data
                            gene {
                              locus "COI" } ,
                          partial TRUE ,
                          location
                            int {
                              from 0 ,
                              to 593 ,
                              strand plus ,
                              id
                                local
                                  str "BLPT019" ,
                              fuzz-from
                                lim lt ,
                              fuzz-to
                                lim gt } } } } } } ,
              seq {
                id {
                  local
                    str "BLPT019_1" } ,
                descr {
                  molinfo {
                    biomol peptide ,
                    tech concept-trans ,
                    completeness no-ends } } ,
                inst {
                  repr raw ,
                  mol aa ,
                  length 197 ,
                  seq-data
                    ncbieaa "ALSLLIRAELSQPGSLLGDDQIYNVIVTAHAFVMIFFMVMPIMIGGFGN
WLVPLMIGAPDMAFPRMNNMSFWLLPPSFLLLLASAGVEAGAGTGWTVYPPLAGNLAHAGPSVDLTIFSLHLAGVSSI
LGAINFITTILNMKPPSMTQYQTPLFVWSVLITAVLLLLSLPVLAAGITMLLTDRNLNTTFFDPAGGGDP" } ,
                annot {
                  {
                    data
                      ftable {
                        {
                          data
                            prot {
                              name {
                                "cytochrome oxidase subunit I" } ,
                              desc "cytochrome oxidase subunit I" } ,
                          partial TRUE ,
                          location
                            int {
                              from 0 ,
                              to 196 ,
                              id
                                local
                                  str "BLPT019_1" ,
                              fuzz-from
                                lim lt ,
                              fuzz-to
                                lim gt } } } } } } } } ,
          set {
            class nuc-prot ,
            descr {
              source {
                genome mitochondrion ,
                org {
                  taxname "Batrachyla leptopus" ,
                  orgname {
                    mod {
                      {
                        subtype isolate ,
                        subname "BLPT009" } } ,
                    lineage "Eukaryota; Metazoa; Chordata; Craniata;
 Vertebrata; Euteleostomi; Amphibia; Batrachia; Anura; Neobatrachia; Hyloidea;
 Batrachylidae; Batrachyla" ,
                    mgcode 2 } } ,
                subtype {
                  {
                    subtype country ,
                    name "Chile" } ,
                  {
                    subtype lat-lon ,
                    name "42.10388889 S 73.87000000 W" } } } } ,
            seq-set {
              seq {
                id {
                  local
                    str "BLPT009" } ,
                descr {
                  title "Batrachyla leptopus cytochrome oxidase subunit I
 (COI) gene, partial cds; mitochondrial" ,
                  molinfo {
                    biomol genomic } ,
                  user {
                    type
                      str "StructuredComment" ,
                    data {
                      {
                        label
                          str "StructuredCommentPrefix" ,
                        data
                          str "##Assembly-Data-START##" } ,
                      {
                        label
                          str "StructuredCommentSuffix" ,
                        data
                          str "##Assembly-Data-END##" } ,
                      {
                        label
                          str "Sequencing Technology" ,
                        data
                          str "Sanger dideoxy sequencing" } } } } ,
                inst {
                  repr raw ,
                  mol dna ,
                  length 594 ,
                  seq-data
                    ncbi4na '2242228214228288118224142241128114221422244282828
228144241241821418881211248218848212242221242288848118118888888818148118422118
818418244244288244811284188148222288118118844142222841218142188822824118111811
818114888884128828822222F82188828128228828842282442844248441442244142F44F12244
184112148881222222828842244111288442221842444222282848441888112818288882188121
288442144848182882818228844842218811288818812112818828811218411122122182218112
121181821112122128888848284182848128818812842248828828828128182228822848228142
24214421881281812812821224122481128811181211228888884122224214414414414122244'H } ,
                annot {
                  {
                    data
                      ftable {
                        {
                          data
                            cdregion {
                              frame three ,
                              code {
                                id 2 } } ,
                          partial TRUE ,
                          product
                            whole
                              local
                                str "BLPT009_1" ,
                          location
                            int {
                              from 0 ,
                              to 593 ,
                              strand plus ,
                              id
                                local
                                  str "BLPT009" ,
                              fuzz-from
                                lim lt ,
                              fuzz-to
                                lim gt } } ,
                        {
                          data
                            gene {
                              locus "COI" } ,
                          partial TRUE ,
                          location
                            int {
                              from 0 ,
                              to 593 ,
                              strand plus ,
                              id
                                local
                                  str "BLPT009" ,
                              fuzz-from
                                lim lt ,
                              fuzz-to
                                lim gt } } } } } } ,
              seq {
                id {
                  local
                    str "BLPT009_1" } ,
                descr {
                  molinfo {
                    biomol peptide ,
                    tech concept-trans ,
                    completeness no-ends } } ,
                inst {
                  repr raw ,
                  mol aa ,
                  length 197 ,
                  seq-data
                    ncbieaa "ALSLLIRAELSQPGSLLGDDQIYNVIVTAHAFVMIFFMVMPIMIGGFGN
WLVPLMIGAPDMAFPRMNNMSFWLLPPSFLLLLASAGVEAGAGTGWTVYPPLAGNLAHAGPSVDLTIFSLHLAGVSSI
LGAINFITTILNMKPPSMTQYQTPLFVWSVLITAVLLLLSLPVLAAGITMLLTDRNLNTTFFDPAGGGDP" } ,
                annot {
                  {
                    data
                      ftable {
                        {
                          data
                            prot {
                              name {
                                "cytochrome oxidase subunit I" } ,
                              desc "cytochrome oxidase subunit I" } ,
                          partial TRUE ,
                          location
                            int {
                              from 0 ,
                              to 196 ,
                              id
                                local
                                  str "BLPT009_1" ,
                              fuzz-from
                                lim lt ,
                              fuzz-to
                                lim gt } } } } } } } } ,
          set {
            class nuc-prot ,
            descr {
              source {
                genome mitochondrion ,
                org {
                  taxname "Batrachyla leptopus" ,
                  orgname {
                    mod {
                      {
                        subtype isolate ,
                        subname "BLLY439" } } ,
                    lineage "Eukaryota; Metazoa; Chordata; Craniata;
 Vertebrata; Euteleostomi; Amphibia; Batrachia; Anura; Neobatrachia; Hyloidea;
 Batrachylidae; Batrachyla" ,
                    mgcode 2 } } ,
                subtype {
                  {
                    subtype country ,
                    name "Chile" } ,
                  {
                    subtype lat-lon ,
                    name "42.62416667 S 73.63722222 W" } } } } ,
            seq-set {
              seq {
                id {
                  local
                    str "BLLY439" } ,
                descr {
                  title "Batrachyla leptopus cytochrome oxidase subunit I
 (COI) gene, partial cds; mitochondrial" ,
                  molinfo {
                    biomol genomic } ,
                  user {
                    type
                      str "StructuredComment" ,
                    data {
                      {
                        label
                          str "StructuredCommentPrefix" ,
                        data
                          str "##Assembly-Data-START##" } ,
                      {
                        label
                          str "StructuredCommentSuffix" ,
                        data
                          str "##Assembly-Data-END##" } ,
                      {
                        label
                          str "Sequencing Technology" ,
                        data
                          str "Sanger dideoxy sequencing" } } } } ,
                inst {
                  repr raw ,
                  mol dna ,
                  length 594 ,
                  seq-data
                    ncbi2na '595D25DF0D62581C252569DDD72986348FC41B4FB4595197F
B0C3FFFCCB0E50F38DA69F6B078F2D57C30FA255E1324FD760C0C330BFF87DF554D3F71F7DF976
9E9BA2968929168E04BF15577E5A01FA54E6A55DEE8FC1CDFF4F11FA4AECDF735FAE53C1FCF107
3DF04E01453530443340451FFEDE37B1F3C796F7DF71CD5F5ED7259293C739C74585B07C0C417F
FE15A4A28A215A0'H } ,
                annot {
                  {
                    data
                      ftable {
                        {
                          data
                            cdregion {
                              frame three ,
                              code {
                                id 2 } } ,
                          partial TRUE ,
                          product
                            whole
                              local
                                str "BLLY439_1" ,
                          location
                            int {
                              from 0 ,
                              to 593 ,
                              strand plus ,
                              id
                                local
                                  str "BLLY439" ,
                              fuzz-from
                                lim lt ,
                              fuzz-to
                                lim gt } } ,
                        {
                          data
                            gene {
                              locus "COI" } ,
                          partial TRUE ,
                          location
                            int {
                              from 0 ,
                              to 593 ,
                              strand plus ,
                              id
                                local
                                  str "BLLY439" ,
                              fuzz-from
                                lim lt ,
                              fuzz-to
                                lim gt } } } } } } ,
              seq {
                id {
                  local
                    str "BLLY439_1" } ,
                descr {
                  molinfo {
                    biomol peptide ,
                    tech concept-trans ,
                    completeness no-ends } } ,
                inst {
                  repr raw ,
                  mol aa ,
                  length 197 ,
                  seq-data
                    ncbieaa "ALSLLIRAELSQPGSLLGDDQIYNVIVTAHAFVMIFFMVMPIMIGGFGN
WLVPLMIGAPDMAFPRMNNMSFWLLPPSFLLLLASAGVEAGAGTGWTVYPPLAGNLAHAGPSVDLTIFSLHLAGVSSI
LGAINFITTILNMKPPSMTQYQTPLFVWSVLITAVLLLLSLPVLAAGITMLLTDRNLNTTFFDPAGGGDP" } ,
                annot {
                  {
                    data
                      ftable {
                        {
                          data
                            prot {
                              name {
                                "cytochrome oxidase subunit I" } ,
                              desc "cytochrome oxidase subunit I" } ,
                          partial TRUE ,
                          location
                            int {
                              from 0 ,
                              to 196 ,
                              id
                                local
                                  str "BLLY439_1" ,
                              fuzz-from
                                lim lt ,
                              fuzz-to
                                lim gt } } } } } } } } ,
          set {
            class nuc-prot ,
            descr {
              source {
                genome mitochondrion ,
                org {
                  taxname "Batrachyla leptopus" ,
                  orgname {
                    mod {
                      {
                        subtype isolate ,
                        subname "BLLY432" } } ,
                    lineage "Eukaryota; Metazoa; Chordata; Craniata;
 Vertebrata; Euteleostomi; Amphibia; Batrachia; Anura; Neobatrachia; Hyloidea;
 Batrachylidae; Batrachyla" ,
                    mgcode 2 } } ,
                subtype {
                  {
                    subtype country ,
                    name "Chile" } ,
                  {
                    subtype lat-lon ,
                    name "42.62416667 S 73.63722222 W" } } } } ,
            seq-set {
              seq {
                id {
                  local
                    str "BLLY432" } ,
                descr {
                  title "Batrachyla leptopus cytochrome oxidase subunit I
 (COI) gene, partial cds; mitochondrial" ,
                  molinfo {
                    biomol genomic } ,
                  user {
                    type
                      str "StructuredComment" ,
                    data {
                      {
                        label
                          str "StructuredCommentPrefix" ,
                        data
                          str "##Assembly-Data-START##" } ,
                      {
                        label
                          str "StructuredCommentSuffix" ,
                        data
                          str "##Assembly-Data-END##" } ,
                      {
                        label
                          str "Sequencing Technology" ,
                        data
                          str "Sanger dideoxy sequencing" } } } } ,
                inst {
                  repr raw ,
                  mol dna ,
                  length 594 ,
                  seq-data
                    ncbi2na '595D25DF0D62581C252569DDD72986348FC41B4FB4595197F
B0C3FFFCCB0E50F38DA69F6B078F2D57C30FA255E1324FD760C0C330BFF87DF554D3F71F7DF976
9E9BA2968929168E04BF15577E5A01FA54E6A55DEE8FC1CDFF4F11FA4AECDF735FAE53C1FCF107
3DF04E01453530443340451FFEDE37B1F3C796F7DF71CD5F5ED7259293C739C74585B07C0C417F
FE15A4A28A215A0'H } ,
                annot {
                  {
                    data
                      ftable {
                        {
                          data
                            cdregion {
                              frame three ,
                              code {
                                id 2 } } ,
                          partial TRUE ,
                          product
                            whole
                              local
                                str "BLLY432_1" ,
                          location
                            int {
                              from 0 ,
                              to 593 ,
                              strand plus ,
                              id
                                local
                                  str "BLLY432" ,
                              fuzz-from
                                lim lt ,
                              fuzz-to
                                lim gt } } ,
                        {
                          data
                            gene {
                              locus "COI" } ,
                          partial TRUE ,
                          location
                            int {
                              from 0 ,
                              to 593 ,
                              strand plus ,
                              id
                                local
                                  str "BLLY432" ,
                              fuzz-from
                                lim lt ,
                              fuzz-to
                                lim gt } } } } } } ,
              seq {
                id {
                  local
                    str "BLLY432_1" } ,
                descr {
                  molinfo {
                    biomol peptide ,
                    tech concept-trans ,
                    completeness no-ends } } ,
                inst {
                  repr raw ,
                  mol aa ,
                  length 197 ,
                  seq-data
                    ncbieaa "ALSLLIRAELSQPGSLLGDDQIYNVIVTAHAFVMIFFMVMPIMIGGFGN
WLVPLMIGAPDMAFPRMNNMSFWLLPPSFLLLLASAGVEAGAGTGWTVYPPLAGNLAHAGPSVDLTIFSLHLAGVSSI
LGAINFITTILNMKPPSMTQYQTPLFVWSVLITAVLLLLSLPVLAAGITMLLTDRNLNTTFFDPAGGGDP" } ,
                annot {
                  {
                    data
                      ftable {
                        {
                          data
                            prot {
                              name {
                                "cytochrome oxidase subunit I" } ,
                              desc "cytochrome oxidase subunit I" } ,
                          partial TRUE ,
                          location
                            int {
                              from 0 ,
                              to 196 ,
                              id
                                local
                                  str "BLLY432_1" ,
                              fuzz-from
                                lim lt ,
                              fuzz-to
                                lim gt } } } } } } } } ,
          set {
            class nuc-prot ,
            descr {
              source {
                genome mitochondrion ,
                org {
                  taxname "Batrachyla leptopus" ,
                  orgname {
                    mod {
                      {
                        subtype isolate ,
                        subname "BLLY420" } } ,
                    lineage "Eukaryota; Metazoa; Chordata; Craniata;
 Vertebrata; Euteleostomi; Amphibia; Batrachia; Anura; Neobatrachia; Hyloidea;
 Batrachylidae; Batrachyla" ,
                    mgcode 2 } } ,
                subtype {
                  {
                    subtype country ,
                    name "Chile" } ,
                  {
                    subtype lat-lon ,
                    name "42.62416667 S 73.63722222 W" } } } } ,
            seq-set {
              seq {
                id {
                  local
                    str "BLLY420" } ,
                descr {
                  title "Batrachyla leptopus cytochrome oxidase subunit I
 (COI) gene, partial cds; mitochondrial" ,
                  molinfo {
                    biomol genomic } ,
                  user {
                    type
                      str "StructuredComment" ,
                    data {
                      {
                        label
                          str "StructuredCommentPrefix" ,
                        data
                          str "##Assembly-Data-START##" } ,
                      {
                        label
                          str "StructuredCommentSuffix" ,
                        data
                          str "##Assembly-Data-END##" } ,
                      {
                        label
                          str "Sequencing Technology" ,
                        data
                          str "Sanger dideoxy sequencing" } } } } ,
                inst {
                  repr raw ,
                  mol dna ,
                  length 594 ,
                  seq-data
                    ncbi2na '595D25DF0D62581C252569DDD72986348FC41B4FB4595197F
B0C3FFFCCB0E50F38DA69F6B078F2D57C30FA255E1324FD760C0C330BFF87DF554D3F71F7DF976
9E9BA2968929168E04BF15577E5A01FA54E6A55DEE8FC1CDFF4F11FA4AECDF735FAE53C1FCF107
3DF04E01453530443340451FFEDE37B1F3C796F7DF71CD5F5ED7259293C739C74585B07C0C417F
FE15A4A28A215A0'H } ,
                annot {
                  {
                    data
                      ftable {
                        {
                          data
                            cdregion {
                              frame three ,
                              code {
                                id 2 } } ,
                          partial TRUE ,
                          product
                            whole
                              local
                                str "BLLY420_1" ,
                          location
                            int {
                              from 0 ,
                              to 593 ,
                              strand plus ,
                              id
                                local
                                  str "BLLY420" ,
                              fuzz-from
                                lim lt ,
                              fuzz-to
                                lim gt } } ,
                        {
                          data
                            gene {
                              locus "COI" } ,
                          partial TRUE ,
                          location
                            int {
                              from 0 ,
                              to 593 ,
                              strand plus ,
                              id
                                local
                                  str "BLLY420" ,
                              fuzz-from
                                lim lt ,
                              fuzz-to
                                lim gt } } } } } } ,
              seq {
                id {
                  local
                    str "BLLY420_1" } ,
                descr {
                  molinfo {
                    biomol peptide ,
                    tech concept-trans ,
                    completeness no-ends } } ,
                inst {
                  repr raw ,
                  mol aa ,
                  length 197 ,
                  seq-data
                    ncbieaa "ALSLLIRAELSQPGSLLGDDQIYNVIVTAHAFVMIFFMVMPIMIGGFGN
WLVPLMIGAPDMAFPRMNNMSFWLLPPSFLLLLASAGVEAGAGTGWTVYPPLAGNLAHAGPSVDLTIFSLHLAGVSSI
LGAINFITTILNMKPPSMTQYQTPLFVWSVLITAVLLLLSLPVLAAGITMLLTDRNLNTTFFDPAGGGDP" } ,
                annot {
                  {
                    data
                      ftable {
                        {
                          data
                            prot {
                              name {
                                "cytochrome oxidase subunit I" } ,
                              desc "cytochrome oxidase subunit I" } ,
                          partial TRUE ,
                          location
                            int {
                              from 0 ,
                              to 196 ,
                              id
                                local
                                  str "BLLY420_1" ,
                              fuzz-from
                                lim lt ,
                              fuzz-to
                                lim gt } } } } } } } } ,
          set {
            class nuc-prot ,
            descr {
              source {
                genome mitochondrion ,
                org {
                  taxname "Batrachyla leptopus" ,
                  orgname {
                    mod {
                      {
                        subtype isolate ,
                        subname "BLLY418" } } ,
                    lineage "Eukaryota; Metazoa; Chordata; Craniata;
 Vertebrata; Euteleostomi; Amphibia; Batrachia; Anura; Neobatrachia; Hyloidea;
 Batrachylidae; Batrachyla" ,
                    mgcode 2 } } ,
                subtype {
                  {
                    subtype country ,
                    name "Chile" } ,
                  {
                    subtype lat-lon ,
                    name "42.62416667 S 73.63722222 W" } } } } ,
            seq-set {
              seq {
                id {
                  local
                    str "BLLY418" } ,
                descr {
                  title "Batrachyla leptopus cytochrome oxidase subunit I
 (COI) gene, partial cds; mitochondrial" ,
                  molinfo {
                    biomol genomic } ,
                  user {
                    type
                      str "StructuredComment" ,
                    data {
                      {
                        label
                          str "StructuredCommentPrefix" ,
                        data
                          str "##Assembly-Data-START##" } ,
                      {
                        label
                          str "StructuredCommentSuffix" ,
                        data
                          str "##Assembly-Data-END##" } ,
                      {
                        label
                          str "Sequencing Technology" ,
                        data
                          str "Sanger dideoxy sequencing" } } } } ,
                inst {
                  repr raw ,
                  mol dna ,
                  length 594 ,
                  seq-data
                    ncbi4na '2242228214228288118224142241128114221422244282828
228144241241821418881211248218848212242221242288848118118888888818148118422118
818418244244288244811284188148222288118118844142222841218142188822824118111811
818114888884128828822222182188828128828828842282442844248441442244142144212244
184112148881222222F28842244111288442221842444222282848441888112818288882188121
288442144848182882818228844842218811288818812112818828811218411122122182218112
121181821112122128888848284182848128818812842248828828828128182228822848228142
24214421881281842812821224122481128811181211228888884122244214414414414122244'H } ,
                annot {
                  {
                    data
                      ftable {
                        {
                          data
                            cdregion {
                              frame three ,
                              code {
                                id 2 } } ,
                          partial TRUE ,
                          product
                            whole
                              local
                                str "BLLY418_1" ,
                          location
                            int {
                              from 0 ,
                              to 593 ,
                              strand plus ,
                              id
                                local
                                  str "BLLY418" ,
                              fuzz-from
                                lim lt ,
                              fuzz-to
                                lim gt } } ,
                        {
                          data
                            gene {
                              locus "COI" } ,
                          partial TRUE ,
                          location
                            int {
                              from 0 ,
                              to 593 ,
                              strand plus ,
                              id
                                local
                                  str "BLLY418" ,
                              fuzz-from
                                lim lt ,
                              fuzz-to
                                lim gt } } } } } } ,
              seq {
                id {
                  local
                    str "BLLY418_1" } ,
                descr {
                  molinfo {
                    biomol peptide ,
                    tech concept-trans ,
                    completeness no-ends } } ,
                inst {
                  repr raw ,
                  mol aa ,
                  length 197 ,
                  seq-data
                    ncbieaa "ALSLLIRAELSQPGSLLGDDQIYNVIVTAHAFVMIFFMVMPIMIGGFGN
WLVPLMIGAPDMAFPRMNNMSFWLLPPSFLLLLASAGVEAGAGTGWTVYPPLAGNLAHAGPSVDLTIFSLHLAGVSSI
LGAINFITTILNMKPPSMTQYQTPLFVWSVLITAVLLLLSLPVLAAGITMLLTDRNLNTTFFDPAGGGDP" } ,
                annot {
                  {
                    data
                      ftable {
                        {
                          data
                            prot {
                              name {
                                "cytochrome oxidase subunit I" } ,
                              desc "cytochrome oxidase subunit I" } ,
                          partial TRUE ,
                          location
                            int {
                              from 0 ,
                              to 196 ,
                              id
                                local
                                  str "BLLY418_1" ,
                              fuzz-from
                                lim lt ,
                              fuzz-to
                                lim gt } } } } } } } } ,
          set {
            class nuc-prot ,
            descr {
              source {
                genome mitochondrion ,
                org {
                  taxname "Batrachyla leptopus" ,
                  orgname {
                    mod {
                      {
                        subtype isolate ,
                        subname "BLYA034" } } ,
                    lineage "Eukaryota; Metazoa; Chordata; Craniata;
 Vertebrata; Euteleostomi; Amphibia; Batrachia; Anura; Neobatrachia; Hyloidea;
 Batrachylidae; Batrachyla" ,
                    mgcode 2 } } ,
                subtype {
                  {
                    subtype country ,
                    name "Chile" } ,
                  {
                    subtype lat-lon ,
                    name "43.10527778 S 73.69555557 W" } } } } ,
            seq-set {
              seq {
                id {
                  local
                    str "BLYA034" } ,
                descr {
                  title "Batrachyla leptopus cytochrome oxidase subunit I
 (COI) gene, partial cds; mitochondrial" ,
                  molinfo {
                    biomol genomic } ,
                  user {
                    type
                      str "StructuredComment" ,
                    data {
                      {
                        label
                          str "StructuredCommentPrefix" ,
                        data
                          str "##Assembly-Data-START##" } ,
                      {
                        label
                          str "StructuredCommentSuffix" ,
                        data
                          str "##Assembly-Data-END##" } ,
                      {
                        label
                          str "Sequencing Technology" ,
                        data
                          str "Sanger dideoxy sequencing" } } } } ,
                inst {
                  repr raw ,
                  mol dna ,
                  length 594 ,
                  seq-data
                    ncbi2na '591D25DF0D62581C252569DDD72986348FCC1B4FB4595197F
BCC3FFFCCB0E50F38DA69F6B078F2D57C30FA255E1324FD760C0C330BFF87DF554D3F71F7DF976
9E9BA2968929168E04BF15577E5A01FA54E6A55DEE8FC1CDFF4F11FA4AECDF735FAE53C1FCF107
3DF04E01453530443340451FFEDE37B1F3C796F7DF71CD5F5EFF259293C731C74585B07C0C417F
FE1565A28A215A0'H } ,
                annot {
                  {
                    data
                      ftable {
                        {
                          data
                            cdregion {
                              frame three ,
                              code {
                                id 2 } } ,
                          partial TRUE ,
                          product
                            whole
                              local
                                str "BLYA034_1" ,
                          location
                            int {
                              from 0 ,
                              to 593 ,
                              strand plus ,
                              id
                                local
                                  str "BLYA034" ,
                              fuzz-from
                                lim lt ,
                              fuzz-to
                                lim gt } } ,
                        {
                          data
                            gene {
                              locus "COI" } ,
                          partial TRUE ,
                          location
                            int {
                              from 0 ,
                              to 593 ,
                              strand plus ,
                              id
                                local
                                  str "BLYA034" ,
                              fuzz-from
                                lim lt ,
                              fuzz-to
                                lim gt } } } } } } ,
              seq {
                id {
                  local
                    str "BLYA034_1" } ,
                descr {
                  molinfo {
                    biomol peptide ,
                    tech concept-trans ,
                    completeness no-ends } } ,
                inst {
                  repr raw ,
                  mol aa ,
                  length 197 ,
                  seq-data
                    ncbieaa "ALSLLIRAELSQPGSLLGDDQIYNVIVTAHAFVMIFFMVMPIMIGGFGN
WLVPLMIGAPDMAFPRMNNMSFWLLPPSFLLLLASAGVEAGAGTGWTVYPPLAGNLAHAGPSVDLTIFSLHLAGVSSI
LGAINFITTILNMKPPSMTQYQTPLFVWSVLITAVLLLLSLPVLAAGITMLLTDRNLNTTFFDPAGGGDP" } ,
                annot {
                  {
                    data
                      ftable {
                        {
                          data
                            prot {
                              name {
                                "cytochrome oxidase subunit I" } ,
                              desc "cytochrome oxidase subunit I" } ,
                          partial TRUE ,
                          location
                            int {
                              from 0 ,
                              to 196 ,
                              id
                                local
                                  str "BLYA034_1" ,
                              fuzz-from
                                lim lt ,
                              fuzz-to
                                lim gt } } } } } } } } ,
          set {
            class nuc-prot ,
            descr {
              source {
                genome mitochondrion ,
                org {
                  taxname "Batrachyla leptopus" ,
                  orgname {
                    mod {
                      {
                        subtype isolate ,
                        subname "BLTP212" } } ,
                    lineage "Eukaryota; Metazoa; Chordata; Craniata;
 Vertebrata; Euteleostomi; Amphibia; Batrachia; Anura; Neobatrachia; Hyloidea;
 Batrachylidae; Batrachyla" ,
                    mgcode 2 } } ,
                subtype {
                  {
                    subtype country ,
                    name "Chile" } ,
                  {
                    subtype lat-lon ,
                    name "42.71833333 S 73.94138889 W" } } } } ,
            seq-set {
              seq {
                id {
                  local
                    str "BLTP212" } ,
                descr {
                  title "Batrachyla leptopus cytochrome oxidase subunit I
 (COI) gene, partial cds; mitochondrial" ,
                  molinfo {
                    biomol genomic } ,
                  user {
                    type
                      str "StructuredComment" ,
                    data {
                      {
                        label
                          str "StructuredCommentPrefix" ,
                        data
                          str "##Assembly-Data-START##" } ,
                      {
                        label
                          str "StructuredCommentSuffix" ,
                        data
                          str "##Assembly-Data-END##" } ,
                      {
                        label
                          str "Sequencing Technology" ,
                        data
                          str "Sanger dideoxy sequencing" } } } } ,
                inst {
                  repr raw ,
                  mol dna ,
                  length 594 ,
                  seq-data
                    ncbi2na '595D25DF0D62581C252569DDD72986348FC41B4FB4595197F
B0C3FFFCCB0E50F38DA69F6B078F2D57C30FA255E1324FD760C0C330BFF87DF554D3F71F7DF976
9E9BA2968929168E04BF15577E5A01FA54E6A55DEE8FC1CDFF7F11FA4AECDF735FAE53C1FCF107
3DF04E01453530443340451FFEDE37B1F3C796F7DF71CD5F5ED7259293C739C74585B07C0C417F
FE15A4A28A215A0'H } ,
                annot {
                  {
                    data
                      ftable {
                        {
                          data
                            cdregion {
                              frame three ,
                              code {
                                id 2 } } ,
                          partial TRUE ,
                          product
                            whole
                              local
                                str "BLTP212_1" ,
                          location
                            int {
                              from 0 ,
                              to 593 ,
                              strand plus ,
                              id
                                local
                                  str "BLTP212" ,
                              fuzz-from
                                lim lt ,
                              fuzz-to
                                lim gt } } ,
                        {
                          data
                            gene {
                              locus "COI" } ,
                          partial TRUE ,
                          location
                            int {
                              from 0 ,
                              to 593 ,
                              strand plus ,
                              id
                                local
                                  str "BLTP212" ,
                              fuzz-from
                                lim lt ,
                              fuzz-to
                                lim gt } } } } } } ,
              seq {
                id {
                  local
                    str "BLTP212_1" } ,
                descr {
                  molinfo {
                    biomol peptide ,
                    tech concept-trans ,
                    completeness no-ends } } ,
                inst {
                  repr raw ,
                  mol aa ,
                  length 197 ,
                  seq-data
                    ncbieaa "ALSLLIRAELSQPGSLLGDDQIYNVIVTAHAFVMIFFMVMPIMIGGFGN
WLVPLMIGAPDMAFPRMNNMSFWLLPPSFLLLLASAGVEAGAGTGWTVYPPLAGNLAHAGPSVDLTIFSLHLAGVSSI
LGAINFITTILNMKPPSMTQYQTPLFVWSVLITAVLLLLSLPVLAAGITMLLTDRNLNTTFFDPAGGGDP" } ,
                annot {
                  {
                    data
                      ftable {
                        {
                          data
                            prot {
                              name {
                                "cytochrome oxidase subunit I" } ,
                              desc "cytochrome oxidase subunit I" } ,
                          partial TRUE ,
                          location
                            int {
                              from 0 ,
                              to 196 ,
                              id
                                local
                                  str "BLTP212_1" ,
                              fuzz-from
                                lim lt ,
                              fuzz-to
                                lim gt } } } } } } } } ,
          set {
            class nuc-prot ,
            descr {
              source {
                genome mitochondrion ,
                org {
                  taxname "Batrachyla leptopus" ,
                  orgname {
                    mod {
                      {
                        subtype isolate ,
                        subname "BLTP224" } } ,
                    lineage "Eukaryota; Metazoa; Chordata; Craniata;
 Vertebrata; Euteleostomi; Amphibia; Batrachia; Anura; Neobatrachia; Hyloidea;
 Batrachylidae; Batrachyla" ,
                    mgcode 2 } } ,
                subtype {
                  {
                    subtype country ,
                    name "Chile" } ,
                  {
                    subtype lat-lon ,
                    name "42.71833333 S 73.94138889 W" } } } } ,
            seq-set {
              seq {
                id {
                  local
                    str "BLTP224" } ,
                descr {
                  title "Batrachyla leptopus cytochrome oxidase subunit I
 (COI) gene, partial cds; mitochondrial" ,
                  molinfo {
                    biomol genomic } ,
                  user {
                    type
                      str "StructuredComment" ,
                    data {
                      {
                        label
                          str "StructuredCommentPrefix" ,
                        data
                          str "##Assembly-Data-START##" } ,
                      {
                        label
                          str "StructuredCommentSuffix" ,
                        data
                          str "##Assembly-Data-END##" } ,
                      {
                        label
                          str "Sequencing Technology" ,
                        data
                          str "Sanger dideoxy sequencing" } } } } ,
                inst {
                  repr raw ,
                  mol dna ,
                  length 594 ,
                  seq-data
                    ncbi2na '595D25DF0D62581C252569DDD72986348FC41B4FB4595197F
B0C3FFFCCB0E50F38DA69F6B078F2D57C30FA255E1324FD760C0C330BFF87DF554D3F71F7DF976
9E9BA2968929168E04BF15577E5A01FA54E6A55DEE8FC1CDFF7F11FA4AECDF735FAE53C1FCF107
3DF04E01453530443340451FFEDE37B1F3C796F7DF71CD5F5ED7259293C739C74585B07C0C417F
FE15A4A28A215A0'H } ,
                annot {
                  {
                    data
                      ftable {
                        {
                          data
                            cdregion {
                              frame three ,
                              code {
                                id 2 } } ,
                          partial TRUE ,
                          product
                            whole
                              local
                                str "BLTP224_1" ,
                          location
                            int {
                              from 0 ,
                              to 593 ,
                              strand plus ,
                              id
                                local
                                  str "BLTP224" ,
                              fuzz-from
                                lim lt ,
                              fuzz-to
                                lim gt } } ,
                        {
                          data
                            gene {
                              locus "COI" } ,
                          partial TRUE ,
                          location
                            int {
                              from 0 ,
                              to 593 ,
                              strand plus ,
                              id
                                local
                                  str "BLTP224" ,
                              fuzz-from
                                lim lt ,
                              fuzz-to
                                lim gt } } } } } } ,
              seq {
                id {
                  local
                    str "BLTP224_1" } ,
                descr {
                  molinfo {
                    biomol peptide ,
                    tech concept-trans ,
                    completeness no-ends } } ,
                inst {
                  repr raw ,
                  mol aa ,
                  length 197 ,
                  seq-data
                    ncbieaa "ALSLLIRAELSQPGSLLGDDQIYNVIVTAHAFVMIFFMVMPIMIGGFGN
WLVPLMIGAPDMAFPRMNNMSFWLLPPSFLLLLASAGVEAGAGTGWTVYPPLAGNLAHAGPSVDLTIFSLHLAGVSSI
LGAINFITTILNMKPPSMTQYQTPLFVWSVLITAVLLLLSLPVLAAGITMLLTDRNLNTTFFDPAGGGDP" } ,
                annot {
                  {
                    data
                      ftable {
                        {
                          data
                            prot {
                              name {
                                "cytochrome oxidase subunit I" } ,
                              desc "cytochrome oxidase subunit I" } ,
                          partial TRUE ,
                          location
                            int {
                              from 0 ,
                              to 196 ,
                              id
                                local
                                  str "BLTP224_1" ,
                              fuzz-from
                                lim lt ,
                              fuzz-to
                                lim gt } } } } } } } } ,
          set {
            class nuc-prot ,
            descr {
              source {
                genome mitochondrion ,
                org {
                  taxname "Batrachyla leptopus" ,
                  orgname {
                    mod {
                      {
                        subtype isolate ,
                        subname "BLTP216" } } ,
                    lineage "Eukaryota; Metazoa; Chordata; Craniata;
 Vertebrata; Euteleostomi; Amphibia; Batrachia; Anura; Neobatrachia; Hyloidea;
 Batrachylidae; Batrachyla" ,
                    mgcode 2 } } ,
                subtype {
                  {
                    subtype country ,
                    name "Chile" } ,
                  {
                    subtype lat-lon ,
                    name "42.71833333 S 73.94138889 W" } } } } ,
            seq-set {
              seq {
                id {
                  local
                    str "BLTP216" } ,
                descr {
                  title "Batrachyla leptopus cytochrome oxidase subunit I
 (COI) gene, partial cds; mitochondrial" ,
                  molinfo {
                    biomol genomic } ,
                  user {
                    type
                      str "StructuredComment" ,
                    data {
                      {
                        label
                          str "StructuredCommentPrefix" ,
                        data
                          str "##Assembly-Data-START##" } ,
                      {
                        label
                          str "StructuredCommentSuffix" ,
                        data
                          str "##Assembly-Data-END##" } ,
                      {
                        label
                          str "Sequencing Technology" ,
                        data
                          str "Sanger dideoxy sequencing" } } } } ,
                inst {
                  repr raw ,
                  mol dna ,
                  length 594 ,
                  seq-data
                    ncbi2na '595D25DF0D62581C252569DDD72986348FC41B4FB4595197F
B0C3FFFCCB0E50F38DA69F6B078F2D57C30FA255E1324FD760C0C330BFF87DF554D3F71F7DF976
9E9BA2968929168E04BF15577E5A01FA54E6A55DEE8FC1CDFF7F11FA4AECDF735FAE53C1FCF107
3DF04E01453530443340451FFEDE37B1F3C796F7DF71CD5F5ED7259293C739C74585B07C0C417F
FE15A4A28A215A0'H } ,
                annot {
                  {
                    data
                      ftable {
                        {
                          data
                            cdregion {
                              frame three ,
                              code {
                                id 2 } } ,
                          partial TRUE ,
                          product
                            whole
                              local
                                str "BLTP216_1" ,
                          location
                            int {
                              from 0 ,
                              to 593 ,
                              strand plus ,
                              id
                                local
                                  str "BLTP216" ,
                              fuzz-from
                                lim lt ,
                              fuzz-to
                                lim gt } } ,
                        {
                          data
                            gene {
                              locus "COI" } ,
                          partial TRUE ,
                          location
                            int {
                              from 0 ,
                              to 593 ,
                              strand plus ,
                              id
                                local
                                  str "BLTP216" ,
                              fuzz-from
                                lim lt ,
                              fuzz-to
                                lim gt } } } } } } ,
              seq {
                id {
                  local
                    str "BLTP216_1" } ,
                descr {
                  molinfo {
                    biomol peptide ,
                    tech concept-trans ,
                    completeness no-ends } } ,
                inst {
                  repr raw ,
                  mol aa ,
                  length 197 ,
                  seq-data
                    ncbieaa "ALSLLIRAELSQPGSLLGDDQIYNVIVTAHAFVMIFFMVMPIMIGGFGN
WLVPLMIGAPDMAFPRMNNMSFWLLPPSFLLLLASAGVEAGAGTGWTVYPPLAGNLAHAGPSVDLTIFSLHLAGVSSI
LGAINFITTILNMKPPSMTQYQTPLFVWSVLITAVLLLLSLPVLAAGITMLLTDRNLNTTFFDPAGGGDP" } ,
                annot {
                  {
                    data
                      ftable {
                        {
                          data
                            prot {
                              name {
                                "cytochrome oxidase subunit I" } ,
                              desc "cytochrome oxidase subunit I" } ,
                          partial TRUE ,
                          location
                            int {
                              from 0 ,
                              to 196 ,
                              id
                                local
                                  str "BLTP216_1" ,
                              fuzz-from
                                lim lt ,
                              fuzz-to
                                lim gt } } } } } } } } ,
          set {
            class nuc-prot ,
            descr {
              source {
                genome mitochondrion ,
                org {
                  taxname "Batrachyla leptopus" ,
                  orgname {
                    mod {
                      {
                        subtype isolate ,
                        subname "BLTP211" } } ,
                    lineage "Eukaryota; Metazoa; Chordata; Craniata;
 Vertebrata; Euteleostomi; Amphibia; Batrachia; Anura; Neobatrachia; Hyloidea;
 Batrachylidae; Batrachyla" ,
                    mgcode 2 } } ,
                subtype {
                  {
                    subtype country ,
                    name "Chile" } ,
                  {
                    subtype lat-lon ,
                    name "42.71833333 S 73.94138889 W" } } } } ,
            seq-set {
              seq {
                id {
                  local
                    str "BLTP211" } ,
                descr {
                  title "Batrachyla leptopus cytochrome oxidase subunit I
 (COI) gene, partial cds; mitochondrial" ,
                  molinfo {
                    biomol genomic } ,
                  user {
                    type
                      str "StructuredComment" ,
                    data {
                      {
                        label
                          str "StructuredCommentPrefix" ,
                        data
                          str "##Assembly-Data-START##" } ,
                      {
                        label
                          str "StructuredCommentSuffix" ,
                        data
                          str "##Assembly-Data-END##" } ,
                      {
                        label
                          str "Sequencing Technology" ,
                        data
                          str "Sanger dideoxy sequencing" } } } } ,
                inst {
                  repr raw ,
                  mol dna ,
                  length 594 ,
                  seq-data
                    ncbi2na '595D25DF0D62581C252569DDD72986348FC41B4FB4595197F
B0C3FFFCCB0E50F38DA69F6B078F2D57C30FA255E1324FD760C0C330BFF87DF554D3F71F7DF976
9E9BA2968929168E04BF15577E5A01FA54E6A55DEE8FC1CDFF7F11FA4AECDF735FAE53C1FCF107
3DF04E01453530443340451FFEDE37B1F3C796F7DF71CD5F5ED7259293C731C74585B07C0C417F
FE1564A28A215A0'H } ,
                annot {
                  {
                    data
                      ftable {
                        {
                          data
                            cdregion {
                              frame three ,
                              code {
                                id 2 } } ,
                          partial TRUE ,
                          product
                            whole
                              local
                                str "BLTP211_1" ,
                          location
                            int {
                              from 0 ,
                              to 593 ,
                              strand plus ,
                              id
                                local
                                  str "BLTP211" ,
                              fuzz-from
                                lim lt ,
                              fuzz-to
                                lim gt } } ,
                        {
                          data
                            gene {
                              locus "COI" } ,
                          partial TRUE ,
                          location
                            int {
                              from 0 ,
                              to 593 ,
                              strand plus ,
                              id
                                local
                                  str "BLTP211" ,
                              fuzz-from
                                lim lt ,
                              fuzz-to
                                lim gt } } } } } } ,
              seq {
                id {
                  local
                    str "BLTP211_1" } ,
                descr {
                  molinfo {
                    biomol peptide ,
                    tech concept-trans ,
                    completeness no-ends } } ,
                inst {
                  repr raw ,
                  mol aa ,
                  length 197 ,
                  seq-data
                    ncbieaa "ALSLLIRAELSQPGSLLGDDQIYNVIVTAHAFVMIFFMVMPIMIGGFGN
WLVPLMIGAPDMAFPRMNNMSFWLLPPSFLLLLASAGVEAGAGTGWTVYPPLAGNLAHAGPSVDLTIFSLHLAGVSSI
LGAINFITTILNMKPPSMTQYQTPLFVWSVLITAVLLLLSLPVLAAGITMLLTDRNLNTTFFDPAGGGDP" } ,
                annot {
                  {
                    data
                      ftable {
                        {
                          data
                            prot {
                              name {
                                "cytochrome oxidase subunit I" } ,
                              desc "cytochrome oxidase subunit I" } ,
                          partial TRUE ,
                          location
                            int {
                              from 0 ,
                              to 196 ,
                              id
                                local
                                  str "BLTP211_1" ,
                              fuzz-from
                                lim lt ,
                              fuzz-to
                                lim gt } } } } } } } } ,
          set {
            class nuc-prot ,
            descr {
              source {
                genome mitochondrion ,
                org {
                  taxname "Batrachyla leptopus" ,
                  orgname {
                    mod {
                      {
                        subtype isolate ,
                        subname "BLTP213" } } ,
                    lineage "Eukaryota; Metazoa; Chordata; Craniata;
 Vertebrata; Euteleostomi; Amphibia; Batrachia; Anura; Neobatrachia; Hyloidea;
 Batrachylidae; Batrachyla" ,
                    mgcode 2 } } ,
                subtype {
                  {
                    subtype country ,
                    name "Chile" } ,
                  {
                    subtype lat-lon ,
                    name "42.71833333 S 73.94138889 W" } } } } ,
            seq-set {
              seq {
                id {
                  local
                    str "BLTP213" } ,
                descr {
                  title "Batrachyla leptopus cytochrome oxidase subunit I
 (COI) gene, partial cds; mitochondrial" ,
                  molinfo {
                    biomol genomic } ,
                  user {
                    type
                      str "StructuredComment" ,
                    data {
                      {
                        label
                          str "StructuredCommentPrefix" ,
                        data
                          str "##Assembly-Data-START##" } ,
                      {
                        label
                          str "StructuredCommentSuffix" ,
                        data
                          str "##Assembly-Data-END##" } ,
                      {
                        label
                          str "Sequencing Technology" ,
                        data
                          str "Sanger dideoxy sequencing" } } } } ,
                inst {
                  repr raw ,
                  mol dna ,
                  length 594 ,
                  seq-data
                    ncbi2na '595D25DF0D62581C252569DDD72986348FC41B4FB4595197F
B0C3FFFCCB0E50F38DA69F6B078F2D57C30FA255E1324FD760C0C330BFF87DF554D3F71F7DF976
9E9BA2968929168E04BF15577E5A01FA54E6A55DEE8FC1CDFF7F11FA4AECDF735FAE53C1FCF107
3DF04E01453530443340451FFEDE37B1F3C796F7DF71CD5F5ED7259293C739C74585B07C0C417F
FE15A4A28A215A0'H } ,
                annot {
                  {
                    data
                      ftable {
                        {
                          data
                            cdregion {
                              frame three ,
                              code {
                                id 2 } } ,
                          partial TRUE ,
                          product
                            whole
                              local
                                str "BLTP213_1" ,
                          location
                            int {
                              from 0 ,
                              to 593 ,
                              strand plus ,
                              id
                                local
                                  str "BLTP213" ,
                              fuzz-from
                                lim lt ,
                              fuzz-to
                                lim gt } } ,
                        {
                          data
                            gene {
                              locus "COI" } ,
                          partial TRUE ,
                          location
                            int {
                              from 0 ,
                              to 593 ,
                              strand plus ,
                              id
                                local
                                  str "BLTP213" ,
                              fuzz-from
                                lim lt ,
                              fuzz-to
                                lim gt } } } } } } ,
              seq {
                id {
                  local
                    str "BLTP213_1" } ,
                descr {
                  molinfo {
                    biomol peptide ,
                    tech concept-trans ,
                    completeness no-ends } } ,
                inst {
                  repr raw ,
                  mol aa ,
                  length 197 ,
                  seq-data
                    ncbieaa "ALSLLIRAELSQPGSLLGDDQIYNVIVTAHAFVMIFFMVMPIMIGGFGN
WLVPLMIGAPDMAFPRMNNMSFWLLPPSFLLLLASAGVEAGAGTGWTVYPPLAGNLAHAGPSVDLTIFSLHLAGVSSI
LGAINFITTILNMKPPSMTQYQTPLFVWSVLITAVLLLLSLPVLAAGITMLLTDRNLNTTFFDPAGGGDP" } ,
                annot {
                  {
                    data
                      ftable {
                        {
                          data
                            prot {
                              name {
                                "cytochrome oxidase subunit I" } ,
                              desc "cytochrome oxidase subunit I" } ,
                          partial TRUE ,
                          location
                            int {
                              from 0 ,
                              to 196 ,
                              id
                                local
                                  str "BLTP213_1" ,
                              fuzz-from
                                lim lt ,
                              fuzz-to
                                lim gt } } } } } } } } ,
          set {
            class nuc-prot ,
            descr {
              source {
                genome mitochondrion ,
                org {
                  taxname "Batrachyla leptopus" ,
                  orgname {
                    mod {
                      {
                        subtype isolate ,
                        subname "BLTP210" } } ,
                    lineage "Eukaryota; Metazoa; Chordata; Craniata;
 Vertebrata; Euteleostomi; Amphibia; Batrachia; Anura; Neobatrachia; Hyloidea;
 Batrachylidae; Batrachyla" ,
                    mgcode 2 } } ,
                subtype {
                  {
                    subtype country ,
                    name "Chile" } ,
                  {
                    subtype lat-lon ,
                    name "42.71833333 S 73.94138889 W" } } } } ,
            seq-set {
              seq {
                id {
                  local
                    str "BLTP210" } ,
                descr {
                  title "Batrachyla leptopus cytochrome oxidase subunit I
 (COI) gene, partial cds; mitochondrial" ,
                  molinfo {
                    biomol genomic } ,
                  user {
                    type
                      str "StructuredComment" ,
                    data {
                      {
                        label
                          str "StructuredCommentPrefix" ,
                        data
                          str "##Assembly-Data-START##" } ,
                      {
                        label
                          str "StructuredCommentSuffix" ,
                        data
                          str "##Assembly-Data-END##" } ,
                      {
                        label
                          str "Sequencing Technology" ,
                        data
                          str "Sanger dideoxy sequencing" } } } } ,
                inst {
                  repr raw ,
                  mol dna ,
                  length 594 ,
                  seq-data
                    ncbi2na '595D25DF0D62581C252569DDD72986348FC41B4FB4595197F
B0C3FFFCCB0E50F38DA69F6B078F2D57C30FA255E1324FD760C0C330BFF87DF554D3F71F7DF976
9E9BA2968929168E04BF15577E5A01FA54E6A55DEE8FC1CDFF7F11FA4AECDF735FAE53C1FCF107
3DF04E01453530443340451FFEDE37B1F3C796F7DF71CD5F5ED7259293C739C74585B07C0C417F
FE15A4A28A214A0'H } ,
                annot {
                  {
                    data
                      ftable {
                        {
                          data
                            cdregion {
                              frame three ,
                              code {
                                id 2 } } ,
                          partial TRUE ,
                          product
                            whole
                              local
                                str "BLTP210_1" ,
                          location
                            int {
                              from 0 ,
                              to 593 ,
                              strand plus ,
                              id
                                local
                                  str "BLTP210" ,
                              fuzz-from
                                lim lt ,
                              fuzz-to
                                lim gt } } ,
                        {
                          data
                            gene {
                              locus "COI" } ,
                          partial TRUE ,
                          location
                            int {
                              from 0 ,
                              to 593 ,
                              strand plus ,
                              id
                                local
                                  str "BLTP210" ,
                              fuzz-from
                                lim lt ,
                              fuzz-to
                                lim gt } } } } } } ,
              seq {
                id {
                  local
                    str "BLTP210_1" } ,
                descr {
                  molinfo {
                    biomol peptide ,
                    tech concept-trans ,
                    completeness no-ends } } ,
                inst {
                  repr raw ,
                  mol aa ,
                  length 197 ,
                  seq-data
                    ncbieaa "ALSLLIRAELSQPGSLLGDDQIYNVIVTAHAFVMIFFMVMPIMIGGFGN
WLVPLMIGAPDMAFPRMNNMSFWLLPPSFLLLLASAGVEAGAGTGWTVYPPLAGNLAHAGPSVDLTIFSLHLAGVSSI
LGAINFITTILNMKPPSMTQYQTPLFVWSVLITAVLLLLSLPVLAAGITMLLTDRNLNTTFFDPAGGGDQ" } ,
                annot {
                  {
                    data
                      ftable {
                        {
                          data
                            prot {
                              name {
                                "cytochrome oxidase subunit I" } ,
                              desc "cytochrome oxidase subunit I" } ,
                          partial TRUE ,
                          location
                            int {
                              from 0 ,
                              to 196 ,
                              id
                                local
                                  str "BLTP210_1" ,
                              fuzz-from
                                lim lt ,
                              fuzz-to
                                lim gt } } } } } } } } ,
          set {
            class nuc-prot ,
            descr {
              source {
                genome mitochondrion ,
                org {
                  taxname "Batrachyla leptopus" ,
                  orgname {
                    mod {
                      {
                        subtype isolate ,
                        subname "BLTP217" } } ,
                    lineage "Eukaryota; Metazoa; Chordata; Craniata;
 Vertebrata; Euteleostomi; Amphibia; Batrachia; Anura; Neobatrachia; Hyloidea;
 Batrachylidae; Batrachyla" ,
                    mgcode 2 } } ,
                subtype {
                  {
                    subtype country ,
                    name "Chile" } ,
                  {
                    subtype lat-lon ,
                    name "42.71833333 S 73.94138889 W" } } } } ,
            seq-set {
              seq {
                id {
                  local
                    str "BLTP217" } ,
                descr {
                  title "Batrachyla leptopus cytochrome oxidase subunit I
 (COI) gene, partial cds; mitochondrial" ,
                  molinfo {
                    biomol genomic } ,
                  user {
                    type
                      str "StructuredComment" ,
                    data {
                      {
                        label
                          str "StructuredCommentPrefix" ,
                        data
                          str "##Assembly-Data-START##" } ,
                      {
                        label
                          str "StructuredCommentSuffix" ,
                        data
                          str "##Assembly-Data-END##" } ,
                      {
                        label
                          str "Sequencing Technology" ,
                        data
                          str "Sanger dideoxy sequencing" } } } } ,
                inst {
                  repr raw ,
                  mol dna ,
                  length 594 ,
                  seq-data
                    ncbi2na '595D25DF0D62581C252569DDD72986348FC41B4FB4595197F
B0C3FFFCCB0E50F38DA69F6B078F2D57C30FA255E1324FD760C0C330BFF87DF554D3F71F7DF976
9E9BA2968929168E04BF15577E5A01FA54E6A55DEE8FC1CDFF7F11FA4AECDF735FAE53C1FCF107
3DF04E01453530443340451FFEDE37B1F3C796F7DF71CD5F5ED7259293C739C74585B07C0C417F
FE15A4A28A215A0'H } ,
                annot {
                  {
                    data
                      ftable {
                        {
                          data
                            cdregion {
                              frame three ,
                              code {
                                id 2 } } ,
                          partial TRUE ,
                          product
                            whole
                              local
                                str "BLTP217_1" ,
                          location
                            int {
                              from 0 ,
                              to 593 ,
                              strand plus ,
                              id
                                local
                                  str "BLTP217" ,
                              fuzz-from
                                lim lt ,
                              fuzz-to
                                lim gt } } ,
                        {
                          data
                            gene {
                              locus "COI" } ,
                          partial TRUE ,
                          location
                            int {
                              from 0 ,
                              to 593 ,
                              strand plus ,
                              id
                                local
                                  str "BLTP217" ,
                              fuzz-from
                                lim lt ,
                              fuzz-to
                                lim gt } } } } } } ,
              seq {
                id {
                  local
                    str "BLTP217_1" } ,
                descr {
                  molinfo {
                    biomol peptide ,
                    tech concept-trans ,
                    completeness no-ends } } ,
                inst {
                  repr raw ,
                  mol aa ,
                  length 197 ,
                  seq-data
                    ncbieaa "ALSLLIRAELSQPGSLLGDDQIYNVIVTAHAFVMIFFMVMPIMIGGFGN
WLVPLMIGAPDMAFPRMNNMSFWLLPPSFLLLLASAGVEAGAGTGWTVYPPLAGNLAHAGPSVDLTIFSLHLAGVSSI
LGAINFITTILNMKPPSMTQYQTPLFVWSVLITAVLLLLSLPVLAAGITMLLTDRNLNTTFFDPAGGGDP" } ,
                annot {
                  {
                    data
                      ftable {
                        {
                          data
                            prot {
                              name {
                                "cytochrome oxidase subunit I" } ,
                              desc "cytochrome oxidase subunit I" } ,
                          partial TRUE ,
                          location
                            int {
                              from 0 ,
                              to 196 ,
                              id
                                local
                                  str "BLTP217_1" ,
                              fuzz-from
                                lim lt ,
                              fuzz-to
                                lim gt } } } } } } } } ,
          set {
            class nuc-prot ,
            descr {
              source {
                genome mitochondrion ,
                org {
                  taxname "Batrachyla leptopus" ,
                  orgname {
                    mod {
                      {
                        subtype isolate ,
                        subname "BLAA181" } } ,
                    lineage "Eukaryota; Metazoa; Chordata; Craniata;
 Vertebrata; Euteleostomi; Amphibia; Batrachia; Anura; Neobatrachia; Hyloidea;
 Batrachylidae; Batrachyla" ,
                    mgcode 2 } } ,
                subtype {
                  {
                    subtype country ,
                    name "Chile" } ,
                  {
                    subtype lat-lon ,
                    name "41.58027778 S 72.54083333 W" } } } } ,
            seq-set {
              seq {
                id {
                  local
                    str "BLAA181" } ,
                descr {
                  title "Batrachyla leptopus cytochrome oxidase subunit I
 (COI) gene, partial cds; mitochondrial" ,
                  molinfo {
                    biomol genomic } ,
                  user {
                    type
                      str "StructuredComment" ,
                    data {
                      {
                        label
                          str "StructuredCommentPrefix" ,
                        data
                          str "##Assembly-Data-START##" } ,
                      {
                        label
                          str "StructuredCommentSuffix" ,
                        data
                          str "##Assembly-Data-END##" } ,
                      {
                        label
                          str "Sequencing Technology" ,
                        data
                          str "Sanger dideoxy sequencing" } } } } ,
                inst {
                  repr raw ,
                  mol dna ,
                  length 594 ,
                  seq-data
                    ncbi2na '595D25DF0D62581C252569DDD72986348FC41B4FB4595197F
B0C3FFFCCB0C50F38DA69F6B078F2F57C30FA255E1324FD760C0C330BFF87DF514D3F71F7DF974
9E9BA2968929168E84BF15577E5A01FA54E6A55DEE8FC1CDFF7F11FA4AECDF735FAE53C1FCF107
3DF04E01453530443340451FFEDE37B1F3C796F7DF79CD5F5ED7259293C739C74585B07C0C417F
FE15A4A28A215A0'H } ,
                annot {
                  {
                    data
                      ftable {
                        {
                          data
                            cdregion {
                              frame three ,
                              code {
                                id 2 } } ,
                          partial TRUE ,
                          product
                            whole
                              local
                                str "BLAA181_1" ,
                          location
                            int {
                              from 0 ,
                              to 593 ,
                              strand plus ,
                              id
                                local
                                  str "BLAA181" ,
                              fuzz-from
                                lim lt ,
                              fuzz-to
                                lim gt } } ,
                        {
                          data
                            gene {
                              locus "COI" } ,
                          partial TRUE ,
                          location
                            int {
                              from 0 ,
                              to 593 ,
                              strand plus ,
                              id
                                local
                                  str "BLAA181" ,
                              fuzz-from
                                lim lt ,
                              fuzz-to
                                lim gt } } } } } } ,
              seq {
                id {
                  local
                    str "BLAA181_1" } ,
                descr {
                  molinfo {
                    biomol peptide ,
                    tech concept-trans ,
                    completeness no-ends } } ,
                inst {
                  repr raw ,
                  mol aa ,
                  length 197 ,
                  seq-data
                    ncbieaa "ALSLLIRAELSQPGSLLGDDQIYNVIVTAHAFVMIFFMVMPIMIGGFGN
WLVPLMIGAPDMAFPRMNNMSFWLLPPSFLLLLASAGVEAGAGTGWTVYPPLAGNLAHAGPSVDLTIFSLHLAGVSSI
LGAINFITTILNMKPPSMTQYQTPLFVWSVLITAVLLLLSLPVLAAGITMLLTDRNLNTTFFDPAGGGDP" } ,
                annot {
                  {
                    data
                      ftable {
                        {
                          data
                            prot {
                              name {
                                "cytochrome oxidase subunit I" } ,
                              desc "cytochrome oxidase subunit I" } ,
                          partial TRUE ,
                          location
                            int {
                              from 0 ,
                              to 196 ,
                              id
                                local
                                  str "BLAA181_1" ,
                              fuzz-from
                                lim lt ,
                              fuzz-to
                                lim gt } } } } } } } } ,
          set {
            class nuc-prot ,
            descr {
              source {
                genome mitochondrion ,
                org {
                  taxname "Batrachyla leptopus" ,
                  orgname {
                    mod {
                      {
                        subtype isolate ,
                        subname "BLAN155" } } ,
                    lineage "Eukaryota; Metazoa; Chordata; Craniata;
 Vertebrata; Euteleostomi; Amphibia; Batrachia; Anura; Neobatrachia; Hyloidea;
 Batrachylidae; Batrachyla" ,
                    mgcode 2 } } ,
                subtype {
                  {
                    subtype country ,
                    name "Chile" } ,
                  {
                    subtype lat-lon ,
                    name "40.66888889 S 72.16027778 W" } } } } ,
            seq-set {
              seq {
                id {
                  local
                    str "BLAN155" } ,
                descr {
                  title "Batrachyla leptopus cytochrome oxidase subunit I
 (COI) gene, partial cds; mitochondrial" ,
                  molinfo {
                    biomol genomic } ,
                  user {
                    type
                      str "StructuredComment" ,
                    data {
                      {
                        label
                          str "StructuredCommentPrefix" ,
                        data
                          str "##Assembly-Data-START##" } ,
                      {
                        label
                          str "StructuredCommentSuffix" ,
                        data
                          str "##Assembly-Data-END##" } ,
                      {
                        label
                          str "Sequencing Technology" ,
                        data
                          str "Sanger dideoxy sequencing" } } } } ,
                inst {
                  repr raw ,
                  mol dna ,
                  length 594 ,
                  seq-data
                    ncbi2na '595D25DF0D62581C252569DDD72986348FC41B4FB4595197F
B0C3FFFCCB0E50F38DA69F6B078F2F57C30FA255E1324FD760C0C330BFF87DF554D3F71F7DF974
9E9BA2968929168E04BF15577E5A01FA54E6A55DEE8FC1CDFF7F11FA4AECDF735FAE53C1FCF107
3DF04E01453530443340451FFEDE37B1F3C796F7DF71CD5F5ED7259293C739C74585B07C0C417F
FE15A4A28A215A0'H } ,
                annot {
                  {
                    data
                      ftable {
                        {
                          data
                            cdregion {
                              frame three ,
                              code {
                                id 2 } } ,
                          partial TRUE ,
                          product
                            whole
                              local
                                str "BLAN155_1" ,
                          location
                            int {
                              from 0 ,
                              to 593 ,
                              strand plus ,
                              id
                                local
                                  str "BLAN155" ,
                              fuzz-from
                                lim lt ,
                              fuzz-to
                                lim gt } } ,
                        {
                          data
                            gene {
                              locus "COI" } ,
                          partial TRUE ,
                          location
                            int {
                              from 0 ,
                              to 593 ,
                              strand plus ,
                              id
                                local
                                  str "BLAN155" ,
                              fuzz-from
                                lim lt ,
                              fuzz-to
                                lim gt } } } } } } ,
              seq {
                id {
                  local
                    str "BLAN155_1" } ,
                descr {
                  molinfo {
                    biomol peptide ,
                    tech concept-trans ,
                    completeness no-ends } } ,
                inst {
                  repr raw ,
                  mol aa ,
                  length 197 ,
                  seq-data
                    ncbieaa "ALSLLIRAELSQPGSLLGDDQIYNVIVTAHAFVMIFFMVMPIMIGGFGN
WLVPLMIGAPDMAFPRMNNMSFWLLPPSFLLLLASAGVEAGAGTGWTVYPPLAGNLAHAGPSVDLTIFSLHLAGVSSI
LGAINFITTILNMKPPSMTQYQTPLFVWSVLITAVLLLLSLPVLAAGITMLLTDRNLNTTFFDPAGGGDP" } ,
                annot {
                  {
                    data
                      ftable {
                        {
                          data
                            prot {
                              name {
                                "cytochrome oxidase subunit I" } ,
                              desc "cytochrome oxidase subunit I" } ,
                          partial TRUE ,
                          location
                            int {
                              from 0 ,
                              to 196 ,
                              id
                                local
                                  str "BLAN155_1" ,
                              fuzz-from
                                lim lt ,
                              fuzz-to
                                lim gt } } } } } } } } ,
          set {
            class nuc-prot ,
            descr {
              source {
                genome mitochondrion ,
                org {
                  taxname "Batrachyla leptopus" ,
                  orgname {
                    mod {
                      {
                        subtype isolate ,
                        subname "BLEA069" } } ,
                    lineage "Eukaryota; Metazoa; Chordata; Craniata;
 Vertebrata; Euteleostomi; Amphibia; Batrachia; Anura; Neobatrachia; Hyloidea;
 Batrachylidae; Batrachyla" ,
                    mgcode 2 } } ,
                subtype {
                  {
                    subtype country ,
                    name "Chile" } ,
                  {
                    subtype lat-lon ,
                    name "42.89444444 S 72.46833333 W" } } } } ,
            seq-set {
              seq {
                id {
                  local
                    str "BLEA069" } ,
                descr {
                  title "Batrachyla leptopus cytochrome oxidase subunit I
 (COI) gene, partial cds; mitochondrial" ,
                  molinfo {
                    biomol genomic } ,
                  user {
                    type
                      str "StructuredComment" ,
                    data {
                      {
                        label
                          str "StructuredCommentPrefix" ,
                        data
                          str "##Assembly-Data-START##" } ,
                      {
                        label
                          str "StructuredCommentSuffix" ,
                        data
                          str "##Assembly-Data-END##" } ,
                      {
                        label
                          str "Sequencing Technology" ,
                        data
                          str "Sanger dideoxy sequencing" } } } } ,
                inst {
                  repr raw ,
                  mol dna ,
                  length 594 ,
                  seq-data
                    ncbi2na '591D25DF0D62581C252569DDD72986348FC41B4FB4595197F
B0C3FFFCCB0C50F38DA69F6B078F2F57C30FA255E1324FD760C0C330BFF87DF514D3F71F7DF974
9E9BA2968929168E84BF15577E5A01FA54E6A55DEE8FC1CDFF7F11FA4AECDF735FAE53C1FCF107
3DF04E01453530443340451FFEDE37B1F3C796F7DF71CD5F5ED7259293C731C74585B07C0C417F
FE1564A28A215A0'H } ,
                annot {
                  {
                    data
                      ftable {
                        {
                          data
                            cdregion {
                              frame three ,
                              code {
                                id 2 } } ,
                          partial TRUE ,
                          product
                            whole
                              local
                                str "BLEA069_1" ,
                          location
                            int {
                              from 0 ,
                              to 593 ,
                              strand plus ,
                              id
                                local
                                  str "BLEA069" ,
                              fuzz-from
                                lim lt ,
                              fuzz-to
                                lim gt } } ,
                        {
                          data
                            gene {
                              locus "COI" } ,
                          partial TRUE ,
                          location
                            int {
                              from 0 ,
                              to 593 ,
                              strand plus ,
                              id
                                local
                                  str "BLEA069" ,
                              fuzz-from
                                lim lt ,
                              fuzz-to
                                lim gt } } } } } } ,
              seq {
                id {
                  local
                    str "BLEA069_1" } ,
                descr {
                  molinfo {
                    biomol peptide ,
                    tech concept-trans ,
                    completeness no-ends } } ,
                inst {
                  repr raw ,
                  mol aa ,
                  length 197 ,
                  seq-data
                    ncbieaa "ALSLLIRAELSQPGSLLGDDQIYNVIVTAHAFVMIFFMVMPIMIGGFGN
WLVPLMIGAPDMAFPRMNNMSFWLLPPSFLLLLASAGVEAGAGTGWTVYPPLAGNLAHAGPSVDLTIFSLHLAGVSSI
LGAINFITTILNMKPPSMTQYQTPLFVWSVLITAVLLLLSLPVLAAGITMLLTDRNLNTTFFDPAGGGDP" } ,
                annot {
                  {
                    data
                      ftable {
                        {
                          data
                            prot {
                              name {
                                "cytochrome oxidase subunit I" } ,
                              desc "cytochrome oxidase subunit I" } ,
                          partial TRUE ,
                          location
                            int {
                              from 0 ,
                              to 196 ,
                              id
                                local
                                  str "BLEA069_1" ,
                              fuzz-from
                                lim lt ,
                              fuzz-to
                                lim gt } } } } } } } } ,
          set {
            class nuc-prot ,
            descr {
              source {
                genome mitochondrion ,
                org {
                  taxname "Batrachyla leptopus" ,
                  orgname {
                    mod {
                      {
                        subtype isolate ,
                        subname "BLPT016" } } ,
                    lineage "Eukaryota; Metazoa; Chordata; Craniata;
 Vertebrata; Euteleostomi; Amphibia; Batrachia; Anura; Neobatrachia; Hyloidea;
 Batrachylidae; Batrachyla" ,
                    mgcode 2 } } ,
                subtype {
                  {
                    subtype country ,
                    name "Chile" } ,
                  {
                    subtype lat-lon ,
                    name "42.10388889 S 73.87000000 W" } } } } ,
            seq-set {
              seq {
                id {
                  local
                    str "BLPT016" } ,
                descr {
                  title "Batrachyla leptopus cytochrome oxidase subunit I
 (COI) gene, partial cds; mitochondrial" ,
                  molinfo {
                    biomol genomic } ,
                  user {
                    type
                      str "StructuredComment" ,
                    data {
                      {
                        label
                          str "StructuredCommentPrefix" ,
                        data
                          str "##Assembly-Data-START##" } ,
                      {
                        label
                          str "StructuredCommentSuffix" ,
                        data
                          str "##Assembly-Data-END##" } ,
                      {
                        label
                          str "Sequencing Technology" ,
                        data
                          str "Sanger dideoxy sequencing" } } } } ,
                inst {
                  repr raw ,
                  mol dna ,
                  length 594 ,
                  seq-data
                    ncbi2na '595D25DF0D62581C252569DDD72986348FC41B4FB4595197F
B0C3FFFCCB0E50F38DA69F6B078F2D57C30FA255E1324FD760C0C330BFF87DF554D3F71F7DF976
9E9BA2968929168E04BF15577E5A01FA54E6A55DEE8FC1CDFF4F11FA4AECDF735FAE53C1FCF107
3DF04E01453530443340451FFEDE37B1F3C796F7DF71CD5F5ED7259293C739C74585B07C0C417F
FE15A4A28A215A0'H } ,
                annot {
                  {
                    data
                      ftable {
                        {
                          data
                            cdregion {
                              frame three ,
                              code {
                                id 2 } } ,
                          partial TRUE ,
                          product
                            whole
                              local
                                str "BLPT016_1" ,
                          location
                            int {
                              from 0 ,
                              to 593 ,
                              strand plus ,
                              id
                                local
                                  str "BLPT016" ,
                              fuzz-from
                                lim lt ,
                              fuzz-to
                                lim gt } } ,
                        {
                          data
                            gene {
                              locus "COI" } ,
                          partial TRUE ,
                          location
                            int {
                              from 0 ,
                              to 593 ,
                              strand plus ,
                              id
                                local
                                  str "BLPT016" ,
                              fuzz-from
                                lim lt ,
                              fuzz-to
                                lim gt } } } } } } ,
              seq {
                id {
                  local
                    str "BLPT016_1" } ,
                descr {
                  molinfo {
                    biomol peptide ,
                    tech concept-trans ,
                    completeness no-ends } } ,
                inst {
                  repr raw ,
                  mol aa ,
                  length 197 ,
                  seq-data
                    ncbieaa "ALSLLIRAELSQPGSLLGDDQIYNVIVTAHAFVMIFFMVMPIMIGGFGN
WLVPLMIGAPDMAFPRMNNMSFWLLPPSFLLLLASAGVEAGAGTGWTVYPPLAGNLAHAGPSVDLTIFSLHLAGVSSI
LGAINFITTILNMKPPSMTQYQTPLFVWSVLITAVLLLLSLPVLAAGITMLLTDRNLNTTFFDPAGGGDP" } ,
                annot {
                  {
                    data
                      ftable {
                        {
                          data
                            prot {
                              name {
                                "cytochrome oxidase subunit I" } ,
                              desc "cytochrome oxidase subunit I" } ,
                          partial TRUE ,
                          location
                            int {
                              from 0 ,
                              to 196 ,
                              id
                                local
                                  str "BLPT016_1" ,
                              fuzz-from
                                lim lt ,
                              fuzz-to
                                lim gt } } } } } } } } ,
          set {
            class nuc-prot ,
            descr {
              source {
                genome mitochondrion ,
                org {
                  taxname "Batrachyla leptopus" ,
                  orgname {
                    mod {
                      {
                        subtype isolate ,
                        subname "BLLV087" } } ,
                    lineage "Eukaryota; Metazoa; Chordata; Craniata;
 Vertebrata; Euteleostomi; Amphibia; Batrachia; Anura; Neobatrachia; Hyloidea;
 Batrachylidae; Batrachyla" ,
                    mgcode 2 } } ,
                subtype {
                  {
                    subtype country ,
                    name "Chile" } ,
                  {
                    subtype lat-lon ,
                    name "44.23472222 S 71.84083333 W" } } } } ,
            seq-set {
              seq {
                id {
                  local
                    str "BLLV087" } ,
                descr {
                  title "Batrachyla leptopus cytochrome oxidase subunit I
 (COI) gene, partial cds; mitochondrial" ,
                  molinfo {
                    biomol genomic } ,
                  user {
                    type
                      str "StructuredComment" ,
                    data {
                      {
                        label
                          str "StructuredCommentPrefix" ,
                        data
                          str "##Assembly-Data-START##" } ,
                      {
                        label
                          str "StructuredCommentSuffix" ,
                        data
                          str "##Assembly-Data-END##" } ,
                      {
                        label
                          str "Sequencing Technology" ,
                        data
                          str "Sanger dideoxy sequencing" } } } } ,
                inst {
                  repr raw ,
                  mol dna ,
                  length 594 ,
                  seq-data
                    ncbi2na '595D25DF0D62581C252569DDD72986348FC41B4FB4595197F
B0C3FFFCCB0E50F38DA69F6B078F2F57C30FAA55E1324FD760C0C330BFF87DF514D3F71F7DF974
9E9BA2968929168E04BF15577E5A01FA54E6A55DEE8FC1CDFF4F11FA4AECDF735FAE53C1FCF107
3DF04E01453530443340451FFEDE37B1F3C796F7DF79CD5F5ED7259293C739C74585B07C0C417F
FE15A6A28A215A0'H } ,
                annot {
                  {
                    data
                      ftable {
                        {
                          data
                            cdregion {
                              frame three ,
                              code {
                                id 2 } } ,
                          partial TRUE ,
                          product
                            whole
                              local
                                str "BLLV087_1" ,
                          location
                            int {
                              from 0 ,
                              to 593 ,
                              strand plus ,
                              id
                                local
                                  str "BLLV087" ,
                              fuzz-from
                                lim lt ,
                              fuzz-to
                                lim gt } } ,
                        {
                          data
                            gene {
                              locus "COI" } ,
                          partial TRUE ,
                          location
                            int {
                              from 0 ,
                              to 593 ,
                              strand plus ,
                              id
                                local
                                  str "BLLV087" ,
                              fuzz-from
                                lim lt ,
                              fuzz-to
                                lim gt } } } } } } ,
              seq {
                id {
                  local
                    str "BLLV087_1" } ,
                descr {
                  molinfo {
                    biomol peptide ,
                    tech concept-trans ,
                    completeness no-ends } } ,
                inst {
                  repr raw ,
                  mol aa ,
                  length 197 ,
                  seq-data
                    ncbieaa "ALSLLIRAELSQPGSLLGDDQIYNVIVTAHAFVMIFFMVMPIMIGGFGN
WLVPLMIGAPDMAFPRMNNMSFWLLPPSFLLLLASAGVEAGAGTGWTVYPPLAGNLAHAGPSVDLTIFSLHLAGVSSI
LGAINFITTILNMKPPSMTQYQTPLFVWSVLITAVLLLLSLPVLAAGITMLLTDRNLNTTFFDPAGGGDP" } ,
                annot {
                  {
                    data
                      ftable {
                        {
                          data
                            prot {
                              name {
                                "cytochrome oxidase subunit I" } ,
                              desc "cytochrome oxidase subunit I" } ,
                          partial TRUE ,
                          location
                            int {
                              from 0 ,
                              to 196 ,
                              id
                                local
                                  str "BLLV087_1" ,
                              fuzz-from
                                lim lt ,
                              fuzz-to
                                lim gt } } } } } } } } ,
          set {
            class nuc-prot ,
            descr {
              source {
                genome mitochondrion ,
                org {
                  taxname "Batrachyla leptopus" ,
                  orgname {
                    mod {
                      {
                        subtype isolate ,
                        subname "BLPT012" } } ,
                    lineage "Eukaryota; Metazoa; Chordata; Craniata;
 Vertebrata; Euteleostomi; Amphibia; Batrachia; Anura; Neobatrachia; Hyloidea;
 Batrachylidae; Batrachyla" ,
                    mgcode 2 } } ,
                subtype {
                  {
                    subtype country ,
                    name "Chile" } ,
                  {
                    subtype lat-lon ,
                    name "42.10388889 S 73.87000000 W" } } } } ,
            seq-set {
              seq {
                id {
                  local
                    str "BLPT012" } ,
                descr {
                  title "Batrachyla leptopus cytochrome oxidase subunit I
 (COI) gene, partial cds; mitochondrial" ,
                  molinfo {
                    biomol genomic } ,
                  user {
                    type
                      str "StructuredComment" ,
                    data {
                      {
                        label
                          str "StructuredCommentPrefix" ,
                        data
                          str "##Assembly-Data-START##" } ,
                      {
                        label
                          str "StructuredCommentSuffix" ,
                        data
                          str "##Assembly-Data-END##" } ,
                      {
                        label
                          str "Sequencing Technology" ,
                        data
                          str "Sanger dideoxy sequencing" } } } } ,
                inst {
                  repr raw ,
                  mol dna ,
                  length 594 ,
                  seq-data
                    ncbi4na '2242228214228288118224142241128114221422244282828
228144241241821418881211248218848212242221242288848118118888888818148118422118
818418244244288244811284188148222288118118844142222841218142188822824118111811
818114888884128828822222182188828128828828842282442844248441442244142144212244
184112148881222222828842244111288442221842444222282848441888112818288882188121
288442144848182882818228844842218811288818812112818828811218411122F22182218112
121181821112122128888848284182848128818812842248828828828128182228822848228142
242144218812818128128212241224811288111812112288888841222242F4414414414122244'H } ,
                annot {
                  {
                    data
                      ftable {
                        {
                          data
                            cdregion {
                              frame three ,
                              code {
                                id 2 } } ,
                          partial TRUE ,
                          product
                            whole
                              local
                                str "BLPT012_1" ,
                          location
                            int {
                              from 0 ,
                              to 593 ,
                              strand plus ,
                              id
                                local
                                  str "BLPT012" ,
                              fuzz-from
                                lim lt ,
                              fuzz-to
                                lim gt } } ,
                        {
                          data
                            gene {
                              locus "COI" } ,
                          partial TRUE ,
                          location
                            int {
                              from 0 ,
                              to 593 ,
                              strand plus ,
                              id
                                local
                                  str "BLPT012" ,
                              fuzz-from
                                lim lt ,
                              fuzz-to
                                lim gt } } } } } } ,
              seq {
                id {
                  local
                    str "BLPT012_1" } ,
                descr {
                  molinfo {
                    biomol peptide ,
                    tech concept-trans ,
                    completeness no-ends } } ,
                inst {
                  repr raw ,
                  mol aa ,
                  length 197 ,
                  seq-data
                    ncbieaa "ALSLLIRAELSQPGSLLGDDQIYNVIVTAHAFVMIFFMVMPIMIGGFGN
WLVPLMIGAPDMAFPRMNNMSFWLLPPSFLLLLASAGVEAGAGTGWTVYPPLAGNLAHAGPSVDLTIFSLHLAGVSSI
LGAINFITTILNMKPPSMTQYQTPLFVWSVLITAVLLLLSLPVLAAGITMLLTDRNLNTTFFDPAGGGDP" } ,
                annot {
                  {
                    data
                      ftable {
                        {
                          data
                            prot {
                              name {
                                "cytochrome oxidase subunit I" } ,
                              desc "cytochrome oxidase subunit I" } ,
                          partial TRUE ,
                          location
                            int {
                              from 0 ,
                              to 196 ,
                              id
                                local
                                  str "BLPT012_1" ,
                              fuzz-from
                                lim lt ,
                              fuzz-to
                                lim gt } } } } } } } } ,
          set {
            class nuc-prot ,
            descr {
              source {
                genome mitochondrion ,
                org {
                  taxname "Batrachyla leptopus" ,
                  orgname {
                    mod {
                      {
                        subtype isolate ,
                        subname "BLMB329" } } ,
                    lineage "Eukaryota; Metazoa; Chordata; Craniata;
 Vertebrata; Euteleostomi; Amphibia; Batrachia; Anura; Neobatrachia; Hyloidea;
 Batrachylidae; Batrachyla" ,
                    mgcode 2 } } ,
                subtype {
                  {
                    subtype country ,
                    name "Chile" } ,
                  {
                    subtype lat-lon ,
                    name "43.78388889 S 72.96388889 W" } } } } ,
            seq-set {
              seq {
                id {
                  local
                    str "BLMB329" } ,
                descr {
                  title "Batrachyla leptopus cytochrome oxidase subunit I
 (COI) gene, partial cds; mitochondrial" ,
                  molinfo {
                    biomol genomic } ,
                  user {
                    type
                      str "StructuredComment" ,
                    data {
                      {
                        label
                          str "StructuredCommentPrefix" ,
                        data
                          str "##Assembly-Data-START##" } ,
                      {
                        label
                          str "StructuredCommentSuffix" ,
                        data
                          str "##Assembly-Data-END##" } ,
                      {
                        label
                          str "Sequencing Technology" ,
                        data
                          str "Sanger dideoxy sequencing" } } } } ,
                inst {
                  repr raw ,
                  mol dna ,
                  length 594 ,
                  seq-data
                    ncbi4na '2242228214228288118224142241128114221422244282828
228144241241821418881211248218848212242221242288848118118888888818448118422118
818418244244288244811284188148822288118118844442222841218142188822824118111811
818114888884128828822222182188828128828828842282142844248441442244142144212244
184112148881222222828842244111288442221842444222282848441888112818288882188121
288442144848182882818228844842218811288818812112818828811218411122122F82218112
121181821112122128888848284182848128818812842248828828828428182228822848228142
24214421881281812812821224122481128811181211228888884122224244414414414122244'H } ,
                annot {
                  {
                    data
                      ftable {
                        {
                          data
                            cdregion {
                              frame three ,
                              code {
                                id 2 } } ,
                          partial TRUE ,
                          product
                            whole
                              local
                                str "BLMB329_1" ,
                          location
                            int {
                              from 0 ,
                              to 593 ,
                              strand plus ,
                              id
                                local
                                  str "BLMB329" ,
                              fuzz-from
                                lim lt ,
                              fuzz-to
                                lim gt } } ,
                        {
                          data
                            gene {
                              locus "COI" } ,
                          partial TRUE ,
                          location
                            int {
                              from 0 ,
                              to 593 ,
                              strand plus ,
                              id
                                local
                                  str "BLMB329" ,
                              fuzz-from
                                lim lt ,
                              fuzz-to
                                lim gt } } } } } } ,
              seq {
                id {
                  local
                    str "BLMB329_1" } ,
                descr {
                  molinfo {
                    biomol peptide ,
                    tech concept-trans ,
                    completeness no-ends } } ,
                inst {
                  repr raw ,
                  mol aa ,
                  length 197 ,
                  seq-data
                    ncbieaa "ALSLLIRAELSQPGSLLGDDQIYNVIVTAHAFVMIFFMVMPIMIGGFGN
WLVPLMIGAPDMAFPRMNNMSFWLLPPSFLLLLASAGVEAGAGTGWTVYPPLAGNLAHAGPSVDLTIFSLHLAGVSSI
LGAINFITTILNMKPPSMTQYQTPLFVWSVLITAVLLLLSLPVLAAGITMLLTDRNLNTTFFDPAGGGDP" } ,
                annot {
                  {
                    data
                      ftable {
                        {
                          data
                            prot {
                              name {
                                "cytochrome oxidase subunit I" } ,
                              desc "cytochrome oxidase subunit I" } ,
                          partial TRUE ,
                          location
                            int {
                              from 0 ,
                              to 196 ,
                              id
                                local
                                  str "BLMB329_1" ,
                              fuzz-from
                                lim lt ,
                              fuzz-to
                                lim gt } } } } } } } } ,
          set {
            class nuc-prot ,
            descr {
              source {
                genome mitochondrion ,
                org {
                  taxname "Batrachyla leptopus" ,
                  orgname {
                    mod {
                      {
                        subtype isolate ,
                        subname "BLPT014" } } ,
                    lineage "Eukaryota; Metazoa; Chordata; Craniata;
 Vertebrata; Euteleostomi; Amphibia; Batrachia; Anura; Neobatrachia; Hyloidea;
 Batrachylidae; Batrachyla" ,
                    mgcode 2 } } ,
                subtype {
                  {
                    subtype country ,
                    name "Chile" } ,
                  {
                    subtype lat-lon ,
                    name "42.10388889 S 73.87000000 W" } } } } ,
            seq-set {
              seq {
                id {
                  local
                    str "BLPT014" } ,
                descr {
                  title "Batrachyla leptopus cytochrome oxidase subunit I
 (COI) gene, partial cds; mitochondrial" ,
                  molinfo {
                    biomol genomic } ,
                  user {
                    type
                      str "StructuredComment" ,
                    data {
                      {
                        label
                          str "StructuredCommentPrefix" ,
                        data
                          str "##Assembly-Data-START##" } ,
                      {
                        label
                          str "StructuredCommentSuffix" ,
                        data
                          str "##Assembly-Data-END##" } ,
                      {
                        label
                          str "Sequencing Technology" ,
                        data
                          str "Sanger dideoxy sequencing" } } } } ,
                inst {
                  repr raw ,
                  mol dna ,
                  length 594 ,
                  seq-data
                    ncbi4na '2242228214228288118224142241128114221422244282828
228144241241821418881211248218848212242221242288848118118888888818148118422118
818418244244288244811284188148222288118118844142222841218142188822824118111811
818114888884128828822222182188828128828828842282442844248441442244142144212244
184112148881222222228842244111288442221842444222282848441888112818288882188121
288442144848182882818228844842218811288818812112818828811218411122122182218112
121181821112122128888848284182848F28818812842248828828828128182228822848228142
24214421881281812812821224122481128811181211228888884122224214414414414122244'H } ,
                annot {
                  {
                    data
                      ftable {
                        {
                          data
                            cdregion {
                              frame three ,
                              code {
                                id 2 } } ,
                          partial TRUE ,
                          product
                            whole
                              local
                                str "BLPT014_1" ,
                          location
                            int {
                              from 0 ,
                              to 593 ,
                              strand plus ,
                              id
                                local
                                  str "BLPT014" ,
                              fuzz-from
                                lim lt ,
                              fuzz-to
                                lim gt } } ,
                        {
                          data
                            gene {
                              locus "COI" } ,
                          partial TRUE ,
                          location
                            int {
                              from 0 ,
                              to 593 ,
                              strand plus ,
                              id
                                local
                                  str "BLPT014" ,
                              fuzz-from
                                lim lt ,
                              fuzz-to
                                lim gt } } } } } } ,
              seq {
                id {
                  local
                    str "BLPT014_1" } ,
                descr {
                  molinfo {
                    biomol peptide ,
                    tech concept-trans ,
                    completeness no-ends } } ,
                inst {
                  repr raw ,
                  mol aa ,
                  length 197 ,
                  seq-data
                    ncbieaa "ALSLLIRAELSQPGSLLGDDQIYNVIVTAHAFVMIFFMVMPIMIGGFGN
WLVPLMIGAPDMAFPRMNNMSFWLLPPSFLLLLASAGVEAGAGTGWTVYPPLAGNLAHAGPSVDLTIFSLHLAGVSSI
LGAINFITTILNMKPPSMTQYQTPLFVWSVLITAVLLLLSLPVLAAGITMLLTDRNLNTTFFDPAGGGDP" } ,
                annot {
                  {
                    data
                      ftable {
                        {
                          data
                            prot {
                              name {
                                "cytochrome oxidase subunit I" } ,
                              desc "cytochrome oxidase subunit I" } ,
                          partial TRUE ,
                          location
                            int {
                              from 0 ,
                              to 196 ,
                              id
                                local
                                  str "BLPT014_1" ,
                              fuzz-from
                                lim lt ,
                              fuzz-to
                                lim gt } } } } } } } } ,
          set {
            class nuc-prot ,
            descr {
              source {
                genome mitochondrion ,
                org {
                  taxname "Batrachyla leptopus" ,
                  orgname {
                    mod {
                      {
                        subtype isolate ,
                        subname "BLPT015" } } ,
                    lineage "Eukaryota; Metazoa; Chordata; Craniata;
 Vertebrata; Euteleostomi; Amphibia; Batrachia; Anura; Neobatrachia; Hyloidea;
 Batrachylidae; Batrachyla" ,
                    mgcode 2 } } ,
                subtype {
                  {
                    subtype country ,
                    name "Chile" } ,
                  {
                    subtype lat-lon ,
                    name "42.10388889 S 73.87000000 W" } } } } ,
            seq-set {
              seq {
                id {
                  local
                    str "BLPT015" } ,
                descr {
                  title "Batrachyla leptopus cytochrome oxidase subunit I
 (COI) gene, partial cds; mitochondrial" ,
                  molinfo {
                    biomol genomic } ,
                  user {
                    type
                      str "StructuredComment" ,
                    data {
                      {
                        label
                          str "StructuredCommentPrefix" ,
                        data
                          str "##Assembly-Data-START##" } ,
                      {
                        label
                          str "StructuredCommentSuffix" ,
                        data
                          str "##Assembly-Data-END##" } ,
                      {
                        label
                          str "Sequencing Technology" ,
                        data
                          str "Sanger dideoxy sequencing" } } } } ,
                inst {
                  repr raw ,
                  mol dna ,
                  length 594 ,
                  seq-data
                    ncbi2na '595D25DF0D62581C252569DDD72986348FC41B4FB4595197F
B0C3FFFCCB0E50F38DA69F6B078F2D57C30FA255E1324FD760C0C330BFF87DF554D3F71F7DF976
9E9BA2968929168E04BF15577E5A01FA54E6A55DEE8FC1CDFF4F11FA4AECDF735FAE53C1FCF107
3DF04E01453530443340451FFEDE37B1F3C796F7DF71CD5F5ED7259293C739C74585B07C0C417F
FE15A4A28A215A0'H } ,
                annot {
                  {
                    data
                      ftable {
                        {
                          data
                            cdregion {
                              frame three ,
                              code {
                                id 2 } } ,
                          partial TRUE ,
                          product
                            whole
                              local
                                str "BLPT015_1" ,
                          location
                            int {
                              from 0 ,
                              to 593 ,
                              strand plus ,
                              id
                                local
                                  str "BLPT015" ,
                              fuzz-from
                                lim lt ,
                              fuzz-to
                                lim gt } } ,
                        {
                          data
                            gene {
                              locus "COI" } ,
                          partial TRUE ,
                          location
                            int {
                              from 0 ,
                              to 593 ,
                              strand plus ,
                              id
                                local
                                  str "BLPT015" ,
                              fuzz-from
                                lim lt ,
                              fuzz-to
                                lim gt } } } } } } ,
              seq {
                id {
                  local
                    str "BLPT015_1" } ,
                descr {
                  molinfo {
                    biomol peptide ,
                    tech concept-trans ,
                    completeness no-ends } } ,
                inst {
                  repr raw ,
                  mol aa ,
                  length 197 ,
                  seq-data
                    ncbieaa "ALSLLIRAELSQPGSLLGDDQIYNVIVTAHAFVMIFFMVMPIMIGGFGN
WLVPLMIGAPDMAFPRMNNMSFWLLPPSFLLLLASAGVEAGAGTGWTVYPPLAGNLAHAGPSVDLTIFSLHLAGVSSI
LGAINFITTILNMKPPSMTQYQTPLFVWSVLITAVLLLLSLPVLAAGITMLLTDRNLNTTFFDPAGGGDP" } ,
                annot {
                  {
                    data
                      ftable {
                        {
                          data
                            prot {
                              name {
                                "cytochrome oxidase subunit I" } ,
                              desc "cytochrome oxidase subunit I" } ,
                          partial TRUE ,
                          location
                            int {
                              from 0 ,
                              to 196 ,
                              id
                                local
                                  str "BLPT015_1" ,
                              fuzz-from
                                lim lt ,
                              fuzz-to
                                lim gt } } } } } } } } ,
          set {
            class nuc-prot ,
            descr {
              source {
                genome mitochondrion ,
                org {
                  taxname "Batrachyla leptopus" ,
                  orgname {
                    mod {
                      {
                        subtype isolate ,
                        subname "BLPT013" } } ,
                    lineage "Eukaryota; Metazoa; Chordata; Craniata;
 Vertebrata; Euteleostomi; Amphibia; Batrachia; Anura; Neobatrachia; Hyloidea;
 Batrachylidae; Batrachyla" ,
                    mgcode 2 } } ,
                subtype {
                  {
                    subtype country ,
                    name "Chile" } ,
                  {
                    subtype lat-lon ,
                    name "42.10388889 S 73.87000000 W" } } } } ,
            seq-set {
              seq {
                id {
                  local
                    str "BLPT013" } ,
                descr {
                  title "Batrachyla leptopus cytochrome oxidase subunit I
 (COI) gene, partial cds; mitochondrial" ,
                  molinfo {
                    biomol genomic } ,
                  user {
                    type
                      str "StructuredComment" ,
                    data {
                      {
                        label
                          str "StructuredCommentPrefix" ,
                        data
                          str "##Assembly-Data-START##" } ,
                      {
                        label
                          str "StructuredCommentSuffix" ,
                        data
                          str "##Assembly-Data-END##" } ,
                      {
                        label
                          str "Sequencing Technology" ,
                        data
                          str "Sanger dideoxy sequencing" } } } } ,
                inst {
                  repr raw ,
                  mol dna ,
                  length 594 ,
                  seq-data
                    ncbi2na '595D25DF0D62581C252569DDD72986348FC41B4FB4595197F
B0C3FFFCCB0E50F38DA69F6B078F2D57C30FA255E1324FD760C0C330BFF87DF554D3F71F7DF976
9E9BA2968929168E04BF15577E5A01FA54E6A55DEE8FC1CDFF4F11FA4AECDF735FAE53C1FCF107
3DF04E01453530443340451FFEDE37B1F3C796F7DF71CD5F5ED7259293C739C74585B07C0C417F
FE15A4A28A215A0'H } ,
                annot {
                  {
                    data
                      ftable {
                        {
                          data
                            cdregion {
                              frame three ,
                              code {
                                id 2 } } ,
                          partial TRUE ,
                          product
                            whole
                              local
                                str "BLPT013_1" ,
                          location
                            int {
                              from 0 ,
                              to 593 ,
                              strand plus ,
                              id
                                local
                                  str "BLPT013" ,
                              fuzz-from
                                lim lt ,
                              fuzz-to
                                lim gt } } ,
                        {
                          data
                            gene {
                              locus "COI" } ,
                          partial TRUE ,
                          location
                            int {
                              from 0 ,
                              to 593 ,
                              strand plus ,
                              id
                                local
                                  str "BLPT013" ,
                              fuzz-from
                                lim lt ,
                              fuzz-to
                                lim gt } } } } } } ,
              seq {
                id {
                  local
                    str "BLPT013_1" } ,
                descr {
                  molinfo {
                    biomol peptide ,
                    tech concept-trans ,
                    completeness no-ends } } ,
                inst {
                  repr raw ,
                  mol aa ,
                  length 197 ,
                  seq-data
                    ncbieaa "ALSLLIRAELSQPGSLLGDDQIYNVIVTAHAFVMIFFMVMPIMIGGFGN
WLVPLMIGAPDMAFPRMNNMSFWLLPPSFLLLLASAGVEAGAGTGWTVYPPLAGNLAHAGPSVDLTIFSLHLAGVSSI
LGAINFITTILNMKPPSMTQYQTPLFVWSVLITAVLLLLSLPVLAAGITMLLTDRNLNTTFFDPAGGGDP" } ,
                annot {
                  {
                    data
                      ftable {
                        {
                          data
                            prot {
                              name {
                                "cytochrome oxidase subunit I" } ,
                              desc "cytochrome oxidase subunit I" } ,
                          partial TRUE ,
                          location
                            int {
                              from 0 ,
                              to 196 ,
                              id
                                local
                                  str "BLPT013_1" ,
                              fuzz-from
                                lim lt ,
                              fuzz-to
                                lim gt } } } } } } } } ,
          set {
            class nuc-prot ,
            descr {
              source {
                genome mitochondrion ,
                org {
                  taxname "Batrachyla leptopus" ,
                  orgname {
                    mod {
                      {
                        subtype isolate ,
                        subname "BLLJ255" } } ,
                    lineage "Eukaryota; Metazoa; Chordata; Craniata;
 Vertebrata; Euteleostomi; Amphibia; Batrachia; Anura; Neobatrachia; Hyloidea;
 Batrachylidae; Batrachyla" ,
                    mgcode 2 } } ,
                subtype {
                  {
                    subtype country ,
                    name "Chile" } ,
                  {
                    subtype lat-lon ,
                    name "43.93944444 S 72.36361111 W" } } } } ,
            seq-set {
              seq {
                id {
                  local
                    str "BLLJ255" } ,
                descr {
                  title "Batrachyla leptopus cytochrome oxidase subunit I
 (COI) gene, partial cds; mitochondrial" ,
                  molinfo {
                    biomol genomic } ,
                  user {
                    type
                      str "StructuredComment" ,
                    data {
                      {
                        label
                          str "StructuredCommentPrefix" ,
                        data
                          str "##Assembly-Data-START##" } ,
                      {
                        label
                          str "StructuredCommentSuffix" ,
                        data
                          str "##Assembly-Data-END##" } ,
                      {
                        label
                          str "Sequencing Technology" ,
                        data
                          str "Sanger dideoxy sequencing" } } } } ,
                inst {
                  repr raw ,
                  mol dna ,
                  length 594 ,
                  seq-data
                    ncbi2na '595D25DF0D62581C252569DDD72986348FC41B4FB4595197F
B0C3FFFCCB0E50F38DA69F6B078F2F57C30FAA55E1324FD760C0C330BFF87DF514D3F71F7DF974
9E9BA2968929168E04BF15577E5A01FA54E6A55DEE8FC1CDFF7F11FA4AECDF735FAE53C1FCF107
3DF04E01453530443340451FFEDE37B1F3C796F7DF79CD5F5ED7259293C731C74585B07C0C417F
FE1564A28A215A0'H } ,
                annot {
                  {
                    data
                      ftable {
                        {
                          data
                            cdregion {
                              frame three ,
                              code {
                                id 2 } } ,
                          partial TRUE ,
                          product
                            whole
                              local
                                str "BLLJ255_1" ,
                          location
                            int {
                              from 0 ,
                              to 593 ,
                              strand plus ,
                              id
                                local
                                  str "BLLJ255" ,
                              fuzz-from
                                lim lt ,
                              fuzz-to
                                lim gt } } ,
                        {
                          data
                            gene {
                              locus "COI" } ,
                          partial TRUE ,
                          location
                            int {
                              from 0 ,
                              to 593 ,
                              strand plus ,
                              id
                                local
                                  str "BLLJ255" ,
                              fuzz-from
                                lim lt ,
                              fuzz-to
                                lim gt } } } } } } ,
              seq {
                id {
                  local
                    str "BLLJ255_1" } ,
                descr {
                  molinfo {
                    biomol peptide ,
                    tech concept-trans ,
                    completeness no-ends } } ,
                inst {
                  repr raw ,
                  mol aa ,
                  length 197 ,
                  seq-data
                    ncbieaa "ALSLLIRAELSQPGSLLGDDQIYNVIVTAHAFVMIFFMVMPIMIGGFGN
WLVPLMIGAPDMAFPRMNNMSFWLLPPSFLLLLASAGVEAGAGTGWTVYPPLAGNLAHAGPSVDLTIFSLHLAGVSSI
LGAINFITTILNMKPPSMTQYQTPLFVWSVLITAVLLLLSLPVLAAGITMLLTDRNLNTTFFDPAGGGDP" } ,
                annot {
                  {
                    data
                      ftable {
                        {
                          data
                            prot {
                              name {
                                "cytochrome oxidase subunit I" } ,
                              desc "cytochrome oxidase subunit I" } ,
                          partial TRUE ,
                          location
                            int {
                              from 0 ,
                              to 196 ,
                              id
                                local
                                  str "BLLJ255_1" ,
                              fuzz-from
                                lim lt ,
                              fuzz-to
                                lim gt } } } } } } } } ,
          set {
            class nuc-prot ,
            descr {
              source {
                genome mitochondrion ,
                org {
                  taxname "Batrachyla leptopus" ,
                  orgname {
                    mod {
                      {
                        subtype isolate ,
                        subname "BLLJ256" } } ,
                    lineage "Eukaryota; Metazoa; Chordata; Craniata;
 Vertebrata; Euteleostomi; Amphibia; Batrachia; Anura; Neobatrachia; Hyloidea;
 Batrachylidae; Batrachyla" ,
                    mgcode 2 } } ,
                subtype {
                  {
                    subtype country ,
                    name "Chile" } ,
                  {
                    subtype lat-lon ,
                    name "43.93944444 S 72.36361111 W" } } } } ,
            seq-set {
              seq {
                id {
                  local
                    str "BLLJ256" } ,
                descr {
                  title "Batrachyla leptopus cytochrome oxidase subunit I
 (COI) gene, partial cds; mitochondrial" ,
                  molinfo {
                    biomol genomic } ,
                  user {
                    type
                      str "StructuredComment" ,
                    data {
                      {
                        label
                          str "StructuredCommentPrefix" ,
                        data
                          str "##Assembly-Data-START##" } ,
                      {
                        label
                          str "StructuredCommentSuffix" ,
                        data
                          str "##Assembly-Data-END##" } ,
                      {
                        label
                          str "Sequencing Technology" ,
                        data
                          str "Sanger dideoxy sequencing" } } } } ,
                inst {
                  repr raw ,
                  mol dna ,
                  length 594 ,
                  seq-data
                    ncbi2na '595D25DF0D62581C252569DDD72986348FC41B4FB4595197F
B0C3FFFCCB0E50F38DA69F6B078F2F57C30FAA55E1324FD760C0C330BFF87DF514D3F71F7DF974
9E9BA2968929168E04BF15577E5A01FA54E6A55DEE8FC1CDFF4F11FA4AECDF735FAE53C1FCF107
3DF04E01453530443340451FFEDE37B1F3C796F7DF79CD5F5ED7259293C731C74585B07C0C417F
FE1564A28A215A0'H } ,
                annot {
                  {
                    data
                      ftable {
                        {
                          data
                            cdregion {
                              frame three ,
                              code {
                                id 2 } } ,
                          partial TRUE ,
                          product
                            whole
                              local
                                str "BLLJ256_1" ,
                          location
                            int {
                              from 0 ,
                              to 593 ,
                              strand plus ,
                              id
                                local
                                  str "BLLJ256" ,
                              fuzz-from
                                lim lt ,
                              fuzz-to
                                lim gt } } ,
                        {
                          data
                            gene {
                              locus "COI" } ,
                          partial TRUE ,
                          location
                            int {
                              from 0 ,
                              to 593 ,
                              strand plus ,
                              id
                                local
                                  str "BLLJ256" ,
                              fuzz-from
                                lim lt ,
                              fuzz-to
                                lim gt } } } } } } ,
              seq {
                id {
                  local
                    str "BLLJ256_1" } ,
                descr {
                  molinfo {
                    biomol peptide ,
                    tech concept-trans ,
                    completeness no-ends } } ,
                inst {
                  repr raw ,
                  mol aa ,
                  length 197 ,
                  seq-data
                    ncbieaa "ALSLLIRAELSQPGSLLGDDQIYNVIVTAHAFVMIFFMVMPIMIGGFGN
WLVPLMIGAPDMAFPRMNNMSFWLLPPSFLLLLASAGVEAGAGTGWTVYPPLAGNLAHAGPSVDLTIFSLHLAGVSSI
LGAINFITTILNMKPPSMTQYQTPLFVWSVLITAVLLLLSLPVLAAGITMLLTDRNLNTTFFDPAGGGDP" } ,
                annot {
                  {
                    data
                      ftable {
                        {
                          data
                            prot {
                              name {
                                "cytochrome oxidase subunit I" } ,
                              desc "cytochrome oxidase subunit I" } ,
                          partial TRUE ,
                          location
                            int {
                              from 0 ,
                              to 196 ,
                              id
                                local
                                  str "BLLJ256_1" ,
                              fuzz-from
                                lim lt ,
                              fuzz-to
                                lim gt } } } } } } } } ,
          set {
            class nuc-prot ,
            descr {
              source {
                genome mitochondrion ,
                org {
                  taxname "Batrachyla leptopus" ,
                  orgname {
                    mod {
                      {
                        subtype isolate ,
                        subname "BLLJ320" } } ,
                    lineage "Eukaryota; Metazoa; Chordata; Craniata;
 Vertebrata; Euteleostomi; Amphibia; Batrachia; Anura; Neobatrachia; Hyloidea;
 Batrachylidae; Batrachyla" ,
                    mgcode 2 } } ,
                subtype {
                  {
                    subtype country ,
                    name "Chile" } ,
                  {
                    subtype lat-lon ,
                    name "43.93944444 S 72.36361111 W" } } } } ,
            seq-set {
              seq {
                id {
                  local
                    str "BLLJ320" } ,
                descr {
                  title "Batrachyla leptopus cytochrome oxidase subunit I
 (COI) gene, partial cds; mitochondrial" ,
                  molinfo {
                    biomol genomic } ,
                  user {
                    type
                      str "StructuredComment" ,
                    data {
                      {
                        label
                          str "StructuredCommentPrefix" ,
                        data
                          str "##Assembly-Data-START##" } ,
                      {
                        label
                          str "StructuredCommentSuffix" ,
                        data
                          str "##Assembly-Data-END##" } ,
                      {
                        label
                          str "Sequencing Technology" ,
                        data
                          str "Sanger dideoxy sequencing" } } } } ,
                inst {
                  repr raw ,
                  mol dna ,
                  length 594 ,
                  seq-data
                    ncbi2na '595D25DF0D62581C252569DDD72986348FC41B4FB4595197F
B0C3FFFCCB0E50F38DA69F6B078F2F57C30FAA55E1324FD760C0C330BFF87DF514D3F71F7DF974
9E9BA2968929168E04BF15577E5A01FA54E6A55DEE8FC1CDFF7F11FA4AECDF735FAE53C1FCF107
3DF04E01453530443340451FFEDE37B1F3C796F7DF79CD5F5ED7259293C739C74585B07C0C417F
FE15A4A28A215A0'H } ,
                annot {
                  {
                    data
                      ftable {
                        {
                          data
                            cdregion {
                              frame three ,
                              code {
                                id 2 } } ,
                          partial TRUE ,
                          product
                            whole
                              local
                                str "BLLJ320_1" ,
                          location
                            int {
                              from 0 ,
                              to 593 ,
                              strand plus ,
                              id
                                local
                                  str "BLLJ320" ,
                              fuzz-from
                                lim lt ,
                              fuzz-to
                                lim gt } } ,
                        {
                          data
                            gene {
                              locus "COI" } ,
                          partial TRUE ,
                          location
                            int {
                              from 0 ,
                              to 593 ,
                              strand plus ,
                              id
                                local
                                  str "BLLJ320" ,
                              fuzz-from
                                lim lt ,
                              fuzz-to
                                lim gt } } } } } } ,
              seq {
                id {
                  local
                    str "BLLJ320_1" } ,
                descr {
                  molinfo {
                    biomol peptide ,
                    tech concept-trans ,
                    completeness no-ends } } ,
                inst {
                  repr raw ,
                  mol aa ,
                  length 197 ,
                  seq-data
                    ncbieaa "ALSLLIRAELSQPGSLLGDDQIYNVIVTAHAFVMIFFMVMPIMIGGFGN
WLVPLMIGAPDMAFPRMNNMSFWLLPPSFLLLLASAGVEAGAGTGWTVYPPLAGNLAHAGPSVDLTIFSLHLAGVSSI
LGAINFITTILNMKPPSMTQYQTPLFVWSVLITAVLLLLSLPVLAAGITMLLTDRNLNTTFFDPAGGGDP" } ,
                annot {
                  {
                    data
                      ftable {
                        {
                          data
                            prot {
                              name {
                                "cytochrome oxidase subunit I" } ,
                              desc "cytochrome oxidase subunit I" } ,
                          partial TRUE ,
                          location
                            int {
                              from 0 ,
                              to 196 ,
                              id
                                local
                                  str "BLLJ320_1" ,
                              fuzz-from
                                lim lt ,
                              fuzz-to
                                lim gt } } } } } } } } ,
          set {
            class nuc-prot ,
            descr {
              source {
                genome mitochondrion ,
                org {
                  taxname "Batrachyla leptopus" ,
                  orgname {
                    mod {
                      {
                        subtype isolate ,
                        subname "BLLJ321" } } ,
                    lineage "Eukaryota; Metazoa; Chordata; Craniata;
 Vertebrata; Euteleostomi; Amphibia; Batrachia; Anura; Neobatrachia; Hyloidea;
 Batrachylidae; Batrachyla" ,
                    mgcode 2 } } ,
                subtype {
                  {
                    subtype country ,
                    name "Chile" } ,
                  {
                    subtype lat-lon ,
                    name "43.93944444 S 72.36361111 W" } } } } ,
            seq-set {
              seq {
                id {
                  local
                    str "BLLJ321" } ,
                descr {
                  title "Batrachyla leptopus cytochrome oxidase subunit I
 (COI) gene, partial cds; mitochondrial" ,
                  molinfo {
                    biomol genomic } ,
                  user {
                    type
                      str "StructuredComment" ,
                    data {
                      {
                        label
                          str "StructuredCommentPrefix" ,
                        data
                          str "##Assembly-Data-START##" } ,
                      {
                        label
                          str "StructuredCommentSuffix" ,
                        data
                          str "##Assembly-Data-END##" } ,
                      {
                        label
                          str "Sequencing Technology" ,
                        data
                          str "Sanger dideoxy sequencing" } } } } ,
                inst {
                  repr raw ,
                  mol dna ,
                  length 594 ,
                  seq-data
                    ncbi2na '595D25DF0D62581C252569DDD72986348FC41B4FB4595197F
B0C3FFFCCB0E50F38DA69F6B078F2F57C30FAA55E1324FD760C0C330BFF87DF514D3F71F7DF974
9E9BA2968929168E04BF15577E5A01FA54E6A55DEE8FC1CDFF7F11FA4AECDF735FAE53C1FCF107
3DF04E01453530443340451FFEDE37B1F3C796F7DF79CD5F5ED7259293C739C74585B07C0C417F
FE15A4A28A215A0'H } ,
                annot {
                  {
                    data
                      ftable {
                        {
                          data
                            cdregion {
                              frame three ,
                              code {
                                id 2 } } ,
                          partial TRUE ,
                          product
                            whole
                              local
                                str "BLLJ321_1" ,
                          location
                            int {
                              from 0 ,
                              to 593 ,
                              strand plus ,
                              id
                                local
                                  str "BLLJ321" ,
                              fuzz-from
                                lim lt ,
                              fuzz-to
                                lim gt } } ,
                        {
                          data
                            gene {
                              locus "COI" } ,
                          partial TRUE ,
                          location
                            int {
                              from 0 ,
                              to 593 ,
                              strand plus ,
                              id
                                local
                                  str "BLLJ321" ,
                              fuzz-from
                                lim lt ,
                              fuzz-to
                                lim gt } } } } } } ,
              seq {
                id {
                  local
                    str "BLLJ321_1" } ,
                descr {
                  molinfo {
                    biomol peptide ,
                    tech concept-trans ,
                    completeness no-ends } } ,
                inst {
                  repr raw ,
                  mol aa ,
                  length 197 ,
                  seq-data
                    ncbieaa "ALSLLIRAELSQPGSLLGDDQIYNVIVTAHAFVMIFFMVMPIMIGGFGN
WLVPLMIGAPDMAFPRMNNMSFWLLPPSFLLLLASAGVEAGAGTGWTVYPPLAGNLAHAGPSVDLTIFSLHLAGVSSI
LGAINFITTILNMKPPSMTQYQTPLFVWSVLITAVLLLLSLPVLAAGITMLLTDRNLNTTFFDPAGGGDP" } ,
                annot {
                  {
                    data
                      ftable {
                        {
                          data
                            prot {
                              name {
                                "cytochrome oxidase subunit I" } ,
                              desc "cytochrome oxidase subunit I" } ,
                          partial TRUE ,
                          location
                            int {
                              from 0 ,
                              to 196 ,
                              id
                                local
                                  str "BLLJ321_1" ,
                              fuzz-from
                                lim lt ,
                              fuzz-to
                                lim gt } } } } } } } } ,
          set {
            class nuc-prot ,
            descr {
              source {
                genome mitochondrion ,
                org {
                  taxname "Batrachyla leptopus" ,
                  orgname {
                    mod {
                      {
                        subtype isolate ,
                        subname "BLLJ322" } } ,
                    lineage "Eukaryota; Metazoa; Chordata; Craniata;
 Vertebrata; Euteleostomi; Amphibia; Batrachia; Anura; Neobatrachia; Hyloidea;
 Batrachylidae; Batrachyla" ,
                    mgcode 2 } } ,
                subtype {
                  {
                    subtype country ,
                    name "Chile" } ,
                  {
                    subtype lat-lon ,
                    name "43.93944444 S 72.36361111 W" } } } } ,
            seq-set {
              seq {
                id {
                  local
                    str "BLLJ322" } ,
                descr {
                  title "Batrachyla leptopus cytochrome oxidase subunit I
 (COI) gene, partial cds; mitochondrial" ,
                  molinfo {
                    biomol genomic } ,
                  user {
                    type
                      str "StructuredComment" ,
                    data {
                      {
                        label
                          str "StructuredCommentPrefix" ,
                        data
                          str "##Assembly-Data-START##" } ,
                      {
                        label
                          str "StructuredCommentSuffix" ,
                        data
                          str "##Assembly-Data-END##" } ,
                      {
                        label
                          str "Sequencing Technology" ,
                        data
                          str "Sanger dideoxy sequencing" } } } } ,
                inst {
                  repr raw ,
                  mol dna ,
                  length 594 ,
                  seq-data
                    ncbi2na '595D25DF0D62581C252569DDD72986348FC41B4FB4595197F
B0C3FFFCCB0E50F38DA69F6B078F2F57C30FAA55E1324FD760C0C330BFF87DF514D3F71F7DF974
9E9BA2968929168E04BF15577E5A01FA54E6A55DEE8FC1CDFF7F11FA4AECDF735FAE53C1FCF107
3DF04E01453530443340451FFEDE37B1F3C796F7DF79CD5F5ED7259293C739C74585B07C0C417F
FE15A4A28A215A0'H } ,
                annot {
                  {
                    data
                      ftable {
                        {
                          data
                            cdregion {
                              frame three ,
                              code {
                                id 2 } } ,
                          partial TRUE ,
                          product
                            whole
                              local
                                str "BLLJ322_1" ,
                          location
                            int {
                              from 0 ,
                              to 593 ,
                              strand plus ,
                              id
                                local
                                  str "BLLJ322" ,
                              fuzz-from
                                lim lt ,
                              fuzz-to
                                lim gt } } ,
                        {
                          data
                            gene {
                              locus "COI" } ,
                          partial TRUE ,
                          location
                            int {
                              from 0 ,
                              to 593 ,
                              strand plus ,
                              id
                                local
                                  str "BLLJ322" ,
                              fuzz-from
                                lim lt ,
                              fuzz-to
                                lim gt } } } } } } ,
              seq {
                id {
                  local
                    str "BLLJ322_1" } ,
                descr {
                  molinfo {
                    biomol peptide ,
                    tech concept-trans ,
                    completeness no-ends } } ,
                inst {
                  repr raw ,
                  mol aa ,
                  length 197 ,
                  seq-data
                    ncbieaa "ALSLLIRAELSQPGSLLGDDQIYNVIVTAHAFVMIFFMVMPIMIGGFGN
WLVPLMIGAPDMAFPRMNNMSFWLLPPSFLLLLASAGVEAGAGTGWTVYPPLAGNLAHAGPSVDLTIFSLHLAGVSSI
LGAINFITTILNMKPPSMTQYQTPLFVWSVLITAVLLLLSLPVLAAGITMLLTDRNLNTTFFDPAGGGDP" } ,
                annot {
                  {
                    data
                      ftable {
                        {
                          data
                            prot {
                              name {
                                "cytochrome oxidase subunit I" } ,
                              desc "cytochrome oxidase subunit I" } ,
                          partial TRUE ,
                          location
                            int {
                              from 0 ,
                              to 196 ,
                              id
                                local
                                  str "BLLJ322_1" ,
                              fuzz-from
                                lim lt ,
                              fuzz-to
                                lim gt } } } } } } } } ,
          set {
            class nuc-prot ,
            descr {
              source {
                genome mitochondrion ,
                org {
                  taxname "Batrachyla leptopus" ,
                  orgname {
                    mod {
                      {
                        subtype isolate ,
                        subname "BLLJ323" } } ,
                    lineage "Eukaryota; Metazoa; Chordata; Craniata;
 Vertebrata; Euteleostomi; Amphibia; Batrachia; Anura; Neobatrachia; Hyloidea;
 Batrachylidae; Batrachyla" ,
                    mgcode 2 } } ,
                subtype {
                  {
                    subtype country ,
                    name "Chile" } ,
                  {
                    subtype lat-lon ,
                    name "43.93944444 S 72.36361111 W" } } } } ,
            seq-set {
              seq {
                id {
                  local
                    str "BLLJ323" } ,
                descr {
                  title "Batrachyla leptopus cytochrome oxidase subunit I
 (COI) gene, partial cds; mitochondrial" ,
                  molinfo {
                    biomol genomic } ,
                  user {
                    type
                      str "StructuredComment" ,
                    data {
                      {
                        label
                          str "StructuredCommentPrefix" ,
                        data
                          str "##Assembly-Data-START##" } ,
                      {
                        label
                          str "StructuredCommentSuffix" ,
                        data
                          str "##Assembly-Data-END##" } ,
                      {
                        label
                          str "Sequencing Technology" ,
                        data
                          str "Sanger dideoxy sequencing" } } } } ,
                inst {
                  repr raw ,
                  mol dna ,
                  length 594 ,
                  seq-data
                    ncbi2na '595D25DF0D62581C252569DDD72986348FC41B4FB4595197F
B0C3FFFCCB0E50F38DA69F6B078F2F57C30FAA55E1324FD760C0C330BFF87DF514D3F71F7DF974
9E9BA2968929168E04BF15577E5A01FA54E6A55DEE8FC1CDFF7F11FA4AECDF735FAE53C1FCF107
3DF04E01453530443340451FFEDE37B1F3C796F7DF79CD5F5ED7259293C739C74585B07C0C417F
FE15A4A28A215A0'H } ,
                annot {
                  {
                    data
                      ftable {
                        {
                          data
                            cdregion {
                              frame three ,
                              code {
                                id 2 } } ,
                          partial TRUE ,
                          product
                            whole
                              local
                                str "BLLJ323_1" ,
                          location
                            int {
                              from 0 ,
                              to 593 ,
                              strand plus ,
                              id
                                local
                                  str "BLLJ323" ,
                              fuzz-from
                                lim lt ,
                              fuzz-to
                                lim gt } } ,
                        {
                          data
                            gene {
                              locus "COI" } ,
                          partial TRUE ,
                          location
                            int {
                              from 0 ,
                              to 593 ,
                              strand plus ,
                              id
                                local
                                  str "BLLJ323" ,
                              fuzz-from
                                lim lt ,
                              fuzz-to
                                lim gt } } } } } } ,
              seq {
                id {
                  local
                    str "BLLJ323_1" } ,
                descr {
                  molinfo {
                    biomol peptide ,
                    tech concept-trans ,
                    completeness no-ends } } ,
                inst {
                  repr raw ,
                  mol aa ,
                  length 197 ,
                  seq-data
                    ncbieaa "ALSLLIRAELSQPGSLLGDDQIYNVIVTAHAFVMIFFMVMPIMIGGFGN
WLVPLMIGAPDMAFPRMNNMSFWLLPPSFLLLLASAGVEAGAGTGWTVYPPLAGNLAHAGPSVDLTIFSLHLAGVSSI
LGAINFITTILNMKPPSMTQYQTPLFVWSVLITAVLLLLSLPVLAAGITMLLTDRNLNTTFFDPAGGGDP" } ,
                annot {
                  {
                    data
                      ftable {
                        {
                          data
                            prot {
                              name {
                                "cytochrome oxidase subunit I" } ,
                              desc "cytochrome oxidase subunit I" } ,
                          partial TRUE ,
                          location
                            int {
                              from 0 ,
                              to 196 ,
                              id
                                local
                                  str "BLLJ323_1" ,
                              fuzz-from
                                lim lt ,
                              fuzz-to
                                lim gt } } } } } } } } ,
          set {
            class nuc-prot ,
            descr {
              source {
                genome mitochondrion ,
                org {
                  taxname "Batrachyla leptopus" ,
                  orgname {
                    mod {
                      {
                        subtype isolate ,
                        subname "BLQU092" } } ,
                    lineage "Eukaryota; Metazoa; Chordata; Craniata;
 Vertebrata; Euteleostomi; Amphibia; Batrachia; Anura; Neobatrachia; Hyloidea;
 Batrachylidae; Batrachyla" ,
                    mgcode 2 } } ,
                subtype {
                  {
                    subtype country ,
                    name "Chile" } ,
                  {
                    subtype lat-lon ,
                    name "44.37694444 S 72.54138889 W" } } } } ,
            seq-set {
              seq {
                id {
                  local
                    str "BLQU092" } ,
                descr {
                  title "Batrachyla leptopus cytochrome oxidase subunit I
 (COI) gene, partial cds; mitochondrial" ,
                  molinfo {
                    biomol genomic } ,
                  user {
                    type
                      str "StructuredComment" ,
                    data {
                      {
                        label
                          str "StructuredCommentPrefix" ,
                        data
                          str "##Assembly-Data-START##" } ,
                      {
                        label
                          str "StructuredCommentSuffix" ,
                        data
                          str "##Assembly-Data-END##" } ,
                      {
                        label
                          str "Sequencing Technology" ,
                        data
                          str "Sanger dideoxy sequencing" } } } } ,
                inst {
                  repr raw ,
                  mol dna ,
                  length 594 ,
                  seq-data
                    ncbi2na '591D25DF0D62581C252569DDD72986348FCC1B4FB4595197F
BCC3FFFCCB0E50F38DA69F6B078F2D57C30FA255E1324FD760C0C330BFF87DF554D3F71F7DF976
9E9BA2968929168E04BF15577E5A01FA54E6A55DEE8FC1CDFF4F11FA4AECDF735FAE53C1FCF107
3DF04E01453530443340451FFEDE37B1F3C796F7DF71CD5F5EFF259293C731C74585B07C0C417F
FE1565A28A215A0'H } ,
                annot {
                  {
                    data
                      ftable {
                        {
                          data
                            cdregion {
                              frame three ,
                              code {
                                id 2 } } ,
                          partial TRUE ,
                          product
                            whole
                              local
                                str "BLQU092_1" ,
                          location
                            int {
                              from 0 ,
                              to 593 ,
                              strand plus ,
                              id
                                local
                                  str "BLQU092" ,
                              fuzz-from
                                lim lt ,
                              fuzz-to
                                lim gt } } ,
                        {
                          data
                            gene {
                              locus "COI" } ,
                          partial TRUE ,
                          location
                            int {
                              from 0 ,
                              to 593 ,
                              strand plus ,
                              id
                                local
                                  str "BLQU092" ,
                              fuzz-from
                                lim lt ,
                              fuzz-to
                                lim gt } } } } } } ,
              seq {
                id {
                  local
                    str "BLQU092_1" } ,
                descr {
                  molinfo {
                    biomol peptide ,
                    tech concept-trans ,
                    completeness no-ends } } ,
                inst {
                  repr raw ,
                  mol aa ,
                  length 197 ,
                  seq-data
                    ncbieaa "ALSLLIRAELSQPGSLLGDDQIYNVIVTAHAFVMIFFMVMPIMIGGFGN
WLVPLMIGAPDMAFPRMNNMSFWLLPPSFLLLLASAGVEAGAGTGWTVYPPLAGNLAHAGPSVDLTIFSLHLAGVSSI
LGAINFITTILNMKPPSMTQYQTPLFVWSVLITAVLLLLSLPVLAAGITMLLTDRNLNTTFFDPAGGGDP" } ,
                annot {
                  {
                    data
                      ftable {
                        {
                          data
                            prot {
                              name {
                                "cytochrome oxidase subunit I" } ,
                              desc "cytochrome oxidase subunit I" } ,
                          partial TRUE ,
                          location
                            int {
                              from 0 ,
                              to 196 ,
                              id
                                local
                                  str "BLQU092_1" ,
                              fuzz-from
                                lim lt ,
                              fuzz-to
                                lim gt } } } } } } } } ,
          set {
            class nuc-prot ,
            descr {
              source {
                genome mitochondrion ,
                org {
                  taxname "Batrachyla leptopus" ,
                  orgname {
                    mod {
                      {
                        subtype isolate ,
                        subname "BLSA995" } ,
                      {
                        subtype specimen-voucher ,
                        subname "ICMLH0411" } } ,
                    lineage "Eukaryota; Metazoa; Chordata; Craniata;
 Vertebrata; Euteleostomi; Amphibia; Batrachia; Anura; Neobatrachia; Hyloidea;
 Batrachylidae; Batrachyla" ,
                    mgcode 2 } } ,
                subtype {
                  {
                    subtype country ,
                    name "Chile" } ,
                  {
                    subtype lat-lon ,
                    name "41.16416667 S 73.72722222 W" } } } } ,
            seq-set {
              seq {
                id {
                  local
                    str "BLSA995" } ,
                descr {
                  title "Batrachyla leptopus cytochrome oxidase subunit I
 (COI) gene, partial cds; mitochondrial" ,
                  molinfo {
                    biomol genomic } ,
                  user {
                    type
                      str "StructuredComment" ,
                    data {
                      {
                        label
                          str "StructuredCommentPrefix" ,
                        data
                          str "##Assembly-Data-START##" } ,
                      {
                        label
                          str "StructuredCommentSuffix" ,
                        data
                          str "##Assembly-Data-END##" } ,
                      {
                        label
                          str "Sequencing Technology" ,
                        data
                          str "Sanger dideoxy sequencing" } } } } ,
                inst {
                  repr raw ,
                  mol dna ,
                  length 594 ,
                  seq-data
                    ncbi2na '595D25DF0D62581C252569DDD72986348FCC1B4FB4595197F
BCC3FFFCCB0E50F38DA69F6B078F2F57C30FA255E1324FD760C0C330BFF87DF514D3F71F7DF974
9E9BA296892916AE04BF15577E5A01FA54E6A55DEE8FC1CDFF4F11FA4AECDF735FAE53C1FCF107
3DF04E01453530443340451FFEDE37B1F3C796F7DF79CD5F5ED7259293C731C74585B07C0C417F
FE1564A28A215A0'H } ,
                annot {
                  {
                    data
                      ftable {
                        {
                          data
                            cdregion {
                              frame three ,
                              code {
                                id 2 } } ,
                          partial TRUE ,
                          product
                            whole
                              local
                                str "BLSA995_1" ,
                          location
                            int {
                              from 0 ,
                              to 593 ,
                              strand plus ,
                              id
                                local
                                  str "BLSA995" ,
                              fuzz-from
                                lim lt ,
                              fuzz-to
                                lim gt } } ,
                        {
                          data
                            gene {
                              locus "COI" } ,
                          partial TRUE ,
                          location
                            int {
                              from 0 ,
                              to 593 ,
                              strand plus ,
                              id
                                local
                                  str "BLSA995" ,
                              fuzz-from
                                lim lt ,
                              fuzz-to
                                lim gt } } } } } } ,
              seq {
                id {
                  local
                    str "BLSA995_1" } ,
                descr {
                  molinfo {
                    biomol peptide ,
                    tech concept-trans ,
                    completeness no-ends } } ,
                inst {
                  repr raw ,
                  mol aa ,
                  length 197 ,
                  seq-data
                    ncbieaa "ALSLLIRAELSQPGSLLGDDQIYNVIVTAHAFVMIFFMVMPIMIGGFGN
WLVPLMIGAPDMAFPRMNNMSFWLLPPSFLLLLASAGVEAGAGTGWTVYPPLAGNLAHAGPSVDLTIFSLHLAGVSSI
LGAINFITTILNMKPPSMTQYQTPLFVWSVLITAVLLLLSLPVLAAGITMLLTDRNLNTTFFDPAGGGDP" } ,
                annot {
                  {
                    data
                      ftable {
                        {
                          data
                            prot {
                              name {
                                "cytochrome oxidase subunit I" } ,
                              desc "cytochrome oxidase subunit I" } ,
                          partial TRUE ,
                          location
                            int {
                              from 0 ,
                              to 196 ,
                              id
                                local
                                  str "BLSA995_1" ,
                              fuzz-from
                                lim lt ,
                              fuzz-to
                                lim gt } } } } } } } } ,
          set {
            class nuc-prot ,
            descr {
              source {
                genome mitochondrion ,
                org {
                  taxname "Batrachyla leptopus" ,
                  orgname {
                    mod {
                      {
                        subtype isolate ,
                        subname "BLEA061" } } ,
                    lineage "Eukaryota; Metazoa; Chordata; Craniata;
 Vertebrata; Euteleostomi; Amphibia; Batrachia; Anura; Neobatrachia; Hyloidea;
 Batrachylidae; Batrachyla" ,
                    mgcode 2 } } ,
                subtype {
                  {
                    subtype country ,
                    name "Chile" } ,
                  {
                    subtype lat-lon ,
                    name "42.89444444 S 72.46833333 W" } } } } ,
            seq-set {
              seq {
                id {
                  local
                    str "BLEA061" } ,
                descr {
                  title "Batrachyla leptopus cytochrome oxidase subunit I
 (COI) gene, partial cds; mitochondrial" ,
                  molinfo {
                    biomol genomic } ,
                  user {
                    type
                      str "StructuredComment" ,
                    data {
                      {
                        label
                          str "StructuredCommentPrefix" ,
                        data
                          str "##Assembly-Data-START##" } ,
                      {
                        label
                          str "StructuredCommentSuffix" ,
                        data
                          str "##Assembly-Data-END##" } ,
                      {
                        label
                          str "Sequencing Technology" ,
                        data
                          str "Sanger dideoxy sequencing" } } } } ,
                inst {
                  repr raw ,
                  mol dna ,
                  length 594 ,
                  seq-data
                    ncbi2na '595D25DF0D62581C252569DDD72986348FC41B4FB4595197F
B0C3FFFCCB0C50F38DA69F6B078F2F57C30FA255E1324FD760C0C330BFF87DF514D3F71F7DF974
9E9BA2968929168E84BF15577E5A01FA54E6A55DEE8FC1CDFF7F11FA4AECDF735FAE53C1FCF107
3DF04E01453530443340451FFEDE37B1F3C796F7DF71CD5F5ED7259293C731C74585B07C0C417F
FE1564A28A215A0'H } ,
                annot {
                  {
                    data
                      ftable {
                        {
                          data
                            cdregion {
                              frame three ,
                              code {
                                id 2 } } ,
                          partial TRUE ,
                          product
                            whole
                              local
                                str "BLEA061_1" ,
                          location
                            int {
                              from 0 ,
                              to 593 ,
                              strand plus ,
                              id
                                local
                                  str "BLEA061" ,
                              fuzz-from
                                lim lt ,
                              fuzz-to
                                lim gt } } ,
                        {
                          data
                            gene {
                              locus "COI" } ,
                          partial TRUE ,
                          location
                            int {
                              from 0 ,
                              to 593 ,
                              strand plus ,
                              id
                                local
                                  str "BLEA061" ,
                              fuzz-from
                                lim lt ,
                              fuzz-to
                                lim gt } } } } } } ,
              seq {
                id {
                  local
                    str "BLEA061_1" } ,
                descr {
                  molinfo {
                    biomol peptide ,
                    tech concept-trans ,
                    completeness no-ends } } ,
                inst {
                  repr raw ,
                  mol aa ,
                  length 197 ,
                  seq-data
                    ncbieaa "ALSLLIRAELSQPGSLLGDDQIYNVIVTAHAFVMIFFMVMPIMIGGFGN
WLVPLMIGAPDMAFPRMNNMSFWLLPPSFLLLLASAGVEAGAGTGWTVYPPLAGNLAHAGPSVDLTIFSLHLAGVSSI
LGAINFITTILNMKPPSMTQYQTPLFVWSVLITAVLLLLSLPVLAAGITMLLTDRNLNTTFFDPAGGGDP" } ,
                annot {
                  {
                    data
                      ftable {
                        {
                          data
                            prot {
                              name {
                                "cytochrome oxidase subunit I" } ,
                              desc "cytochrome oxidase subunit I" } ,
                          partial TRUE ,
                          location
                            int {
                              from 0 ,
                              to 196 ,
                              id
                                local
                                  str "BLEA061_1" ,
                              fuzz-from
                                lim lt ,
                              fuzz-to
                                lim gt } } } } } } } } ,
          set {
            class nuc-prot ,
            descr {
              source {
                genome mitochondrion ,
                org {
                  taxname "Batrachyla leptopus" ,
                  orgname {
                    mod {
                      {
                        subtype isolate ,
                        subname "BLEA058" } } ,
                    lineage "Eukaryota; Metazoa; Chordata; Craniata;
 Vertebrata; Euteleostomi; Amphibia; Batrachia; Anura; Neobatrachia; Hyloidea;
 Batrachylidae; Batrachyla" ,
                    mgcode 2 } } ,
                subtype {
                  {
                    subtype country ,
                    name "Chile" } ,
                  {
                    subtype lat-lon ,
                    name "42.89444444 S 72.46833333 W" } } } } ,
            seq-set {
              seq {
                id {
                  local
                    str "BLEA058" } ,
                descr {
                  title "Batrachyla leptopus cytochrome oxidase subunit I
 (COI) gene, partial cds; mitochondrial" ,
                  molinfo {
                    biomol genomic } ,
                  user {
                    type
                      str "StructuredComment" ,
                    data {
                      {
                        label
                          str "StructuredCommentPrefix" ,
                        data
                          str "##Assembly-Data-START##" } ,
                      {
                        label
                          str "StructuredCommentSuffix" ,
                        data
                          str "##Assembly-Data-END##" } ,
                      {
                        label
                          str "Sequencing Technology" ,
                        data
                          str "Sanger dideoxy sequencing" } } } } ,
                inst {
                  repr raw ,
                  mol dna ,
                  length 594 ,
                  seq-data
                    ncbi2na '595D25DF0D62581C252569DDD72986348FC41B4FB4595197F
B0C3FFFCCB0C50F38DA69F6B078F2F57C30FA255E1324FD760C0C330BFF87DF514D3F71F7DF974
9E9BA2968929168E84BF15577E5A01FA54E6A55DEE8FC1CDFF7F11FA4AECDF735FAE53C1FCF107
3DF04E01453530443340451FFEDE37B1F3C796F7DF71CD5F5ED7259293C739C74585B07C0C417F
FE15A4A28A215A0'H } ,
                annot {
                  {
                    data
                      ftable {
                        {
                          data
                            cdregion {
                              frame three ,
                              code {
                                id 2 } } ,
                          partial TRUE ,
                          product
                            whole
                              local
                                str "BLEA058_1" ,
                          location
                            int {
                              from 0 ,
                              to 593 ,
                              strand plus ,
                              id
                                local
                                  str "BLEA058" ,
                              fuzz-from
                                lim lt ,
                              fuzz-to
                                lim gt } } ,
                        {
                          data
                            gene {
                              locus "COI" } ,
                          partial TRUE ,
                          location
                            int {
                              from 0 ,
                              to 593 ,
                              strand plus ,
                              id
                                local
                                  str "BLEA058" ,
                              fuzz-from
                                lim lt ,
                              fuzz-to
                                lim gt } } } } } } ,
              seq {
                id {
                  local
                    str "BLEA058_1" } ,
                descr {
                  molinfo {
                    biomol peptide ,
                    tech concept-trans ,
                    completeness no-ends } } ,
                inst {
                  repr raw ,
                  mol aa ,
                  length 197 ,
                  seq-data
                    ncbieaa "ALSLLIRAELSQPGSLLGDDQIYNVIVTAHAFVMIFFMVMPIMIGGFGN
WLVPLMIGAPDMAFPRMNNMSFWLLPPSFLLLLASAGVEAGAGTGWTVYPPLAGNLAHAGPSVDLTIFSLHLAGVSSI
LGAINFITTILNMKPPSMTQYQTPLFVWSVLITAVLLLLSLPVLAAGITMLLTDRNLNTTFFDPAGGGDP" } ,
                annot {
                  {
                    data
                      ftable {
                        {
                          data
                            prot {
                              name {
                                "cytochrome oxidase subunit I" } ,
                              desc "cytochrome oxidase subunit I" } ,
                          partial TRUE ,
                          location
                            int {
                              from 0 ,
                              to 196 ,
                              id
                                local
                                  str "BLEA058_1" ,
                              fuzz-from
                                lim lt ,
                              fuzz-to
                                lim gt } } } } } } } } ,
          set {
            class nuc-prot ,
            descr {
              source {
                genome mitochondrion ,
                org {
                  taxname "Batrachyla leptopus" ,
                  orgname {
                    mod {
                      {
                        subtype isolate ,
                        subname "BLEA060" } } ,
                    lineage "Eukaryota; Metazoa; Chordata; Craniata;
 Vertebrata; Euteleostomi; Amphibia; Batrachia; Anura; Neobatrachia; Hyloidea;
 Batrachylidae; Batrachyla" ,
                    mgcode 2 } } ,
                subtype {
                  {
                    subtype country ,
                    name "Chile" } ,
                  {
                    subtype lat-lon ,
                    name "42.89444444 S 72.46833333 W" } } } } ,
            seq-set {
              seq {
                id {
                  local
                    str "BLEA060" } ,
                descr {
                  title "Batrachyla leptopus cytochrome oxidase subunit I
 (COI) gene, partial cds; mitochondrial" ,
                  molinfo {
                    biomol genomic } ,
                  user {
                    type
                      str "StructuredComment" ,
                    data {
                      {
                        label
                          str "StructuredCommentPrefix" ,
                        data
                          str "##Assembly-Data-START##" } ,
                      {
                        label
                          str "StructuredCommentSuffix" ,
                        data
                          str "##Assembly-Data-END##" } ,
                      {
                        label
                          str "Sequencing Technology" ,
                        data
                          str "Sanger dideoxy sequencing" } } } } ,
                inst {
                  repr raw ,
                  mol dna ,
                  length 594 ,
                  seq-data
                    ncbi2na '595D25DF0D62581C252569DDD72986348FC41B4FB4595197F
B0C3FFFCCB0C50F38DA69F6B078F2F57C30FA255E1324FD760C0C330BFF87DF514D3F71F7DF974
9E9BA2968929168E84BF15577E5A01FA54E6A55DEE8FC1CDFF7F11FA4AECDF735FAE53C1FCF107
3DF04E01453530443340451FFEDE37B1F3C796F7DF71CD5F5ED7259293C739C74585B07C0C417F
FE15A4A28A215A0'H } ,
                annot {
                  {
                    data
                      ftable {
                        {
                          data
                            cdregion {
                              frame three ,
                              code {
                                id 2 } } ,
                          partial TRUE ,
                          product
                            whole
                              local
                                str "BLEA060_1" ,
                          location
                            int {
                              from 0 ,
                              to 593 ,
                              strand plus ,
                              id
                                local
                                  str "BLEA060" ,
                              fuzz-from
                                lim lt ,
                              fuzz-to
                                lim gt } } ,
                        {
                          data
                            gene {
                              locus "COI" } ,
                          partial TRUE ,
                          location
                            int {
                              from 0 ,
                              to 593 ,
                              strand plus ,
                              id
                                local
                                  str "BLEA060" ,
                              fuzz-from
                                lim lt ,
                              fuzz-to
                                lim gt } } } } } } ,
              seq {
                id {
                  local
                    str "BLEA060_1" } ,
                descr {
                  molinfo {
                    biomol peptide ,
                    tech concept-trans ,
                    completeness no-ends } } ,
                inst {
                  repr raw ,
                  mol aa ,
                  length 197 ,
                  seq-data
                    ncbieaa "ALSLLIRAELSQPGSLLGDDQIYNVIVTAHAFVMIFFMVMPIMIGGFGN
WLVPLMIGAPDMAFPRMNNMSFWLLPPSFLLLLASAGVEAGAGTGWTVYPPLAGNLAHAGPSVDLTIFSLHLAGVSSI
LGAINFITTILNMKPPSMTQYQTPLFVWSVLITAVLLLLSLPVLAAGITMLLTDRNLNTTFFDPAGGGDP" } ,
                annot {
                  {
                    data
                      ftable {
                        {
                          data
                            prot {
                              name {
                                "cytochrome oxidase subunit I" } ,
                              desc "cytochrome oxidase subunit I" } ,
                          partial TRUE ,
                          location
                            int {
                              from 0 ,
                              to 196 ,
                              id
                                local
                                  str "BLEA060_1" ,
                              fuzz-from
                                lim lt ,
                              fuzz-to
                                lim gt } } } } } } } } ,
          set {
            class nuc-prot ,
            descr {
              source {
                genome mitochondrion ,
                org {
                  taxname "Batrachyla leptopus" ,
                  orgname {
                    mod {
                      {
                        subtype isolate ,
                        subname "BLEA062" } } ,
                    lineage "Eukaryota; Metazoa; Chordata; Craniata;
 Vertebrata; Euteleostomi; Amphibia; Batrachia; Anura; Neobatrachia; Hyloidea;
 Batrachylidae; Batrachyla" ,
                    mgcode 2 } } ,
                subtype {
                  {
                    subtype country ,
                    name "Chile" } ,
                  {
                    subtype lat-lon ,
                    name "42.89444444 S 72.46833333 W" } } } } ,
            seq-set {
              seq {
                id {
                  local
                    str "BLEA062" } ,
                descr {
                  title "Batrachyla leptopus cytochrome oxidase subunit I
 (COI) gene, partial cds; mitochondrial" ,
                  molinfo {
                    biomol genomic } ,
                  user {
                    type
                      str "StructuredComment" ,
                    data {
                      {
                        label
                          str "StructuredCommentPrefix" ,
                        data
                          str "##Assembly-Data-START##" } ,
                      {
                        label
                          str "StructuredCommentSuffix" ,
                        data
                          str "##Assembly-Data-END##" } ,
                      {
                        label
                          str "Sequencing Technology" ,
                        data
                          str "Sanger dideoxy sequencing" } } } } ,
                inst {
                  repr raw ,
                  mol dna ,
                  length 594 ,
                  seq-data
                    ncbi2na '595D25DF0D62581C252569DDD72986348FCC1B4FB4595197F
B0C3FFFCCB0E50F38DA69F6B078F2F57C30FAA55E1324FD760C0C330BFF87DF514D3F71F7DF974
9E9BA2968929168E04BF15577E5A01FA54E6A55DEE8FC1CDFF4F11FA4AECDF735FAE53C1FCF107
3DF04E01453530443340451FFEDE37B1F3C796F7DF71CD5F5ED7259293C739C74585B07C0C417F
FE15A4A28A215A0'H } ,
                annot {
                  {
                    data
                      ftable {
                        {
                          data
                            cdregion {
                              frame three ,
                              code {
                                id 2 } } ,
                          partial TRUE ,
                          product
                            whole
                              local
                                str "BLEA062_1" ,
                          location
                            int {
                              from 0 ,
                              to 593 ,
                              strand plus ,
                              id
                                local
                                  str "BLEA062" ,
                              fuzz-from
                                lim lt ,
                              fuzz-to
                                lim gt } } ,
                        {
                          data
                            gene {
                              locus "COI" } ,
                          partial TRUE ,
                          location
                            int {
                              from 0 ,
                              to 593 ,
                              strand plus ,
                              id
                                local
                                  str "BLEA062" ,
                              fuzz-from
                                lim lt ,
                              fuzz-to
                                lim gt } } } } } } ,
              seq {
                id {
                  local
                    str "BLEA062_1" } ,
                descr {
                  molinfo {
                    biomol peptide ,
                    tech concept-trans ,
                    completeness no-ends } } ,
                inst {
                  repr raw ,
                  mol aa ,
                  length 197 ,
                  seq-data
                    ncbieaa "ALSLLIRAELSQPGSLLGDDQIYNVIVTAHAFVMIFFMVMPIMIGGFGN
WLVPLMIGAPDMAFPRMNNMSFWLLPPSFLLLLASAGVEAGAGTGWTVYPPLAGNLAHAGPSVDLTIFSLHLAGVSSI
LGAINFITTILNMKPPSMTQYQTPLFVWSVLITAVLLLLSLPVLAAGITMLLTDRNLNTTFFDPAGGGDP" } ,
                annot {
                  {
                    data
                      ftable {
                        {
                          data
                            prot {
                              name {
                                "cytochrome oxidase subunit I" } ,
                              desc "cytochrome oxidase subunit I" } ,
                          partial TRUE ,
                          location
                            int {
                              from 0 ,
                              to 196 ,
                              id
                                local
                                  str "BLEA062_1" ,
                              fuzz-from
                                lim lt ,
                              fuzz-to
                                lim gt } } } } } } } } ,
          set {
            class nuc-prot ,
            descr {
              source {
                genome mitochondrion ,
                org {
                  taxname "Batrachyla leptopus" ,
                  orgname {
                    mod {
                      {
                        subtype isolate ,
                        subname "BLEA063" } } ,
                    lineage "Eukaryota; Metazoa; Chordata; Craniata;
 Vertebrata; Euteleostomi; Amphibia; Batrachia; Anura; Neobatrachia; Hyloidea;
 Batrachylidae; Batrachyla" ,
                    mgcode 2 } } ,
                subtype {
                  {
                    subtype country ,
                    name "Chile" } ,
                  {
                    subtype lat-lon ,
                    name "42.89444444 S 72.46833333 W" } } } } ,
            seq-set {
              seq {
                id {
                  local
                    str "BLEA063" } ,
                descr {
                  title "Batrachyla leptopus cytochrome oxidase subunit I
 (COI) gene, partial cds; mitochondrial" ,
                  molinfo {
                    biomol genomic } ,
                  user {
                    type
                      str "StructuredComment" ,
                    data {
                      {
                        label
                          str "StructuredCommentPrefix" ,
                        data
                          str "##Assembly-Data-START##" } ,
                      {
                        label
                          str "StructuredCommentSuffix" ,
                        data
                          str "##Assembly-Data-END##" } ,
                      {
                        label
                          str "Sequencing Technology" ,
                        data
                          str "Sanger dideoxy sequencing" } } } } ,
                inst {
                  repr raw ,
                  mol dna ,
                  length 594 ,
                  seq-data
                    ncbi2na '591D25DF0D62581C252569DDD72986348FC41B4FB4595197F
B0C3FFFCCB0C50F38DA69F6B078F2F57C30FA255E1324FD760C0C330BFF87DF514D3F71F7DF974
9E9BA2968929168E84BF15577E5A01FA54E6A55DEE8FC1CDFF7F11FA4AECDF735FAE53C1FCF107
3DF04E01453530443340451FFEDE37B1F3C796F7DF71CD5F5ED7259293C739C74585B07C0C417F
FE15A4A28A215A0'H } ,
                annot {
                  {
                    data
                      ftable {
                        {
                          data
                            cdregion {
                              frame three ,
                              code {
                                id 2 } } ,
                          partial TRUE ,
                          product
                            whole
                              local
                                str "BLEA063_1" ,
                          location
                            int {
                              from 0 ,
                              to 593 ,
                              strand plus ,
                              id
                                local
                                  str "BLEA063" ,
                              fuzz-from
                                lim lt ,
                              fuzz-to
                                lim gt } } ,
                        {
                          data
                            gene {
                              locus "COI" } ,
                          partial TRUE ,
                          location
                            int {
                              from 0 ,
                              to 593 ,
                              strand plus ,
                              id
                                local
                                  str "BLEA063" ,
                              fuzz-from
                                lim lt ,
                              fuzz-to
                                lim gt } } } } } } ,
              seq {
                id {
                  local
                    str "BLEA063_1" } ,
                descr {
                  molinfo {
                    biomol peptide ,
                    tech concept-trans ,
                    completeness no-ends } } ,
                inst {
                  repr raw ,
                  mol aa ,
                  length 197 ,
                  seq-data
                    ncbieaa "ALSLLIRAELSQPGSLLGDDQIYNVIVTAHAFVMIFFMVMPIMIGGFGN
WLVPLMIGAPDMAFPRMNNMSFWLLPPSFLLLLASAGVEAGAGTGWTVYPPLAGNLAHAGPSVDLTIFSLHLAGVSSI
LGAINFITTILNMKPPSMTQYQTPLFVWSVLITAVLLLLSLPVLAAGITMLLTDRNLNTTFFDPAGGGDP" } ,
                annot {
                  {
                    data
                      ftable {
                        {
                          data
                            prot {
                              name {
                                "cytochrome oxidase subunit I" } ,
                              desc "cytochrome oxidase subunit I" } ,
                          partial TRUE ,
                          location
                            int {
                              from 0 ,
                              to 196 ,
                              id
                                local
                                  str "BLEA063_1" ,
                              fuzz-from
                                lim lt ,
                              fuzz-to
                                lim gt } } } } } } } } ,
          set {
            class nuc-prot ,
            descr {
              source {
                genome mitochondrion ,
                org {
                  taxname "Batrachyla leptopus" ,
                  orgname {
                    mod {
                      {
                        subtype isolate ,
                        subname "BLEA066" } } ,
                    lineage "Eukaryota; Metazoa; Chordata; Craniata;
 Vertebrata; Euteleostomi; Amphibia; Batrachia; Anura; Neobatrachia; Hyloidea;
 Batrachylidae; Batrachyla" ,
                    mgcode 2 } } ,
                subtype {
                  {
                    subtype country ,
                    name "Chile" } ,
                  {
                    subtype lat-lon ,
                    name "42.89444444 S 72.46833333 W" } } } } ,
            seq-set {
              seq {
                id {
                  local
                    str "BLEA066" } ,
                descr {
                  title "Batrachyla leptopus cytochrome oxidase subunit I
 (COI) gene, partial cds; mitochondrial" ,
                  molinfo {
                    biomol genomic } ,
                  user {
                    type
                      str "StructuredComment" ,
                    data {
                      {
                        label
                          str "StructuredCommentPrefix" ,
                        data
                          str "##Assembly-Data-START##" } ,
                      {
                        label
                          str "StructuredCommentSuffix" ,
                        data
                          str "##Assembly-Data-END##" } ,
                      {
                        label
                          str "Sequencing Technology" ,
                        data
                          str "Sanger dideoxy sequencing" } } } } ,
                inst {
                  repr raw ,
                  mol dna ,
                  length 594 ,
                  seq-data
                    ncbi2na '591D25DF0D62581C252569DDD72986348FC41B4FB4595197F
B0C3FFFCCB0C50F38DA69F6B078F2F57C30FA255E1324FD760C0C330BFF87DF514D3F71F7DF974
9E9BA2968929168E84BF15577E5A01FA54E6A55DEE8FC1CDFF7F11FA4AECDF735FAE53C1FCF107
3DF04E01453530443340451FFEDE37B1F3C796F7DF71CD5F5ED7259293C731C74585B07C0C417F
FE1564A28A215A0'H } ,
                annot {
                  {
                    data
                      ftable {
                        {
                          data
                            cdregion {
                              frame three ,
                              code {
                                id 2 } } ,
                          partial TRUE ,
                          product
                            whole
                              local
                                str "BLEA066_1" ,
                          location
                            int {
                              from 0 ,
                              to 593 ,
                              strand plus ,
                              id
                                local
                                  str "BLEA066" ,
                              fuzz-from
                                lim lt ,
                              fuzz-to
                                lim gt } } ,
                        {
                          data
                            gene {
                              locus "COI" } ,
                          partial TRUE ,
                          location
                            int {
                              from 0 ,
                              to 593 ,
                              strand plus ,
                              id
                                local
                                  str "BLEA066" ,
                              fuzz-from
                                lim lt ,
                              fuzz-to
                                lim gt } } } } } } ,
              seq {
                id {
                  local
                    str "BLEA066_1" } ,
                descr {
                  molinfo {
                    biomol peptide ,
                    tech concept-trans ,
                    completeness no-ends } } ,
                inst {
                  repr raw ,
                  mol aa ,
                  length 197 ,
                  seq-data
                    ncbieaa "ALSLLIRAELSQPGSLLGDDQIYNVIVTAHAFVMIFFMVMPIMIGGFGN
WLVPLMIGAPDMAFPRMNNMSFWLLPPSFLLLLASAGVEAGAGTGWTVYPPLAGNLAHAGPSVDLTIFSLHLAGVSSI
LGAINFITTILNMKPPSMTQYQTPLFVWSVLITAVLLLLSLPVLAAGITMLLTDRNLNTTFFDPAGGGDP" } ,
                annot {
                  {
                    data
                      ftable {
                        {
                          data
                            prot {
                              name {
                                "cytochrome oxidase subunit I" } ,
                              desc "cytochrome oxidase subunit I" } ,
                          partial TRUE ,
                          location
                            int {
                              from 0 ,
                              to 196 ,
                              id
                                local
                                  str "BLEA066_1" ,
                              fuzz-from
                                lim lt ,
                              fuzz-to
                                lim gt } } } } } } } } ,
          set {
            class nuc-prot ,
            descr {
              source {
                genome mitochondrion ,
                org {
                  taxname "Batrachyla leptopus" ,
                  orgname {
                    mod {
                      {
                        subtype isolate ,
                        subname "BLEA067" } } ,
                    lineage "Eukaryota; Metazoa; Chordata; Craniata;
 Vertebrata; Euteleostomi; Amphibia; Batrachia; Anura; Neobatrachia; Hyloidea;
 Batrachylidae; Batrachyla" ,
                    mgcode 2 } } ,
                subtype {
                  {
                    subtype country ,
                    name "Chile" } ,
                  {
                    subtype lat-lon ,
                    name "42.89444444 S 72.46833333 W" } } } } ,
            seq-set {
              seq {
                id {
                  local
                    str "BLEA067" } ,
                descr {
                  title "Batrachyla leptopus cytochrome oxidase subunit I
 (COI) gene, partial cds; mitochondrial" ,
                  molinfo {
                    biomol genomic } ,
                  user {
                    type
                      str "StructuredComment" ,
                    data {
                      {
                        label
                          str "StructuredCommentPrefix" ,
                        data
                          str "##Assembly-Data-START##" } ,
                      {
                        label
                          str "StructuredCommentSuffix" ,
                        data
                          str "##Assembly-Data-END##" } ,
                      {
                        label
                          str "Sequencing Technology" ,
                        data
                          str "Sanger dideoxy sequencing" } } } } ,
                inst {
                  repr raw ,
                  mol dna ,
                  length 594 ,
                  seq-data
                    ncbi2na '591D25DF0D62581C252569DDD72986348FCC1B4FB4595197F
B0C3FFFCCB0E50F38DA69F6B078F2F57C30FAA55E1324FD760C0C330BFF87DF514D3F71F7DF974
9E9BA2968929168E04BF15577E5A01FA54E6A55DEE8FC1CDFF4F11FA4AECDF735FAE53C1FCF107
3DF04E01453530443340451FFEDE37B1F3C796F7DF71CD5F5ED7259293C739C74585B07C0C417F
FE15A4A28A215A0'H } ,
                annot {
                  {
                    data
                      ftable {
                        {
                          data
                            cdregion {
                              frame three ,
                              code {
                                id 2 } } ,
                          partial TRUE ,
                          product
                            whole
                              local
                                str "BLEA067_1" ,
                          location
                            int {
                              from 0 ,
                              to 593 ,
                              strand plus ,
                              id
                                local
                                  str "BLEA067" ,
                              fuzz-from
                                lim lt ,
                              fuzz-to
                                lim gt } } ,
                        {
                          data
                            gene {
                              locus "COI" } ,
                          partial TRUE ,
                          location
                            int {
                              from 0 ,
                              to 593 ,
                              strand plus ,
                              id
                                local
                                  str "BLEA067" ,
                              fuzz-from
                                lim lt ,
                              fuzz-to
                                lim gt } } } } } } ,
              seq {
                id {
                  local
                    str "BLEA067_1" } ,
                descr {
                  molinfo {
                    biomol peptide ,
                    tech concept-trans ,
                    completeness no-ends } } ,
                inst {
                  repr raw ,
                  mol aa ,
                  length 197 ,
                  seq-data
                    ncbieaa "ALSLLIRAELSQPGSLLGDDQIYNVIVTAHAFVMIFFMVMPIMIGGFGN
WLVPLMIGAPDMAFPRMNNMSFWLLPPSFLLLLASAGVEAGAGTGWTVYPPLAGNLAHAGPSVDLTIFSLHLAGVSSI
LGAINFITTILNMKPPSMTQYQTPLFVWSVLITAVLLLLSLPVLAAGITMLLTDRNLNTTFFDPAGGGDP" } ,
                annot {
                  {
                    data
                      ftable {
                        {
                          data
                            prot {
                              name {
                                "cytochrome oxidase subunit I" } ,
                              desc "cytochrome oxidase subunit I" } ,
                          partial TRUE ,
                          location
                            int {
                              from 0 ,
                              to 196 ,
                              id
                                local
                                  str "BLEA067_1" ,
                              fuzz-from
                                lim lt ,
                              fuzz-to
                                lim gt } } } } } } } } ,
          set {
            class nuc-prot ,
            descr {
              source {
                genome mitochondrion ,
                org {
                  taxname "Batrachyla leptopus" ,
                  orgname {
                    mod {
                      {
                        subtype isolate ,
                        subname "BLEA068" } } ,
[truncated: 356,091 more chars]
