# Supplementary material for: Phylogeographic analysis and species distribution modelling of the wood frog Batrachyla leptopus (Batrachylidae) reveal interglacial diversification in south western Patagonia
Source: PeerJ. 2020 Oct 6;8:e9980. doi: 10.7717/peerj.9980 (PMC7546244; doi:10.7717/peerj.9980)
Supplement: Supplemental Information 4 [file peerj-08-9980-s004.zip › GenBankmk507982mk508662/Dloop.fasta]

>BTMA846
TTCCGTCAGATGCTTCCTGAGG-GGGCTTAAGGCCACTCTTGTGTAAGGCCCA-TGGAAGCCAACCGCTGTCCGAGCCCCTGACTTCTTGTAGGCCGCTTTAAGGGACGATAGAGGAAACACAATTGCGCCGTGGTAGTTCTTAAGAGAATTTGAAAAGCAAATTCATGTTGAATTTAYACGTATGTACGATAAATTCTKYGATGTTTGATGTAAATTACYAGGTATGTGGATT-TTCATGTTATTTAKTSATGTATATGCCATTTGTCAAGGATTTAAGGCGCAGTTCAACAATAAAAAATACCTGCTTAGTTGGACTATATCTATAAAGCCCTTATAGTTTATTTTTTAATTGCTTGATTGGCGATAGAATGAATAGATAAATATTCAAGTGGTAGATGACGGAATAACTCTGTTAATAAATAGTATGTCTTAAAGCATTCATTTGGATGGAAAATTCTCGGGYTAATTATTGTTTATATATTATTGTTCCTGAGTAAAAGATACGGGTTCTCCGTACATTTAAGTCT-TTATTCATACAWGTTATTTCCGCCTTMGTGTGWCAGTTGGGGTAGTTCGWTCATATAAWATTGA--------------------------------------------------------------------------------------------
>BTNA964
TTCCGTCAGATGCTTCCTGAGG-GGGCTTAAGGCCACTCTTGTGTAAGGCCCA-TGGAAGCCAACCGCTGTCCGAGCCCCTGACTTCTTTTAGGCCGCTTTAAGGGACGATAGAGGAAACACAATTGCGCCGTGGTAGTTCTTAAGAGATTTTGAAAAGCAAATTCATGTTGAATTTATACGTATGTACGATAAATTCTKYGATGTTTGATGTAGATTACTAGGTATGTGGATT-TTCATGTTATTTATTGATGTATATGCCGTTTGTCAAGGATTTAAGGCGCAGTTCAACAAT-AAAAATACCTGCTTAGTTGGACTATATCTATAAAGCCCTTATAGTTTATTTTTTAATTGCTTGATTGACGATAGAATGAATAGATAAATATTCAAGTGGTAAATGACGGAATAACTCTGTTAATAAATAGTATGTCTTAAAGCATTCATTTGGATGGAAAATTCTTGGGCTAATTATTGATTTTATATTATTGTTCCTGAGTAAAAGATACGGGTTCTCCGTACATTTAAGTCT-TTATTCATACATGTTATTTCCGCCTTMGTGTGTCAGTTGGGGTAGTTCGWTCATATAATATTGA--------------------------------------------------------------------------------------------
>BTNA858
TTCCGTCAGATGCTTCCTGAGG-GGGCTTAAGGCCACTCTTGTGTAAGGCCCA-TGGAAGCCAACCGCTGTCCGAGCCCCTGACTTCTTTTAGGCCGCTTTAAGGGACGATAGAGGAAACACAATTGCGCCGTGGTAGTTCTTAAGAGAATTTGAAAAGCAAATTCATGTTGAATTTATACGTATGTACGATAAATTCTTTGATGTTTGATGTAAATTACTAGGTATGTGGATT-TTCATGTTATTTATTGATGTATATGCCGTTTGTCAAGGATTTAAGGCGCAGTTCAACAAT-AAAAATACCTGCTTAGTTGGACTATATCTATAAAGCCCTTATAGTTTATTTTTTAATTGTTTGATTGGCGATAGAATGAATAGATAAATATTCAAGTGGTAGATGACGGAATAACTCTGTTAATAAATAGTATGTCTTAAAGCATTCATTTGGATGGAAAATTCTTGGGCTAATTATTGTTTATATATTATTGTTCCTGAGTAAAAGATACGGGTTCTCCGTACATTTAAGTCT-TTATTCATACATGTTATTTCCGCCTTCGTGTGTCAGTTGGGGTAGTTCGTTCATATAATATTGA--------------------------------------------------------------------------------------------
>BTSA1015
------------------------------------------------------TGGAAGCCAACCGCTGTCCGAGCCCCTGACTTCTTTTAGGCCGCTTTAAGGGACGATAGAGGAAACACAATTGCGCCGTGGTAGTTCTTAAGAGATTCTGAAAAGCAAATTCGTATTGAATTTATACGTATGCACGATAAATCTTTTGATGTTTGATGTAAATTACTAGGTATGTGGATT-TTCATGTTATTTATTGATGTATATGCCGTTTGTCAAGGATTTAAGGCGCAGTTCAACAGT-AAAAATACCTGCTTAGTTGGGCTATATCTATAAAGCCCTTATAGTTTATTTTTTAATTGTTTGATTGGCGATAGAATGAACAGATAAATATTCAAGTGGTAGATGACGGAATAACTCTGTTAATAAATAGTGTGTCTTAAAGCATTCATTTGGATGGAAAATTCTTGGGCTAATTATTGTCTTTATATTATTGTTCCTGAGTAAAAGATACGGGTTCTCCGTACATTTAAGTCT-TTATTCATACATGTTATTTCCGCCTTCGTGTGTCAGTTGGGGTAGTTCGTTCATATAATATTGATTTTGATTAACTTTGAGTCTTAATTTGTC-AAATAATTAAAACAGTATGGGAAAAGATATGCTTGGGGTAATTAGATGAATGCTCGATTATA
>BTSA1018
------------------------------------------------------TGGAAGCGAACCGCTGTCCGAGCCCCTGACTTCTTTTAGGCCGCTTTAAGGGACGATAGAGGAAACACAATTGCGCCGTGGTAGTTCTTAAGAGATTCTGAAAAGCAGATTCATGTTGAATTTATACGTATGCACGATAAATCCTTTGATGTTTGATGTAAATTACTAGGTATGTGGATT-TTCATGTTATTTATTGATGTATATGCGGTCTGTCAAGGATTTAAGGCTCAGTTCAACAGT-AAAAATACCTGCTTAGTTGGGCTATATCTATAAAGCCCTTATAGTTTATTTTTTAATTGTTTGATTGGCGATAGAATGAATAGATAAATATTCAAGTGGTAGATGACGGAATAACTCTGTTAATAAATAGTATGTCTTAAAACATTCATTCGGATGGAAAATTCTTGGGCTAATTATTGTTTATATATTATTGTTCCTGAGTAAAAGATACGGGTTCTCCGTACATTTAAGTCT-TTATTCATACATGTTATTTCCGCCTTCGTGTGTCAGTTGGGGTAGTTCGTTCATATAATATTGATTTTGATTAACTTTGAGTCTTAATTTGTC-AAATAATTAAAATAGTATGGGAAAAGATATGCTTGGGGTAATTAGATGAATGCTCGATTATA
>BTSA1016
------------------------------------------------------TGGAAGCCAACCGCTGTCCGAGCCCCTGACTTCTTTTAGGCCGCTTTAAGGGACGATAGAGGAAACACAATTGCGCCGTGGTAGTTCTTAAGAGATTCTGAAAAGCAGATTCATGTTGAATTTATACGTATGCACGATAAATCTTTTGATGTTTGATGTAAATTACTAGGTATGTGGATT-TTCATGTTATTTATTGATGTATATGCGGTCTGTCAAGGATTTAAGGCTCAGTTCAACAGT-AAAAATACCTGCTTAGTTGGGCTATATCTATAAAGCCCTTATAGTTTATTTTTTAATTGTTTGATTGGCGATAGAATGAATAGATAAATATTCAAGTGGTAGATGACGGAATAACTCTGTTAATAAATAGTATGTCTTAAAACATTCATTCGGATGGAAAATTCTTGGGCTAATTATTGTTTATATATTATTGTTCCTGAGTAAAAGATACGGGTTCTCCGTACATTTAAGTCT-TTATTCATACATGTTATTTCCGCCTTCGTGTGTCAGTTGGGGTAGTTCGTTCATATAATATTGATTTTGATTAACTTTGAGTCTTAATTTGTC-AAATAATTAAAACAGTATGGGAAAAGATATGCTTGGGGTAATTAGATGAATGCTCGATTATA
>BTSA1017
------------------------------------------------------TGGAAGCCAACCGCTGTCCGAGCCCCTGACTTCTTTTAGGCCGCTTTAAGGGACGATAGAGGAAACACAATTGCGCCGTGGTAGTTCTTAAGAGATTCTGAAAAGCAGATTCATGTTGAATTTATACGTATGCACGATAAATCTTTTGATGTTTGATGTAAATTACTAGGTATGTGGATT-TTCATGTTATTTATTGATGTATATGCGGTCTGTCAAGGATTTAAGGCTCAGTTCAACAGT-AAAAATACCTGCTTAGTTGGGCTATATCTATAAAGCCCTTATAGTTTATTTTTTAATTGTTTGATTGGCGATAGAATGAATAGATAAATATTCAAGTGGTAGATGACGGAATAACTCTGTTAATAAATAGTATGTCTTAAAACATTCATTCGGATGGAAAATTCTTGGGCTAATTATTGTTTATATATTATTGTTCCTGAGTAAAAGATACGGGTTCTCCGTACATTTAAGTCT-TTATTCATACATGTTATTTCCGCCTTCGTGTGTCAGTTGGGGTAGTTCGTTCATATAATATTGATTTTGATTAACTTTGAGTCTTAATTTGTC-AAATAATTAAAACAGTATGGGAAAAGATATGCTTGGGGTAATTAGATGAATGCTCGATTATA
>BTSA1019
------------------------------------------------------TGGAAGCCAACCGCTGTCCGAGCCCCTGACTTCTTTTANGCCGCTTTAAGGGACGATNGAGGAAACACAATTGCGCCGTGGTAGTTCTTAAGAGATTCTGAAAAGCAGATTCATGTTGAATTTATACGTATGCACGATAAATCTTTTGATGTTTGATGTAAATTACTAGGTATGTGGATT-TTCATGTTATTTATTGATGTATATGCGGTCTGTCAAGGATTTAAGGCTCAGTTCAACAGT-AAAAATACCTGCTTAGTTGGGCTATATCTATAAAGCCCTTATAGTTTATTTTTTAATTGTTTGATTGGCGATAGAATGAATAGATAAATATTCAAGTGGTAGATGACGGAATAACTCTGTTAATAAATAGTATGTCTTAAAACATTCATTCGGATGGAAAATTCTTGGGCTAATTATTGTTTATATATTATTGTTCCTGAGTAAAAGATACGGGTTCTCCGTACATTTAAGTCT-TTATTCATACATGTTATTTCCGCCTTCGTGTGTCAGTTGGGGTAGTTCGTTCATATAATATTGATTTTGATTAACTTTGAGTCTTAATTTGTC-AAATAATTAAAACAGTATGGGAAAAGATATGCTTGGGGTAATTAGATGAATGCTCGATTATA
>BLTP215
TTCCGTCAGATGCTTCCTGAAGCGGGGCTAGCGCCACTCTTGTGTAAGGTCCATTGGAAGCCAACCGCT-TTCAAGCTCCTGACTTCTTTTAGGCCGCTTTAAGGGACGATAGAGGATAAACATATGCTTGATGGTAATTCTTAAGAGAATTGAAAAATCAAATTTATGTTGAATATAATTTTATGTAT-ATTTATTTTTTTATGTTTGATGTAAATTACCATTTATATGGATTATTCAAGTTATTTTATAA-GTATATTATATCTATCAAGGATTAAAGGCGCAATTCAACAAT--AAAGTACATGCTTAGTTGGACTATAGTTATACAGCTTTAATAGCTTATATTTAAATTGCTTAATCTTCAATTGAATGAATAGATAAATATTCAAGTGTTAAATGACGT-ATAACTCAATTAATAAATAGTGTGTCATATAACATTAAGTTATATGGAAAAGACTTGGGTTAATTATTGTTTTTATATTATTGCTCTTGAATGATAGACACGGGTTCTCCGTACATTTAAGTCCATTATTCATGAAT-TTATTTCCGCCTTCGTGTGTCAATTGAGGAAGTTCATTCATATTATATTGATTATATTATACTTTGAGTCTTAATTTGTG-ATATAAAGAGTTA-CCATGGGAAAAGATATGCTTGGGGTAATTAGATGAATGCTCGATTATA
>BLTP226
TTCCGTCAGATGCTTCCTGAAGCGGGGCTAGCGCCACTCTTGTGTAAGGTCCATTGGAAGCCAACCGCT-TTCAAGCTCCTGACTTCTTTTAGGCCGCTTTAAGGGACGATAGAGGATAAACATATGCTTGATGGTAATTCTTAAGAGAATTGAAAAATCAAATTTATGTTGAATATAATTTTATGTAT-ATTTATTTTTTTATGTTTGATGTAAATTACCATTTATATGGATTATTCAAGTTATTTTATAA-GTATATTATATCTATCAAGGATTAAAGGCGCAATTCAACAAT--AAAGTACATGCTTAGTTGGACTATAGTTATACAGCTTTAATAGCTTATATTTAAATTGCTTAATCTTCAATTGAATGAATAGATAAATATTCAAGTGTTAAATGACGT-ATAACTCAATTAATAAATAGTGTGTCATATAACATTAAGTTATATGGAAAAGACTTGGGTTAATTATTGTTTTTATATTATTGCTCTTGAATGATAGACACGGGTTCTCCGTACATTTAAGTCCATTATTCATGAAT-TTATTTCCGCCTTCGTGTGTCAATTGAGGAAGTTCATTCATATTATATTGATTATATTATACTTTGAGTCTTAATTTGTG-ATATAAAGAGTTA-CCATGGGAAAAGATATGCTTGGGGTAATTAGATGAATGCTCGATTATA
>BLTP214
TTCCGTCAGATGCTTCCTGAAGCGGGGCTAGCGCCACTCTTGTGTAAGGTCCATTGGAAGCCAACCGCT-TTCAAGCTCCTGACTTCTTTTAGGCCGCTTTAAGGGACGATAGAGGATAAACATATGCTTGATGGTAATTCTTAAGAGAATTGAAAAATCAAATTTATGTTGAATATAATTTTATGTAT-ATTTATTTTTTTATGTTTGATGTAAATTACCATTTATATGGATTATTCAAGTTATTTTATAA-GTATATTATATCTATCAAGGATTAAAGGCGCAATTCAACAAT--AAAGTACATGCTTAGTTGGACTATAGTTATACAGCTTTAATAGTTTATATTTAAATTGCTTAATCTTCAATTGAATGAATAGATAAATATTCAAGTGTTAAATGACGT-ATAACTCAATTAATAAATAGTGTGTCATATAACATTAAGTTATATGGAAAAGACTTGGGTTAATTATTGTTTTTATATTATTGCTCTTGAATGATAGACACGGGTTCTCCGTACATTTAAGTCCATTATTCATGAAT-TTATTTCCGCCTTCGTGTGTCAATTGAGGAAGTTCATTCATATTATATTGACTATATTATACTTTGAGTCTTAATTTGTG-ATATAAAGAGTTA-CCATGGGAAAAGATATGCTTGGGGTAATTAGATGAATGCTCGATTATA
>BLTP223
TTCCGTCAGATGCTTCCTGAAGCGGGGCTAGCGCCACTCTTGTGTAAGGTCCATTGGAAGCCAACCGCT-TTCAAGCTCCTGACTTCTTTTAGGCCGCTTTAAGGGACGATAGAGGATAAACATATGCTTGATGGTAATTCTTAAGAGAATTGAAAAATCAAATTTATGTTGAATATAATTTTATGTAT-ATTTATTTTTTTATGTTTGATGTAAATTACCATTTATATGGATTATTCAAGTTATTTTATAA-GTATATTATATCTATCAAGGATTAAAGGCGCAATTCAACAAT--AAAGTACATGCTTAGTTGGACTATAGTTATACAGCTTTAATAGTTTATATTTAAATTGCTTAATCTTCAATTGAATGAATAGATAAATATTCAAGTGTTAAATGACGT-ATAACTCAATTAATAAATAGTGTGTCATATAACATTAAGTTATATGGAAAAGACTTGGGTTAATTATTGTTTTTATATTATTGCTCTTGAATGATAGACACGGGTTCTCCGTACATTTAAGTCCATTATTCATGAAT-TTATTTCCGCCTTCGTGTGTCAATTGAGGAAGTTCATTCATATTATATTGACTATATTATACTTTGAGTCTTAATTTGTG-ATATAAAGAGTTA-CCATGGGAAAAGATATGCTTGGGGTAATTAGATGAATGCTCGATTATA
>BLLJ327
TTCCGTCAGATGCTTCCTGAAGCGGGCTTAAGGCCACTCTTGTGTAAGGTCCATTGGAAGCCAACCGCT-TTCAAGCTCCTGACTTCTTTTAGGCCGCTTTAAGGGACGATAGAGGATAAACATATGCTTGATGGTAATTCTTAAGAGAATTGAAAAATCAAATTTATGTTGAATATAATTTTATGTAT-ATTTATTTTTTTATGTTTGATGTAAATTACCATTTATATGGATTATTCAAGTTATTTTATAA-GTATATTATATCTATCAAGGATTAAAGGCGCAATTCAACAAT--AAAGTACATGCTTAGTTGGACTATAGTTATACAGCTTTAATAGTTTATATTTAAATTGCTTAATCTTCAATTGAATGAATAGATAAATATTCAAGTGTTAAATGACGT-ATAACTCAATTAATAAATAGTGTGTCATATAACATTAAGTTATATGGAAAAGACTTGGGTTAATTATTGTTTTTATATTATTGCTCTTGAATGATAGACACGGGTTCTCCGTACATTTAAGTCCATTATTCATGAAT-TTATTTCCGCCTTCGTGTGTCAATTGAGGAAGTTCATTCATATTATATTGACTATATTATACTTTGAGTCTTAATTTGTG-ATATAAAGAGTTACCTATGGGAAAAGATATGCTTGGGGTAATTAGATGAATGCTCGATTATA
>BLPT025
TTCCGTCAGATGCTTCCTGAAGCGGGCTTAAGGCCACTCTTGTGTAAGGTCCATTGGAAGCCAACCGCT-TTCAAGCTCCTGACTTCTTTTAGGCCGCTTTAAGGGACGATAGAGGATAAACATATGCTTGATGGTAATTCTTAAGAGAATTGAAAAATCAAATTTATGTTGAATATAATTTTATGTAT-ATTTATTTTTTTATGTTTGATGTAAATTACCATTTATATGGATTATTCAAGTTATTTTATAA-GTATATTATATCTATCAAGGATTAAAGGCGCAATTCAACAAT--AAAGTACATGCTTAGTTGGACTATAGTTATACAGCTTTAATAGTTTATATTTAAATTGCTTAATCTTCAATTGAATGAATAGATAAATATTCAAGTGTTAAATGACGT-ATAACTCAATTAATAAATAGTGTGTCATATAACATTAAGTTATATGGAAAAGACTTGGGTTAATTATTGTTTTTATATTATTGCTCTTGAATGATAGACACGGGTTCTCCGTACATTTAAGTCCATTATTCATGAAT-TTATTTCCGCCTTCGTGTGTCAATTGAGGAAGTTCATTCATATTATATTGACTATATTATACTTTGAGTCTTAATTTGTG-ATATAAAGAGTTACCTATGGGAAAAGATATGCTTGGGGTAATTAGATGAATGCTCGATTATA
>BLLY426
TTCCGTCAGATGCTTCCTGAAGCGGGCTTAAGGCCACTCTTGTGTAAGGTCCATTGGAAGCCAACCGCT-TTCAAGCTCCTGACTTCTTTTAGGCCGCTTTAAGGGACGATAGAGGATAAACATATGCTTGATGGTAATTCTTAAGAGAATTGAAAAATCAAATTTATGTTGAATATAATTTTATGTAT-ATTTATTTTTTTATGTTTGATGTAAATTACCATTTATATGGATTATTCAAGTTATTTTATAA-GTATATTATATCTATCAAGGATTAAAGGCGCAATTCAACAAT--AAAGTACATGCTTAGTTGGACTATAGTTATACAGCTTTAATAGTTTATATTTAAATTGCTTAATCTTCAATTGAATGAATAGATAAATATTCAAGTGTTAAATGACGT-ATAACTCAATTAATAAATAGTGTGTCATATAACATTAAGTTATATGGAAAAGACTTGGGTTAATTATTGTTTTTATATTATTGCTCTTGAATGATAGACACGGGTTCTCCGTACATTTAAGTCCATTATTCATGAAT-TTATTTCCGCCTTCGTGTGTCAATTGAGGTAGTTCATTCATATTATATTGACTATATTATACTTTGAGTCTTAATTTGTG-ATATAAAGAGTTACCCATGGGAAAAGATATGCTTGGGGTAATTAGATGAATGCTCGATTATA
>BLLY455
TTCCGTCAGATGCTTCCTGAAGCGGGCTTAAGGCCACTCTTGTGTAAGGTCCATTGGAAGCCAACCGCT-TTCAAGCTCCTGACTTCTTTTAGGCCGCTTTAAGGGACGATAGAGGATAAACATATGCTTGATGGTAATTCTTAAGAGAATTGAAAAATCAAATTTATGTTGAATATAATTTTATGTAT-ATTTATTTTTTTATGTTTGATGTAAATTACCATTTATATGGATTATTCAAGTTATTTTATAA-GTATATTATATCTATCAAGGATTAAAGGCGCAATTCAACAAT--AAAGTACATGCTTAGTTGGACTATAGTTATACAGCTTTAATAGTTTATATTTAAATTGCTTAATCTTCAATTGAATGAATAGATAAATATTCAAGTGTTAAATGACGT-ATAACTCAATTAATAAATAGTGTGTCATATAACATTAAGTTATATGGAAAAGACTTGGGTTAATTATTGTTTTTATATTATTGCTCTTGAATGATAGACACGGGTTCTCCGTACATTTAAGTCCATTATTCATGAAT-TTATTTCCGCCTTCGTGTGTCAATTGAGGTAGTTCATTCATATTATATTGACTATATTATACTTTGAGTCTTAATTTGTG-ATATAAAGAGTTACCCATGGGAAAAGATATGCTTGGGGTAATTAGATGAATGCTCGATTATA
>BLPT204
TTCCGTCAGATGCTTCCTGAAGCGGGCTTAAGGCCACTCTTGTGTAAGGTCCATTGGAAGCCAACCGCT-TTCAAGCTCCTGACTTCTTTTAGGCCGCTTTAAGGGACGATAGAGGATAAACATATGCTTGATGGTAATTCTTAAGAGAATTGAAAAATCAAATTTATGTTGAATATAATTTTATGTAT-ATTTATTTTTTTATGTTTGATGTAAATTACCATTTATATGGATTATTCAAGTTATTTTATAA-GTATATTATATCTATCAAGGATTAAAGGCGCAATTCAACAAT--AAAGTACATGCTTAGTTGGACTATAGTTATACAGCTTTAATAGTTTATATTTAAATTGCTTAATCTTCAATTGAATGAATAGATAAATATTCAAGTGTTAAATGACGT-ATAACTCAATTAATAAATAGTGTGTCATATAACATTAAGTTATATGGAAAAGACTTGGGTTAATTATTGTTTTTATATTATTGCTCTTGAATGATAGACACGGGTTCTCCGTACATTTAAGTCCATTATTCATGAAT-TTATTTCCGCCTTCGTGTGTCAATTGAGGAAGTTCATTCATATTATATTGACTATATTATACTTTGAGTCTTAATTTGTA-ATATAAAGAGTTACCCATGGGAAAAGATATGCTTGGGGTAATTAGATGAATGCTCGATTATA
>BLPT021
TTCCGTCAGATGCTTCCTGAAGCGGGCTTAAGGCCACTCTTGTGTAAGGTCCATTGGAAGCCAACCGCT-TTCAAGCTCCTGACTTCTTTTAGGCCGCTTTAAGGGACGATAGAGGATAAACATATGCTTGATGGTAATTCTTAAGAGAATTGAAAAATCAAATTTATGTTGAATATAATTTTATGTAT-ATTTATTTTTTTATGTTTGATGTAAATTACCATTTATATGGATTATTCAAGTTATTTTATAA-GTATATTATATCTATCAAGGATTAAAGGCGCAATTCAACAAT--AAAGTACATGCTTAGTTGGACTATAGTTATACAGCTTTAATAGTTTATATTTAAATTGCTTAATCTTCAATTGAATGAATAGATAAATATTCAAGTGTTAAATGACGT-ATAACTCAATTAATAAATAGTGTGTCATATAACATTAAGTTATATGGAAAAGACTTGGGTTAATTATTGTTTTTATATTATTGCTCTTGAATGATAGACACGGGTTCTCCGTACATTTAAGTCCATTATTCATGAAT-TTATTTCCGCCTTCGTGTGTCAATTGAGGAAGTTCATTCATATTATATTGACTATATTATACTTTGAGTCTTAATTTGTG-ATATAAAAAGTTACCCATGGGAAAAGATATGCTTGGGGTAATTAGATGAATGCTCGATTATA
>BLYA049
TTCCGTCAGATGCTTCCTGAAGCGGGCTTAAGGCCACTCTTGTGTAAGGTCCATTGGAAGCCAACCGCT-TTCAAGCTCCTGACTTCTTTTAGGCCGCTTTAAGGGACGATAGAGGATAAACATATGCTTGATGGTAATTCTTAAGAGAATTGAAAAATCAAATTTATGTTGAATATAATTTTATGTAT-ATTTATTTTTTTATGTTTGATGTAAATTACCATTTATATGGATTATTCAAGTTATTTTATAA-GTATATTATATCTATCAAGGATTAAAGGCGCAATTCAACAAT--AAAGTACATGCTTAGTTGGACTATAGTTATACAGCTTTAATAGTTTATATTTAAATTGCTTAATCTTCAATTGAATGAATAGATAAATATTCAAGTGTTAAATGACGT-ATAACTCAATTAATAAATAGTGTGTCATATAACATTAAGTTATATGGAAAAGACTTGGGTTAATTATTGTTTTTATATTATTGCTCTTGAATGATAGACACGGGTTCTCCGTACATTTAAGTCCATTATTCATGAAT-TTATTTCCGCCTTCGTGTGTCAATTGAGGAAGTTCATTCATATTATATTGACTATATTATACTTTGAGTCTTAATTTGTG-ATATAAAGAGTTACCCATGGGAAAAGATATGCTTGGGGTAATTAGATGAATGCTCGATTATA
>BLYA050
TTCCGTCAGATGCTTCCTGAAGCGGGCTTAAGGCCACTCTTGTGTAAGGTCCATTGGAAGCCAACCGCT-TTCAAGCTCCTGACTTCTTTTAGGCCGCTTTAAGGGACGATAGAGGATAAACATATGCTTGATGGTAATTCTTAAGAGAATTGAAAAATCAAATTTATGTTGAATATAATTTTATGTAT-ATTTATTTTTTTATGTTTGATGTAAATTACCATTTATATGGATTATTCAAGTTATTTTATAA-GTATATTATATCTATCAAGGATTAAAGGCGCAATTCAACAAT--AAAGTACATGCTTAGTTGGACTATAGTTATACAGCTTTAATAGTTTATATTTAAATTGCTTAATCTTCAATTGAATGAATAGATAAATATTCAAGTGTTAAATGACGT-ATAACTCAATTAATAAATAGTGTGTCATATAACATTAAGTTATATGGAAAAGACTTGGGTTAATTATTGTTTTTATATTATTGCTCTTGAATGATAGACACGGGTTCTCCGTACATTTAAGTCCATTATTCATGAAT-TTATTTCCGCCTTCGTGTGTCAATTGAGGAAGTTCATTCATATTATATTGACTATATTATACTTTGAGTCTTAATTTGTG-ATATAAAGAGTTACCCATGGGAAAAGATATGCTTGGGGTAATTAGATGAATGCTCGATTATA
>BLYA048
TTCCGTCAGATGCTTCCTGAAGCGGGCTTAAGGCCACTCTTGTGTAAGGTCCATTGGAAGCCAACCGCT-TTCAAGCTCCTGACTTCTTTTAGGCCGCTTTAAGGGACGATAGAGGATAAACATATGCTTGATGGTAATTCTTAAGAGAATTGAAAAATCAAATTTATGTTGAATATAATTTTATGTAT-ATTTATTTTTTTATGTTTGATGTAAATTACCATTTATATGGATTATTCAAGTTATTTTATAA-GTATATTATATCTATCAAGGATTAAAGGCGCAATTCAACAAT--AAAGTACATGCTTAGTTGGACTATAGTTATACAGCTTTAATAGTTTATATTTAAATTGCTTAATCTTCAATTGAATGAATAGATAAATATTCAAGTGTTAAATGACGT-ATAACTCAATTAATAAATAGTGTGTCATATAACATTAAGTTATATGGAAAAGACTTGGGTTAATTATTGTTTTTATATTATTGCTCTTGAATGATAGACACGGGTTCTCCGTACATTTAAGTCCATTATTCATGAAT-TTATTTCCGCCTTCGTGTGTCAATTGAGGAAGTTCATTCATATTATATTGACTATATTATACTTTGAGTCTTAATTTGTG-ATATAAAGAGTTACCCATGGGAAAAGATATGCTTGGGGTAATTAGATGAATGCTCGATTATA
>BLYA047
TTCCGTCAGATGCTTCCTGAAGCGGGCTTAAGGCCACTCTTGTGTAAGGTCCATTGGAAGCCAACCGCT-TTCAAGCTCCTGACTTCTTTTAGGCCGCTTTAAGGGACGATAGAGGATAAACATATGCTTGATGGTAATTCTTAAGAGAATTGAAAAATCAAATTTATGTTGAATATAATTTTATGTAT-ATTTATTTTTTTATGTTTGATGTAAATTACCATTTATATGGATTATTCAAGTTATTTTATAA-GTATATTATATCTATCAAGGATTAAAGGCGCAATTCAACAAT--AAAGTACATGCTTAGTTGGACTATAGTTATACAGCTTTAATAGTTTATATTTAAATTGCTTAATCTTCAATTGAATGAATAGATAAATATTCAAGTGTTAAATGACGT-ATAACTCAATTAATAAATAGTGTGTCATATAACATTAAGTTATATGGAAAAGACTTGGGTTAATTATTGTTTTTATATTATTGCTCTTGAATGATAGACACGGGTTCTCCGTACATTTAAGTCCATTATTCATGAAT-TTATTTCCGCCTTCGTGTGTCAATTGAGGAAGTTCATTCATATTATATTGACTATATTATACTTTGAGTCTTAATTTGTG-ATATAAAGAGTTACCCATGGGAAAAGATATGCTTGGGGTAATTAGATGAATGCTCGATTATA
>BLYA046
TTCCGTCAGATGCTTCCTGAAGCGGGCTTAAGGCCACTCTTGTGTAAGGTCCATTGGAAGCCAACCGCT-TTCAAGCTCCTGACTTCTTTTAGGCCGCTTTAAGGGACGATAGAGGATAAACATATGCTTGATGGTAATTCTTAAGAGAATTGAAAAATCAAATTTATGTTGAATATAATTTTATGTAT-ATTTATTTTTTTATGTTTGATGTAAATTACCATTTATATGGATTATTCAAGTTATTTTATAA-GTATATTATATCTATCAAGGATTAAAGGCGCAATTCAACAAT--AAAGTACATGCTTAGTTGGACTATAGTTATACAGCTTTAATAGTTTATATTTAAATTGCTTAATCTTCAATTGAATGAATAGATAAATATTCAAGTGTTAAATGACGT-ATAACTCAATTAATAAATAGTGTGTCATATAACATTAAGTTATATGGAAAAGACTTGGGTTAATTATTGTTTTTATATTATTGCTCTTGAATGATAGACACGGGTTCTCCGTACATTTAAGTCCATTATTCATGAAT-TTATTTCCGCCTTCGTGTGTCAATTGAGGAAGTTCATTCATATTATATTGACTATATTATACTTTGAGTCTTAATTTGTG-ATATAAAGAGTTACCCATGGGAAAAGATATGCTTGGGGTAATTAGATGAATGCTCGATTATA
>BLYA044
TTCCGTCAGATGCTTCCTGAAGCGGGCTTAAGGCCACTCTTGTGTAAGGTCCATTGGAAGCCAACCGCT-TTCAAGCTCCTGACTTCTTTTAGGCCGCTTTAAGGGACGATAGAGGATAAACATATGCTTGATGGTAATTCTTAAGAGAATTGAAAAATCAAATTTATGTTGAATATAATTTTATGTAT-ATTTATTTTTTTATGTTTGATGTAAATTACCATTTATATGGATTATTCAAGTTATTTTATAA-GTATATTATATCTATCAAGGATTAAAGGCGCAATTCAACAAT--AAAGTACATGCTTAGTTGGACTATAGTTATACAGCTTTAATAGTTTATATTTAAATTGCTTAATCTTCAATTGAATGAATAGATAAATATTCAAGTGTTAAATGACGT-ATAACTCAATTAATAAATAGTGTGTCATATAACATTAAGTTATATGGAAAAGACTTGGGTTAATTATTGTTTTTATATTATTGCTCTTGAATGATAGACACGGGTTCTCCGTACATTTAAGTCCATTATTCATGAAT-TTATTTCCGCCTTCGTGTGTCAATTGAGGAAGTTCATTCATATTATATTGACTATATTATACTTTGAGTCTTAATTTGTG-ATATAAAGAGTTACCCATGGGAAAAGATATGCTTGGGGTAATTAGATGAATGCTCGATTATA
>BLYA043
TTCCGTCAGATGCTTCCTGAAGCGGGCTTAAGGCCACTCTTGTGTAAGGTCCATTGGAAGCCAACCGCT-TTCAAGCTCCTGACTTCTTTTAGGCCGCTTTAAGGGACGATAGAGGATAAACATATGCTTGATGGTAATTCTTAAGAGAATTGAAAAATCAAATTTATGTTGAATATAATTTTATGTAT-ATTTATTTTTTTATGTTTGATGTAAATTACCATTTATATGGATTATTCAAGTTATTTTATAA-GTATATTATATCTATCAAGGATTAAAGGCGCAATTCAACAAT--AAAGTACATGCTTAGTTGGACTATAGTTATACAGCTTTAATAGTTTATATTTAAATTGCTTAATCTTCAATTGAATGAATAGATAAATATTCAAGTGTTAAATGACGT-ATAACTCAATTAATAAATAGTGTGTCATATAACATTAAGTTATATGGAAAAGACTTGGGTTAATTATTGTTTTTATATTATTGCTCTTGAATGATAGACACGGGTTCTCCGTACATTTAAGTCCATTATTCATGAAT-TTATTTCCGCCTTCGTGTGTCAATTGAGGAAGTTCATTCATATTATATTGACTATATTATACTTTGAGTCTTAATTTGTG-ATATAAAGAGTTACCCATGGGAAAAGATATGCTTGGGGTAATTAGATGAATGCTCGATTATA
>BLYA042
TTCCGTCAGATGCTTCCTGAAGCGGGCTTAAGGCCACTCTTGTGTAAGGTCCATTGGAAGCCAACCGCT-TTCAAGCTCCTGACTTCTTTTAGGCCGCTTTAAGGGACGATAGAGGATAAACATATGCTTGATGGTAATTCTTAAGAGAATTGAAAAATCAAATTTATGTTGAATATAATTTTATGTAT-ATTTATTTTTTTATGTTTGATGTAAATTACCATTTATATGGATTATTCAAGTTATTTTATAA-GTATATTATATCTATCAAGGATTAAAGGCGCAATTCAACAAT--AAAGTACATGCTTAGTTGGACTATAGTTATACAGCTTTAATAGTTTATATTTAAATTGCTTAATCTTCAATTGAATGAATAGATAAATATTCAAGTGTTAAATGACGT-ATAACTCAATTAATAAATAGTGTGTCATATAACATTAAGTTATATGGAAAAGACTTGGGTTAATTATTGTTTTTATATTATTGCTCTTGAATGATAGACACGGGTTCTCCGTACATTTAAGTCCATTATTCATGAAT-TTATTTCCGCCTTCGTGTGTCAATTGAGGAAGTTCATTCATATTATATTGACTATATTATACTTTGAGTCTTAATTTGTG-ATATAAAGAGTTACCCATGGGAAAAGATATGCTTGGGGTAATTAGATGAATGCTCGATTATA
>BLYA040
TTCCGTCAGATGCTTCCTGAAGCGGGCTTAAGGCCACTCTTGTGTAAGGTCCATTGGAAGCCAACCGCT-TTCAAGCTCCTGACTTCTTTTAGGCCGCTTTAAGGGACGATAGAGGATAAACATATGCTTGATGGTAATTCTTAAGAGAATTGAAAAATCAAATTTATGTTGAATATAATTTTATGTAT-ATTTATTTTTTTATGTTTGATGTAAATTACCATTTATATGGATTATTCAAGTTATTTTATAA-GTATATTATATCTATCAAGGATTAAAGGCGCAATTCAACAAT--AAAGTACATGCTTAGTTGGACTATAGTTATACAGCTTTAATAGTTTATATTTAAATTGCTTAATCTTCAATTGAATGAATAGATAAATATTCAAGTGTTAAATGACGT-ATAACTCAATTAATAAATAGTGTGTCATATAACATTAAGTTATATGGAAAAGACTTGGGTTAATTATTGTTTTTATATTATTGCTCTTGAATGATAGACACGGGTTCTCCGTACATTTAAGTCCATTATTCATGAAT-TTATTTCCGCCTTCGTGTGTCAATTGAGGAAGTTCATTCATATTATATTGACTATATTATACTTTGAGTCTTAATTTGTG-ATATAAAGAGTTACCCATGGGAAAAGATATGCTTGGGGTAATTAGATGAATGCTCGATTATA
>BLYA039
TTCCGTCAGATGCTTCCTGAAGCGGGCTTAAGGCCACTCTTGTGTAAGGTCCATTGGAAGCCAACCGCT-TTCAAGCTCCTGACTTCTTTTAGGCCGCTTTAAGGGACGATAGAGGATAAACATATGCTTGATGGTAATTCTTAAGAGAATTGAAAAATCAAATTTATGTTGAATATAATTTTATGTAT-ATTTATTTTTTTATGTTTGATGTAAATTACCATTTATATGGATTATTCAAGTTATTTTATAA-GTATATTATATCTATCAAGGATTAAAGGCGCAATTCAACAAT--AAAGTACATGCTTAGTTGGACTATAGTTATACAGCTTTAATAGTTTATATTTAAATTGCTTAATCTTCAATTGAATGAATAGATAAATATTCAAGTGTTAAATGACGT-ATAACTCAATTAATAAATAGTGTGTCATATAACATTAAGTTATATGGAAAAGACTTGGGTTAATTATTGTTTTTATATTATTGCTCTTGAATGATAGACACGGGTTCTCCGTACATTTAAGTCCATTATTCATGAAT-TTATTTCCGCCTTCGTGTGTCAATTGAGGAAGTTCATTCATATTATATTGACTATATTATACTTTGAGTCTTAATTTGTG-ATATAAAGAGTTACCCATGGGAAAAGATATGCTTGGGGTAATTAGATGAATGCTCGATTATA
>BLYA036
TTCCGTCAGATGCTTCCTGAAGCGGGCTTAAGGCCACTCTTGTGTAAGGTCCATTGGAAGCCAACCGCT-TTCAAGCTCCTGACTTCTTTTAGGCCGCTTTAAGGGACGATAGAGGATAAACATATGCTTGATGGTAATTCTTAAGAGAATTGAAAAATCAAATTTATGTTGAATATAATTTTATGTAT-ATTTATTTTTTTATGTTTGATGTAAATTACCATTTATATGGATTATTCAAGTTATTTTATAA-GTATATTATATCTATCAAGGATTAAAGGCGCAATTCAACAAT--AAAGTACATGCTTAGTTGGACTATAGTTATACAGCTTTAATAGTTTATATTTAAATTGCTTAATCTTCAATTGAATGAATAGATAAATATTCAAGTGTTAAATGACGT-ATAACTCAATTAATAAATAGTGTGTCATATAACATTAAGTTATATGGAAAAGACTTGGGTTAATTATTGTTTTTATATTATTGCTCTTGAATGATAGACACGGGTTCTCCGTACATTTAAGTCCATTATTCATGAAT-TTATTTCCGCCTTCGTGTGTCAATTGAGGAAGTTCATTCATATTATATTGACTATATTATACTTTGAGTCTTAATTTGTG-ATATAAAGAGTTACCCATGGGAAAAGATATGCTTGGGGTAATTAGATGAATGCTCGATTATA
>BLYA035
TTCCGTCAGATGCTTCCTGAAGCGGGCTTAAGGCCACTCTTGTGTAAGGTCCATTGGAAGCCAACCGCT-TTCAAGCTCCTGACTTCTTTTAGGCCGCTTTAAGGGACGATAGAGGATAAACATATGCTTGATGGTAATTCTTAAGAGAATTGAAAAATCAAATTTATGTTGAATATAATTTTATGTAT-ATTTATTTTTTTATGTTTGATGTAAATTACCATTTATATGGATTATTCAAGTTATTTTATAA-GTATATTATATCTATCAAGGATTAAAGGCGCAATTCAACAAT--AAAGTACATGCTTAGTTGGACTATAGTTATACAGCTTTAATAGTTTATATTTAAATTGCTTAATCTTCAATTGAATGAATAGATAAATATTCAAGTGTTAAATGACGT-ATAACTCAATTAATAAATAGTGTGTCATATAACATTAAGTTATATGGAAAAGACTTGGGTTAATTATTGTTTTTATATTATTGCTCTTGAATGATAGACACGGGTTCTCCGTACATTTAAGTCCATTATTCATGAAT-TTATTTCCGCCTTCGTGTGTCAATTGAGGAAGTTCATTCATATTATATTGACTATATTATACTTTGAGTCTTAATTTGTG-ATATAAAGAGTTACCCATGGGAAAAGATATGCTTGGGGTAATTAGATGAATGCTCGATTATA
>BLYA033
TTCCGTCAGATGCTTCCTGAAGCGGGCTTAAGGCCACTCTTGTGTAAGGTCCATTGGAAGCCAACCGCT-TTCAAGCTCCTGACTTCTTTTAGGCCGCTTTAAGGGACGATAGAGGATAAACATATGCTTGATGGTAATTCTTAAGAGAATTGAAAAATCAAATTTATGTTGAATATAATTTTATGTAT-ATTTATTTTTTTATGTTTGATGTAAATTACCATTTATATGGATTATTCAAGTTATTTTATAA-GTATATTATATCTATCAAGGATTAAAGGCGCAATTCAACAAT--AAAGTACATGCTTAGTTGGACTATAGTTATACAGCTTTAATAGTTTATATTTAAATTGCTTAATCTTCAATTGAATGAATAGATAAATATTCAAGTGTTAAATGACGT-ATAACTCAATTAATAAATAGTGTGTCATATAACATTAAGTTATATGGAAAAGACTTGGGTTAATTATTGTTTTTATATTATTGCTCTTGAATGATAGACACGGGTTCTCCGTACATTTAAGTCCATTATTCATGAAT-TTATTTCCGCCTTCGTGTGTCAATTGAGGAAGTTCATTCATATTATATTGACTATATTATACTTTGAGTCTTAATTTGTG-ATATAAAGAGTTACCCATGGGAAAAGATATGCTTGGGGTAATTAGATGAATGCTCGATTATA
>BLPT020
TTCCGTCAGATGCTTCCTGAAGCGGGCTTAAGGCCACTCTTGTGTAAGGTCCATTGGAAGCCAACCGCT-TTCAAGCTCCTGACTTCTTTTAGGCCGCTTTAAGGGACGATAGAGGATAAACATATGCTTGATGGTAATTCTTAAGAGAATTGAAAAATCAAATTTATGTTGAATATAATTTTATGTAT-ATTTATTTTTTTATGTTTGATGTAAATTACCATTTATATGGATTATTCAAGTTATTTTATAA-GTATATTATATCTATCAAGGATTAAAGGCGCAATTCAACAAT--AAAGTACATGCTTAGTTGGACTATAGTTATACAGCTTTAATAGTTTATATTTAAATTGCTTAATCTTCAATTGAATGAATAGATAAATATTCAAGTGTTAAATGACGT-ATAACTCAATTAATAAATAGTGTGTCATATAACATTAAGTTATATGGAAAAGACTTGGGTTAATTATTGTTTTTATATTATTGCTCTTGAATGATAGACACGGGTTCTCCGTACATTTAAGTCCATTATTCATGAAT-TTATTTCCGCCTTCGTGTGTCAATTGAGGAAGTTCATTCATATTATATTGACTATATTATACTTTGAGTCTTAATTTGTG-ATATAAAGAGTTACCCATGGGAAAAGATATGCTTGGGGTAATTAGATGAATGCTCGATTATA
>BLPT019
TTCCGTCAGATGCTTCCTGAAGCGGGCTTAAGGCCACTCTTGTGTAAGGTCCATTGGAAGCCAACCGCT-TTCAAGCTCCTGACTTCTTTTAGGCCGCTTTAAGGGACGATAGAGGATAAACATATGCTTGATGGTAATTCTTAAGAGAATTGAAAAATCAAATTTATGTTGAATATAATTTTATGTAT-ATTTATTTTTTTATGTTTGATGTAAATTACCATTTATATGGATTATTCAAGTTATTTTATAA-GTATATTATATCTATCAAGGATTAAAGGCGCAATTCAACAAT--AAAGTACATGCTTAGTTGGACTATAGTTATACAGCTTTAATAGTTTATATTTAAATTGCTTAATCTTCAATTGAATGAATAGATAAATATTCAAGTGTTAAATGACGT-ATAACTCAATTAATAAATAGTGTGTCATATAACATTAAGTTATATGGAAAAGACTTGGGTTAATTATTGTTTTTATATTATTGCTCTTGAATGATAGACACGGGTTCTCCGTACATTTAAGTCCATTATTCATGAAT-TTATTTCCGCCTTCGTGTGTCAATTGAGGAAGTTCATTCATATTATATTGACTATATTATACTTTGAGTCTTAATTTGTG-ATATAAAGAGTTACCCATGGGAAAAGATATGCTTGGGGTAATTAGATGAATGCTCGATTATA
>BLPT009
TTCCGTCAGATGCTTCCTGAAGCGGGCTTAAGGCCACTCTTGTGTAAGGTCCATTGGAAGCCAACCGCT-TTCAAGCTCCTGACTTCTTTTAGGCCGCTTTAAGGGACGATAGAGGATAAACATATGCTTGATGGTAATTCTTAAGAGAATTGAAAAATCAAATTTATGTTGAATATAATTTTATGTAT-ATTTATTTTTTTATGTTTGATGTAAATTACCATTTATATGGATTATTCAAGTTATTTTATAA-GTATATTATATCTATCAAGGATTAAAGGCGCAATTCAACAAT--AAAGTACATGCTTAGTTGGACTATAGTTATACAGCTTTAATAGTTTATATTTAAATTGCTTAATCTTCAATTGAATGAATAGATAAATATTCAAGTGTTAAATGACGT-ATAACTCAATTAATAAATAGTGTGTCATATAACATTAAGTTATATGGAAAAGACTTGGGTTAATTATTGTTTTTATATTATTGCTCTTGAATGATAGACACGGGTTCTCCGTACATTTAAGTCCATTATTCATGAAT-TTATTTCCGCCTTCGTGTGTCAATTGAGGAAGTTCATTCATATTATATTGACTATATTATACTTTGAGTCTTAATTTGTG-ATATAAAGAGTTACCCATGGGAAAAGATATGCTTGGGGTAATTAGATGAATGCTCGATTATA
>BLLY439
TTCCGTCAGATGCTTCCTGAAGCGGGCTTAAGGCCACTCTTGTGTAAGGTCCATTGGAAGCCAACCGCT-TTCAAGCTCCTGACTTCTTTTAGGCCGCTTTAAGGGACGATAGAGGATAAACATATGCTTGATGGTAATTCTTAAGAGAATTGAAAAATCAAATTTATGTTGAATATAATTTTATGTAT-ATTTATTTTTTTATGTTTGATGTAAATTACCATTTATATGGATTATTCAAGTTATTTTATAA-GTATATTATATCTATCAAGGATTAAAGGCGCAATTCAACAAT--AAAGTACATGCTTAGTTGGACTATAGTTATACAGCTTTAATAGTTTATATTTAAATTGCTTAATCTTCAATTGAATGAATAGATAAATATTCAAGTGTTAAATGACGT-ATAACTCAATTAATAAATAGTGTGTCATATAACATTAAGTTATATGGAAAAGACTTGGGTTAATTATTGTTTTTATATTATTGCTCTTGAATGATAGACACGGGTTCTCCGTACATTTAAGTCCATTATTCATGAAT-TTATTTCCGCCTTCGTGTGTCAATTGAGGAAGTTCATTCATATTATATTGACTATATTATACTTTGAGTCTTAATTTGTG-ATATAAAGAGTTACCCATGGGAAAAGATATGCTTGGGGTAATTAGATGAATGCTCGATTATA
>BLLY432
TTCCGTCAGATGCTTCCTGAAGCGGGCTTAAGGCCACTCTTGTGTAAGGTCCATTGGAAGCCAACCGCT-TTCAAGCTCCTGACTTCTTTTAGGCCGCTTTAAGGGACGATAGAGGATAAACATATGCTTGATGGTAATTCTTAAGAGAATTGAAAAATCAAATTTATGTTGAATATAATTTTATGTAT-ATTTATTTTTTTATGTTTGATGTAAATTACCATTTATATGGATTATTCAAGTTATTTTATAA-GTATATTATATCTATCAAGGATTAAAGGCGCAATTCAACAAT--AAAGTACATGCTTAGTTGGACTATAGTTATACAGCTTTAATAGTTTATATTTAAATTGCTTAATCTTCAATTGAATGAATAGATAAATATTCAAGTGTTAAATGACGT-ATAACTCAATTAATAAATAGTGTGTCATATAACATTAAGTTATATGGAAAAGACTTGGGTTAATTATTGTTTTTATATTATTGCTCTTGAATGATAGACACGGGTTCTCCGTACATTTAAGTCCATTATTCATGAAT-TTATTTCCGCCTTCGTGTGTCAATTGAGGAAGTTCATTCATATTATATTGACTATATTATACTTTGAGTCTTAATTTGTG-ATATAAAGAGTTACCCATGGGAAAAGATATGCTTGGGGTAATTAGATGAATGCTCGATTATA
>BLLY420
TTCCGTCAGATGCTTCCTGAAGCGGGCTTAAGGCCACTCTTGTGTAAGGTCCATTGGAAGCCAACCGCT-TTCAAGCTCCTGACTTCTTTTAGGCCGCTTTAAGGGACGATAGAGGATAAACATATGCTTGATGGTAATTCTTAAGAGAATTGAAAAATCAAATTTATGTTGAATATAATTTTATGTAT-ATTTATTTTTTTATGTTTGATGTAAATTACCATTTATATGGATTATTCAAGTTATTTTATAA-GTATATTATATCTATCAAGGATTAAAGGCGCAATTCAACAAT--AAAGTACATGCTTAGTTGGACTATAGTTATACAGCTTTAATAGTTTATATTTAAATTGCTTAATCTTCAATTGAATGAATAGATAAATATTCAAGTGTTAAATGACGT-ATAACTCAATTAATAAATAGTGTGTCATATAACATTAAGTTATATGGAAAAGACTTGGGTTAATTATTGTTTTTATATTATTGCTCTTGAATGATAGACACGGGTTCTCCGTACATTTAAGTCCATTATTCATGAAT-TTATTTCCGCCTTCGTGTGTCAATTGAGGAAGTTCATTCATATTATATTGACTATATTATACTTTGAGTCTTAATTTGTG-ATATAAAGAGTTACCCATGGGAAAAGATATGCTTGGGGTAATTAGATGAATGCTCGATTATA
>BLLY418
TTCCGTCAGATGCTTCCTGAAGCGGGCTTAAGGCCACTCTTGTGTAAGGTCCATTGGAAGCCAACCGCT-TTCAAGCTCCTGACTTCTTTTAGGCCGCTTTAAGGGACGATAGAGGATAAACATATGCTTGATGGTAATTCTTAAGAGAATTGAAAAATCAAATTTATGTTGAATATAATTTTATGTAT-ATTTATTTTTTTATGTTTGATGTAAATTACCATTTATATGGATTATTCAAGTTATTTTATAA-GTATATTATATCTATCAAGGATTAAAGGCGCAATTCAACAAT--AAAGTACATGCTTAGTTGGACTATAGTTATACAGCTTTAATAGTTTATATTTAAATTGCTTAATCTTCAATTGAATGAATAGATAAATATTCAAGTGTTAAATGACGT-ATAACTCAATTAATAAATAGTGTGTCATATAACATTAAGTTATATGGAAAAGACTTGGGTTAATTATTGTTTTTATATTATTGCTCTTGAATGATAGACACGGGTTCTCCGTACATTTAAGTCCATTATTCATGAAT-TTATTTCCGCCTTCGTGTGTCAATTGAGGAAGTTCATTCATATTATATTGACTATATTATACTTTGAGTCTTAATTTGTG-ATATAAAGAGTTACCCATGGGAAAAGATATGCTTGGGGTAATTAGATGAATGCTCGATTATA
>BLYA034
TTCCGTCAGATGCTTCCTGAAGCGGGCTTAAGGCCACTCTTGTGTAAGGTCCATTGGAAGCCAACCGCT-TTCAAGCTCCTGACTTCTTTTAGGCCGCTTTAAGGGACGATAGAGGATAAACATATGCTTGATGGTAATTCTTAAGAGAATTGAAAAATCAAATTTATGTTGAATATAATTTTATGTAT-ATTTATTTTTTTATGTTTGATGTAAATTACCATTTATATGGATTATTCAAGTTATTTTATAA-GTATATTATATCTATCAAGGATTAAAGGCGCAATTCAACAAT--AAAGTACATGCTTAGTTGGACTATAGTTATACAGCTTTAATAGTTTATATTTAAATTGCTTAATCTTCAATTGAATGAATAGATAAATATTCAAGTGTTAAATGACGT-ATAACTCAATTAATAAATAGTGTGTCATATAACATTAAGTTATATGGAAAAGACTTGGGTTAATTATTGTTTTTATATTATTGCTCTTGAATGATAGACACGGGTTCTCCGTACATTTAAGTCCATTATTCATGAAT-TTATTTCCGCCTTCGTGTGTCAATTGAGGAAGTTCATTCATATTATATTGACTATATTATACTTTGAGTCTTAATTTGTG-ATATAAAGAGTTA-CCATGGGAAAAGATATGCTTGGGGTAATTAGATGAATGCTCGATTATA
>BLTP212
TTCCGTCAGATGCTTCCTGAAGCGGGCTTAGCGCAACTCTTGTGTAAGGTCCATTGGAAGCCAACCGCT-TTCAAGCTCCTGACTTCTTTTAGGCCGCTTTAAGGGACGATAGAGGATAAACATATGCTTGATGGTAATTCTTAAGAGAATTGAAAAATCAAATTTATGTTGAATATAATTTTATGTAT-ATTTATTTTTTTATGTTTGATGTAAATTACCATTTATATGGATTATTCAAGTTATTTTATAA-GTATATTATATCTATCAAGGATTAAAGGCGCAATTCAACAAT--AAAGTACATGCTTAGTTGGACTATAGTTATACAGCTTTAATAGTTTATATTTAAATTGCTTAATCTTCAATTGAATGAATAGATAAATATTCAAGTGTTAAATGACGT-ATAACTCAATTAATAAATAGTGTGTCATATAACATTAAGTTATATGGAAAAGACTTGGGTTAATTATTGTTTTTATATTATTGCTCTTGAATGATAGACACGGGTTCTCCGTACATTTAAGTCCATTATTCATGAAT-TTATTTCCGCCTTCGTGTGTCAATTGAGGAAGTTCATTCATATTATATTGACTATATTATACTTTGAGTCTTAATTTGTG-ATATAAAGAGTTA-CCATGGGAAAAGATATGCTTGGGGTAATTAGATGAATGCTCGATTATA
>BLTP224
TTCCGTCAGATGCTTCCTGAAGCGGGCTTAGCGCAACTCTTGTGTAAGGTCCATTGGAAGCCAACCGCT-TTCAAGCTCCTGACTTCTTTTAGGCCGCTTTAAGGGACGATAGAGGATAAACATATGCTTGATGGTAATTCTTAAGAGAATTGAAAAATCAAATTTATGTTGAATATAATTTTATGTAT-ATTTATTTTTTTATGTTTGATGTAAATTACCATTTATATGGATTATTCAAGTTATTTTATAA-GTATATTATATCTATCAAGGATTAAAGGCGCAATTCAACAAT--AAAGTACATGCTTAGTTGGACTATAGTTATACAGCTTTAATAGTTTATATTTAAATTGCTTAATCTTCAATTGAATGAATAGATAAATATTCAAGTGTTAAATGACGT-ATAACTCAATTAATAAATAGTGTGTCATATAACATTAAGTTATATGGAAAAGACTTGGGTTAATTATTGTTTTTATATTATTGCTCTTGAATGATAGACACGGGTTCTCCGTACATTTAAGTCCATTATTCATGAAT-TTATTTCCGCCTTCGTGTGTCAATTGAGGAAGTTCATTCATATTATATTGACTATATTATACTTTGAGTCTTAATTTGTG-ATATAAAGAGTTA-CCATGGGAAAAGATATGCTTGGGGTAATTAGATGAATGCTCGATTATA
>BLTP216
TTCCGTCAGATGCTTCCTGAAGCGGGCTTACCGCCACTCTTGTGTAAGGTCCATTGGAAGCCAACCGCT-TTCAAGCTCCTGACTTCTTTTAGGCCGCTTTAAGGGACGATAGAGGATAAACATATGCTTGATGGTAATTCTTAAGAGAATTGAAAAATCAAATTTATGTTGAATATAATTTTATGTAT-ATTTATTTTTTTATGTTTGATGTAAATTACCATTTATATGGATTATTCAAGTTATTTTATAA-GTATATTATATCTATCAAGGATTAAAGGCGCAATTCAACAAT--AAAGTACATGCTTAGTTGGACTATAGTTATACAGCTTTAATAGTTTATATTTAAATTGCTTAATCTTCAATTGAATGAATAGATAAATATTCAAGTGTTAAATGACGT-ATAACTCAATTAATAAATAGTGTGTCATATAACATTAAGTTATATGGAAAAGACTTGGGTTAATTATTGTTTTTATATTATTGCTCTTGAATGATAGACACGGGTTCTCCGTACATTTAAGTCTATTATTCATGAAT-TTATTTCCGCCTTCGTGTGTCAATTGAGGAAGTTCATTCATATTATATTGACTATATTATACTTTGAGTCTTAATTTGTG-ATATAAAGAGTTA-CCATGGGAAAAGATATGCTTGGGGTAATTAGATGAATGCTCGATTATA
>BLTP211
TTCCGTCAGATGCTTCCTGAAGCGGGCTTATCGCCACTCTTGTGTAAGGTCCATTGGAAGCCAACCGCT-TTCAAGCTCCTGACTTCTTTTAGGCCGCTTTAAGGGACGATAGAGGATAAACATATGCTTGATGGTAATTCTTAAGAGAATTGAAAAATCAAATTTATGTTGAATATAATTTTATGTAT-ATTTATTTTTTTATGTTTGATGTAAATTACCATTTATATGGATTATTCAAGTTATTTTATAA-GTATATTATATCTATCAAGGATTAAAGGCGCAATTCAACAAT--AAAGTACATGCTTAGTTGGACTATAGTTATACAGCTTTAATAGTTTATATTTAAATTGCTTAATCTTCAATTGAATGAATAGATAAATATTCAAGTGTTAAATGACGT-ATAACTCAATTAATAAATAGTGTGTCATATAACATTAAGTTATATGGAAAAGACTTGGGTTAATTATTGTTTTTATATTATTGCTCTTGAATGATAGACACGGGTTCTCCGTACATTTAAGTCCATTATTCATGAAT-TTATTTCCGCCTTCGTGTGTCAATTGAGGAAGTTCATTCATATTATATTGACTATATTATACTTTGAGTCTTAATTTGTG-ATATAAAGAGTTA-CCATGGGAAAAGATATGCTTGGGGTAATTAGATGAATGCTCGATTATA
>BLTP213
TTCCGTCAGATGCTTCCTGAAGCGGGCTTACCGCCACTCTTGTGTAAGGTCCATTGGAAGCCAACCGCT-TTCAAGCTCCTGACTTCTTTTAGGCCGCTTTAAGGGACGATAGAGGATAAACATATGCTTGATGGTAATTCTTAAGAGAATTGAAAAATCAAATTTATGTTGAATATAATTTTATGTAT-ATTTATTTTTTTATGTTTGATGTAAATTACCATTTATATGGATTATTCAAGTTATTTTATAA-GTATATTATATCTATCAAGGATTAAAGGCGCAATTCAACAAT--AAAGTACATGCTTAGTTGGACTATAGTTATACAGCTTTAATAGTTTATATTTAAATTGCTTAATCTTCAATTGAATGAATAGATAAATATTCAAGTGTTAAATGACGT-ATAACTCAATTAATAAATAGTGTGTCATATAACATTAAGTTATATGGAAAAGACTTGGGTTAATTATTGTTTTTATATTATTGCTCTTGAATGATAGACACGGGTTCTCCGTACATTTAAGTCCATTATTCATGAAT-TTATTTCCGCCTTCGTGTGTCAATTGAGGAAGTTCATTCATATTATATTGACTATATTATACTTTGAGTCTTAATTTGTG-ATATAAAGAGTTA-CCATGGGAAAAGATATGCTTGGGGTAATTAGATGAATGCTCGATTATA
>BLTP210
TTCCGTCAGATGCTTCCTGAAGCGGGCTTAGCGCCACTCTTGTGTAAGGTCCATTGGAAGCCAACCGCT-TTCAAGCTCCTGACTTCTTTTAGGCCGCTTTAAGGGACGATAGAGGATAAACATATGCTTGATGGTAATTCTTAAGAGAATTGAAAAATCAAATTTATGTTGAATATAATTTTATGTAT-ATTTATTTTTTTATGTTTGATGTAAATTACCATTTATATGGATTATTCAAGTTATTTTATAA-GTATATTATATCTATCAAGGATTAAAGGCGCAATTCAACAAT--AAAGTACATGCTTAGTTGGACTATAGTTATACAGCTTTAATAGTTTATATTTAAATTGCTTAATCTTCAATTGAATGAATAGATAAATATTCAAGTGTTAAATGACGT-ATAACTCAATTAATAAATAGTGTGTCATATAACATTAAGTTATATGGAAAAGACTTGGGTTAATTATTGTTTTTATATTATTGCTCTTGAATGATAGACACGGGTTCTCCGTACATTTAAGTCCATTATTCATGAAT-TTATTTCCGCCTTCGTGTGTCAATTGAGGAAGTTCATTCATATTATATTGACTATATTATACTTTGAGTCTTAATTTGTG-ATATAAAGAGTTA-CCATGGGAAAAGATATGCTTGGGGTAATTAGATGAATGCTCGATTATA
>BLTP217
TTCCGTCAGATGCTTCCTGAAGCGGGCTTAGCGCCACTCTTGTGTAAGGTCCATTGGAAGCCAACCGCT-TTCAAGCTCCTGACTTCTTTTAGGCCGCTTTAAGGGACGATAGAGGATAAACATATGCTTGATGGTAATTCTTAAGAGAATTGAAAAATCAAATTTATGTTGAATATAATTTTATGTAT-ATTTATTTTTTTATGTTTGATGTAAATTACCATTTATATGGATTATTCAAGTTATTTTATAA-GTATATTATATCTATCAAGGATTAAAGGCGCAATTCAACAAT--AAAGTACATGCTTAGTTGGACTATAGTTATACAGCTTTAATAGTTTATATTTAAATTGCTTAATCTTCAATTGAATGAATAGATAAATATTCAAGTGTTAAATGACGT-ATAACTCAATTAATAAATAGTGTGTCATATAACATTAAGTTATATGGAAAAGACTTGGGTTAATTATTGTTTTTATATTATTGCTCTTGAATGATAGACACGGGTTCTCCGTACATTTAAGTCCATTATTCATGAAT-TTATTTCCGCCTTCGTGTGTCAATTGAGGAAGTTCATTCATATTATATTGACTATATTATACTTTGAGTCTTAATTTGTG-ATATAAAGAGTTA-CCATGGGAAAAGATATGCTTGGGGTAATTAGATGAATGCTCGATTATA
>BLAA181
TTCCGTCAGATGCTTCCTGAAGCGGGCTTAGCGCCACTCTTGTGTAAGGTCCATTGGAAGCCAACCGCT-TTCAAGCTCCTGACTTCTTTTAGGCCGCTTTAAGGGACGATAGAGGATAAACATATGCTTGATGGTAATTCTTAAGAGAATTGAAAAATCAAATTTATGTTGAATATAATTTTATGTAT-ATTTATTTTTTTATGTTTAATGTAAATTACCATTTATATGGATTATTCAAGTTATTTTATAA-GTATATTATATCTATCAAGGATTAAAGGCGCAATTCAACAAT--AAAGTACATGCTTAGTTGGACTATAGTTATACAGCTTTAGTAGTTTATATTTAAATTGCTTAATCTTCAATTGAATGAATAGATAAATATTCAAGTGTTAAATGACGT-ATAACTCAATTAATAAATAGTGTGTCATATAACATTAAGTTATATGGAAAAGACTTGGGTTAATTATTGTTTTTATATTATTGCTCTTGAATGATAGACACGGGTTCTCCGTACATTTAAGTCCATTATTCATGAAT-TTATTTCCGCCTTCGTGTGTCAATTGAGGAAGTTCATTCATATTATATTGACTATATTATACTTTGAGTCTTAATTTGTG-ATATAAACAATTA-CCATGGGAAAAGATATGCTTGGGGTAATTAGATGAATGCTCGATTATA
>BLAN155
TTCCGTCAGATGCTTCCTGAAGCGGGCTTAAGGCCACTCTTGTGTAAGGTCCATTGGAAGCCAACCGCT-TTCAAGCTCCTGACTTCTTTTAGGCCGCTTTAAGGGACGATAGAGGATAAACATATGCTTGATGGTAATTCTTAAGAGAATTGAAAAATCAAATTTATGTTGAATATAATTTTATGTAT-ATTTATTTTTTTATGTTTAATGTAAATTACCATTTATATGGATTATTCAAGTTATTTTATAA-GTATATTATATCTATCAAGGATTAAAGGCGCAATTCAACAAT--AAAGTACATGCTTAGTTGGACTATAGTTATACAGCTTTAGTAGTTTATATTTAAATTGCTTAATCTTCAATTGAATGAATAGATAAATATTCAAGTGTTAAATGACGT-ATAACTCAATTAATAAATAGTGTGTCATATAACATTAAGTTATATGGAAAAGACTTGGGTTAATTATTGTTTTTATATTATTGCTCTTGAATGATAGACACGGGTTCTCCGTACATTTAAGTCCATTATTCATGAAT-TTATTTCCGCCTTCGTGTGTCAATTGAGGAAGTTCATTCATATTATATTGACTATATTATACTTTGAGTCTTAATTTGTG-ATATAAACAATTA-CCATGGGAAAAGATATGCTTGGGGTAATTAGATGAATGCTCGATTATA
>BLEA069
TTCCGTCAGATGCTTCCTGAAGCGGGCTTAAGGCCACTCTTGTGTAAGGTCCATTGGAAGCCAACCGCT-TTCAAGCTCCTGACTTCTTTTAGGCCGCTTTAAGGGACGATAGAGGATAAACATATGCTTGATGGTAATTCTTAAGAGAATTGAAAAATCAAATTTATGTTGAATATAATTTTATGTAT-ATTTATTTTTTTATGTTTAATGTAAATTACCATTTATATGGATTATTCAAGTTATTTTATAA-GTATATTATATCTATCAAGGATTAAAGGCGCAATTCAACAAT--AAAGTACATGCTTAGTTGGACTATAGTTATACAGCTTTAGTAGTTTATATTTAAATTGCTTAATCTTCAATTGAATGAATAGATAAATATTCAAGTGTTAAATGACGT-ATAACTCAATTAATAAATAGTGTGTCATATAACATTAAGTTATATGGAAAAGACTTGGGTTAATTATTGTTTTTATATTATTGCTCTTGAATGATAGACACGGGTTCTCCGTACATTTAAGTCCATTATTCATGAAT-TTATTTCCGCCTTCGTGTGTCAATTGAGGAAGTTCATTCATATTATATTGACTATATTATACTTTGAGTCTTAATTTGTG-ATATAAACAATTACCCATGGGAAAAGATATGCTTGGGGTAATTAGATGAATGCTCGATTATA
>BLPT016
TTCCGTCAGATGCTTCCTGAAGCGGGCTTAGCGCCACTCTTGTGTAAGGTCCATTGGAAGCCAACCGCT-TTCAAGCTCCTGACTTCTTTTAGGCCGCTTTAAGGGACGATAGAGGATAAACATATGCTTGATGGTAATTCTTAAGAGAATTGAAAAATCAAATTTATGTTGAATATAATTTTATGCAT-ATTTATTTTTTTATGTTTAATGTAAATTACCATTTATATGGATTATTCAAGTTATTTTATAA-GTATATTATATCTATCAAGGATTAAAGGCGCAATTCAACAAT--AAAGTACATGCTTAGTTGGACTATAGTTATACAGCTTTAGTAGTTTATATTTAAATTGCTTAATCTTCGATTGAATGAATAGATAAATATTCAAGTGTTAAATGACGT-ATAACTCAATTAATAAATAGTGTGTCATATAACATTAAGTTATATGGAAAAGACTTGGGTTAATTATTGTTTTTATATTATTGCTCTTGAATGATAGACACGGGTTCTCCGTACATTTAAGTCCATTATTCATGAAT-TTATTTCCGCCTTCGTGTGTCAATTGAGGAAGTTCATTCATATTATATTGATTATATTATACTTTGAGTCTTAATTTGTG-ATATAAGCAATTA-CCATGGGAAAAGATATGCTTGGGGTAATTAGATGAATGCTCGATTATA
>BLLV087
TTCCGTCAGATGCTTCCTGAAGCGGGCTTAGCGCCACTCTTGTGTAAGGTCCATTGGAAGCCAACCGCT-TTCAAGCTCCTGACTTCTTTTAGGCCGCTTTAAGGGACGATAGAGGATAAACATATGCTTGATGGTAATTCTTAAGAGAATTGAAAAATCAAATTTATGTTGAATATAATTTTATGCAT-ATTTATTTTTTTATGTTTAATGTAAATTACCATTTATATGGATTATTCAAGTTATTTTATAA-GTATATTATATCTATCAAGGATTAAAGGCGCAATTCAACAAT--AAAGTACATGCTTAGTTGGACTATAGTTATACAGCTTTAGTAGTTTATATTTAAATTGCTTAATCTTCGATTGAATGAATAGATAAATATTCAAGTGTTAAATGACGT-ATAACTCAATTAATAAATAGTGTGTCATATAACATTAAGTTATATGGAAAAGACTTGGGTTAATTATTGTTTTTATATTATTGTTCTTGAATGATAGACACGGGTTCTCCGTACATTTAAGTCCATTATTCATGAAT-TTATTTCCGCCTTCGTGTGTCAATTGAGGAAGTTCATTCATATTATATTGATTATATTATACTTTGAGTCTTAATTTGTG-ATATAAACAATTA-CTATGGGAAAAGATATGCTTGGGGTAATTAGATGAATGCTCGATTATA
>BLPT012
TTCCGTCAGATGCTTCCTGAAGCGGGCTTACCGCCACTCTTGTGTAAGGTCCATTGGAAGCCAACCGCT-TTCAAGCTCCTGACTTCTTTTAGGCCGCTTTAAGGGACGATAGAGGATAAACATATGCTTGATGGTAATTCTTAAGAGAATTGAAAAATCAAATTTATGTTGAATATAATTTTATGCAT-ATTTATTTTTTTATGTTTAATGTAAATTACCATTTATATGGATTATTCAAGTTATTTTATAA-GTATATTATATCTATCAAGGATTAAAGGCGCAATTCAACAAT--AAAGTACATGCTTAGTTGGACTATAGTTATACAGCTTTAGTAGTTTATATTTAAATTGCTTAATCTTCGATTGAATGAATAGATAAATATTCAAGTGTTAAATGACGT-ATAACTCAATTAATAAATAGTGTGTCATATAACATTAAGTTATATGGAAAAGACTTGGGTTAATTATTGTTTTTATATTATTGCTCTTGAATGATAGACACGGGTTCTCCGTACATTTAAGTCCATTATTCATGAAT-TTATTTCCGCCTTCGTGTGTCAATTGAGGAAGTTCATTCATATTATATTGATTATATTATACTTTGAGTCTTAATTTGTG-ATATAAACAATTA-CTATGGGAAAAGATATGCTTGGGGTAATTAGATGAATGCTCGATTATA
>BLMB329
TTCCGTCAGATGCTTCCTGAAGCGGGCTTAGCGCCACTCTTGTGTAAGGTCCATTGGAAGCCAACCGCT-TTCAAGCTCCTGACTTCTTTTAGGCCGCTTTAAGGGACGATAGAGGATAAACATATGCTTGATGGTAATTCTTAAGAGAATTGAAAAATCAAATTTATGTTGAATATAATTTTATGCAT-ATTTATTTTTTTATGTTTAATGTAAATTACCATTTATATGGATTATTCAAGTTATTTTATAA-GTATATTATATCTATCAAGGATTAAAGGCGCAATTCAACAAT--AAAGTACATGCTTAGTTGGACTATAGTTATACAGCTTTAGTAGTTTATATTTAAATTGCTTAATCTTCGATTGAATGAATAGATAAATATTCAAGTGTTAAATGACGT-ATAACTCAATTAATAAATAGTGTGTCATATAACATTAAGTTATATGGAAAAGACTTGGGTTAATTATTGTTTTTATATTATTGCTCTTGAATGATAGACACGGGTTCTCCGTACATTTAAGTCCATTATTCATGAAT-TTATTTCCGCCTTCGTGTGTCAATTGAGGAAGTTCATTCATATTATATTGATTATATTATACTTTGAGTCTTAATTTGTG-ATATAAACAATTA-CTATGGGAAAAGATATGCTTGGGGTAATTAGATGAATGCTCGATTATA
>BLPT014
TTCCGTCAGATGCTTCCTGAAGCGGGCTTAGCGCCACTCTTGTGTAAGGTCCATTGGAAGCCAACCGCT-TTCAAGCTCCTGACTTCTTTTAGGCCGCTTTAAGGGACGATAGAGGATAAACATATGCTTGATGGTAATTCTTAAGAGAATTGAAAAATCAAATTTATGTTGAATATAATTTTATGCAT-ATTTATTTTTTTATGTTTAATGTAAATTACCATTTATATGGATTATTCAAGTTATTTTATAA-GTATATTATATCTATCAAGGATTAAAGGCGCAATTCAACAAT--AAAGTACATGCTTAGTTGGACTATAGTTATACAGCTTTAGTAGTTTATATTTAAATTGCTTAATCTTCGATTGAATGAATAGATAAATATTCAAGTGTTAAATGACGT-ATAACTCAATTAATAAATAGTGTGTCATATAACATTAAGTTATATGGAAAAGACTTGGGTTAATTATTGTTTTTATATTATTGCTCTTGAATGATAGACACGGGTTCTCCGTACATTTAAGTCCATTATTCATGAAT-TTATTTCCGCCTTCGTGTGTCAATTGAGGAAGTTCATTCATATTATATTGATTATATTATACTTTGAGTCTTAATTTGTG-ATATAAACAATTA-CTATGGGAAAAGATATGCTTGGGGTAATTAGATGAATGCTCGATTATA
>BLPT015
TTCCGTCAGATGCTTCCTGAAGCGGGCTTAGCGCCACTCTTGTGTAAGGTCCATTGGAAGCCAACCGCT-TTCAAGCTCCTGACTTCTTTTAGGCCGCTTTAAGGGACGATAGAGGATAAACATATGCTTGATGGTAATTCTTAAGAGAATTGAAAAATCAAATTTATGTTGAATATAATTTTATGCAT-ATTTATTTTTTTATGTTTAATGTAAATTACCATTTATATGGATTATTCAAGTTATTTTATAA-GTATATTATATCTATCAAGGATTAAAGGCGCAATTCAACAAT--AAAGTACATGCTTAGTTGGACTATAGTTATACAGCTTTAGTAGTTTATATTTAAATTGCTTAATCTTCGATTGAATGAATAGATAAATATTCAAGTGTTAAATGACGT-ATAACTCAATTAATAAATAGTGTGTCATATAACATTAAGTTATATGGAAAAGACTTGGGTTAATTATTGTTTTTATATTATTGCTCTTGAATGATAGACACGGGTTCTCCGTACATTTAAGTCCATTATTCATGAAT-TTATTTCCGCCTTCGTGTGTCAATTGAGGAAGTTCATTCATATTATATTGATTATATTATACTTTGAGTCTTAATTTGTG-ATATAAACAATTA-CTATGGGAAAAGATATGCTTGGGGTAATTAGATGAATGCTCGATTATA
>BLPT013
TTCCGTCAGATGCTTCCTGAAGCGGGGCTACCGCCACTCTTGTGTAAGGTCCATTGGAAGCCAACCGCT-TTCAAGCTCCTGACTTCTTTTAGGCCGCTTTAAGGGACGATAGAGGATAAACATATGCTTGATGGTAATTCTTAAGAGAATTGAAAAATCAAATTTATGTTGAATATAATTTTATGCAT-ATTTATTTTTTTATGTTTAATGTAAATTACCATTTATATGGATTATTCAAGTTATTTTATAA-GTATATTATATCTATCAAGGATTAAAGGCGCAATTCAACAAT--AAAGTACATGCTTAGTTGGACTATAGTTATACAGCTTTAGTAGTTTATATTTAAATTGCTTAATCTTCGATTGAATGAATAGATAAATATTCAAGTGTTAAATGACGT-ATAACTCAATTAATAAATAGTGTGTCATATAACATTAAGTTATATGGAAAAGACTTGGGTTAATTATTGTTTTTATATTATTGCTCTTGAATGATAGACACGGGTTCTCCGTACATTTAAGTCCATTATTCATGAAT-TTATTTCCGCCTTCGTGTGTCAATTGAGGAAGTTCATTCATATTATATTGATTATATTATACTTTGAGTCTTAATTTGTG-ATATAAACAATTA-CTATGGGAAAAGATATGCTTGGGGTAATTAGATGAATGCTCGATTATA
>BLLJ255
TTCCGTCAGATGCTTCCTGAAGCGGGCTTAAGGCCACTCTTGTGTAAGGTCCATTGGAAGCCAACCGCT-TTCAAGCTCCTGACTTCTTTTAGGCCGCTTTAAGGGACGATAGAGGATAAACATATGCTTGATGGTAATTCTTAAGAGAATTGAAAAATCAAATTTATGTTGAATATAATTTTATGCAT-ATTTATTTTTTTATGTTTAATGTAAATTACCATTTATATGGATTATTCAAGTTATTTTATAA-GTATATTATATCTATCAAGGATTAAAGGCGCAATTCAACAAT--AAAGTACATGCTTAGTTGGACTATAGTTATACAGCTTTAGTAGTTTATATTTAAATTGCTTAATCTTCGATTGAATGAATAGATAAATATTCAAGTGTTAAATGACGT-ATAACTCAATTAATAAATAGTGTGTCATATAACATTAAGTTATATGGAAAAGACTTGGGTTAATTATTGTTTTTATATTATTGCTCTTGAATGATAGACACGGGTTCTCCGTACATTTAAGTCCATTATTCATGAAT-TTATTTCCGCCTTCGTGTGTCAATTGAGGAAGTTCATTCATATTATATTGATTATATTATACTTTGAGTCTTAATTTGTG-ATATAAACAATTA-CTATGGGAAAAGATATGCTTGGGGTAATTAGATGAATGCTCGATTATA
>BLLJ256
TTCCGTCAGATGCTTCCTGAAGCGGGCTTAAGGCCACTCTTGTGTAAGGTCCATTGGAAGCCAACCGCT-TTCAAGCTCCTGACTTCTTTTAGGCCGCTTTAAGGGACGATAGAGGATAAACATATGCTTGATGGTAATTCTTAAGAGAATTGAAAAATCAAATTTATGTTGAATATAATTTTATGCAT-ATTTATTTTTTTATGTTTAATGTAAATTACCATTTATATGGATTATTCAAGTTATTTTATAA-GTATATTATATCTATCAAGGATTAAAGGCGCAATTCAACAAT--AAAGTACATGCTTAGTTGGACTATAGTTATACAGCTTTAGTAGTTTATATTTAAATTGCTTAATCTTCGATTGAATGAATAGATAAATATTCAAGTGTTAAATGACGT-ATAACTCAATTAATAAATAGTGTGTCATATAACATTAAGTTATATGGAAAAGACTTGGGTTAATTATTGTTTTTATATTATTGCTCTTGAATGATAGACACGGGTTCTCCGTACATTTAAGTCCATTATTCATGAAT-TTATTTCCGCCTTCGTGTGTCAATTGAGGAAGTTCATTCATATTATATTGATTATATTATACTTTGAGTCTTAATTTGTG-ATATAAACAATTA-CTATGGGAAAAGATATGCTTGGGGTAATTAGATGAATGCTCGATTATA
>BLLJ320
TTCCGTCAGATGCTTCCTGAAGCGGGCTTAAGGCCACTCTTGTGTAAGGTCCATTGGAAGCCAACCGCT-TTCAAGCTCCTGACTTCTTTTAGGCCGCTTTAAGGGACGATAGAGGATAAACATATGCTTGATGGTAATTCTTAAGAGAATTGAAAAATCAAATTTATGTTGAATATAATTTTATGCAT-ATTTATTTTTTTATGTTTAATGTAAATTACCATTTATATGGATTATTCAAGTTATTTTATAA-GTATATTATATCTATCAAGGATTAAAGGCGCAATTCAACAAT--AAAGTACATGCTTAGTTGGACTATAGTTATACAGCTTTAGTAGTTTATATTTAAATTGCTTAATCTTCGATTGAATGAATAGATAAATATTCAAGTGTTAAATGACGT-ATAACTCAATTAATAAATAGTGTGTCATATAACATTAAGTTATATGGAAAAGACTTGGGTTAATTATTGTTTTTATATTATTGCTCTTGAATGATAGACACGGGTTCTCCGTACATTTAAGTCCATTATTCATGAAT-TTATTTCCGCCTTCGTGTGTCAATTGAGGAAGTTCATTCATATTATATTGATTATATTATACTTTGAGTCTTAATTTGTG-ATATAAACAATTA-CTATGGGAAAAGATATGCTTGGGGTAATTAGATGAATGCTCGATTATA
>BLLJ321
TTCCGTCAGATGCTTCCTGAAGCGGGCTTAAGGCCACTCTTGTGTAAGGTCCATTGGAAGCCAACCGCT-TTCAAGCTCCTGACTTCTTTTAGGCCGCTTTAAGGGACGATAGAGGATAAACATATGCTTGATGGTAATTCTTAAGAGAATTGAAAAATCAAATTTATGTTGAATATAATTTTATGCAT-ATTTATTTTTTTATGTTTAATGTAAATTACCATTTATATGGATTATTCAAGTTATTTTATAA-GTATATTATATCTATCAAGGATTAAAGGCGCAATTCAACAAT--AAAGTACATGCTTAGTTGGACTATAGTTATACAGCTTTAGTAGTTTATATTTAAATTGCTTAATCTTCGATTGAATGAATAGATAAATATTCAAGTGTTAAATGACGT-ATAACTCAATTAATAAATAGTGTGTCATATAACATTAAGTTATATGGAAAAGACTTGGGTTAATTATTGTTTTTATATTATTGCTCTTGAATGATAGACACGGGTTCTCCGTACATTTAAGTCCATTATTCATGAAT-TTATTTCCGCCTTCGTGTGTCAATTGAGGAAGTTCATTCATATTATATTGATTATATTATACTTTGAGTCTTAATTTGTG-ATATAAACAATTA-CTATGGGAAAAGATATGCTTGGGGTAATTAGATGAATGCTCGATTATA
>BLLJ322
TTCCGTCAGATGCTTCCTGAAGCGGGCTTAAGGCCACTCTTGTGTAAGGTCCATTGGAAGCCAACCGCT-TTCAAGCTCCTGACTTCTTTTAGGCCGCTTTAAGGGACGATAGAGGATAAACATATGCTTGATGGTAATTCTTAAGAGAATTGAAAAATCAAATTTATGTTGAATATAATTTTATGCAT-ATTTATTTTTTTATGTTTAATGTAAATTACCATTTATATGGATTATTCAAGTTATTTTATAA-GTATATTATATCTATCAAGGATTAAAGGCGCAATTCAACAAT--AAAGTACATGCTTAGTTGGACTATAGTTATACAGCTTTAGTAGTTTATATTTAAATTGCTTAATCTTCGATTGAATGAATAGATAAATATTCAAGTGTTAAATGACGT-ATAACTCAATTAATAAATAGTGTGTCATATAACATTAAGTTATATGGAAAAGACTTGGGTTAATTATTGTTTTTATATTATTGCTCTTGAATGATAGACACGGGTTCTCCGTACATTTAAGTCCATTATTCATGAAT-TTATTTCCGCCTTCGTGTGTCAATTGAGGAAGTTCATTCATATTATATTGATTATATTATACTTTGAGTCTTAATTTGTG-ATATAAACAATTA-CTATGGGAAAAGATATGCTTGGGGTAATTAGATGAATGCTCGATTATA
>BLLJ323
TTCCGTCAGATGCTTCCTGAAGCGGGCTTAAGGCCACTCTTGTGTAAGGTCCATTGGAAGCCAACCGCT-TTCAAGCTCCTGACTTCTTTTAGGCCGCTTTAAGGGACGATAGAGGATAAACATATGCTTGATGGTAATTCTTAAGAGAATTGAAAAATCAAATTTATGTTGAATATAATTTTATGCAT-ATTTATTTTTTTATGTTTAATGTAAATTACCATTTATATGGATTATTCAAGTTATTTTATAA-GTATATTATATCTATCAAGGATTAAAGGCGCAATTCAACAAT--AAAGTACATGCTTAGTTGGACTATAGTTATACAGCTTTAGTAGTTTATATTTAAATTGCTTAATCTTCGATTGAATGAATAGATAAATATTCAAGTGTTAAATGACGT-ATAACTCAATTAATAAATAGTGTGTCATATAACATTAAGTTATATGGAAAAGACTTGGGTTAATTATTGTTTTTATATTATTGCTCTTGAATGATAGACACGGGTTCTCCGTACATTTAAGTCCATTATTCATGAAT-TTATTTCCGCCTTCGTGTGTCAATTGAGGAAGTTCATTCATATTATATTGATTATATTATACTTTGAGTCTTAATTTGTG-ATATAAACAATTA-CTATGGGAAAAGATATGCTTGGGGTAATTAGATGAATGCTCGATTATA
>BLQU092
TTCCGTCAGATGCTTCCTGAAGCGGGCTTAAGGCCACTCTTGTGTAAGGTCCATTGGAAGCCAACCGCT-TTCAAGCTCCTGACTTCTTTTAGGCCGCTTTAAGGGACGATAGAGGATAAACATATGCTTGATGGTAATTCTTAAGAGAATTGAAAAATCAAATTTATGTTGAATATAATTTTATGCAT-ATTTATTTTTTTATGTTTAATGTAAATTACCATTTATATGGATTATTCAAGTTATTTTATAA-GTATATTATATCTATCAAGGATTAAAGGCGCAATTCAACAAT--AAAGTACATGCTTAGTTGGACTATAGTTATACAGCTTTAGTAGTTTATATTTAAATTGCTTAATCTTCGATTGAATGAATAGATAAATATTCAAGTGTTAAATGACGT-ATAACTCAATTAATAAATAGTGTGTCATATAACATTAAGTTATATGGAAAAGACTTGGGTTAATTATTGTTTTTATATTATTGCTCTTGAATGATAGACACGGGTTCTCCGTACATTTAAGTCCATTATTCATGAAT-TTATTTCCGCCTTCGTGTGTCAATTGAGGAAGTTCATTCATATTATATTGATTATATTATACTTTGAGTCTTAATTTGTG-ATATAAACAATTA-CTATGGGAAAAGATATGCTTGGGGTAATTAGATGAATGCTCGATTATA
>BLSA995
------------------------------------------------------TGGAAGCCAACCGCN-TTCAAGCTCCTGACTTCTTTTAGGCCGCTTTAAGGGACGATAGAGGATAAACATATGCTTGATGGTAATTCTTAAGAGAATTGAAAAATCAAATTTATGTTGAATATAATTTTATGCAT-ATTTATTTTTTTATGTTTAATGTAAATTACCATTTATATGGATTATTCAAGTTATTTTATAA-GTATATTATATCTATCAAGGATTAAAGGCGCAATTCAACAAT--AAAGTACATGCTTAGTTGGACTATAGTTATACAGCTTTAGTAGTTTATATTTAAATTGCTTAATCTTCGATTGAATGAATAGATAAATATTCAAGTGTTAAATGACGT-ATAACTCAATTAATAAATAGTGTGTCATATAACATTAAGTTATATGGAAAAGACTTGGGTTAATTATTGTTTTTATATTATTGCTCTTGAATGATAGACACGGGTTCTCCGTACATTTAAGTCCATTATTCATGAAT-TTATTTCCGCCTTCGTGTGTCAATTGAGGAAGTTCATTCATATTATATTGATTATATTATACTTTGAGTCTTAATTTGTG-ATATAAACAATTA-CTATGGGAAAAGATATGCTTGGGGTAATTAGATGAATGCTCGATTATA
>BLEA061
TTCCGTCAGATGCTTCCTGAAGCGGGCTTAAGGCCACTCTTGTGTAAGGTCCATTGGAAGCCAACCGCT-TTCAAGCTCCTGACTTCTTTTAGGCCGCTTTAAGGGACGATAGAGGATAAACATATGCTTGATGGTAATTCTTAAGAGAATTGAAAAATCAAATTTATGTTGAATATAATTTTATGCAT-ATTTATTTTTTTATGTTTAATGTAAATTACCATTTATATGGATTATTCAAGTTATTTTATAA-GTATATTATATCTATCAAGGATTAAAGGCGCAATTCAACAAT--AAAGTACATGCTTAGTTGGACTATAGTTATACAGCTTTAGTAGTTTATATTTAAATTGCTTAATCTTCGATTGAATGAATAGATAAATATTCAAGTGTTAAATGACGT-ATAACTCAATTAATAAATAGTGTGTCATATAACATTAAGTTATATGGAAAAGACTTGGGCTAATTATTGTTTTTATATTATTGCTCTTGAATGATAGACACGGGTTCTCCGTACATTTAAGTCCATTATTCATGAAT-TTATTTCCGCCTTCGTGTGTCAATTGAGGAAGTTCATTCATATTATATTGATTATATTATACTTTGAGTCTTAATTTGTATGTATAAACAATTGTCTATGGGAAAAGATATGCTTGGGGTAATTAGATGAATGCTCGATTATA
>BLEA058
TTCCGTCAGATGCTTCCTGAAGCGGGCTTAAGGCCACTCTTGTGTAAGGTCCATTGGAAGCCAACCGCT-TTCAAGCTCCTGACTTCTTTTAGGCCGCTTTAAGGGACGATAGAGGATAAACATATGCTTGATGGTAATTCTTAAGAGAATTGAAAAATCAAATTTATGTTGAATATAATTTTATGCAT-ATTTATTTTTTTATGTTTAATGTAAATTACCATTTATATGGATTATTCAAGTTATTTTATAA-GTATATTATATCTATCAAGGATTAAAGGCGCAATTCAACAAT--AAAGTACATGCTTAGTTGGACTATAGTTATACAGCTTTAGTAGTTTATATTTAAATTGCTTAATCTTCGATTGAATGAATAGATAAATATTCAAGTGTTAAATGACGT-ATAACTCAATTAATAAATAGTGTGTCATATAACATTAAGTTATATGGAAAAGACTTGGGCTAATTATTGTTTTTATATTATTGCTCTTGAATGATAGACACGGGTTCTCCGTACATTTAAGTCCATTATTCATGAAT-TTATTTCCGCCTTCGTGTGTCAATTGAGGAAGTTCATTCATATTATATTGATTATATTATACTTTGAGTCTTAATTTGTA-ATATAAACAATTA-CTATGGGAAAAGATATGCTTGGGGTAATTAGATGAATGCTCGATTATA
>BLEA060
TTCCGTCAGATGCTTCCTGAAGCGGGCTTAAGGCCACTCTTGTGTAAGGTCCATTGGAAGCCAACCGCT-TTCAAGCTCCTGACTTCTTTTAGGCCGCTTTAAGGGACGATAGAGGATAAACATATGCTTGATGGTAATTCTTAAGAGAATTGAAAAATCAAATTTATGTTGAATATAATTTTATGCAT-ATTTATTTTTTTATGTTTAATGTAAATTACCATTTATATGGATTATTCAAGTTATTTTATAA-GTATATTATATCTATCAAGGATTAAAGGCGCAATTCAACAAT--AAAGTACATGCTTAGTTGGACTATAGTTATACAGCTTTAGTAGTTTATATTTAAATTGCTTAATCTTCGATTGAATGAATAGATAAATATTCAAGTGTTAAATGACGT-ATAACTCAATTAATAAATAGTGTGTCATATAACATTAAGTTATATGGAAAAGACTTGGGCTAATTATTGTTTTTATATTATTGCTCTTGAATGATAGACACGGGTTCTCCGTACATTTAAGTCCATTATTCATGAAT-TTATTTCCGCCTTCGTGTGTCAATTGAGGAAGTTCATTCATATTATATTGATTATATTATACTTTGAGTCTTAATTTGTA-ATATAAACAATTA-CTATGGGAAAAGATATGCTTGGGGTAATTAGATGAATGCTCGATTATA
>BLEA062
TTCCGTCAGATGCTTCCTGAAGCGGGCTTAAGGCCACTCTTGTGTAAGGTCCATTGGAAGCCAACCGCT-TTCAAGCTCCTGACTTCTTTTAGGCCGCTTTAAGGGACGATAGAGGATAAACATATGCTTGATGGTAATTCTTAAGAGAATTGAAAAATCAAATTTATGTTGAATATAATTTTATGCAT-ATTTATTTTTTTATGTTTAATGTAAATTACCATTTATATGGATTATTCAAGTTATTTTATAA-GTATATTATATCTATCAAGGATTAAAGGCGCAATTCAACAAT--AAAGTACATGCTTAGTTGGACTATAGTTATACAGCTTTAGTAGTTTATATTTAAATTGCTTAATCTTCGATTGAATGAATAGATAAATATTCAAGTGTTAAATGACGT-ATAACTCAATTAATAAATAGTGTGTCATATAACATTAAGTTATATGGAAAAGACTTGGGCTAATTATTGTTTTTATATTATTGCTCTTGAATGATAGACACGGGTTCTCCGTACATTTAAGTCCATTATTCATGAAT-TTATTTCCGCCTTCGTGTGTCAATTGAGGAAGTTCATTCATATTATATTGATTATATTATACTTTGAGTCTTAATTTGTA-ATATAAACAATTA-CTATGGGAAAAGATATGCTTGGGGTAATTAGATGAATGCTCGATTATA
>BLEA063
TTCCGTCAGATGCTTCCTGAAGCGGGCTTAAGGCCACTCTTGTGTAAGGTCCATTGGAAGCCAACCGCT-TTCAAGCTCCTGACTTCTTTTAGGCCGCTTTAAGGGACGATAGAGGATAAACATATGCTTGATGGTAATTCTTAAGAGAATTGAAAAATCAAATTTATGTTGAATATAATTTTATGCAT-ATTTATTTTTTTATGTTTAATGTAAATTACCATTTATATGGATTATTCAAGTTATTTTATAA-GTATATTATATCTATCAAGGATTAAAGGCGCAATTCAACAAT--AAAGTACATGCTTAGTTGGACTATAGTTATACAGCTTTAGTAGTTTATATTTAAATTGCTTAATCTTCGATTGAATGAATAGATAAATATTCAAGTGTTAAATGACGT-ATAACTCAATTAATAAATAGTGTGTCATATAACATTAAGTTATATGGAAAAGACTTGGGCTAATTATTGTTTTTATATTATTGCTCTTGAATGATAGACACGGGTTCTCCGTACATTTAAGTCCATTATTCATGAAT-TTATTTCCGCCTTCGTGTGTCAATTGAGGAAGTTCATTCATATTATATTGATTATATTATACTTTGAGTCTTAATTTGTA-ATATAAACAATTA-CTATGGGAAAAGATATGCTTGGGGTAATTAGATGAATGCTCGATTATA
>BLEA066
TTCCGTCAGATGCTTCCTGAAGCGGGCTTAAGGCCACTCTTGTGTAAGGTCCATTGGAAGCCAACCGCT-TTCAAGCTCCTGACTTCTTTTAGGCCGCTTTAAGGGACGATAGAGGATAAACATATGCTTGATGGTAATTCTTAAGAGAATTGAAAAATCAAATTTATGTTGAATATAATTTTATGCAT-ATTTATTTTTTTATGTTTAATGTAAATTACCATTTATATGGATTATTCAAGTTATTTTATAA-GTATATTATATCTATCAAGGATTAAAGGCGCAATTCAACAAT--AAAGTACATGCTTAGTTGGACTATAGTTATACAGCTTTAGTAGTTTATATTTAAATTGCTTAATCTTCGATTGAATGAATAGATAAATATTCAAGTGTTAAATGACGT-ATAACTCAATTAATAAATAGTGTGTCATATAACATTAAGTTATATGGAAAAGACTTGGGCTAATTATTGTTTTTATATTATTGCTCTTGAATGATAGACACGGGTTCTCCGTACATTTAAGTCCATTATTCATGAAT-TTATTTCCGCCTTCGTGTGTCAATTGAGGAAGTTCATTCATATTATATTGATTATATTATACTTTGAGTCTTAATTTGTA-ATATAAACAATTA-CTATGGGAAAAGATATGCTTGGGGTAATTAGATGAATGCTCGATTATA
>BLEA067
TTCCGTCAGATGCTTCCTGAAGCGGGCTTAAGGCCACTCTTGTGTAAGGTCCATTGGAAGCCAACCGCT-TTCAAGCTCCTGACTTCTTTTAGGCCGCTTTAAGGGACGATAGAGGATAAACATATGCTTGATGGTAATTCTTAAGAGAATTGAAAAATCAAATTTATGTTGAATATAATTTTATGCAT-ATTTATTTTTTTATGTTTAATGTAAATTACCATTTATATGGATTATTCAAGTTATTTTATAA-GTATATTATATCTATCAAGGATTAAAGGCGCAATTCAACAAT--AAAGTACATGCTTAGTTGGACTATAGTTATACAGCTTTAGTAGTTTATATTTAAATTGCTTAATCTTCGATTGAATGAATAGATAAATATTCAAGTGTTAAATGACGT-ATAACTCAATTAATAAATAGTGTGTCATATAACATTAAGTTATATGGAAAAGACTTGGGCTAATTATTGTTTTTATATTATTGCTCTTGAATGATAGACACGGGTTCTCCGTACATTTAAGTCCATTATTCATGAAT-TTATTTCCGCCTTCGTGTGTCAATTGAGGAAGTTCATTCATATTATATTGATTATATTATACTTTGAGTCTTAATTTGTA-ATATAAACAATTA-CTATGGGAAAAGATATGCTTGGGGTAATTAGATGAATGCTCGATTATA
>BLEA068
TTCCGTCAGATGCTTCCTGAAGCGGGCTTAAGGCCACTCTTGTGTAAGGTCCATTGGAAGCCAACCGCT-TTCAAGCTCCTGACTTCTTTTAGGCCGCTTTAAGGGACGATAGAGGATAAACATATGCTTGATGGTAATTCTTAAGAGAATTGAAAAATCAAATTTATGTTGAATATAATTTTATGCAT-ATTTATTTTTTTATGTTTAATGTAAATTACCATTTATATGGATTATTCAAGTTATTTTATAA-GTATATTATATCTATCAAGGATTAAAGGCGCAATTCAACAAT--AAAGTACATGCTTAGTTGGACTATAGTTATACAGCTTTAGTAGTTTATATTTAAATTGCTTAATCTTCGATTGAATGAATAGATAAATATTCAAGTGTTAAATGACGT-ATAACTCAATTAATAAATAGTGTGTCATATAACATTAAGTTATATGGAAAAGACTTGGGCTAATTATTGTTTTTATATTATTGCTCTTGAATGATAGACACGGGTTCTCCGTACATTTAAGTCCATTATTCATGAAT-TTATTTCCGCCTTCGTGTGTCAATTGAGGAAGTTCATTCATATTATATTGATTATATTATACTTTGAGTCTTAATTTGTA-ATATAAACAATTA-CTATGGGAAAAGATATGCTTGGGGTAATTAGATGAATGCTCGATTATA
>BLEA070
TTCCGTCAGATGCTTCCTGAAGCGGGCTTAAGGCCACTCTTGTGTAAGGTCCATTGGAAGCCAACCGCT-TTCAAGCTCCTGACTTCTTTTAGGCCGCTTTAAGGGACGATAGAGGATAAACATATGCTTGATGGTAATTCTTAAGAGAATTGAAAAATCAAATTTATGTTGAATATAATTTTATGCAT-ATTTATTTTTTTATGTTTAATGTAAATTACCATTTATATGGATTATTCAAGTTATTTTATAA-GTATATTATATCTATCAAGGATTAAAGGCGCAATTCAACAAT--AAAGTACATGCTTAGTTGGACTATAGTTATACAGCTTTAGTAGTTTATATTTAAATTGCTTAATCTTCGATTGAATGAATAGATAAATATTCAAGTGTTAAATGACGT-ATAACTCAATTAATAAATAGTGTGTCATATAACATTAAGTTATATGGAAAAGACTTGGGCTAATTATTGTTTTTATATTATTGCTCTTGAATGATAGACACGGGTTCTCCGTACATTTAAGTCCATTATTCATGAAT-TTATTTCCGCCTTCGTGTGTCAATTGAGGAAGTTCATTCATATTATATTGATTATATTATACTTTGAGTCTTAATTTGTA-ATATAAACAATTA-CTATGGGAAAAGATATGCTTGGGGTAATTAGATGAATGCTCGATTATA
>BLEA245
TTCCGTCAGATGCTTCCTGAAGCGGGCTTAAGGCCACTCTTGTGTAAGGTCCATTGGAAGCCAACCGCT-TTCAAGCTCCTGACTTCTTTTAGGCCGCTTTAAGGGACGATAGAGGATAAACATATGCTTGATGGTAATTCTTAAGAGAATTGAAAAATCAAATTTATGTTGAATATAATTTTATGCAT-ATTTATTTTTTTATGTTTAATGTAAATTACCATTTATATGGATTATTCAAGTTATTTTATAA-GTATATTATATCTATCAAGGATTAAAGGCGCAATTCAACAAT--AAAGTACATGCTTAGTTGGACTATAGTTATACAGCTTTAGTAGTTTATATTTAAATTGCTTAATCTTCGATTGAATGAATAGATAAATATTCAAGTGTTAAATGACGT-ATAACTCAATTAATAAATAGTGTGTCATATAACATTAAGTTATATGGAAAAGACTTGGGCTAATTATTGTTTTTATATTATTGCTCTTGAATGATAGACACGGGTTCTCCGTACATTTAAGTCCATTATTCATGAAT-TTATTTCCGCCTTCGTGTGTCAATTGAGGAAGTTCATTCATATTATATTGATTATATTATACTTTGAGTCTTAATTTGTA-ATATAAACAATTA-CTATGGGAAAAGATATGCTTGGGGTAATTAGATGAATGCTCGATTATA
>BLEA252
TTCCGTCAGATGCTTCCTGAAGCGGGCTTAAGGCCACTCTTGTGTAAGGTCCATTGGAAGCCAACCGCT-TTCAAGCTCCTGACTTCTTTTAGGCCGCTTTAAGGGACGATAGAGGATAAACATATGCTTGATGGTAATTCTTAAGAGAATTGAAAAATCAAATTTATGTTGAATATAATTTTATGCAT-ATTTATTTTTTTATGTTTAATGTAAATTACCATTTATATGGATTATTCAAGTTATTTTATAA-GTATATTATATCTATCAAGGATTAAAGGCGCAATTCAACAAT--AAAGTACATGCTTAGTTGGACTATAGTTATACAGCTTTAGTAGTTTATATTTAAATTGCTTAATCTTCGATTGAATGAATAGATAAATATTCAAGTGTTAAATGACGT-ATAACTCAATTAATAAATAGTGTGTCATATAACATTAAGTTATATGGAAAAGACTTGGGCTAATTATTGTTTTTATATTATTGCTCTTGAATGATAGACACGGGTTCTCCGTACATTTAAGTCCATTATTCATGAAT-TTATTTCCGCCTTCGTGTGTCAATTGAGGAAGTTCATTCATATTATATTGATTATATTATACTTTGAGTCTTAATTTGTA-ATATAAACAATTA-CTATGGGAAAAGATATGCTTGGGGTAATTAGATGAATGCTCGATTATA
>BLAN179
TTCCGTCAGATGCTTCCTGAAGCGGGCTTAAGGCCACTCTTGTGTAAGGTCCATTGGAAGCCAACCGCT-TTCAAGCTCCTGACTTCTTTTAGGCCGCTTTAAGGGACGATAGAGGATAAACATATGCTTGATGGTAATTCTTAAGAGAATTGAAAAATCAAATTTATGTTGAATATAATTTTATGCAT-ATTTATTTTTTTATGTTTAATGTAAATTACCATTTATATGGATTATTCAAGTTATTTTATAA-GTATATTATATCTATCAAGGATTAAAGGCGCAATTCAACAAT--AAAGTACATGCTTAGTTGGACTATAGTTATACAGCTTTAGTAGTTTATATTTAAATTGCTTAATCTTCGATTGAATGAATAGATAAATATTCAAGTGTTAAATGACGT-ATAACTCAATTAATAAATAGTGTGTCATATAACATTAAGTTATATGGAAAAGACTTGGGCTAATTATTGTTTTTATATTATTGCTCTTGAATGATAGACACGGGTTCTCCGTACATTTAAGTCCATTATTCATGAAT-TTATTTCCGCCTTCGTGTGTCAATTGAGGAAGTTCATTCATATTATATTGATTATATTATACTTTGAGTCTTAATTTGTA-ATATAAACAATTACCTATGGGAAAAGATATGCTTGGGGTAATTAGATGAATGCTCGATTATA
>BLAN188
TTCCGTCAGATGCTTCCTGAAGCGGGCTTAAGGCCACTCTTGTGTAAGGTCCATTGGAAGCCAACCGCT-TTCAAGCTCCTGACTTCTTTTAGGCCGCTTTAAGGGACGATAGAGGATAAACATATGCTTGATGGTAATTCTTAAGAGAATTGAAAAATCAAATTTATGTTGAATATAATTTTATGCAT-ATTTATTTTTTTATGTTTAATGTAAATTACCATTTATATGGATTATTCAAGTTATTTTATAA-GTATATTATATCTATCAAGGATTAAAGGCGCAATTCAACAAT--AAAGTACATGCTTAGTTGGACTATAGTTATACAGCTTTAGTAGTTTATATTTAAATTGCTTAATCTTCGATTGAATGAATAGATAAATATTCAAGTGTTAAATGACGT-ATAACTCAATTAATAAATAGTGTGTCATATAACATTAAGTTATATGGAAAAGACTTGGGCTAATTATTGTTTTTATATTATTGCTCTTGAATGATAGACACGGGTTCTCCGTACATTTAAGTCCATTATTCATGAAT-TTATTTCCGCCTTCGTGTGTCAATTGAGGAAGTTCATTCATATTATATTGATTATATTATACTTTGAGTCTTAATTTGTA-ATATAAACAATTACCTATGGGAAAAGATATGCTTGGGGTAATTAGATGAATGCTCGATTATA
>BLAA182
TTCCGTCAGATGCTTCCTGAAGCGGGGCTAGCGCCACTCTTGTGTAAGGTCCATTGGAAGCCAACCGCT-TTCAAGCTCCTGACTTCTTTTAGGCCGCTTTAAGGGACGATAGAGGATAAACATATGCTTGATGGTAATTCTTAAGAGAATTGAAAAATCAAATTTATGTTGAATATAATTTTATGCAT-ATTTATTTTTTTATGTTTAATGTAAATTACCATTTATATGGATTATTCAAGTTATTTTATAA-GTATATTATATCTATCAAGGATTAAAGGCGCAATTCAACAAT--AAAGTACATGCTTAGTTGGACTATAGTTATACAGCTTTAGTAGTTTATATTTAAATTGCTTAATCTTCGATTGAATGAATAGATAAATATTCAAGTGTTAAATGACGT-ATAACTCAATTAATAAATAGTGTGTCATATAACATTAAGTTATATGGAAAAGACTTGGGCTAATTATTGTTTTTATATTATTGCTCTTGAATGATAGACACGGGTTCTCCGTACATTTAAGTCCATTATTCATGAAT-TTATTTCCGCCTTCGTGTGTCAATTGAGGAAGTTCATTCATATTATATTGATTATATTATACTTTGAGTCTTAATTTGTA-ATATAAACAATTA-CTATGGGAAAAGATATGCTTGGGGTAATTAGATGAATGCTCGATTATA
>BLPU499
TTCCGTCAGATGCTTCCTGAAGCGGGGCTAGCGCCACTCATGTGTAAGGTCCATTGGAAGCCAACCGCT-TTCAAGCTCCTGACTTCTTTTAGGCCGCTTTAAGGGACGATAGAGGATAAACATATGCTTGATGGTAATTCTTAAGAGAATTGAAAAATCAAATTTATGTTGAATATAATTTTATGCAT-ATTTATTTTTTTATGTTTAATGTAAATTACCATTTATATGGATTATTCAAGTTATTTTATAA-GTATATTATATCTATCAAGGATTAAAGGCGCAATTCAACAAT--AAAGTACATGCTTAGTTGGACTATAGTTATACAGCTTTAGTAGTTTATATTTAAATTGCTTAATCTTCGATTGAATGAATAGATAAATATTCAAGTGTTAAATGACGT-ATAACTCAATTAATAAATAGTGTGTCATATAACATTAAGTTATATGGAAAAGACTTGGGCTAATTATTGTTTTTATATTATTGCTCTTGAATGATAGACACGGGTTCTCCGTACATTTAAGTCCATTATTCATGAAT-TTATTTCCGCCTTCGTGTGTCAATTGAGGAAGTTCATTCATATTATATTGATTATATTATACTTTGAGTCTTAATTTGTA-ATATAAACAATTA-CTATGGGAAAAGATATGCTTGGGGTAATTAGATGAATGCTCGATTATA
>BLAA178
TTCCGTCAGATGCTTCCTGAAGCGGGCTTAGCGCCACTCTTGTGTAAGGTCCATTGGAAGCCAACCGCT-TTCAAGCTCCTGACTTCTTTTAGGCCGCTTTAAGGGACGATAGAGGATAAACATATGCTTGATGGTAATTCTTAAGAGAATTGAAAAATCAAATTTATGTTGAATATAATTTTATGCAT-ATTTATTTTTTTATGTTTAATGTAAATTACCATTTATATGGATTATTCAAGTTATTTTATAA-GTATATTATATCTATCAAGGATTAAAGGCGCAATTCAACAAT--AAAGTACATGCTTAGTTGGACTATAGTTATACAGCTTTAGTAGTTTATATTTAAATTGCTTAATCTTCGATTGAATGAATAGATAAATATTCAAGTGTTAAATGACGT-ATAACTCAATTAATAAATAGTGTGTCATATAACATTAAGTTATATGGAAAAGACTTGGGCTAATTATTGTTTTTATATTATTGCTCTTGAATGATAGACACGGGTTCTCCGTACATTTAAGTCCATTATTCATGAAT-TTATTTCCGCCTTCGTGTGTCAATTGAGGAAGTTCATTCATATTATATTGATTATATTATACTTTGAGTCTTAATTTGTA-ATATAAATAATTA-CTATGGGAAAAGATATGCTTGGGGTAATTAGATGAATGCTCGATTATA
>BLAA179
TTCCGTCAGATGCTTCCTGAAGCGGGCTTACCGCCACTCTTGTGTAAGGTCCATTGGAAGCCAACCGCT-TTCAAGCTCCTGACTTCTTTTAGGCCGCTTTAAGGGACGATAGAGGATAAACATATGCTTGATGGTAATTCTTAAGAGAATTGAAAAATCAAATTTATGTTGAATATAATTTTATGCAT-ATTTATTTTTTTATGTTTAATGTAAATTACCATTTATATGGATTATTCAAGTTATTTTATAA-GTATATTATATCTATCAAGGATTAAAGGCGCAATTCAACAAT--AAAGTACATGCTTAGTTGGACTATAGTTATACAGCTTTAGTAGTTTATATTTAAATTGCTTAATCTTCGATTGAATGAATAGATAAATATTCAAGTGTTAAATGACGT-ATAACTCAATTAATAAATAGTGTGTCATATAACATTAAGTTATATGGAAAAGACTTGGGCTAATTATTGTTTTTATATTATTGCTCTTGAATGATAGACACGGGTTCTCCGTACATTTAAGTCCATTATTCATGAAT-TTATTTCCGCCTTCGTGTGTCAATTGAGGAAGTTCATTCATATTATATTGATTATATTATACTTTGAGTCTTAATTTGTA-ATATAAACAATTA-CTATGGGAAAAGATATGCTTGGGGTAATTAGATGAATGCTCGATTATA
>BLAA180
TTCCGTCAGATGCTTCCTGAAGCGGGCTTACCGCCACTCTTGTGTAAGGTCCATTGGAAGCCAACCGCT-TTCAAGCTCCTGACTTCTTTTAGGCCGCTTTAAGGGACGATAGAGGATAAACATATGCTTGATGGTAATTCTTAAGAGAATTGAAAAATCAAATTTATGTTGAATATAATTTTATGCAT-ATTTATTTTTTTATGTTTAATGTAAATTACCATTTATATGGATTATTCAAGTTATTTTATAA-GTATATTATATCTATCAAGGATTAAAGGCGCAATTCAACAAT--AAAGTACATGCTTAGTTGGACTATAGTTATACAGCTTTAGTAGTTTATATTTAAATTGCTTAATCTTCGATTGAATGAATAGATAAATATTCAAGTGTTAAATGACGT-ATAACTCAATTAATAAATAGTGTGTCATATAACATTAAGTTATATGGAAAAGACTTGGGCTAATTATTGTTTTTATATTATTGCTCTTGAATGATAGACACGGGTTCTCCGTACATTTAAGTCCATTATTCATGAAT-TTATTTCCGCCTTCGTGTGTCAATTGAGGAAGTTCATTCATATTATATTGATTATATTATACTTTGAGTCTTAATTTGTA-ATATAAACAATTA-CTATGGGAAAAGATATGCTTGGGGTAATTAGATGAATGCTCGATTATA
>BLPU500
TTCCGTCAGATGCTTCCTGAAGCGGGCTTACCGCCACTCTTGTGTAAGGTCCATTGGAAGCCAACCGCT-TTCAAGCTCCTGACTTCTTTTAGGCCGCTTTAAGGGACGATAGAGGATAAACATATGCTTGATGGTAATTCTTAAGAGAATTGAAAAATCAAATTTATGTTGAATATAATTTTATGCAT-ATTTATTTTTTTATGTTTAATGTAAATTACCATTTATATGGATTATTCAAGTTATTTTATAA-GTATATTATATCTATCAAGGATTAAAGGCGCAATTCAACAAT--AAAGTACATGCTTAGTTGGACTATAGTTATACAGCTTTAGTAGTTTATATTTAAATTGCTTAATCTTCGATTGAATGAATAGATAAATATTCAAGTGTTAAATGACGT-ATAACTCAATTAATAAATAGTGTGTCATATAACATTAAGTTATATGGAAAAGACTTGGGCTAATTATTGTTTTTATATTATTGCTCTTGAATGATAGACACGGGTTCTCCGTACATTTAAGTCCATTATTCATGAAT-TTATTTCCGCCTTCGTGTGTCAATTGAGGAAGTTCATTCATATTATATTGATTATATTATACTTTGAGTCTTAATTTGTA-ATATAAACAATTA-CTATGGGAAAAGATATGCTTGGGGTAATTAGATGAATGCTCGATTATA
>BLPU501
TTCCGTCAGATGCTTCCTGAAGCGGGCTTACCGCCACTCTTGTGTAAGGTCCATTGGAAGCCAACCGCT-TTCAAGCTCCTGACTTCTTTTAGGCCGCTTTAAGGGACGATAGAGGATAAACATATGCTTGATGGTAATTCTTAAGAGAATTGAAAAATCAAATTTATGTTGAATATAATTTTATGCAT-ATTTATTTTTTTATGTTTAATGTAAATTACCATTTATATGGATTATTCAAGTTATTTTATAA-GTATATTATATCTATCAAGGATTAAAGGCGCAATTCAACAAT--AAAGTACATGCTTAGTTGGACTATAGTTATACAGCTTTAGTAGTTTATATTTAAATTGCTTAATCTTCGATTGAATGAATAGATAAATATTCAAGTGTTAAATGACGT-ATAACTCAATTAATAAATAGTGTGTCATATAACATTAAGTTATATGGAAAAGACTTGGGCTAATTATTGTTTTTATATTATTGCTCTTGAATGATAGACACGGGTTCTCCGTACATTTAAGTCCATTATTCATGAAT-TTATTTCCGCCTTCGTGTGTCAATTGAGGAAGTTCATTCATATTATATTGATTATATTATACTTTGAGTCTTAATTTGTA-ATATAAACAATTA-CTATGGGAAAAGATATGCTTGGGGTAATTAGATGAATGCTCGATTATA
>BLEA064
TTCCGTCAGATGCTTCCTGAAGCGGGCTTAGCGCCACTCTTGTGTAAGGTCCATTGGAAGCCAACCGCT-TTCAAGCTCCTGACTTCTTTTAGGCCGCTTTAAGGGACGATAGAGGATAAACATATGCTTGATGGTAATTCTTAAGAGAATTGAAAAATCAAATTTATGTTGAATATAATTTTATGCAT-ATTTATTTTTTTATGTTTAATGTAAATTACCATTTATATGGATTATTCAAGTTATTTTATAA-GTATATTATATCTATCAAGGATTAAAGGCGCAATTCAACAAT--AAAGTACATGCTTAGTTGGACTATAGTTATACAGCTTTAGTAGTTTATATTTAAATTGCTTAATCTTCGATTGAATGAATAGATAAATATTCAAGTGTTAAATGACGT-ATAACTCAATTAATAAATAGTGTGTCATATAACATTAAGTTATATGGAAAAGACTTGGGCTAATTATTGTTTTTATATTATTGCTCTTGAATGATAGACACGGGTTCTCCGTACATTTAAGTCCATTATTCATGAAT-TTATTTCCGCCTTCGTGTGTCAATTGAGGAAGTTCATTCATATTATATTGATTATATTATACTTTGAGTCTTAATTTGTA-ATATAAACAATTA-CTATGGGAAAAGATATGCTTGGGGTAATTAGATGAATGCTCGATTATA
>BLEA065
TTCCGTCAGATGCTTCCTGAAGCGGGCTTAGCGCCACTCTTGTGTAAGGTCCATTGGAAGCCAACCGCT-TTCAAGCTCCTGACTTCTTTTAGGCCGCTTTAAGGGACGATAGAGGATAAACATATGCTTGATGGTAATTCTTAAGAGAATTGAAAAATCAAATTTATGTTGAATATAATTTTATGCAT-ATTTATTTTTTTATGTTTAATGTAAATTACCATTTATATGGATTATTCAAGTTATTTTATAA-GTATATTATATCTATCAAGGATTAAAGGCGCAATTCAACAAT--AAAGTACATGCTTAGTTGGACTATAGTTATACAGCTTTAGTAGTTTATATTTAAATTGCTTAATCTTCGATTGAATGAATAGATAAATATTCAAGTGTTAAATGACGT-ATAACTCAATTAATAAATAGTGTGTCATATAACATTAAGTTATATGGAAAAGACTTGGGCTAATTATTGTTTTTATATTATTGCTCTTGAATGATAGACACGGGTTCTCCGTACATTTAAGTCCATTATTCATGAAT-TTATTTCCGCCTTCGTGTGTCAATTGAGGAAGTTCATTCATATTATATTGATTATATTATACTTTGAGTCTTAATTTGTA-ATATAAACAATTA-CTATGGGAAAAGATATGCTTGGGGTAATTAGATGAATGCTCGATTATA
>BLBM121
TTCCGTCAGATGCTTCCTGAAGCGGGCTTACCGCAACTCTTGTGTAAGGTCCATTGGAAGCCAACCGCG-TTCAAGCTCCTGACTTCTTTTAGGCCGCTTTAAGGGACGATAGAGGATAAACATATGCTTGATGGTAGTTCTTAAGAGAGTTGGAAAATCAAATTTATGTTGAATATAATTTTATGTAT-ATTTATTTTTTTATGTTTGATGTAAATTACCATTTATATGGATTATTCAAGTTATTTTATAA-GTATATTATATCTATCAAGGATTAAAGGTGCAGTTCAACAAT--AAAGTACATGCTTAGTTGGACTATAGTTATACAGCTTTAATAGTTTATATTTAAATTGTTTAATCTTCAATTGAATGAATAGATAAATATTCAAGTGTTAAATGACGT-ATAACTCAATTAATAAATAGTGTGTCATATAACATTAAGTTATATGGAAAAGACTTGGGTTAATTATTGTTCTTATATTATTGTTCTTGAATGATAGATACGGGTTCTCCGTACATTTAAGTCCATTATTCATGAAT-TTATTTCCGCCTTCGTGTGTCAATTGAGGAAGTTCATTCATATTATATTGATTATATTATACTTTGAGTCTTAATTTGTA-ATATAAACAGTTA-CTATGGGAAAAGATATGCTTGGGGTAATTAGATGAATGCTCGATTATA
>BLPI879
TTCCGTCAGATGCTTCCTGAAGCGGGCTTAAGGCCACTCTTGTGTAAGGTCCA-TGGAAGCCAACCGCT-TTCAAGCTCCTGACTTCTTTTAGGCCGCTTTAAGGGACGATAGAGGATAAACATATGCTTGATGGTAGTTCTTAAGAGAATTGGAAAATCAAATTTATGTTGAATATAATTTTATGTAT-ATTTATTTTTTTATGTTTGATGTAAATTACCATTTATATGGATTATTCAAGTTATTTTATAA-GTATATTATATCTATCAAGGATTAAAGGTGCAATTCAACAAT--AAAGTACATGCTTAGTTGGACTATAGTTATACAGCTTTAATAGTTTGTATTTAAATTGTTTAATCTTCAATTGAATGAATAGATAAATATTCAAGTGTTAAATGACGT-ATAACTCAATTAATAAATAGTGTGTCATATAACATTAAGTTATATGGAAAAGACTTGGGTTAATTATTGTTCTTATATTATTGTTCTTGAATGATAGACACGGGTTCTCCGTACATTTAAGTCCATTACTCATGAAT-TTATTTCCGCCTTCGTGTGTCAATTGAGGAAGTTCATTCATATTATATTGACTATATTATAATTTGAGTCTTAATTTGTA-ATATAAACAG----------------------------------------------------
>BLMA845
TTCCGTCAGATGCTTCCTGAAGCGGGCTTAAGGCCACTCTTGTGTAAGGTCCA-TGGAAGCCAACCGCT-TTCAAGCTCCTGACTTCTTTTAGGCCGCTTTAAGGGACGATAGAGGATAAACATATGCTTGATGGTAGTTCTTAAGAGAATTGGAAAATCAAATTTATGTTGAATATAATTTTATGTAC-ATTTATTTTTTTATGTTTGATGTAAATTACCATTTATATGGATTATTCAAGTTATTTTATAA-GTATATTATATCTATCAAGGATTAAAGGTGCAATTCAACAAT--AAAGTACATGCTTAGTTGGACTATAGTTATACAGCTTTAATAGTTTATATTTAAATTGTTTAATCTTCAATTGAATGAATAGATAAATATTCAAGTGTTAAATGACGT-ATAACTCAATTAATAAATAGTGTGTCATATAACATTAAGTTATATGGAAAAGACTTGGGTTAATTATTGTTCTTATATTATTGTTCTTGAATGATAGACACGGGTTCTCCGTACATTTAAGTCCATTACTCATGAAT-TTATTTCCGCCTTCGTGTGTCAATTGAGGAAGTTCATTCATATTATATTGACTATATTATAATTTGAGTCTTAATTTGTA-ATATAAACAG----------------------------------------------------
>BLPI877
TTCCGTCAGATGCTTCCTGAAGCGGGCTTAAGGCCACTCTTGTGTAAGGTCCA-TGGAAGCCAACCGCT-TTCAAGCTCCTGACTTCTTTTAGGCCGCTTTAAGGGACGATAGAGGATAAACATATGCTTGATGGTAGTTCTTAAGAGAATTGGAAAATCAAATTTATGTTGAATATAATTTTATGTAT-ATTTATTTTTTTATGTTTGATGTAAATTACCATTTATATGGATTATTCAAGTTATTTTATAA-GTATATTATATCTATCAAGGATTAAAGGTGCAATTCAACAAT--AAAGTACATGCTTAGTTGGACTATAGTTATACAGCTTTAATAGTTTATATTTAAATTGTTTAATCTTCAATTGAATGAATAGATAAATATTCAAGTGTTAAATGACGT-ATAACTCAATTAATAAATAGTGTGTCATATAACATTAAGTTATATGGAAAAGACTTGGGTTAATTATTGTTCTTATATTATTGTTCTTGAATGATAGACACGGGTTCTCCGTACATTTAAGTCCATTACTCATGAAT-TTATTTCCGCCTTCGTGTGTCAATTGAGGAAGTTCATTCATATTATATTGACTATATTATAATTTGAGTCTTAATTTGTA-ATATAAACAG----------------------------------------------------
>BLPI881
TTCCGTCAGATGCTTCCTGAAGCGGGCTTAAGGCCACTCTTGTGTAAGGTCCA-TGGAAGCCAACCGCT-TTCAAGCTCCTGACTTCTTTTAGGCCGCTTTAAGGGACGATAGAGGATAAACATATGCTTGATGGTAGTTCTTAAGAGAATTGGAAAATCAAATTTATGTTGAATATAATTTTATGTAT-ATTTATTTTTTTATGTTTGATGTAAATTACCATTTATATGGATTATTCAAGTTATTTTATAA-GTATATTATATCTATCAAGGATTAAAGGTGCAATTCAACAAT--AAAGTACATGCTTAGTTGGACTATAGTTATACAGCTTTAATAGTTTATATTTAAATTGTTTAATCTTCAATTGAATGAATAGATAAATATTCAAGTGTTAAATGACGT-ATAACTCAATTAATAAATAGTGTGTCATATAACATTAAGTTATATGGAAAAGACTTGGGTTAATTATTGTTCTTATATTATTGTTCTTGAATGATAGACACGGGTTCTCCGTACATTTAAGTCCATTACTCATGAAT-TTATTTCCGCCTTCGTGTGTCAATTGAGGAAGTTCATTCATATTATATTGACTATATTATAATTTGAGTCTTAATTTGTA-ATATAAACAG----------------------------------------------------
>BLPI886
TTCCGTCAGATGCTTCCTGAAGCGGGCTTAAGGCCACTCTTGTGTAAGGTCCA-TGGAAGCCAACCGCT-TTCAAGCTCCTGACTTCTTTTAGGCCGCTTTAAGGGACGATAGAGGATAAACATATGCTTGATGGTAGTTCTTAAGAGAATTGGAAAATCAAATTTATGTTGAATATAATTTTATGTAT-ATTTATTTTTTTATGTTTGATGTAAATTACCATTTATATGGATTATTCAAGTTATTTTATAA-GTATATTATATCTATCAAGGATTAAAGGTGCAATTCAACAAT--AAAGTACATGCTTAGTTGGACTATAGTTATACAGCTTTAATAGTTTATATTTAAATTGTTTAATCTTCAATTGAATGAATAGATAAATATTCAAGTGTTAAATGACGT-ATAACTCAATTAATAAATAGTGTGTCATATAACATTAAGTTATATGGAAAAGACTTGGGTTAATTATTGTTCTTATATTATTGTTCTTGAATGATAGACACGGGTTCTCCGTACATTTAAGTCCATTACTCATGAAT-TTATTTCCGCCTTCGTGTGTCAATTGAGGAAGTTCATTCATATTATATTGACTATATTATAATTTGAGTCTTAATTTGTA-ATATAAACAG----------------------------------------------------
>BLCP509
TTCCGTCAGATGCTTCCTGAAGCGGGCTTAAGGCCACTCTTGTGTAAGGTCCA-TGGAAGCCAACCGCT-TTCAAGCTCCTGACTTCTTTTAGGCCGCTTTAAGGGACGATAGAGGATAAACATATGCTTGATGGTAGTTCTTAAGAGAATTGGAAAATCAAATTTATGTTGAATATAATTTTATGTAT-ATTTATTTTTTTATGTTTGATGTAAATTACCATTTATATGGATTATTCAAGTTATTTTATAA-GTATATTATATCTATCAAGGATTAAAGGTGCAATTCAACAAT--AAAGTACATGCTTAGTTGGACTATAGTTATACAGCTTTAATAGTTTATATTTAAATTGTTTAATCTTCAATTGAATGAATAGATAAATATTCAAGTGTTAAATGACGT-ATAACTCAATTAATAAATAGTGTGTCATATAACATTAAGTTATATGGAAAAGACTTGGGTTAATTATTGTTCTTATATTATTGTTCTTGAATGATAGACACGGGTTCTCCGTACATTTAAGTCCATTACTCATGAAT-TTATTTCCGCCTTCGTGTGTCAATTGAGGAAGTTCATTCATATTATATTGACTATATTATAATTTGAGTCTTAATTTGTA-ATATAAACAGTTA-CTATGGGAAAAGATATGCTTGGGGTAATTAGATGAATGCTCGATTATA
>BLCP522
TTCCGTCAGATGCTTCCTGAAGCGGGCTTAAGGCCACTCTTGTGTAAGGTCCA-TGGAAGCCAACCGCT-TTCAAGCTCCTGACTTCTTTTAGGCCGCTTTAAGGGACGATAGAGGATAAACATATGCTTGATGGTAGTTCTTAAGAGAATTGGAAAATCAAATTTATGTTGAATATAATTTTATGTAT-ATTTATTTTTTTATGTTTGATGTAAATTACCATTTATATGGATTATTCAAGTTATTTTATAA-GTATATTATATCTATCAAGGATTAAAGGTGCAATTCAACAAT--AAAGTACATGCTTAGTTGGACTATAGTTATACAGCTTTAATAGTTTATATTTAAATTGTTTAATCTTCAATTGAATGAATAGATAAATATTCAAGTGTTAAATGACGT-ATAACTCAATTAATAAATAGTGTGTCATATAACATTAAGTTATATGGAAAAGACTTGGGTTAATTATTGTTCTTATATTATTGTTCTTGAATGATAGACACGGGTTCTCCGTACATTTAAGTCCATTACTCATGAAT-TTATTTCCGCCTTCGTGTGTCAATTGAGGAAGTTCATTCATATTATATTGACTATATTATAATTTGAGTCTTAATTTGTA-ATATAAACAGTTA-CTATGGGAAAAGATATGCTTGGGGTAATTAGATGAATGCTCGATTATA
>BLCP516
TTCCGTCAGATGCTTCCTGAAGCGGGCTTAAGGCCACTCTTGTGTAAGGTCCA-TGGAAGCCAACCGCT-TTCAAGCTCCTGACTTCTTTTAGGCCGCTTTAAGGGACGATAGAGGATAAACATATGCTTGATGGTAGTTCTTAAGAGAATTGGAAAATCAAATTTATGTTGAATATAATTTTATGTAT-ATTTATTTTTTTATGTTTGATGTAAATTACCATTTATATGGATTATTCAAGTTATTTTATAA-GTATATTATATCTATCAAGGATTAAAGGTGCAATTCAACAAT--AAAGTACATGCTTAGTTGGACTATAGTTATACAGCTTTAATAGTTTATATTTAAATTGTTTAATCTTCAATTGAATGAATAGATAAATATTCAAGTGTTAAATGACGT-ATAACTCAATTAATAAATAGTGTGTCATATAACATTAAGTTATATGGAAAAGACTTGGGTTAATTATTGTTCTTATATTATTGTTCTTGAATGATAGATACGGGTTCTCCGTACATTTAAGTCCATTACTCATGAAT-TTATTTCCGCCTTCGTGTGTCAATTGAGGAAGTTCATTCATATTATATTGACTATATTATAATTTGAGTCTTAATTTGTA-ATATAAACAGTTACCCATGGGAAAAGATATGCTTGGGGTAATTAGATGAATGCTCGATTATA
>BLCP524
TTCCGTCAGATGCTTCCTGAAGCGGGCTTAAGGCCACTCTTGTGTAAGGTCCA-TGGAAGCCAACCGCT-TTCAAGCTCCTGACTTCTTTTAGGCCGCTTTAAGGGACGATAGAGGATAAACATATGCTTGATGGTAGTTCTTAAGAGAATTGGAAAATCAAATTTATGTTGAATATAATTTTATGTAT-ATTTATTTTTTTATGTTTGATGTAAATTACCATTTATATGGATTATTCAAGTTATTTTATAA-GTATATTATATCTATCAAGGATTAAAGGTGCAATTCAACAAT--AAAGTACATGCTTAGTTGGACTATAGTTATACAGCTTTAATAGTTTATATTTAAATTGTTTAATCTTCAATTGAATGAATAGATAAATATTCAAGTGTTAAATGACGT-ATAACTCAATTAATAAATAGTGTGTCATATAACATTAAGTTATATGGAAAAGACTTGGGTTAATTATTGTTCTTATATTATTGTTCTTGAATGATAGATACGGGTTCTCCGTACATTTAAGTCCATTACTCATGAAT-TTATTTCCGCCTTCGTGTGTCAATTGAGGAAGTTCATTCATATTATATTGACTATATTATAATTTGAGTCTTAATTTGTA-ATATAAACAGTTACCCATGGGAAAAGATATGCTTGGGGTAATTAGATGAATGCTCGATTATA
>BLCP511
TTCCGTCAGATGCTTCCTGAAGCGGGCTTAAGGCCACTCTTGTGTAAGGTCCA-TGGAAGCCAACCGCT-TTCAAGCTCCTGACTTCTTTTAGGCCGCTTTAAGGGACGATAGAGGATAAACATATGCTTGATGGTAGTTCTTAAGAGAATTGGAAAATCAAATTTATGTTGAATATAATTTTATGTAT-ATTTATTTTTTTATGTTTGATGTAAATTACCATTTATATGGATTATTCAAGTTATTTTATAA-GTATATTATATCTATCAAGGATTAAAGGTGCAATTCAACAAT--AAAGTACATGCTTAGTTGGACTATAGTTATACAGCTTTAATAGTTTATATTTAAATTGTTTAATCTTCAATTGAATGAATAGATAAATATTCAAGTGTTAAATGACGT-ATAACTCAATTAATAAATAGTGTGTCATATAACATTAAGTTATATGGAAAAGACTTGGGTTAATTATTGTTCTTATATTATTGTTCTTGAATGATAGATACGGGTTCTCCGTACATTTAAGTCCATTACTCATGAAT-TTATTTCCGCCTTCGTGTGTCAATTGAGGAAGTTCATTCATATTATATTGACTATATTATAATTTGAGTCTTAATTTGTA-ATATAAACAGTTA-CTATGGGAAAAGATATGCTTGGGGTAATTAGATGAATGCTCGATTATA
>BLCP517
TTCCGTCAGATGCTTCCTGAAGCGGGCTTAAGGCCACTCTTGTGTAAGGTCCA-TGGAAGCCAACCGCT-TTCAAGCTCCTGACTTCTTTTAGGCCGCTTTAAGGGACGATAGAGGATAAACATATGCTTGATGGTAGTTCTTAAGAGAATTGGAAAATCAAATTTATGTTGAATATAATTTTATGTAT-ATTTATTTTTTTATGTTTGATGTAAATTACCATTTATATGGATTATTCAAGTTATTTTATAA-GTATATTATATCTATCAAGGATTAAAGGTGCAATTCAACAAT--AAAGTACATGCTTAGTTGGACTATAGTTATACAGCTTTAATAGTTTATATTTAAATTGTTTAATCTTCAATTGAATGAATAGATAAATATTCAAGTGTTAAATGACGT-ATAACTCAATTAATAAATAGTGTGTCATATAACATTAAGTTATATGGAAAAGACTTGGGTTAATTATTGTTCTTATATTATTGTTCTTGAATGATAGATACGGGTTCTCCGTACATTTAAGTCCATTACTCATGAAT-TTATTTCCGCCTTCGTGTGTCAATTGAGGAAGTTCATTCATATTATATTGACTATATTATAATTTGAGTCTTAATTTGTA-ATATAAACAGTTA-CTATGGGAAAAGATATGCTTGGGGTAATTAGATGAATGCTCGATTATA
>BLCP518
TTCCGTCAGATGCTTCCTGAAGCGGGCTTAAGGCCACTCTTGTGTAAGGTCCA-TGGAAGCCAACCGCT-TTCAAGCTCCTGACTTCTTTTAGGCCGCTTTAAGGGACGATAGAGGATAAACATATGCTTGATGGTAGTTCTTAAGAGAATTGGAAAATCAAATTTATGTTGAATATAATTTTATGTAT-ATTTATTTTTTTATGTTTGATGTAAATTACCATTTATATGGATTATTCAAGTTATTTTATAA-GTATATTATATCTATCAAGGATTAAAGGTGCAATTCAACAAT--AAAGTACATGCTTAGTTGGACTATAGTTATACAGCTTTAATAGTTTATATTTAAATTGTTTAATCTTCAATTGAATGAATAGATAAATATTCAAGTGTTAAATGACGT-ATAACTCAATTAATAAATAGTGTGTCATATAACATTAAGTTATATGGAAAAGACTTGGGTTAATTATTGTTCTTATATTATTGTTCTTGAATGATAGATACGGGTTCTCCGTACATTTAAGTCCATTACTCATGAAT-TTATTTCCGCCTTCGTGTGTCAATTGAGGAAGTTCATTCATATTATATTGACTATATTATAATTTGAGTCTTAATTTGTA-ATATAAACAGTTA-CTATGGGAAAAGATATGCTTGGGGTAATTAGATGAATGCTCGATTATA
>BLCP519
TTCCGTCAGATGCTTCCTGAAGCGGGCTTAAGGCCACTCTTGTGTAAGGTCCA-TGGAAGCCAACCGCT-TTCAAGCTCCTGACTTCTTTTAGGCCGCTTTAAGGGACGATAGAGGATAAACATATGCTTGATGGTAGTTCTTAAGAGAATTGGAAAATCAAATTTATGTTGAATATAATTTTATGTAT-ATTTATTTTTTTATGTTTGATGTAAATTACCATTTATATGGATTATTCAAGTTATTTTATAA-GTATATTATATCTATCAAGGATTAAAGGTGCAATTCAACAAT--AAAGTACATGCTTAGTTGGACTATAGTTATACAGCTTTAATAGTTTATATTTAAATTGTTTAATCTTCAATTGAATGAATAGATAAATATTCAAGTGTTAAATGACGT-ATAACTCAATTAATAAATAGTGTGTCATATAACATTAAGTTATATGGAAAAGACTTGGGTTAATTATTGTTCTTATATTATTGTTCTTGAATGATAGATACGGGTTCTCCGTACATTTAAGTCCATTACTCATGAAT-TTATTTCCGCCTTCGTGTGTCAATTGAGGAAGTTCATTCATATTATATTGACTATATTATAATTTGAGTCTTAATTTGTA-ATATAAACAGTTA-CTATGGGAAAAGATATGCTTGGGGTAATTAGATGAATGCTCGATTATA
>BLCP520
TTCCGTCAGATGCTTCCTGAAGCGGGCTTAAGGCCACTCTTGTGTAAGGTCCA-TGGAAGCCAACCGCT-TTCAAGCTCCTGACTTCTTTTAGGCCGCTTTAAGGGACGATAGAGGATAAACATATGCTTGATGGTAGTTCTTAAGAGAATTGGAAAATCAAATTTATGTTGAATATAATTTTATGTAT-ATTTATTTTTTTATGTTTGATGTAAATTACCATTTATATGGATTATTCAAGTTATTTTATAA-GTATATTATATCTATCAAGGATTAAAGGTGCAATTCAACAAT--AAAGTACATGCTTAGTTGGACTATAGTTATACAGCTTTAATAGTTTATATTTAAATTGTTTAATCTTCAATTGAATGAATAGATAAATATTCAAGTGTTAAATGACGT-ATAACTCAATTAATAAATAGTGTGTCATATAACATTAAGTTATATGGAAAAGACTTGGGTTAATTATTGTTCTTATATTATTGTTCTTGAATGATAGATACGGGTTCTCCGTACATTTAAGTCCATTACTCATGAAT-TTATTTCCGCCTTCGTGTGTCAATTGAGGAAGTTCATTCATATTATATTGACTATATTATAATTTGAGTCTTAATTTGTA-ATATAAACAGTTA-CTATGGGAAAAGATATGCTTGGGGTAATTAGATGAATGCTCGATTATA
>BLCP523
TTCCGTCAGATGCTTCCTGAAGCGGGCTTAAGGCCACTCTTGTGTAAGGTCCA-TGGAAGCCAACCGCT-TTCAAGCTCCTGACTTCTTTTAGGCCGCTTTAAGGGACGATAGAGGATAAACATATGCTTGATGGTAGTTCTTAAGAGAATTGGAAAATCAAATTTATGTTGAATATAATTTTATGTAT-ATTTATTTTTTTATGTTTGATGTAAATTACCATTTATATGGATTATTCAAGTTATTTTATAA-GTATATTATATCTATCAAGGATTAAAGGTGCAATTCAACAAT--AAAGTACATGCTTAGTTGGACTATAGTTATACAGCTTTAATAGTTTATATTTAAATTGTTTAATCTTCAATTGAATGAATAGATAAATATTCAAGTGTTAAATGACGT-ATAACTCAATTAATAAATAGTGTGTCATATAACATTAAGTTATATGGAAAAGACTTGGGTTAATTATTGTTCTTATATTATTGTTCTTGAATGATAGATACGGGTTCTCCGTACATTTAAGTCCATTACTCATGAAT-TTATTTCCGCCTTCGTGTGTCAATTGAGGAAGTTCATTCATATTATATTGACTATATTATAATTTGAGTCTTAATTTGTA-ATATAAACAGTTA-CTATGGGAAAAGATATGCTTGGGGTAATTAGATGAATGCTCGATTATA
>BLPI878
TTCCGTCAGATGCTTCCTGAAGCGGGCTTAAGGCCACTCTTGTGTAAGGTCCA-TGGAAGCCAACCGCT-TTCAAGCTCCTGACTTCTTTTAGGCCGCTTTAAGGGACGATAGAGGATAAACATATGCTTGATGGTAGTTCTTAAGAGAATTGGAAAATCAAATTTATGTTGAATATAATTTTATGTAT-ATTTATTTTTTTATGTTTGATGTAAATTACCATTTATATGGATTATTCAAGTTATTTTATAA-GTATATTATATCTATCAAGGATTAAAGGTGCAATTCAACAAT--AAAGTACATGCTTAGTTGGACTATAGTTATACAGCTTTAATAGTTTATATTTAAATTGTTTAATCTTCAATTGAATGAATAGATAAATATTCAAGTGTTAAATGACGT-ATAACTCAATTAATAAATAGTGTGTCATATAACATTAAGTTATATGGAAAAGACTTGGGTTAATTATTGTTCTTATATTATTGTTCTTGAATGATAGATACGGGTTCTCCGTACATTTAAGTCCATTACTCATGAAT-TTATTTCCGCCTTCGTGTGTCAATTGAGGAAGTTCATTCATATTATATTGACTATATTATAATTTGAGTCTTAATTTGTA-ATATAAACAG----------------------------------------------------
>BLPI880
TTCCGTCAGATGCTTCCTGAAGCGGGCTTAAGGCCACTCTTGTGTAAGGTCCA-TGGAAGCCAACCGCT-TTCAAGCTCCTGACTTCTTTTAGGCCGCTTTAAGGGACGATAGAGGATAAACATATGCTTGATGGTAGTTCTTAAGAGAATTGGAAAATCAAATTTATGTTGAATATAATTTTATGTAT-ATTTATTTTTTTATGTTTGATGTAAATTACCATTTATATGGATTATTCAAGTTATTTTATAA-GTATATTATATCTATCAAGGATTAAAGGTGCAATTCAACAAT--AAAGTACATGCTTAGTTGGACTATAGTTATACAGCTTTAATAGTTTATATTTAAATTGTTTAATCTTCAATTGAATGAATAGATAAATATTCAAGTGTTAAATGACGT-ATAACTCAATTAATAAATAGTGTGTCATATAACATTAAGTTATATGGAAAAGACTTGGGTTAATTATTGTTCTTATATTATTGTTCTTGAATGATAGATACGGGTTCTCCGTACATTTAAGTCCATTACTCATGAAT-TTATTTCCGCCTTCGTGTGTCAATTGAGGAAGTTCATTCATATTATATTGACTATATTATAATTTGAGTCTTAATTTGTA-ATATAAACAG----------------------------------------------------
>BLBM122
TTCCGTCAGATGCTTCCTGAAGCGGGGCTAGCGCAACTCTTGTGTAAGGTCCATTGGAAGCCAACCGCT-TTCAAGCTCCTGACTTCTTTTAGGCCGCTTTAAGGGACGATAGAGGATAAACATATGCTTGATGGTAGTTCTTAAGAAAATTGGAAAATCAAATTTATGCTGAATATAATTTTATGTAT-ATTTATTTTTTTATGTTTGATGTAGATTACCATTTATATGGATTATTCAAGTTATTTTATAA-GTATATTATATCTATCAAGGATTAAAGGTGCAGTTCAACAAT--AAAGTACATGCTTAGTTGGACTATAGTTATACAGCTTTAATAGTTTATATTTAAATTGTTTAATATTCAATTGAATGAATAGATAAATATTCAAGTGTTAAATGACGT-ATAACTCAATTAATAAATAGTGTGTCATATAACATTAAGTTATATGGAAAAGACTTGGGTTAATTATTGTTTTTATATTATTGTTCTTGAATGATAGACACGGGTTCTCCGTACATTTAAGTCCATTATTCATGAAT-TTATTTCCGCCTTCGTGTGTCAATTGAGGAAGTTCATTCATATTATATTGACTATATTATACTTTGAGTCTTAATTTGTA-ATATAAACAGATA-CCATGGGAAAAGATATGCTTGGGGTAATTAGATGAATGCTCGATTATA
>BLBM143
TTCCGTCAGATGCTTCCTGAAGCGGGGCTAGCGCCACTCTTGTGTAAGGTCCATTGGAAGCCAACCGCT-TTCAAGCTCCTGACTTCTTTTAGGCCGCTTTAAGGGACGATAGAGGATAAACATATGCTTGATGGTAGTTCTTAAGAAAATTGGAAAATCAAATTTATGCTGAATATAATTTTATGTAT-ATTTATTTTTTTATGTTTGATGTAGATTACCATTTATATGGATTATTCAAGTTATTTTATAA-GTATATTATATCTATCAAGGATTAAAGGTGCAGTTCAACAAT--AAAGTACATGCTTAGTTGGACTATAGTTATACAGCTTTAATAGTTTATATTTAAATTGTTTAATATTCAATTGAATGAATAGATAAATATTCAAGTGTTAAATGACGT-ATAACTCAATTAATAAATAGTGTGTCATATAACATTAAGTTATATGGAAAAGACTTGGGTTAATTATTGTTTTTATATTATTGTTCTTGAATGATAGACACGGGTTCTCCGTACATTTAAGTCCATTATTCATGAAT-TTATTTCCGCCTTCGTGTGTCAATTGAGGAAGTTCATTCATATTATATTGACTATATTATACTTTGAGTCTTAATTTGTA-ATATAAACAGATA-CCATGGGAAAAGATATGCTTGGGGTAATTAGATGAATGCTCGATTATA
>BLBM144
TTCCGTCAGATGCTTCCTGAAGCGCGGCTAGCGCCACTCTTGTGTAAGGTCCATTGGAAGCCAACCGCT-TTCAAGCTCCTGACTTCTTTTAGGCCGCTTTAAGGGACGATAGAGGATAAACATATGCTTGATGGTAGTTCTTAAGAAAATTGGAAAATCAAATTTATGTTGAATATAATTTTATGCAT-ATTTATTTTTTTATGTTTGATGTAGATTACCATTTATATGGATTATTCAAGTTATTTTATAA-GTATATTATATCTATCAAGGATTAAAGGTGCAGTTCAACAAT--AAAGTACATGCTTAGTTGGACTATAGTTATACAGCTTTAATAGTTTATATTTAAATTGTTTAATCTTCAATTGAATGAATAGATAAATATTCAAGTGTTAAATGACGT-ATAACTCAATTAATAAATAGTGTGTCATATAACATTAAGTTATATGGAAAAGACTTGGGTTAATTATTGTTTTTATATTATTGTTCTTGAATGATAGACACGGGTTCTCCGTACATTTAAGTCCATTATTCATGAAT-TTATTTCCGCCTTCGTGTGTCAATTGAGGAAGTTCATTCATATTATATTGACTATATTATACTTTGAGTCTTAATTTGTA-ATATAAACAGTTA-CCATGGGAAAAGATATGCTTGGGGTAATTAGATGAATGCTCGATTATA
>BLBM127
TTCCGTCAGATGCTTCCTGAAGCGGGCTTAAGGCCACTCTTGTGTAAGGTCCA-TGGAAGCCAACCGCT-TTCAAGCTCCTGACTTCTTTTAGGCCGCTTTAAGGGACGATAGAGGATAAACATATGCTTGATGGTAGTTCTTAAGAAAATTGGAAAATCAAATTTATGTTGAATATAATTTTATGTAC-ATTTATTTTTTTATGTTTGATGTAGATTACCATTTATATGGATTATTCAAGTTATTTTATAA-GTATATTATATCTATCAAGGATTAAAGGTGCAGTTCAACAAT--AAAGTACATGCTTAGTTGGACTATAGTTATACAGCTTTAATAGTTTATATTTAAATTGTTTAATATTCAATTGAATGAATAGATAAATATTCAAGTGTTAAATGACGT-ATAACTCAATTAATAAATAGTGTGTCATATAACATTAAGTTATATGGAAAAGACTTGGGTTAATTATTGTTTTTATATTATTGTTCTTGAATGATAGACACGGGTTCTCCGTACATTTAAGTCCATTATTCATGAAT-TTATTTCCGCCTTCGTGTGTCAATTGAGGAAGTTCATTCATATTATATTGACTATATTATACTTTGAGTCTTAATTTGTA-ATATAAACAGATACCCATGGGAAAAGATATGCTTGGGGTAATTAGATGAATGCTCGATTATA
>BLBM124
TTCCGTCAGATGCTTCCTGAAGCGGGCTTAGCGCCACTCTTGTGTAAGGTCCATTGGAAGCCAACCGCT-TTCAAGCTCCTGACTTCTTTTAGGCCGCTTTAAGGGACGATAGAGGATAAACATATGCTTGATGGTAGTTCTTAAGAAAATTGGAAAATCAAATTTATGTTGAATATAATTTTATGCAT-ATTTATTTTTTTATGTTTGATGTAGATTACCATTTATATGGATTATTCAAGTTATTTTATAA-GTATATTATATCTATCAAGGATTAAAGGTGCAGTTCAACAAT--AAAGTACATGCTTAGTTGGACTATAGTTATACAGCTTTAATAGTTTATATTTAAATTGTTTAATCTTCAATTGAATGAATAGATAAATATTCAAGTGTTAAATGACGT-ATAACTCAATTAATAAATAGTGTGTCATATAACATTAAATTATATGGAAAAGACTTGGGTTAATTATTGTTTTTATATTATTGTTCTTGAATGATAGACACGGGTTCTCCGTACATTTAAGTCCATTATTCATGAAT-TTATTTCCGCCTTCGTGTGTCAATTGAGGAAGTTCATTCATATTATATTGACTATATTATACTTTGAGTCTTAATTTGTA-ATATAAACAGTTA-CCATGGGAAAAGATATGCTTGGGGTAATTAGATGAATGCTCGATTATA
>BLBM123
TTCCGTCAGATGCTTCCTGAAGCGGGCTTAGCGCCACTCTTGTGTAAGGTCCATTGGAAGCCAACCGCT-TTCAAGCTCCTGACTTCTTTTAGGCCGCTTTAAGGGACGATAGAGGATAAACATATGCTTGATGGTAGTTCTTAAGAAAATTGGAAAATCAAATTTATGTTGAATATAATTTTATGTAT-ATTTATTTTTTTATGTTTGATGTAGATTACCATTTATGTGGATTATTCAAGTTATTTTATAA-GTATATTATATCTATCAAGGATTAAAGGTGCAGTTCAACAAT--AAAGTACATGCTTAGTTGGACTATAGTTATACAGCTTTAATAGTTTATATTTAAATTGTTTAATCTTCAATTGAATGAATAGATAAATATTCAAGTGTTAAATGACGT-ATAACTCAATTAATAAATAGTGTGTCATATAACATTAAGTTATATGGAAAAGACTTGGGTTAATTATTGTTTTTATATTATTGTTCTTGAATGATAGACACGGGTTCTCCGTACATTTAAGTCCATTATTCATGAAT-TTATTTCCGCCTTCGTGTGTCAATTGAGGAAGTTCATTCATATTATATTGACTATATTATACTTTGAGTCTTAATTTGTA-ATATAAACAGTTA-CCATGGGAAAAGATATGCTTGGGGTAATTAGATGAATGCTCGATTATA
>BLBM126
TTCCGTCAGATGCTTCCTGAAGCGGGCTTAAGGCCACTCTTGTGTAAGGTCCA-TGGAAGCCAACCGCT-TTCAAGCTCCTGACTTCTTTTAGGCCGCTTTAAGGGACGATAGAGGATAAACATATGCTTGATGGTAGTTCTTAAGAAAATTGGAAAATCAAATTTATGTTGAATATAATTTTATGTAT-ATTTATTTTTTTATGTTTGATGTAGATTACCATTTATGTGGATTATTCAAGTTATTTTATAA-GTATATTATATCTATCAAGGATTAAAGGTGCAGTTCAACAAT--AAAGTACATGCTTAGTTGGACTATAGTTATACAGCTTTAATAGTTTATATTTAAATTGTTTAATCTTCAATTGAATGAATAGATAAATATTCAAGTGTTAAATGACGT-ATAACTCAATTAATAAATAGTGTGTCATATAACATTAAGTTATATGGAAAAGACTTGGGTTAATTATTGTTTTTATATTATTGTTCTTGAATGATAGACACGGGTTCTCCGTACATTTAAGTCCATTATTCATGAAT-TTATTTCCGCCTTCGTGTGTCAATTGAGGAAGTTCATTCATATTATATTGACTATATTATACTTTGAGTCTTAATTTGTA-ATATAAACAGTTACCCATGGGAAAAGATATGCTTGGGGTAATTAGATGAATGCTCGATTATA
>BLBM129
TTCCGTCAGATGCTTCCTGAAGCGGGCTTAAGGCCACTCTTGTGTAAGGTCCA-TGGAAGCCAACCGCT-TTCAAGCTCCTGACTTCTTTTAGGCCGCTTTAAGGGACGATAGAGGATAAACATATGCTTGATGGTAGTTCTTAAGAAAATTGGAAAATCAAATTTATGTTGAATATAATTTTATGTAT-ATTTATTTTTTTATGTTTGATGTAGATTACCATTTATGTGGATTATTCAAGTTATTTTATAA-GTATATTATATCTATCAAGGATTAAAGGTGCAGTTCAACAAT--AAAGTACATGCTTAGTTGGACTATAGTTATACAGCTTTAATAGTTTATATTTAAATTGTTTAATCTTCAATTGAATGAATAGATAAATATTCAAGTGTTAAATGACGT-ATAACTCAATTAATAAATAGTGTGTCATATAACATTAAGTTATATGGAAAAGACTTGGGTTAATTATTGTTTTTATATTATTGTTCTTGAATGATAGACACGGGTTCTCCGTACATTTAAGTCCATTATTCATGAAT-TTATTTCCGCCTTCGTGTGTCAATTGAGGAAGTTCATTCATATTATATTGACTATATTATACTTTGAGTCTTAATTTGTA-ATATAAACAGTTACCCATGGGAAAAGATATGCTTGGGGTAATTAGATGAATGCTCGATTATA
>BLBM146
TTCCGTCAGATGCTTCCTGAAGCGGGCTTAAGGCCACTCTTGTGTAAGGTCCA-TGGAAGCCAACCGCT-TTCAAGCTCCTGACTTCTTTTAGGCCGCTTTAAGGGACGATAGAGGATAAACATATGCTTGATGGTAGTTCTTAAGAAAATTGGAAAATCAAATTTATGTTGAATATAATTTTATGCAT-ATTTATTTTTTTATGTTTGATGTAGATTACCATTTATATGGATTATTCAAGTTATTTTATAA-GTATATTATATCTATCAAGGATTAAAGGTGCAGTTCAACAAT--AAAGTACATGCTTAGTTGGACTATAGTTATACAGCTTTAATAGTTTATATTTAAATTGTTTAATCTTCAATTGAATGAATAGATAAATATTCAAGTGTTAAATGACGT-ATAACTCAATTAATAAATAGTGTGTCATATAACATTAAGTTATATGGAAAAGACTTGGGTTAATTATTGTTTTTATATTATTGTTCTTGAATGATAGACACGGGTTCTCCGTACATTTAAGTCCATTATTCATGAAT-TTATTTCCGCCTTCGTGTGTCAATTGAGGAAGTTCATTCATATTATATTGACTATATTATACTTTGAGTCTTAATTTGTA-ATATAAACAGTTACCCATGGGAAAAGATATGCTTGGGGTAATTAGATGAATGCTCGATTATA
>BLBM128
TTCCGTCAGATGCTTCCTGAAGCGGGCTTAAGGCCACTCTTGTGTAAGGTCCA-TGGAAGCCAACCGCT-TTCAAGCTCCTGACTTCTTTTAGGCCGCTTTAAGGGACGATAGAGGATAAACATATGCTTGATGGTAGTTCTTAAGAAAATTGGAAAATCAAATTTATGTTGAATATAATTTTATGTAT-ATTTATTTTTTTATGTTTGATGTAGATTACCATTTATATGGATTATTCAAGTTATTTTATAA-GTATATTATATCTATCAAGGATTAAAGGTGCAGTTCAACAAT--AAAGTACATGCTTAGTTGGACTATAGTTATACAGCTTTAATAGTTTATATTTAAATTGTTTAATCTTCAATTGAATGAATAGATAAATATTCAAGTGTTAAATGACGT-ATAACTCAATTAATAAATAGTGTGTCATATAACATTAAGTTATATGGAAAAGACTTGGGTTAATTATTGTTTTTATATTATTGTTCTTGAATGATAGACACGGGTTCTCCGTACATTTAAGTCCATTATTCATGAAT-TTATTTCCGCCTTCGTGTGTCAATTGAGGAAGTTCATTCATATTATATTGACTATATTATACTTTGAGTCTTAATTTGTA-ATATAAACAGTTACCCATGGGAAAAGATATGCTTGGGGTAATTAGATGAATGCTCGATTATA
>BLBM132
TTCCGTCAGATGCTTCCTGAAGCGGGCTTAAGGCCACTCTTGTGTAAGGTCCA-TGGAAGCCAACCGCT-TTCAAGCTCCTGACTTCTTTTAGGCCGCTTTAAGGGACGATAGAGGATAAACATATGCTTGATGGTAGTTCTTAAGAAAATTGGAAAATCAAATTTATGTTGAATATAATTTTATGTAT-ATTTATTTTTTTATGTTTGATGTAGATTACCATTTATATGGATTATTCAAGTTATTTTATAA-GTATATTATATCTATCAAGGATTAAAGGTGCAGTTCAACAAT--AAAGTACATGCTTAGTTGGACTATAGTTATACAGCTTTAATAGTTTATATTTAAATTGTTTAATCTTCAATTGAATGAATAGATAAATATTCAAGTGTTAAATGACGT-ATAACTCAATTAATAAATAGTGTGTCATATAACATTAAGTTATATGGAAAAGACTTGGGTTAATTATTGTTTTTATATTATTGTTCTTGAATGATAGACACGGGTTCTCCGTACATTTAAGTCCATTATTCATGAAT-TTATTTCCGCCTTCGTGTGTCAATTGAGGAAGTTCATTCATATTATATTGACTATATTATACTTTGAGTCTTAATTTGTA-ATATAAACAGTTACCCATGGGAAAAGATATGCTTGGGGTAATTAGATGAATGCTCGATTATA
>BLNA857
TTCCGTCAGATGCTTCCTGAAGCGGGCTTAAGGCCACTCTTGTGTAAGGTCCA-TGGAAGCCAACTGCG-TTCAAGCTCCTGACTTCTTTTAGGCCGCTTTAAGGGACGATAGAGGATAAACATATGCTTGATGGTAGTTCTTAAGAGAATTGAAAAATCAAATTCATATTGAATATAATTTTATGTAC-ATTTATTTGTT-ATGTTTAATGTAAATTACCATTTATGTGAATTATTCAAGTTATTTTATAA-GTATATTATATCTATCAAGGATTAAAGGCGCAATTCAACAAT--AAAGTACATGCTTAGTTGGACTATAGGTATACAGCTTAAATAGTTTATATTTAAATTGCTTAATCTTCAATTAAATGAATAGATAAATATTCAAGTGTTAAATGACGT-ATAACTCAGTTAATAAATAGTGTATCTTATAACATTAAGTTATATGGAAAAGACTTGGGTTAATTATTGTTTTTATATTATTGTTCTTGAATGATAGATACGGGTTCTCCGTACATTTAAGTCTATTATTCATGAAT-TTATTTCCGCCTTCGTGTGTCAATTGAGGAAGTTCATTCATATTATATTGATTATATTTTACTTTGAGTCTTAATTTGTA-ATATAAATAG----------------------------------------------------
>BLNA962
TTCCGTCAGATGCTTCCTGAAGCGGGCTTAAGGCCACTCTTGTGTAAGGTCCA-TGGAAGCCAACTGCG-TTCAAGCTCCTGACTTCTTTTAGGCCGCTTTAAGGGACGATAGAGGATAAACATATGCTTGATGGTAGTTCTTAAGAGAATTGAAAAATCAAATTCATATTGAATATAATTTTATGTAC-ATTTATTTGTT-ATGTTTAATGTAAATTACCATTTATGTGAATTATTCAAGTTATTTTATAA-GTATATTATATCTATCAAGGATTAAAGGCGCAATTCAACAAT--AAAGTACATGCTTAGTTGGACTATAGGTATACAGCTTAAATAGTTTATATTTAAATTGCTTAATCTTCAATTAAATGAATAGATAAATATTCAAGTGTTAAATGACGT-ATAACTCAGTTAATAAATAGTGTATCTTATAACATTAAGTTATATGGAAAAGACTTGGGTTAATTATTGTTTTTATATTATTGTTCTTGAATGATAGATACGGGTTCTCCGTACATTTAAGTCTATTATTCATGAAT-TTATTTCCGCCTTCGTGTGTCAATTGAGGAAGTTCATTCATATTATATTGATTATATTTTACTTTGAGTCTTAATTTGTA-ATATAAATAG----------------------------------------------------
>BLNA958
TTCCGTCAGATGCTTCCTGAAGCGGGCTTAAGGCCACTCTTGTGTAAGGTCCA-TGGAAGCCAACTGCG-TTCAAGCTCCTGACTTCTTTTAGGCCGCTTTAAGGGACGATAGAGGATAAACATATGCTTGATGGTAGTTCTTAGGAGAATTGAAAAATCAAATTCATATTGAATATAATTTTATGTAC-ATTTATTTGTT-ATGTTTAATGTAAATTACCATTTATGTGAATTATTCAAGTTATTTTATAA-GTATATTATATCTATCAAGGATTAAAGGCGCAATTCAACAAT--AAAGTACATGCTTAGTTGGACTATAGGTATACAGCTTAAATAGTTTATATTTAAATTGCTTAATCTTCAATTAAATGAATAGATAAATATTCAAGTGTTAAATGACGT-ATAACTCAGTTAATAAATAGTGTATCTTATAACATTAAGTTATATGGAAAAGACTTGGGTTAATTATTGTTTTTATATTATTGTTCTTGAATGATAGATACGGGTTCTCCGTACATTTAAGTCTATTATTCATGAAT-TTATTTCCGCCTTCGTGTGTCAATTGAGGAAGTTCATTCATATTATATTGATTATATTTTACTTTGAGTCTTAATTTGTA-ATATAAATAG----------------------------------------------------
>BLNA959
TTCCGTCAGATGCTTCCTGAAGCGGGCTTAAGGCCACTCTTGTGTAAGGTCCA-TGGAAGCCAACTGCG-TTCAAGCTCCTGACTTCTTTTAGGCCGCTTTAAGGGACGATAGAGGATAAACATATGCTTGATGGTAGTTCTTAGGAGAATTGAAAAATCAAATTCATATTGAATATAATTTTATGTAC-ATTTATTTGTT-ATGTTTAATGTAAATTACCATTTATGTGAATTATTCAAGTTATTTTATAA-GTATATTATATCTATCAAGGATTAAAGGCGCAATTCAACAAT--AAAGTACATGCTTAGTTGGACTATAGGTATACAGCTTAAATAGTTTATATTTAAATTGCTTAATCTTCAATTAAATGAATAGATAAATATTCAAGTGTTAAATGACGT-ATAACTCAGTTAATAAATAGTGTATCTTATAACATTAAGTTATATGGAAAAGACTTGGGTTAATTATTGTTTTTATATTATTGTTCTTGAATGATAGATACGGGTTCTCCGTACATTTAAGTCTATTATTCATGAAT-TTATTTCCGCCTTCGTGTGTCAATTGAGGAAGTTCATTCATATTATATTGATTATATTTTACTTTGAGTCTTAATTTGTA-ATATAAATAG----------------------------------------------------
>BLNA960
TTCCGTCAGATGCTTCCTGAAGCGGGCTTAAGGCCACTCTTGTGTAAGGTCCA-TGGAAGCCAACTGCG-TTCAAGCTCCTGACTTCTTTTAGGCCGCTTTAAGGGACGATAGAGGATAAACATATGCTTGATGGTAGTTCTTAGGAGAATTGAAAAATCAAATTCATATTGAATATAATTTTATGTAC-ATTTATTTGTT-ATGTTTAATGTAAATTACCATTTATGTGAATTATTCAAGTTATTTTATAA-GTATATTATATCTATCAAGGATTAAAGGCGCAATTCAACAAT--AAAGTACATGCTTAGTTGGACTATAGGTATACAGCTTAAATAGTTTATATTTAAATTGCTTAATCTTCAATTAAATGAATAGATAAATATTCAAGTGTTAAATGACGT-ATAACTCAGTTAATAAATAGTGTATCTTATAACATTAAGTTATATGGAAAAGACTTGGGTTAATTATTGTTTTTATATTATTGTTCTTGAATGATAGATACGGGTTCTCCGTACATTTAAGTCTATTATTCATGAAT-TTATTTCCGCCTTCGTGTGTCAATTGAGGAAGTTCATTCATATTATATTGATTATATTTTACTTTGAGTCTTAATTTGTA-ATATAAATAG----------------------------------------------------
>BLNA961
TTCCGTCAGATGCTTCCTGAAGCGGGCTTAAGGCCACTCTTGTGTAAGGTCCA-TGGAAGCCAACTGCG-TTCAAGCTCCTGACTTCTTTTAGGCCGCTTTAAGGGACGATAGAGGATAAACATATGCTTGATGGTAGTTCTTAGGAGAATTGAAAAATCAAATTCATATTGAATATAATTTTATGTAC-ATTTATTTGTT-ATGTTTAATGTAAATTACCATTTATGTGAATTATTCAAGTTATTTTATAA-GTATATTATATCTATCAAGGATTAAAGGCGCAATTCAACAAT--AAAGTACATGCTTAGTTGGACTATAGGTATACAGCTTAAATAGTTTATATTTAAATTGCTTAATCTTCAATTAAATGAATAGATAAATATTCAAGTGTTAAATGACGT-ATAACTCAGTTAATAAATAGTGTATCTTATAACATTAAGTTATATGGAAAAGACTTGGGTTAATTATTGTTTTTATATTATTGTTCTTGAATGATAGATACGGGTTCTCCGTACATTTAAGTCTATTATTCATGAAT-TTATTTCCGCCTTCGTGTGTCAATTGAGGAAGTTCATTCATATTATATTGATTATATTTTACTTTGAGTCTTAATTTGTA-ATATAAATAG----------------------------------------------------
>BLNA963
TTCCGTCAGATGCTTCCTGAAGCGGGCTTAAGGCCACTCTTGTGTAAGGTCCA-TGGAAGCCAACTGCG-TTCAAGCTCCTGACTTCTTTTAGGCCGCTTTAAGGGACGATAGAGGATAAACATATGCTTGATGGTAGTTCTTAGGAGAATTGAAAAATCAAATTCATATTGAATATAATTTTATGTAC-ATTTATTTGTT-ATGTTTAATGTAAATTACCATTTATGTGAATTATTCAAGTTATTTTATAA-GTATATTATATCTATCAAGGATTAAAGGCGCAATTCAACAAT--AAAGTACATGCTTAGTTGGACTATAGGTATACAGCTTAAATAGTTTATATTTAAATTGCTTAATCTTCAATTAAATGAATAGATAAATATTCAAGTGTTAAATGACGT-ATAACTCAGTTAATAAATAGTGTATCTTATAACATTAAGTTATATGGAAAAGACTTGGGTTAATTATTGTTTTTATATTATTGTTCTTGAATGATAGATACGGGTTCTCCGTACATTTAAGTCTATTATTCATGAAT-TTATTTCCGCCTTCGTGTGTCAATTGAGGAAGTTCATTCATATTATATTGATTATATTTTACTTTGAGTCTTAATTTGTA-ATATAAATAG----------------------------------------------------
>BLLQ486
TTCCGTCAGATGCTTCCTGAAGCGGGCTTAGCGCCACTCTTGTGTAAGGTCCA-TGGAAGCCAACCGCT-TTCAAGCTCCTGACTTCTTTTAGGCCGCTTTAAGGGACGATAGAGGATAAACATATGCTTGATGGTAGTTCTTAAGAGAATTGAAAAATCAAATTCATGTTGAATATAATTTTATGTGC-ATTTATTTTTT-ATGTTTGATGTAAATTACCATTTATATGGATTATTCAAGTTATTTTATAA-GTATATTATATCTATCAAGGATTAAAGGCGCAATTCAACAAT--AAAGTACATGCTTAGTTGGACTATAGGTATACAGCTTTAACAGTTTATATTTAAATTGCTTAATCTTCAATTAAATGAATAGATAGATATTCAAGTGTTAAATGACGT-ATAACTCAGTTAATAAATAGTGTGTCTTATAACATTAAGTTATATGGAAAAGACTTGGGTTAATTATTGTTTTTATATTATTGTTCTTGAATGATAGATACGGGCTCTCCGTACATTTAAGTCTATTATTCATGAAT-TTATTTCCGCCTTCGTGTGTCAATTGAGGAAGTTCATTCATATTATATTGATTATATTTTACTTTGAGTCTTAATTTGTA-ATATAAACAGTTA-TCATGGGAAAAGATATGCTTGGGGTAATTAGATGAATGCTCGATTATA
>BLLQ495
TTCCGTCAGATGCTTCCTGAAGCGGGCTTAGCGCCACTCTTGTGTAAGGTCCA-TGGAAGCCAACCGCT-TTCAAGCTCCTGACTTCTTTTAGGCCGCTTTAAGGGACGATAGAGGATAAACATATGCTTGATGGTAGTTCTTAAGAGAATTGAAAAATCAAATTCATGTTGAATATAATTTTATGTGC-ATTTATTTTTT-ATGTTTGATGTAAATTACCATTTATATGGATTATTCAAGTTATTTTATAA-GTATATTATATCTATCAAGGATTAAAGGCGCAATTCAACAAT--AAAGTACATGCTTAGTTGGACTATAGGTATACAGCTTTAACAGTTTATATTTAAATTGCTTAATCTTCAATTAAATGAATAGATAGATATTCAAGTGTTAAATGACGT-ATAACTCAGTTAATAAATAGTGTGTCTTATAACATTAAGTTATATGGAAAAGACTTGGGTTAATTATTGTTTTTATATTATTGTTCTTGAATGATAGATACGGGCTCTCCGTACATTTAAGTCTATTATTCATGAAT-TTATTTCCGCCTTCGTGTGTCAATTGAGGAAGTTCATTCATATTATATTGATTATATTTTACTTTGAGTCTTAATTTGTA-ATATAAACAGTTA-TCATGGGAAAAGATATGCTTGGGGTAATTAGATGAATGCTCGATTATA
>BLLQ481
TTCCGTCAGATGCTTCCTGAAGCGGGGCTACCGCCACTCTTGTGTAAGGTCCA-TGGAAGCCAACCGCT-TTCAAGCTCCTGACTTCTTTTAGGCCGCTTTAAGGGACGATAGAGGATAAACATATGCTTGATGGTAGTTCTTAAGAGAATTGAAAAATCAAATTCATGTTGAATATAATTTTATGTGC-ATTTATTTTTT-ATGTTTGATGTAAATTACCATTTATATGGATTATTCAAGTTATTTTATAA-GTATATTATATCTATCAAGGATTAAAGGCGCAATTCAACAAT--AAAGTACATGCTTAGTTGGACTATAGGTATACAGCTTTAACAGTTTATATTTAAATTGCTTAATCTTCAATTAAATGAATAGATAGATATTCAAGTGTTAAATGACGT-ATAACTCAGTTAATAAATAGTGTGTCTTATAACATTAAGTTATATGGAAAAGACTTGGGTTAATTATTGTTTTTATATTATTGTTCTTGAATGATAGATACGGGCTCTCCGTACATTTAAGTCTATTATTCATGAAT-TTATTTCCGCCTTCGTGTGTCAATTGAGGAAGTTCATTCATATTATATTGATTATATTTTACTTTGAGTCTTAATTTGTA-ATATAAACAGTTA-TCATGGGAAAAGATATGCTTGGGGTAATTAGATGAATGCTCGATTATA
>BLLQ482
TTCCGTCAGATGCTTCCTGAAGCGGGGCTACCGCCACTCTTGTGTAAGGTCCA-TGGAAGCCAACCGCT-TTCAAGCTCCTGACTTCTTTTAGGCCGCTTTAAGGGACGATAGAGGATAAACATATGCTTGATGGTAGTTCTTAAGAGAATTGAAAAATCAAATTCATGTTGAATATAATTTTATGTGC-ATTTATTTTTT-ATGTTTGATGTAAATTACCATTTATATGGATTATTCAAGTTATTTTATAA-GTATATTATATCTATCAAGGATTAAAGGCGCAATTCAACAAT--AAAGTACATGCTTAGTTGGACTATAGGTATACAGCTTTAACAGTTTATATTTAAATTGCTTAATCTTCAATTAAATGAATAGATAGATATTCAAGTGTTAAATGACGT-ATAACTCAGTTAATAAATAGTGTGTCTTATAACATTAAGTTATATGGAAAAGACTTGGGTTAATTATTGTTTTTATATTATTGTTCTTGAATGATAGATACGGGCTCTCCGTACATTTAAGTCTATTATTCATGAAT-TTATTTCCGCCTTCGTGTGTCAATTGAGGAAGTTCATTCATATTATATTGATTATATTTTACTTTGAGTCTTAATTTGTA-ATATAAACAGTTA-TCATGGGAAAAGATATGCTTGGGGTAATTAGATGAATGCTCGATTATA
>BLLQ485
TTCCGTCAGATGCTTCCTGAAGCGGGGCTACCGCCACTCTTGTGTAAGGTCCA-TGGAAGCCAACCGCT-TTCAAGCTCCTGACTTCTTTTAGGCCGCTTTAAGGGACGATAGAGGATAAACATATGCTTGATGGTAGTTCTTAAGAGAATTGAAAAATCAAATTCATGTTGAATATAATTTTATGTGC-ATTTATTTTTT-ATGTTTGATGTAAATTACCATTTATATGGATTATTCAAGTTATTTTATAA-GTATATTATATCTATCAAGGATTAAAGGCGCAATTCAACAAT--AAAGTACATGCTTAGTTGGACTATAGGTATACAGCTTTAACAGTTTATATTTAAATTGCTTAATCTTCAATTAAATGAATAGATAGATATTCAAGTGTTAAATGACGT-ATAACTCAGTTAATAAATAGTGTGTCTTATAACATTAAGTTATATGGAAAAGACTTGGGTTAATTATTGTTTTTATATTATTGTTCTTGAATGATAGATACGGGCTCTCCGTACATTTAAGTCTATTATTCATGAAT-TTATTTCCGCCTTCGTGTGTCAATTGAGGAAGTTCATTCATATTATATTGATTATATTTTACTTTGAGTCTTAATTTGTA-ATATAAACAGTTA-TCATGGGAAAAGATATGCTTGGGGTAATTAGATGAATGCTCGATTATA
>BLLQ487
TTCCGTCAGATGCTTCCTGAAGCGGGGCTACCGCCACTCTTGTGTAAGGTCCA-TGGAAGCCAACCGCT-TTCAAGCTCCTGACTTCTTTTAGGCCGCTTTAAGGGACGATAGAGGATAAACATATGCTTGATGGTAGTTCTTAAGAGAATTGAAAAATCAAATTCATGTTGAATATAATTTTATGTGC-ATTTATTTTTT-ATGTTTGATGTAAATTACCATTTATATGGATTATTCAAGTTATTTTATAA-GTATATTATATCTATCAAGGATTAAAGGCGCAATTCAACAAT--AAAGTACATGCTTAGTTGGACTATAGGTATACAGCTTTAACAGTTTATATTTAAATTGCTTAATCTTCAATTAAATGAATAGATAGATATTCAAGTGTTAAATGACGT-ATAACTCAGTTAATAAATAGTGTGTCTTATAACATTAAGTTATATGGAAAAGACTTGGGTTAATTATTGTTTTTATATTATTGTTCTTGAATGATAGATACGGGCTCTCCGTACATTTAAGTCTATTATTCATGAAT-TTATTTCCGCCTTCGTGTGTCAATTGAGGAAGTTCATTCATATTATATTGATTATATTTTACTTTGAGTCTTAATTTGTA-ATATAAACAGTTA-TCATGGGAAAAGATATGCTTGGGGTAATTAGATGAATGCTCGATTATA
>BLLQ492
TTCCGTCAGATGCTTCCTGAAGCGGGGCTACCGCCACTCTTGTGTAAGGTCCA-TGGAAGCCAACCGCT-TTCAAGCTCCTGACTTCTTTTAGGCCGCTTTAAGGGACGATAGAGGATAAACATATGCTTGATGGTAGTTCTTAAGAGAATTGAAAAATCAAATTCATGTTGAATATAATTTTATGTGC-ATTTATTTTTT-ATGTTTGATGTAAATTACCATTTATATGGATTATTCAAGTTATTTTATAA-GTATATTATATCTATCAAGGATTAAAGGCGCAATTCAACAAT--AAAGTACATGCTTAGTTGGACTATAGGTATACAGCTTTAACAGTTTATATTTAAATTGCTTAATCTTCAATTAAATGAATAGATAGATATTCAAGTGTTAAATGACGT-ATAACTCAGTTAATAAATAGTGTGTCTTATAACATTAAGTTATATGGAAAAGACTTGGGTTAATTATTGTTTTTATATTATTGTTCTTGAATGATAGATACGGGCTCTCCGTACATTTAAGTCTATTATTCATGAAT-TTATTTCCGCCTTCGTGTGTCAATTGAGGAAGTTCATTCATATTATATTGATTATATTTTACTTTGAGTCTTAATTTGTA-ATATAAACAGTTA-TCATGGGAAAAGATATGCTTGGGGTAATTAGATGAATGCTCGATTATA
>BLLQ497
TTCCGTCAGATGCTTCCTGAAGCGGGGCTACCGCCACTCTTGTGTAAGGTCCA-TGGAAGCCAACCGCT-TTCAAGCTCCTGACTTCTTTTAGGCCGCTTTAAGGGACGATAGAGGATAAACATATGCTTGATGGTAGTTCTTAAGAGAATTGAAAAATCAAATTCATGTTGAATATAATTTTATGTGC-ATTTATTTTTT-ATGTTTGATGTAAATTACCATTTATATGGATTATTCAAGTTATTTTATAA-GTATATTATATCTATCAAGGATTAAAGGCGCAATTCAACAAT--AAAGTACATGCTTAGTTGGACTATAGGTATACAGCTTTAACAGTTTATATTTAAATTGCTTAATCTTCAATTAAATGAATAGATAGATATTCAAGTGTTAAATGACGT-ATAACTCAGTTAATAAATAGTGTGTCTTATAACATTAAGTTATATGGAAAAGACTTGGGTTAATTATTGTTTTTATATTATTGTTCTTGAATGATAGATACGGGCTCTCCGTACATTTAAGTCTATTATTCATGAAT-TTATTTCCGCCTTCGTGTGTCAATTGAGGAAGTTCATTCATATTATATTGATTATATTTTACTTTGAGTCTTAATTTGTA-ATATAAACAGTTA-TCATGGGAAAAGATATGCTTGGGGTAATTAGATGAATGCTCGATTATA
>BLLQ480
TTCCGTCAGATGCTTCCTGAAGCGCGGCTATCGCCACTCTTGTGTAAGGTCCA-TGGAAGCCAACCGCT-TTCAAGCTCCTGACTTCTTTTAGGCCGCTTTAAGGGACGATAGAGGATAAACATATGCTTGATGGTAGTTCTTAAGAGAATTGAAAAATCAAATTCATGTTGAATATAATTTTATGTGC-ATTTATTTTTT-ATGTTTGATGTAAATTACCATTTATATGGATTATTCAAGTTATTTTATAA-GTATATTATATCTATCAAGGATTAAAGGCGCAATTCAACAAT--AAAGTACATGCTTAGTTGGACTATAGGTATACAGCTTTAACAGTTTATATTTAAATTGCTTAATCTTCAATTAAATGAATAGATAGATATTCAAGTGTTAAATGACGT-ATAACTCAGTTAATAAATAGTGTGTCTTATAACATTAAGTTATATGGAAAAGACTTGGGTTAATTATTGTTTTTATATTATTGTTCTTGAATGATAGATACGGGCTCTCCGTACATTTAAGTCTATTATTCATGAAT-TTATTTCCGCCTTCGTGTGTCAATTGAGGAAGTTCATTCATATTATATTGATTATATTTTACTTTGAGTCTTAATTTGTA-ATATAAACAGTTA-TCATGGGAAAAGATATGCTTGGGGTAATTAGATGAATGCTCGATTATA
>BLLQ484
TTCCGTCAGATGCTTCCTGAAGCGCGGCTATCGCCACTCTTGTGTAAGGTCCA-TGGAAGCCAACCGCT-TTCAAGCTCCTGACTTCTTTTAGGCCGCTTTAAGGGACGATAGAGGATAAACATATGCTTGATGGTAGTTCTTAAGAGAATTGAAAAATCAAATTCATGTTGAATATAATTTTATGTGC-ATTTATTTTTT-ATGTTTGATGTAAATTACCATTTATATGGATTATTCAAGTTATTTTATAA-GTATATTATATCTATCAAGGATTAAAGGCGCAATTCAACAAT--AAAGTACATGCTTAGTTGGACTATAGGTATACAGCTTTAACAGTTTATATTTAAATTGCTTAATCTTCAATTAAATGAATAGATAGATATTCAAGTGTTAAATGACGT-ATAACTCAGTTAATAAATAGTGTGTCTTATAACATTAAGTTATATGGAAAAGACTTGGGTTAATTATTGTTTTTATATTATTGTTCTTGAATGATAGATACGGGCTCTCCGTACATTTAAGTCTATTATTCATGAAT-TTATTTCCGCCTTCGTGTGTCAATTGAGGAAGTTCATTCATATTATATTGATTATATTTTACTTTGAGTCTTAATTTGTA-ATATAAACAGTTA-TCATGGGAAAAGATATGCTTGGGGTAATTAGATGAATGCTCGATTATA
>BLLQ489
TTCCGTCAGATGCTTCCTGAAGCGCGGCTAGCGCCACTCTTGTGTAAGGTCCA-TGGAAGCCAACCGCT-TTCAAGCTCCTGACTTCTTTTAGGCCGCTTTAAGGGACGATAGAGGATAAACATATGCTTGATGGTAGTTCTTAAGAGAATTGAAAAATCAAATTCATGTTGAATATAATTTTATGTGC-ATTTATTTTTT-ATGTTTGATGTAAATTACCATTTATATGGATTATTCAAGTTATTTTATAA-GTATATTATATCTATCAAGGATTAAAGGCGCAATTCAACAAT--AAAGTACATGCTTAGTTGGACTATAGGTATACAGCTTTAACAGTTTATATTTAAATTGCTTAATCTTCAATTAAATGAATAGATAGATATTCAAGTGTTAAATGACGT-ATAACTCAGTTAATAAATAGTGTGTCTTATAACATTAAGTTATATGGAAAAGACTTGGGTTAATTATTGTTTTTATATTATTGTTCTTGAATGATAGATACGGGCTCTCCGTACATTTAAGTCTATTATTCATGAAT-TTATTTCCGCCTTCGTGTGTCAATTGAGGAAGTTCATTCATATTATATTGATTATATTTTACTTTGAGTCTTAATTTGTA-ATATAAACAGTTA-TCATGGGAAAAGATATGCTTGGGGTAATTAGATGAATGCTCGATTATA
>BLLQ493
TTCCGTCAGATGCTTCCTGAAGCGCGGCTAGCGCCACTCTTGTGTAAGGTCCA-TGGAAGCCAACCGCT-TTCAAGCTCCTGACTTCTTTTAGGCCGCTTTAAGGGACGATAGAGGATAAACATATGCTTGATGGTAGTTCTTAAGAGAATTGAAAAATCAAATTCATGTTGAATATAATTTTATGTGC-ATTTATTTTTT-ATGTTTGATGTAAATTACCATTTATATGGATTATTCAAGTTATTTTATAA-GTATATTATATCTATCAAGGATTAAAGGCGCAATTCAACAAT--AAAGTACATGCTTAGTTGGACTATAGGTATACAGCTTTAACAGTTTATATTTAAATTGCTTAATCTTCAATTAAATGAATAGATAGATATTCAAGTGTTAAATGACGT-ATAACTCAGTTAATAAATAGTGTGTCTTATAACATTAAGTTATATGGAAAAGACTTGGGTTAATTATTGTTTTTATATTATTGTTCTTGAATGATAGATACGGGCTCTCCGTACATTTAAGTCTATTATTCATGAAT-TTATTTCCGCCTTCGTGTGTCAATTGAGGAAGTTCATTCATATTATATTGATTATATTTTACTTTGAGTCTTAATTTGTA-ATATAAACAGTTA-TCATGGGAAAAGATATGCTTGGGGTAATTAGATGAATGCTCGATTATA
