# Supplementary material for: Phylogeographic analysis and species distribution modelling of the wood frog Batrachyla leptopus (Batrachylidae) reveal interglacial diversification in south western Patagonia
Source: PeerJ. 2020 Oct 6;8:e9980. doi: 10.7717/peerj.9980 (PMC7546244; doi:10.7717/peerj.9980)
Supplement: Supplemental Information 4 [file peerj-08-9980-s004.zip › GenBankmk507982mk508662/COI.fasta]

>BTMA846
CCGCCCTAAGTCTTCTGATCCGAGCCGAATTAAGCCAGCCCGGATCTCTCCTAGGTGATGATCAAATTTATAATGTGATCGTGACCGCCCATGCCTTTGTCATAATTTTTTTTATAGTAATGCCAATTATAATTGGAGGATTTGGTAATTGACTAGTTCCTTTAATAATTGGTGCCCCGGATATAGCATTTCCTCGGATAAATAATATAAGCTTTTGACTTCTCCCCCCATCATTCTTACTTCTTCTTGCCTCAGCTGGCGTAGAAGCTGGGGCAGGAACCGGGTGAACAGTATATCCCCCTCTTGCCGGGAATTTAGCTCACGCCGGCCCCTCCGTCGACTTAACTATTTTTTCCTTACACCTGGCAGGTGTTTCTTCTATTCTTGGTGCCATCAACTTTATTACAACGATTCTTAATATGAAACCCCCATCTATGACACAATACCAAACCCCCCTCTTTGTCTGATCTGTTTTAATTACTGCTGTACTTCTGCTTCTTTCCCTCCCTGTATTAGCCGCAGGTATTACGATACTTTTAACAGATCGTAACTTAAACACAACATTTTTTGACCCGGCAGGGGGAGGGGACCCAG
>BTNA964
CCGCCCTAAGTCTTCTGATCCGAGCCGAATTAAGCCAGCCCGGATCTCTCCTAGGTGATGATCAAATTTATAATGTGATCGTGACCGCCCATGCCTTTGTCATAATTTTTTTTATAGTGATGCCAATTATAATTGGGGGATTTGGTAATTGACTAGTTCCTTTAATAATTGGWGCCCCAGATATAGCATTTCCTCGGATAAATAATATAAGCTTTTGACTTCTCCCCCCATCATTTTTACTTCTTCTTGCCTCAGCTGGCGTAGAAGCCGGRGCAGGAACCGGATGAACAGTATATCCCCCTCTTGCCGGRAATTTAGCTCACGCCGGCCCCTCCGTAGATTTAACTATTTTTTCCTTACACCTGGCAGGTGTTTCTTCTATTCTTGGGGCCATCAACTTTATTACAACGATTCTTAATATGAAGCCCCCATCTATAACACAATATCAAACCCCCCTCTTTGTTTGATCTGTTTTAATTACTGCTGTACTTCTGCTTCTTTCCCTCCCTGTATTAGCCGCAGGTATCACAATACTTTTAACAGATCGTAACTTAAACACAACATTTTTTGATCCGGCAGGGGGAGGAGACCCAG
>BTNA858
CCGCCCTAAGTCTTCTGATCCGAGCCGAATTAAGCCAGCCCGGATCTCTCCTAGGTGATGATCAAATTTATAATGTGATCGTGACCGCCCATGCCTTTGTCATAATTTTTTTTATAGTAATACCAATTATAATCGGAGGATTTGGTAATTGACTAGTCCCTTTAATAATTGGTGCCCCAGATATGGCATTTCCTCGGATAAATAACATAAGCTTTTGACTTCTCCCCCCATCATTCTTACTTCTTCTTGCCTCAGCTGGCGTAGAAGCTGGAGCAGGAACCGGATGAACAGTATATCCCCCTCTTGCCGGGAATTTAGCTCACGCCGGCCCCTCCGTCGACTTAACTATTTTTTCCTTACACCTGGCAGGTGTTTCTTCTATTCTTGGTGCCATCAACTTTATTACAACGATTCTTAATATGAAACCCCCATCTATAACACAATACCAAACCCCCCTCTTTGTCTGATCTGTTTTAATCACTGCTGTACTTCTGCTTCTTTCCCTCCCTGTATTAGCCGCAGGTATTACGATACTTTTAACAGATCGTAACTTAAACACAACATTTTTTGACCCGGCAGGGGGAGGGGACCCAG
>BTSA1015
CCGCCCTAAGTCTTCTAATCCGAGCCGAATTAAGCCAGCCCGGATCTCTCCTGGGTGATGATCAAATTTATAATGTGATCGTGACCGCCCATGCCTTTGTCATAATTTTTTTTATAGTAATGCCAATTATAATTGGAGGATTTGGTAATTGACTAGTTCCTTTAATAATTGGTGCCCCAGATATAGCATTTCCTCGGATAAATAATATAAGCTTTTGACTTCTCCCCCCATCATTTTTACTTCTTCTTGCCTCAGCTGGCGTAGAAGCGGGGGCAGGAACCGGGTGAACAGTATATCCTCCTCTTGCCGGGAATTTAGCTCACGCCGGCCCCTCCGTCGACTTAACTATTTTTTCCTTACATCTGGCAGGTGTTTCTTCTATTCTTGGTGCCATCAACTTTATTACAACGATTCTTAATATGAAGCCCCCATCTATAACACAATATCAAACCCCCCTCTTTGTCTGATCTGTTTTAATTACTGCTGTACTTCTGCTTCTTTCCCTCCCTGTGTTAGCCGCAGGTATTACGATACTTTTAACAGATCGTAACTTAAACACAACATTTTTTGACCCGGCAGGGGGAGGAGACCCAG
>BTSA1018
CCGCCCTAAGTCTTCTAATCCGAGCCGAATTAAGCCAGCCCGGATCTCTCCTGGGTGATGATCAAATTTATAATGTGATCGTGACCGCCCATGCCTTTGTCATAATTTTTTTTATAGTAATGCCAATTATAATTGGAGGATTTGGTAATTGACTAGTTCCTTTAATAATTGGTGCCCCAGATATAGCATTTCCTCGGATAAATAATATAAGCTTTTGACTTCTCCCCCCATCATTTTTACTTCTTCTTGCCTCAGCTGGCGTAGAAGCGGGGGCAGGAACCGGGTGAACAGTATATCCCCCTCTTGCCGGGAATTTAGCTCACGCCGGCCCCTCCGTCGACTTAACTATTTTTTCCTTACACCTGGCAGGTGTTTCTTCTATTCTTGGTGCCATCAACTTTATTACAACGATTCTTAATATGAAGCCCCCCTCTATAACACAATATCAAACCCCCCTCTTTGTCTGATCTGTTTTAATTACTGCTGTACTTCTGCTTCTTTCCCTCCCTGTATTAGCCGCAGGTATTACGATACTTTTAACAGATCGTAACTTAAACACAACATTTTTTGACCCGGCAGGGGGAGGAGACCCAG
>BTSA1016
CCGCCCTAAGTCTTCTAATCCGAGCCGAATTAAGCCAGCCCGGATCTCTCCTGGGTGATGATCAAATTTATAATGTGATCGTGACCGCCCATGCCTTTGTCATAATTTTTTTTATAGTAATGCCAATTATAATTGGAGGATTTGGTAATTGACTAGTTCCTTTAATAATTGGTGCCCCAGATATAGCATTTCCTCGGATAAATAATATAAGCTTTTGACTTCTCCCCCCATCATTTTTACTTCTTCTTGCCTCAGCTGGCGTAGAAGCGGGGGCAGGAACCGGGTGAACAGTATATCCCCCTCTTGCCGGAAATTTAGCTCACGCCGGCCCCTCCGTCGACTTAACTATTTTTTCCTTACACCTGGCAGGTGTTTCTTCTATTCTTGGTGCCATCAACTTTATTACAACGATTCTTAATATGAAGCCCCCCTCTATAACACAATATCAAACCCCCCTCTTTGTCTGATCTGTTTTAATTACTGCTGTACTTCTGCTTCTTTCCCTCCCTGTATTAGCCGCAGGTATTACGATACTTTTAACAGATCGTAACTTAAACACAACATTTTTTGACCCGGCAGGGGGAGGAGACCCAG
>BTSA1017
CCGCCCTAAGTCTTCTAATCCGAGCCGAATTAAGCCAGCCCGGATCTCTCCTGGGTGATGATCAAATTTATAATGTGATCGTGACCGCCCATGCCTTTGTCATAATTTTTTTTATAGTAATGCCAATTATAATTGGAGGATTTGGTAATTGACTAGTTCCTTTAATAATTGGTGCCCCAGATATAGCATTTCCTCGGATAAATAATATAAGCTTTTGACTTCTCCCCCCATCATTTTTACTTCTTCTTGCCTCAGCTGGCGTAGAAGCGGGGGCAGGAACCGGGTGAACAGTATATCCCCCTCTTGCCGGAAATTTAGCTCACGCCGGCCCCTCCGTCGACTTAACTATTTTTTCCTTACACCTGGCAGGTGTTTCTTCTATTCTTGGTGCCATCAACTTTATTACAACGATTCTTAATATGAAGCCCCCCTCTATAACACAATATCAAACCCCCCTCTTTGTCTGATCTGTTTTAATTACTGCTGTACTTCTGCTTCTTTCCCTCCCTGTATTAGCCGCAGGTATTACGATACTTTTAACAGATCGTAACTTAAACACAACATTTTTTGACCCGGCAGGGGGAGGAGACCCAG
>BTSA1019
CCGCCCTAAGTCTTCTAATCCGAGCCGAATTAAGCCAGCCCGGATCTCTCCTGGGTGATGATCAAATTTATAATGTGATCGTGACCGCCCATGCCTTTGTCATAATTTTTTTTATAGTAATGCCAATTATAATTGGAGGATTTGGTAATTGACTAATTCCTTTAATAATTGGTGCCCCAGATATAGCATTTCCTCGGATAAATAATATAAGCTTTTGACTTCTCCCCCCATCATTTTTACTTCTTCTTGCCTCAGCTGGCGTAGAAGCGGGGGCAGGAACCGGGTGAACAGTATATCCCCCTCTTGCCGGAAATTTAGCTCACGCCGGCCCCTCCGTCGACTTAACTATTTTTTCCTTACACCTGGCAGGTGTTTCTTCTATTCTTGGTGCCATCAACTTTATTACAACGATTCTTAATATGAAGCCCCCCTCTATAACACAATATCAAACCCCCCTCTTTGTCTGATCTGTTTTAATTACTGCTGTACTTCTGCTTCTTTCCCTCCCTGTATTAGCCGCAGGTATTACGATACTTTTAACAGATCGTAACTTAAACACAACATTTTTTGACCCGGCAGGGGGAGGAGACCCAG
>BLTP215
CCGCCCTCAGCCTCTTAATCCGAGCCGAACTAAGCCAGCCCGGCTCTCTCCTAGGCGACGATCAGATTTACAACGTCATTGTCACCGCCCACGCCTTTGTAATAATTTTTTTTATAGTAATGCCAATTATGATCGGCGGCTTCGGTAACTGATTAGTCCCCTTAATAATTGGAGCCCCTGACATAGCATTTCCTCGAATAAATAATATAAGTTTTTGACTTCTTCCCCCATCATTTCTACTTCTTCTTGCCTCGGCTGGCGTGGAGGCCGGAGCAGGCACCGGATGAACAGTTTACCCCCCTCTTGCCGGAAACTTGGCCCATGCGGGCCCCTCTGTGGATTTAACTATCTTTTCTTTACACTTGGCAGGTGTATCTTCTATCCTTGGTGCCATTAACTTTATTACAACTATTCTTAACATGAAACCACCATCCATAACACAATATCAAACACCACTTTTTGTCTGATCTGTACTTATTACTGCCGTTCTTCTTCTACTATCCCTTCCTGTCCTAGCCGCAGGCATTACTATGCTACTCACCGACCGTAACTTAAATACAACCTTTTTTGACCCGGCAGGAGGAGGAGACCCGG
>BLTP226
CCGCCCTCAGCCTCTTAATCCGAGCCGAACTAAGCCAGCCCGGCTCTCTCCTAGGCGACGATCAGATTTACAACGTCATTGTCACCGCCCACGCCTTCGTAATAATTTTTTTTATAGTAATGCCAATTATGATCGGCGGCTTCGGTAACTGATTAGTCCCCTTAATAATTGGAGCCCCTGACATAGCATTTCCTCGAATAAATAATATAAGTTTTTGACTTCTTCCCCCATCATTTCTACTTCTTCTTGCCTCGGCTGGCGTGGAGGCCGGAGCAGGCACCGGATGAACAGTTTACCCCCCTCTTGCCGGAAACTTGGCCCATGCGGGCCCCTCTGTGGATTTAACTATCTTTTCTTTACACTTGGCAGGTGTATCTTCTATCCTTGGTGCCATTAACTTTATTACAACTATTCTTAACATGAAACCACCATCCATAACACAATATCAAACACCACTTTTTGTCTGATCTGTACTTATTACTGCCGTTCTTCTTCTACTATCCCTTCCTGTCCTAGCCGCAGGCATTACTATGCTACTCACCGACCGTAACTTAAATACAACCTTTTTTGACCCGGCAGGAGGAGGAGACCCGG
>BLTP214
CCGCCCTCAGCCTCTTAATCCGAGCCGAACTAAGCCAGCCCGGCTCTCTCCTAGGCGACGATCAGATTTACAACGTCATTGTCACCGCCCACGCCTTTGTAATAATTTTTTTTATAGTAATGCCAACTATGATCGGCGGCTTCGGTAACTGATTAGTCCCCTTAATAATTGGAGCCCCTGACATAGCATTTCCTCGAATAAATAATATAAGTTTTTGACTTCTTCCCCCATCATTTCTACTTCTTCTTGCCTCGGCTGGCGTGGAGGCCGGAGCAGGCACCGGATGAACAGTTTACCCCCCTCTTGCCGGAAACTTGGCCCATGCGGGCCCCTCTGTGGATTTAACTATCTTTTCTTTACACTTGGCAGGTGTATCTTCTATCCTTGGTGCCATTAACTTTATTACAACTATTCTTAACATGAAACCACCATCCATAACACAATATCAAACACCACTTTTTGTCTGATCTGTACTTATTACTGCCGTTCTTCTTCTACTATCCCTTCCTGTCCTAGCCGCAGGCATTACTATGCTACTCACCGACCGTAACTTAAATACAACCTTTTTTGACCCGGCAGGAGGAGGAGACCCGG
>BLTP223
CCGCCCTCAGCCTCTTAATCCGAGCCGAACTAAGCCAGCCCGGCTCTCTCCTAGGCGACGATCAGATTTACAACGTCATTGTCACCGCCCACGCCTTCGTAATAATTTTTTTTATAGTAATGCCAATTATGATCGGCGGCTTCGGTAACTGATTAGTCCCCTTAATAATTGGAGCCCCTGACATAGCATTTCCTCGAATAAATAATATAAGTTTTTGACTTCTTCCCCCATCATTTCTACTTCTTCTTGCCTCGGCTGGCGTGGAGGCCGGAGCAGGCACCGGATGAACAGTTTACCCCCCTCTTGCCGGAAACTTGGCCCATGCGGGCCCCTCTGTGGATTTAACTATCTTTTCTTTACACTTGGCAGGTGTATCTTCTATCCTTGGTGCCATTAACTTTATTACAACTATTCTTAACATGAAACCACCATCCATAACACAATATCAAACACCACTTTTTGTCTGATCTGTACTTATTACTGCCGTTCTTCTTCTACTATCCCTTCCTGTCCTAGCCGCAGGCATTACTATGCTACTCACCGACCGTAACTTAAATACAACCTTTTTTGACCCGGCAGGAGGAGGAGACCCGG
>BLLJ327
CCGCACTCAGCCTCTTAATCCGAGCCGAACTAAGCCAGCCCGGCTCTCTCCTAGGCGACGATCAGATTTATAACGTCATTGTCACCGCCCACGCCTTTGTTATAATTTTTTTTATAGTAATGCCAATTATGATCGGCGGCTTCGGTAACTGATTAGTCCCCTTAATAATTGGAGCCCCTGACATAGCATTTCCTCGAATAAATAATATAAGTTTTTGACTTCTTCCCCCATCATTTCTACTTCTTCTTGCCTCGGCTGGCGTGGAGGCCGGAGCAGGCACCGGATGAACAGTTTACCCCCCTCTTGCCGGAAACTTGGCCCATGCGGGCCCCTCTGTGGATTTAACTATCTTTTCATTACACTTGGCAGGTGTATCTTCTATCCTTGGTGCCATTAACTTTATTACAACTATTCTTAACATGAAACCACCATCCATAACACAATATCAAACACCACTTTTTGTCTGATCTGTACTTATTACTGCCGTTCTTCTTCTACTATCCCTTCCTGTTTTAGCCGCAGGCATTACTATACTACTCACCGACCGTAACTTAAATACAACCTTTTTTGACCCCGCCGGAGGAGGAGACCCGG
>BLPT025
CCGCCCTCAGCCTCTTAATCCGAGCCGAACTAAGCCAGCCCGGCTCTCTCCTAGGCGACGATCAGATTTACAACGTCATTGTCACCGCCCACGCCTTTGTAATAATTTTTTTTATAGTAATGCCAATTATGATCGGCGGCTTCGGTAACTGATTAGTCCCCTTAATAATTGGAGCCCCTGACATAGCATTTCCTCGAATAAATAATATAAGTTTTTGACTTCTTCCCCCATCATTTCTACTTCTTCTTGCCTCGGCTGGCGTGGAGGCCGGAGCAGGCACCGGATGAACAGTTTACCCCCCTCTTGCCGGAAACTTGGCCCATGCGGGCCCCTCTGTGGATTTAACTATCTTTTCATTACACTTGGCAGGTGTATCTTCTATCCTTGGTGCCATTAACTTTATTACAACTATTCTTAACATGAAACCACCATCCATAACACAATATCAAACACCACTTTTTGTCTGATCTGTACTTATTACTGCCGTTCTTCTTCTACTATCCCTTCCTGTCCTAGCCGCAGGCATTACTATGCTACTCACCGACCGTAACTTAAATACAACCTTTTTTGACCCGGCAGGAGGAGGAGACCCGG
>BLLY426
CCGCCCTCAGCCTCTTAATCCGAGCCGAACTAAGCCAGCCCGGCTCTCTCCTAGGCGACGATCAGATTTACAACGTCATTGTCACCGCCCACGCCTTTGTAATAATTTTTTTTATAGTAATGCCAATTATGATCGGCGGCTTCGGTAACTGATTAGTCCCCTTAATAATTGGAGCCCCTGACATAGCATTTCCTCGAATAAATAATATAAGTTTTTGACTTCTTCCCCCATCATTTCTACTTCTTCTTGCCTCGGCTGGCGTGGAGGCCGGAGCAGGCACCGGATGAACAGTTTACCCCCCTCTTGCCGGAAACTTGGCCCATGCGGGCCCCTCTGTGGATTTAACTATCTTTTCATTACACTTGGCAGGTGTATCTTCTATCCTTGGTGCCATTAACTTTATTACAACTATTCTTAACATGAAACCACCATCCATAACACAATATCAAACACCACTTTTTGTCTGATCTGTACTTATTACTGCCGTTCTTCTTCTACTATCCCTTCCTGTCCTAGCCGCAGGCATTACTATGCTACTCACCGACCGTAACTTAAATACAACCTTTTTTGACCCGGCAGGAGGAGGAGACCCGG
>BLLY455
CCGCCCTCAGCCTCTTAATCCGAGCCGAACTAAGCCAGCCCGGCTCTCTCCTAGGCGACGATCAGATTTACAACGTCATTGTCACCGCCCACGCCTTTGTAATAATTTTTTTTATAGTAATGCCAATTATGATCGGCGGCTTCGGTAACTGATTAGTCCCCTTAATAATTGGAGCCCCTGACATAGCATTTCCTCGAATAAATAATATAAGTTTTTGACTTCTTCCCCCATCATTTCTACTTCTTCTTGCCTCGGCTGGCGTGGAGGCCGGAGCAGGCACCGGATGAACAGTTTACCCCCCTCTTGCCGGAAACTTGGCCCATGCGGGCCCCTCTGTGGATTTAACTATCTTTTCATTACACTTGGCAGGTGTATCTTCTATCCTTGGTGCCATTAACTTTATTACAACTATTCTTAACATGAAACCACCATCCATAACACAATATCAAACACCACTTTTTGTCTGATCTGTACTTATTACTGCCGTTCTTCTTCTACTATCCCTTCCTGTCCTAGCCGCAGGCATTACTATGCTACTCACCGACCGTAACTTAAATACAACCTTTTTTGACCCGGCAGGAGGAGGAGACCCGG
>BLPT204
CCGCCCTCAGCCTCTTAATCCGAGCCGAACTAAGCCAGCCCGGCTCTCTCCTAGGCGACGATCAGATTTACAACGTTATTGTCACCGCCCACGCCTTTGTAATAATTTTTTTTATAGTAATGCCAATTATGATCGGCGGCTTCGGTAACTGATTAGTCCCCTTAATAATTGGAGCCCCTGACATAGCATTTCCTCGAATAAATAATATAAGTTTTTGACTTCTTCCCCCATCATTTCTACTTCTTCTTGCCTCGGCTGGCGTGGAGGCCGGAGCAGGCACCGGATGAACAGTTTACCCCCCTCTTGCCGGAAACTTGGCCCATGCGGGCCCCTCTGTGGATTTAACTATCTTTTCTTTACACTTGGCAGGTGTATCTTCTATCCTTGGTGCCATTAACTTTATTACAACTATTCTTAACATGAAACCACCATCCATAACACAATATCAAACACCACTTTTTGTCTGATCTGTACTTATTACTGCCGTTCTTCTTCTACTATCCCTTCCTGTCCTAGCCGCAGGCATTACTATGCTACTCACCGACCGTAACTTAAATACAACCTTTTTTGACCCGGCAGGAGGAGGAGACCCGG
>BLPT021
CCGCCCTCAGCCTCTTAATCCGAGCCGAACTAAGCCAGCCCGGCTCTCTCCTAGGCGACGATCAGATTTACAACGTCATTGTCACCGCCCACGCCTTTGTAATAATTTTTTTTATAGTAATGCCAATTATGATCGGCGGCTTCGGTAACTGATTAGTCCCCTTAATAATTGGAGCCCCTGACATAGCATTTCCTCGAATAAATAATATAAGTTTTTGACTTCTTCCCCCATCATTTCTACTTCTTCTTGCCTCGGCTGGCGTGGAGGCCGGAGCAGGCACCGGATGAACAGTTTACCCCCCTCTTGCCGGAAACTTGGCCCATGCGGGCCCCTCTGTGGATTTAACTATCTTTTCATTACACTTGGCAGGTGTATCTTCTATCCTTGGTGCCATTAACTTTATTACAACTATTCTTAACATGAAACCACCATCCATAACACAATATCAAACACCACTTTTTGTCTGATCTGTACTTATTACTGCCGTTCTTCTTCTACTATCCCTTCCTGTCCTAGCCGCAGGCATTACTATGCTACTCACCGACCGTAACTTAAATACAACCTTTTTTGACCCGGCAGGAGGAGGAGACCCGG
>BLYA049
CCGCCCTCAGCCTCTTAATCCGAGCCGAACTAAGCCAGCCCGGCTCTCTCCTAGGCGACGATCAGATTTATAACGTCATTGTCACCGCCCACGCCTTTGTTATAATTTTTTTTATAGTAATGCCAATTATGATCGGCGGCTTCGGTAACTGATTAGTCCCCTTAATAATTGGAGCCCCTGACATAGCATTTCCTCGAATAAATAATATAAGTTTTTGACTTCTTCCCCCATCATTTCTACTTCTTCTTGCCTCGGCTGGCGTGGAGGCCGGAGCAGGCACCGGATGAACAGTTTACCCCCCTCTTGCCGGAAACTTGGCCCATGCGGGCCCCTCTGTGGATTTAACTATCTTTTCATTACACTTGGCAGGTGTATCTTCTATCCTTGGTGCCATTAACTTTATTACAACTATTCTTAACATGAAACCACCATCCATAACACAATATCAAACACCACTTTTTGTCTGATCTGTACTTATTACTGCCGTTCTTCTTCTACTATCCCTTCCTGTTTTAGCCGCAGGCATTACTATACTACTCACCGACCGTAACTTAAATACAACCTTTTTTGACCCCGCCGGAGGAGGAGACCCGG
>BLYA050
CCGCACTCAGCCTCTTAATCCGAGCCGAACTAAGCCAGCCCGGCTCTCTCCTAGGCGACGATCAGATTTATAACGTCATTGTCACCGCCCACGCCTTTGTTATAATTTTTTTTATAGTAATGCCAATTATGATCGGCGGCTTCGGTAACTGATTAGTCCCCTTAATAATTGGAGCCCCTGACATAGCATTTCCTCGAATAAATAATATAAGTTTTTGACTTCTTCCCCCATCATTTCTACTTCTTCTTGCCTCGGCTGGCGTGGAGGCCGGAGCAGGCACCGGATGAACAGTTTACCCCCCTCTTGCCGGAAACTTGGCCCATGCGGGCCCCTCTGTGGATTTAACTATCTTTTCATTACACTTGGCAGGTGTATCTTCTATCCTTGGTGCCATTAACTTTATTACAACTATTCTTAACATGAAACCACCATCCATAACACAATATCAAACACCACTTTTTGTCTGATCTGTACTTATTACTGCCGTTCTTCTTCTACTATCCCTTCCTGTTTTAGCCGCAGGCATTACTATACTACTCACCGACCGTAACTTAAATACAACCTTTTTTGACCCCGCCGGAGGAGGAGACCCGG
>BLYA048
CCGCCCTCAGCCTCTTAATCCGAGCCGAACTAAGCCAGCCCGGCTCTCTCCTAGGCGACGATCAGATTTACAACGTCATTGTCACCGCCCACGCCTTTGTAATAATTTTTTTTATAGTAATGCCAATTATGATCGGCGGCTTCGGTAACTGATTAGTCCCCTTAATAATTGGAGCCCCTGACATAGCATTTCCTCGAATAAATAATATAAGTTTTTGACTTCTTCCCCCATCATTTCTACTTCTTCTTGCCTCGGCTGGCGTGGAGGCCGGAGCAGGCACCGGATGAACAGTTTACCCCCCTCTTGCCGGAAACTTGGCCCATGCGGGCCCCTCTGTGGATTTAACTATCTTTTCATTACACTTGGCAGGTGTATCTTCTATCCTTGGTGCCATTAACTTTATTACAACTATTCTTAACATGAAACCACCATCCATAACACAATATCAAACACCACTTTTTGTCTGATCTGTACTTATTACTGCCGTTCTTCTTCTACTATCCCTTCCTGTTTTAGCCGCAGGCATTACTATACTACTCACCGACCGTAACTTAAATACAACCTTTTTTGACCCCGCAGGAGGAGGAGACCCGG
>BLYA047
CCGCACTCAGCCTCTTAATCCGAGCCGAACTAAGCCAGCCCGGCTCTCTCCTAGGCGACGATCAGATTTATAACGTCATTGTCACCGCCCACGCCTTTGTTATAATTTTTTTTATAGTAATGCCAATTATGATCGGCGGCTTCGGTAACTGATTAGTCCCCTTAATAATTGGAGCCCCTGACATAGCATTTCCTCGAATAAATAATATAAGTTTTTGACTTCTTCCCCCATCATTTCTACTTCTTCTTGCCTCGGCTGGCGTGGAGGCCGGAGCAGGCACCGGATGAACAGTTTACCCCCCTCTTGCCGGAAACTTGGCCCATGCGGGCCCCTCTGTGGATTTAACTATCTTTTCATTACACTTGGCAGGTGTATCTTCTATCCTTGGTGCCATTAACTTTATTACAACTATTCTTAACATGAAACCACCATCCATAACACAATATCAAACACCACTTTTTGTCTGATCTGTACTTATTACTGCCGTTCTTCTTCTACTATCCCTTCCTGTTTTAGCCGCAGGCATTACTATACTACTCACCGACCGTAACTTAAATACAACCTTTTTTGACCCCGCCGGAGGAGGAGACCCGG
>BLYA046
CCGCACTCAGCCTCTTAATCCGAGCCGAACTAAGCCAGCCCGGCTCTCTCCTAGGCGACGATCAGATTTATAACGTCATTGTCACCGCCCACGCCTTTGTTATAATTTTTTTTATAGTAATGCCAATTATGATCGGCGGCTTCGGTAACTGATTAGTCCCCTTAATAATTGGAGCCCCTGACATAGCATTTCCTCGAATAAATAATATAAGTTTTTGACTTCTTCCCCCATCATTTCTACTTCTTCTTGCCTCGGCTGGCGTGGAGGCCGGAGCAGGCACCGGATGAACAGTTTACCCCCCTCTTGCCGGAAACTTGGCCCATGCGGGCCCCTCTGTGGATTTAACTATCTTTTCATTACACTTGGCAGGTGTATCTTCTATCCTTGGTGCCATTAACTTTATTACAACTATTCTTAACATGAAACCACCATCCATAACACAATATCAAACACCACTTTTTGTCTGATCTGTACTTATTACTGCCGTTCTTCTTCTACTATCCCTTCCTGTTTTAGCCGCAGGCATTACTATACTACTCACCGACCGTAACTTAAATACAACCTTTTTTGACCCCGCCGGAGGAGGAGACCCGG
>BLYA044
CCGCACTCAGCCTCTTAATCCGAGCCGAACTAAGCCAGCCCGGCTCTCTCCTAGGCGACGATCAGATTTATAACGTCATTGTCACCGCCCACGCCTTTGTTATAATTTTTTTTATAGTAATGCCAATTATGATCGGCGGCTTCGGTAACTGATTAGTCCCCTTAATAATTGGAGCCCCTGACATAGCATTTCCTCGAATAAATAATATAAGTTTTTGACTTCTTCCCCCATCATTTCTACTTCTTCTTGCCTCGGCTGGCGTGGAGGCCGGAGCAGGCACCGGATGAACAGTTTACCCCCCTCTTGCCGGAAACTTGGCCCATGCGGGCCCCTCTGTGGATTTAACTATCTTTTCATTACACTTGGCAGGTGTATCTTCTATCCTTGGTGCCATTAACTTTATTACAACTATTCTTAACATGAAACCACCATCCATAACACAATATCAAACACCACTTTTTGTCTGATCTGTACTTATTACTGCCGTTCTTCTTCTACTATCCCTTCCTGTTTTAGCCGCAGGCATTACTATACTACTCACCGACCGTAACTTAAATACAACCTTTTTTGACCCCGCCGGAGGAGGAGACCCGG
>BLYA043
CCGCACTCAGCCTCTTAATCCGAGCCGAACTAAGCCAGCCCGGCTCTCTCCTAGGCGACGATCAGATTTATAACGTCATTGTCACCGCCCACGCCTTTGTTATAATTTTTTTTATAGTAATGCCAATTATGATCGGCGGCTTCGGTAACTGATTAGTCCCCTTAATAATTGGAGCCCCTGACATAGCATTTCCTCGAATAAATAATATAAGTTTTTGACTTCTTCCCCCATCATTTCTACTTCTTCTTGCCTCGGCTGGCGTGGAGGCCGGAGCAGGCACCGGATGAACAGTTTACCCCCCTCTTGCCGGAAACTTGGCCCATGCGGGCCCCTCTGTGGATTTAACTATCTTTTCATTACACTTGGCAGGTGTATCTTCTATCCTTGGTGCCATTAACTTTATTACAACTATTCTTAACATGAAACCACCATCCATAACACAATATCAAACACCACTTTTTGTCTGATCTGTACTTATTACTGCCGTTCTTCTTCTACTATCCCTTCCTGTTTTAGCCGCAGGCATTACTATACTACTCACCGACCGTAACTTAAATACAACCTTTTTTGACCCCGCCGGAGGAGGAGACCCGG
>BLYA042
CCGCACTCAGCCTCTTAATCCGAGCCGAACTAAGCCAGCCCGGCTCTCTCCTAGGCGACGATCAGATTTATAACGTCATTGTCACCGCCCACGCCTTTGTTATAATTTTTTTTATAGTAATGCCAATTATGATCGGCGGCTTCGGTAACTGATTAGTCCCCTTAATAATTGGAGCCCCTGACATAGCATTTCCTCGAATAAATAATATAAGTTTTTGACTTCTTCCCCCATCATTTCTACTTCTTCTTGCCTCGGCTGGCGTGGAGGCCGGAGCAGGCACCGGATGAACAGTTTACCCCCCTCTTGCCGGAAACTTGGCCCATGCGGGCCCCTCTGTGGATTTAACTATCTTTTCATTACACTTGGCAGGTGTATCTTCTATCCTTGGTGCCATTAACTTTATTACAACTATTCTTAACATGAAACCACCATCCATAACACAATATCAAACACCACTTTTTGTCTGATCTGTACTTATTACTGCCGTTCTTCTTCTACTATCCCTTCCTGTTTTAGCCGCAGGCATTACTATACTACTCACCGACCGTAACTTAAATACAACCTTTTTTGACCCCGCCGGAGGAGGAGACCCGG
>BLYA040
CCGCACTCAGCCTCTTAATCCGAGCCGAACTAAGCCAGCCCGGCTCTCTCCTAGGCGACGATCAGATTTATAACGTCATTGTCACCGCCCACGCCTTTGTTATAATTTTTTTTATAGTAATGCCAATTATGATCGGCGGCTTCGGTAACTGATTAGTCCCCTTAATAATTGGAGCCCCTGACATAGCATTTCCTCGAATAAATAATATAAGTTTTTGACTTCTTCCCCCATCATTTCTACTTCTTCTTGCCTCGGCTGGCGTGGAGGCCGGAGCAGGCACCGGATGAACAGTTTACCCCCCTCTTGCCGGAAACTTGGCCCATGCGGGCCCCTCTGTGGATTTAACTATCTTTTCATTACACTTGGCAGGTGTATCTTCTATCCTTGGTGCCATTAACTTTATTACAACTATTCTTAACATGAAACCACCATCCATAACACAATATCAAACACCACTTTTTGTCTGATCTGTACTTATTACTGCCGTTCTTCTTCTACTATCCCTTCCTGTTTTAGCCGCAGGCATTACTATACTACTCACCGACCGTAACTTAAATACAACCTTTTTTGACCCCGCCGGAGGAGGAGACCCGG
>BLYA039
CCGCACTCAGCCTCTTAATCCGAGCCGAACTAAGCCAGCCCGGCTCTCTCCTAGGCGACGATCAGATTTATAACGTCATTGTCACCGCCCACGCCTTTGTTATAATTTTTTTTATAGTAATGCCAATTATGATCGGCGGCTTCGGTAACTGATTAGTCCCCTTAATAATTGGAGCCCCTGACATAGCATTTCCTCGAATAAATAATATAAGTTTTTGACTTCTTCCCCCATCATTTCTACTTCTTCTTGCCTCGGCTGGCGTGGAGGCCGGAGCAGGCACCGGATGAACAGTTTACCCCCCTCTTGCCGGAAACTTGGCCCATGCGGGCCCCTCTGTGGATTTAACTATCTTTTCATTACACTTGGCAGGTGTATCTTCTATCCTTGGTGCCATTAACTTTATTACAACTATTCTTAACATGAAACCACCATCCATAACACAATATCAAACACCACTTTTTGTCTGATCTGTACTTATTACTGCCGTTCTTCTTCTACTATCCCTTCCTGTTTTAGCCGCAGGCATTACTATACTACTCACCGACCGTAACTTAAATACAACCTTTTTTGACCCCGCCGGAGGAGGAGACCCGG
>BLYA036
CCGCACTCAGCCTCTTAATCCGAGCCGAACTAAGCCAGCCCGGCTCTCTCCTAGGCGACGATCAGATTTATAACGTCATTGTCACCGCCCACGCCTTTGTTATAATTTTTTTTATAGTAATGCCAATTATGATCGGCGGCTTCGGTAACTGATTAGTCCCCTTAATAATTGGAGCCCCTGACATAGCATTTCCTCGAATAAATAATATAAGTTTTTGACTTCTTCCCCCATCATTTCTACTTCTTCTTGCCTCGGCTGGCGTGGAGGCCGGAGCAGGCACCGGATGAACAGTTTACCCCCCTCTTGCCGGAAACTTGGCCCATGCGGGCCCCTCTGTGGATTTAACTATCTTTTCATTACACTTGGCAGGTGTATCTTCTATCCTTGGTGCCATTAACTTTATTACAACTATTCTTAACATGAAACCACCATCCATAACACAATATCAAACACCACTTTTTGTCTGATCTGTACTTATTACTGCCGTTCTTCTTCTACTATCCCTTCCTGTTTTAGCCGCAGGCATTACTATACTACTCACCGACCGTAACTTAAATACAACCTTTTTTGACCCCGCCGGAGGAGGAGACCCGG
>BLYA035
CCGCACTCAGCCTCTTAATCCGAGCCGAACTAAGCCAGCCCGGCTCTCTCCTAGGCGACGATCAGATTTATAACGTCATTGTCACCGCCCACGCCTTTGTTATAATTTTTTTTATAGTAATGCCAATTATGATCGGCGGCTTCGGTAACTGATTAGTCCCCTTAATAATTGGAGCCCCTGACATAGCATTTCCTCGAATAAATAATATAAGTTTTTGACTTCTTCCCCCATCATTTCTACTTCTTCTTGCCTCGGCTGGCGTGGAGGCCGGAGCAGGCACCGGATGAACAGTTTACCCCCCTCTTGCCGGAAACTTGGCCCATGCGGGCCCCTCTGTGGATTTAACTATCTTTTCATTACACTTGGCAGGTGTATCTTCTATCCTTGGTGCCATTAACTTTATTACAACTATTCTTAACATGAAACCACCATCCATAACACAATATCAAACACCACTTTTTGTCTGATCTGTACTTATTACTGCCGTTCTTCTTCTACTATCCCTTCCTGTTTTAGCCGCAGGCATTACTATACTACTCACCGACCGTAACTTAAATACAACCTTTTTTGACCCCGCCGGAGGAGGAGACCCGG
>BLYA033
CCGCACTCAGCCTCTTAATCCGAGCCGAACTAAGCCAGCCCGGCTCTCTCCTAGGCGACGATCAGATTTATAACGTCATTGTCACCGCCCACGCCTTTGTTATAATTTTTTTTATAGTAATGCCAATTATGATCGGCGGCTTCGGTAACTGATTAGTCCCCTTAATAATTGGAGCCCCTGACATAGCATTTCCTCGAATAAATAATATAAGTTTTTGACTTCTTCCCCCATCATTTCTACTTCTTCTTGCCTCGGCTGGCGTGGAGGCCGGAGCAGGCACCGGATGAACAGTTTACCCCCCTCTTGCCGGAAACTTGGCCCATGCGGGCCCCTCTGTGGATTTAACTATCTTTTCATTACACTTGGCAGGTGTATCTTCTATCCTTGGTGCCATTAACTTTATTACAACTATTCTTAACATGAAACCACCATCCATAACACAATATCAAACACCACTTTTTGTCTGATCTGTACTTATTACTGCCGTTCTTCTTCTACTATCCCTTCCTGTTTTAGCCGCAGGCATTACTATACTACTCACCGACCGTAACTTAAATACAACCTTTTTTGACCCCGCCGGAGGAGGAGACCCGG
>BLPT020
CCGCCCTCAGCCTCTTAATCCGAGCCGAACTAAGCCAGCCCGGCTCTCTCCTAGGCGACGATCAGATTTACAACGTCATTGTCACCGCCCACGCCTTTGTAATAATTTTTTTTATAGTAATGCCAATTATGATCGGCGGCTTCGGTAACTGATTAGTCCCCTTAATAATTGGAGCCCCTGACATAGCATTTCCTCGAATAAATAATATAAGTTTTTGACTTCTTCCCCCATCATTTCTACTTCTTCTTGCCTCGGCTGGCGTGGAGGCCGGAGCAGGCACCGGATGAACAGTTTACCCCCCTCTTGCCGGAAACTTGGCCCATGCGGGCCCCTCTGTGGATTTAACTATCTTTTCATTACACTTGGCAGGTGTATCTTCTATCCTTGGTGCCATTAACTTTATTACAACTATTCTTAACATGAAACCACCATCCATAACACAATATCAAACACCACTTTTTGTCTGATCTGTACTTATTACTGCCGTTCTTCTTCTACTATCCCTTCCTGTCCTAGCCGCAGGCATTACTATACTACTCACCGACCGTAACTTAAATACAACCTTTTTTGACCCCGCAGGAGGAGGAGACCCGG
>BLPT019
CCGCCCTCAGCCTCTTAATCCGAGCCGAACTAAGCCAGCCCGGCTCTCTCCTAGGCGACGATCAGATTTACAACGTCATTGTCACCGCCCACGCCTTTGTAATAATTTTTTTTATAGTAATGCCAATTATGATCGGCGGCTTCGGTAACTGATTAGTCCCCTTAATAATTGGAGCCCCTGACATAGCATTTCCTCGAATAAATAATATAAGTTTTTGACTTCTTCCCCCATCATTTCTACTTCTTCTTGCCTCGGCTGGCGTGGAGGCCGGAGCAGGCACCGGATGAACAGTTTACCCCCCTCTTGCCGGAAACTTGGCCCATGCGGGCCCCTCTGTGGATTTAACTATCTTTTCATTACACTTGGCAGGTGTATCTTCTATCCTTGGTGCCATTAACTTTATTACAACTATTCTTAACATGAAACCACCATCCATAACACAATATCAAACACCACTTTTTGTCTGATCTGTACTTATTACTGCCGTTCTTCTTCTACTATCCCTTCCTGTCCTAGCCGCAGGCATTACTATGCTACTCACCGACCGTAACTTAAATACAACCTTTTTTGACCCGGCAGGAGGAGGAGACCCGG
>BLPT009
CCGCCCTCAGCCTCTTAATCCGAGCCGAACTAAGCCAGCCCGGCTCTCTCCTAGGCGACGATCAGATTTACAACGTCATTGTCACCGCCCACGCCTTTGTAATAATTTTTTTTATAGTAATGCCAATTATGATCGGCGGCTTCGGTAACTGATTAGTCCCCTTAATAATTGGAGCCCCTGACATAGCATTTCCTCGAATAAATAATATAAGTTTTTGACTTCTTCCCCCNTCATTTCTACTCCTTCTTGCCTCGGCTGGCGTGGAGGCCGGAGCNGGNACCGGATGAACAGTTTACCCCCCTCTTGCCGGAAACTTGGCCCATGCGGGCCCCTCTGTGGATTTAACTATCTTTTCATTACACTTGGCAGGTGTATCTTCTATCCTTGGTGCCATTAACTTTATTACAACTATTCTTAACATGAAACCACCATCCATAACACAATATCAAACACCACTTTTTGTCTGATCTGTACTTATTACTGCCGTTCTTCTTCTACTATCCCTTCCTGTCCTAGCCGCAGGCATTACTATACTACTCACCGACCGTAACTTAAATACAACCTTTTTTGACCCCGCAGGAGGAGGAGACCCGG
>BLLY439
CCGCCCTCAGCCTCTTAATCCGAGCCGAACTAAGCCAGCCCGGCTCTCTCCTAGGCGACGATCAGATTTACAACGTCATTGTCACCGCCCACGCCTTTGTAATAATTTTTTTTATAGTAATGCCAATTATGATCGGCGGCTTCGGTAACTGATTAGTCCCCTTAATAATTGGAGCCCCTGACATAGCATTTCCTCGAATAAATAATATAAGTTTTTGACTTCTTCCCCCATCATTTCTACTTCTTCTTGCCTCGGCTGGCGTGGAGGCCGGAGCAGGCACCGGATGAACAGTTTACCCCCCTCTTGCCGGAAACTTGGCCCATGCGGGCCCCTCTGTGGATTTAACTATCTTTTCATTACACTTGGCAGGTGTATCTTCTATCCTTGGTGCCATTAACTTTATTACAACTATTCTTAACATGAAACCACCATCCATAACACAATATCAAACACCACTTTTTGTCTGATCTGTACTTATTACTGCCGTTCTTCTTCTACTATCCCTTCCTGTCCTAGCCGCAGGCATTACTATGCTACTCACCGACCGTAACTTAAATACAACCTTTTTTGACCCGGCAGGAGGAGGAGACCCGG
>BLLY432
CCGCCCTCAGCCTCTTAATCCGAGCCGAACTAAGCCAGCCCGGCTCTCTCCTAGGCGACGATCAGATTTACAACGTCATTGTCACCGCCCACGCCTTTGTAATAATTTTTTTTATAGTAATGCCAATTATGATCGGCGGCTTCGGTAACTGATTAGTCCCCTTAATAATTGGAGCCCCTGACATAGCATTTCCTCGAATAAATAATATAAGTTTTTGACTTCTTCCCCCATCATTTCTACTTCTTCTTGCCTCGGCTGGCGTGGAGGCCGGAGCAGGCACCGGATGAACAGTTTACCCCCCTCTTGCCGGAAACTTGGCCCATGCGGGCCCCTCTGTGGATTTAACTATCTTTTCATTACACTTGGCAGGTGTATCTTCTATCCTTGGTGCCATTAACTTTATTACAACTATTCTTAACATGAAACCACCATCCATAACACAATATCAAACACCACTTTTTGTCTGATCTGTACTTATTACTGCCGTTCTTCTTCTACTATCCCTTCCTGTCCTAGCCGCAGGCATTACTATGCTACTCACCGACCGTAACTTAAATACAACCTTTTTTGACCCGGCAGGAGGAGGAGACCCGG
>BLLY420
CCGCCCTCAGCCTCTTAATCCGAGCCGAACTAAGCCAGCCCGGCTCTCTCCTAGGCGACGATCAGATTTACAACGTCATTGTCACCGCCCACGCCTTTGTAATAATTTTTTTTATAGTAATGCCAATTATGATCGGCGGCTTCGGTAACTGATTAGTCCCCTTAATAATTGGAGCCCCTGACATAGCATTTCCTCGAATAAATAATATAAGTTTTTGACTTCTTCCCCCATCATTTCTACTTCTTCTTGCCTCGGCTGGCGTGGAGGCCGGAGCAGGCACCGGATGAACAGTTTACCCCCCTCTTGCCGGAAACTTGGCCCATGCGGGCCCCTCTGTGGATTTAACTATCTTTTCATTACACTTGGCAGGTGTATCTTCTATCCTTGGTGCCATTAACTTTATTACAACTATTCTTAACATGAAACCACCATCCATAACACAATATCAAACACCACTTTTTGTCTGATCTGTACTTATTACTGCCGTTCTTCTTCTACTATCCCTTCCTGTCCTAGCCGCAGGCATTACTATGCTACTCACCGACCGTAACTTAAATACAACCTTTTTTGACCCGGCAGGAGGAGGAGACCCGG
>BLLY418
CCGCCCTCAGCCTCTTAATCCGAGCCGAACTAAGCCAGCCCGGCTCTCTCCTAGGCGACGATCAGATTTACAACGTCATTGTCACCGCCCACGCCTTTGTAATAATTTTTTTTATAGTAATGCCAATTATGATCGGCGGCTTCGGTAACTGATTAGTCCCCTTAATAATTGGAGCCCCTGACATAGCATTTCCTCGAATAAATAATATAAGTTTTTGACTTCTTCCCCCATCATTTCTACTTCTTCTTGCCTCGGCTGGCGTGGAGGCCGGAGCAGGCACCGGATGAACAGTTTACCCCCCNCTTGCCGGAAACTTGGCCCATGCGGGCCCCTCTGTGGATTTAACTATCTTTTCATTACACTTGGCAGGTGTATCTTCTATCCTTGGTGCCATTAACTTTATTACAACTATTCTTAACATGAAACCACCATCCATAACACAATATCAAACACCACTTTTTGTCTGATCTGTACTTATTACTGCCGTTCTTCTTCTACTATCCCTTCCTGTCCTAGCCGCAGGCATTACTATGCTACTCACCGACCGTAACTTAAATACAACCTTTTTTGACCCGGCAGGAGGAGGAGACCCGG
>BLYA034
CCGCACTCAGCCTCTTAATCCGAGCCGAACTAAGCCAGCCCGGCTCTCTCCTAGGCGACGATCAGATTTATAACGTCATTGTCACCGCCCACGCCTTTGTTATAATTTTTTTTATAGTAATGCCAATTATGATCGGCGGCTTCGGTAACTGATTAGTCCCCTTAATAATTGGAGCCCCTGACATAGCATTTCCTCGAATAAATAATATAAGTTTTTGACTTCTTCCCCCATCATTTCTACTTCTTCTTGCCTCGGCTGGCGTGGAGGCCGGAGCAGGCACCGGATGAACAGTTTACCCCCCTCTTGCCGGAAACTTGGCCCATGCGGGCCCCTCTGTGGATTTAACTATCTTTTCATTACACTTGGCAGGTGTATCTTCTATCCTTGGTGCCATTAACTTTATTACAACTATTCTTAACATGAAACCACCATCCATAACACAATATCAAACACCACTTTTTGTCTGATCTGTACTTATTACTGCCGTTCTTCTTCTACTATCCCTTCCTGTTTTAGCCGCAGGCATTACTATACTACTCACCGACCGTAACTTAAATACAACCTTTTTTGACCCCGCCGGAGGAGGAGACCCGG
>BLTP212
CCGCCCTCAGCCTCTTAATCCGAGCCGAACTAAGCCAGCCCGGCTCTCTCCTAGGCGACGATCAGATTTACAACGTCATTGTCACCGCCCACGCCTTTGTAATAATTTTTTTTATAGTAATGCCAATTATGATCGGCGGCTTCGGTAACTGATTAGTCCCCTTAATAATTGGAGCCCCTGACATAGCATTTCCTCGAATAAATAATATAAGTTTTTGACTTCTTCCCCCATCATTTCTACTTCTTCTTGCCTCGGCTGGCGTGGAGGCCGGAGCAGGCACCGGATGAACAGTTTACCCCCCTCTTGCCGGAAACTTGGCCCATGCGGGCCCCTCTGTGGATTTAACTATCTTTTCTTTACACTTGGCAGGTGTATCTTCTATCCTTGGTGCCATTAACTTTATTACAACTATTCTTAACATGAAACCACCATCCATAACACAATATCAAACACCACTTTTTGTCTGATCTGTACTTATTACTGCCGTTCTTCTTCTACTATCCCTTCCTGTCCTAGCCGCAGGCATTACTATGCTACTCACCGACCGTAACTTAAATACAACCTTTTTTGACCCGGCAGGAGGAGGAGACCCGG
>BLTP224
CCGCCCTCAGCCTCTTAATCCGAGCCGAACTAAGCCAGCCCGGCTCTCTCCTAGGCGACGATCAGATTTACAACGTCATTGTCACCGCCCACGCCTTTGTAATAATTTTTTTTATAGTAATGCCAATTATGATCGGCGGCTTCGGTAACTGATTAGTCCCCTTAATAATTGGAGCCCCTGACATAGCATTTCCTCGAATAAATAATATAAGTTTTTGACTTCTTCCCCCATCATTTCTACTTCTTCTTGCCTCGGCTGGCGTGGAGGCCGGAGCAGGCACCGGATGAACAGTTTACCCCCCTCTTGCCGGAAACTTGGCCCATGCGGGCCCCTCTGTGGATTTAACTATCTTTTCTTTACACTTGGCAGGTGTATCTTCTATCCTTGGTGCCATTAACTTTATTACAACTATTCTTAACATGAAACCACCATCCATAACACAATATCAAACACCACTTTTTGTCTGATCTGTACTTATTACTGCCGTTCTTCTTCTACTATCCCTTCCTGTCCTAGCCGCAGGCATTACTATGCTACTCACCGACCGTAACTTAAATACAACCTTTTTTGACCCGGCAGGAGGAGGAGACCCGG
>BLTP216
CCGCCCTCAGCCTCTTAATCCGAGCCGAACTAAGCCAGCCCGGCTCTCTCCTAGGCGACGATCAGATTTACAACGTCATTGTCACCGCCCACGCCTTTGTAATAATTTTTTTTATAGTAATGCCAATTATGATCGGCGGCTTCGGTAACTGATTAGTCCCCTTAATAATTGGAGCCCCTGACATAGCATTTCCTCGAATAAATAATATAAGTTTTTGACTTCTTCCCCCATCATTTCTACTTCTTCTTGCCTCGGCTGGCGTGGAGGCCGGAGCAGGCACCGGATGAACAGTTTACCCCCCTCTTGCCGGAAACTTGGCCCATGCGGGCCCCTCTGTGGATTTAACTATCTTTTCTTTACACTTGGCAGGTGTATCTTCTATCCTTGGTGCCATTAACTTTATTACAACTATTCTTAACATGAAACCACCATCCATAACACAATATCAAACACCACTTTTTGTCTGATCTGTACTTATTACTGCCGTTCTTCTTCTACTATCCCTTCCTGTCCTAGCCGCAGGCATTACTATGCTACTCACCGACCGTAACTTAAATACAACCTTTTTTGACCCGGCAGGAGGAGGAGACCCGG
>BLTP211
CCGCCCTCAGCCTCTTAATCCGAGCCGAACTAAGCCAGCCCGGCTCTCTCCTAGGCGACGATCAGATTTACAACGTCATTGTCACCGCCCACGCCTTTGTAATAATTTTTTTTATAGTAATGCCAATTATGATCGGCGGCTTCGGTAACTGATTAGTCCCCTTAATAATTGGAGCCCCTGACATAGCATTTCCTCGAATAAATAATATAAGTTTTTGACTTCTTCCCCCATCATTTCTACTTCTTCTTGCCTCGGCTGGCGTGGAGGCCGGAGCAGGCACCGGATGAACAGTTTACCCCCCTCTTGCCGGAAACTTGGCCCATGCGGGCCCCTCTGTGGATTTAACTATCTTTTCTTTACACTTGGCAGGTGTATCTTCTATCCTTGGTGCCATTAACTTTATTACAACTATTCTTAACATGAAACCACCATCCATAACACAATATCAAACACCACTTTTTGTCTGATCTGTACTTATTACTGCCGTTCTTCTTCTACTATCCCTTCCTGTCCTAGCCGCAGGCATTACTATACTACTCACCGACCGTAACTTAAATACAACCTTTTTTGACCCCGCAGGAGGAGGAGACCCGG
>BLTP213
CCGCCCTCAGCCTCTTAATCCGAGCCGAACTAAGCCAGCCCGGCTCTCTCCTAGGCGACGATCAGATTTACAACGTCATTGTCACCGCCCACGCCTTTGTAATAATTTTTTTTATAGTAATGCCAATTATGATCGGCGGCTTCGGTAACTGATTAGTCCCCTTAATAATTGGAGCCCCTGACATAGCATTTCCTCGAATAAATAATATAAGTTTTTGACTTCTTCCCCCATCATTTCTACTTCTTCTTGCCTCGGCTGGCGTGGAGGCCGGAGCAGGCACCGGATGAACAGTTTACCCCCCTCTTGCCGGAAACTTGGCCCATGCGGGCCCCTCTGTGGATTTAACTATCTTTTCTTTACACTTGGCAGGTGTATCTTCTATCCTTGGTGCCATTAACTTTATTACAACTATTCTTAACATGAAACCACCATCCATAACACAATATCAAACACCACTTTTTGTCTGATCTGTACTTATTACTGCCGTTCTTCTTCTACTATCCCTTCCTGTCCTAGCCGCAGGCATTACTATGCTACTCACCGACCGTAACTTAAATACAACCTTTTTTGACCCGGCAGGAGGAGGAGACCCGG
>BLTP210
CCGCCCTCAGCCTCTTAATCCGAGCCGAACTAAGCCAGCCCGGCTCTCTCCTAGGCGACGATCAGATTTACAACGTCATTGTCACCGCCCACGCCTTTGTAATAATTTTTTTTATAGTAATGCCAATTATGATCGGCGGCTTCGGTAACTGATTAGTCCCCTTAATAATTGGAGCCCCTGACATAGCATTTCCTCGAATAAATAATATAAGTTTTTGACTTCTTCCCCCATCATTTCTACTTCTTCTTGCCTCGGCTGGCGTGGAGGCCGGAGCAGGCACCGGATGAACAGTTTACCCCCCTCTTGCCGGAAACTTGGCCCATGCGGGCCCCTCTGTGGATTTAACTATCTTTTCTTTACACTTGGCAGGTGTATCTTCTATCCTTGGTGCCATTAACTTTATTACAACTATTCTTAACATGAAACCACCATCCATAACACAATATCAAACACCACTTTTTGTCTGATCTGTACTTATTACTGCCGTTCTTCTTCTACTATCCCTTCCTGTCCTAGCCGCAGGCATTACTATGCTACTCACCGACCGTAACTTAAATACAACCTTTTTTGACCCGGCAGGAGGAGGAGACCAGG
>BLTP217
CCGCCCTCAGCCTCTTAATCCGAGCCGAACTAAGCCAGCCCGGCTCTCTCCTAGGCGACGATCAGATTTACAACGTCATTGTCACCGCCCACGCCTTTGTAATAATTTTTTTTATAGTAATGCCAATTATGATCGGCGGCTTCGGTAACTGATTAGTCCCCTTAATAATTGGAGCCCCTGACATAGCATTTCCTCGAATAAATAATATAAGTTTTTGACTTCTTCCCCCATCATTTCTACTTCTTCTTGCCTCGGCTGGCGTGGAGGCCGGAGCAGGCACCGGATGAACAGTTTACCCCCCTCTTGCCGGAAACTTGGCCCATGCGGGCCCCTCTGTGGATTTAACTATCTTTTCTTTACACTTGGCAGGTGTATCTTCTATCCTTGGTGCCATTAACTTTATTACAACTATTCTTAACATGAAACCACCATCCATAACACAATATCAAACACCACTTTTTGTCTGATCTGTACTTATTACTGCCGTTCTTCTTCTACTATCCCTTCCTGTCCTAGCCGCAGGCATTACTATGCTACTCACCGACCGTAACTTAAATACAACCTTTTTTGACCCGGCAGGAGGAGGAGACCCGG
>BLAA181
CCGCCCTCAGCCTCTTAATCCGAGCCGAACTAAGCCAGCCCGGCTCTCTCCTAGGCGACGATCAGATTTACAACGTCATTGTCACCGCCCACGCCTTTGTAATAATTTTTTTTATAGTAATACCAATTATGATCGGCGGCTTCGGTAACTGATTAGTTCCCTTAATAATTGGAGCCCCTGACATAGCATTTCCTCGAATAAATAATATAAGTTTTTGACTTCTTCCACCATCATTTCTACTTCTTCTTGCCTCAGCTGGCGTGGAGGCCGGAGCAGGCACCGGATGGACAGTTTACCCCCCTCTTGCCGGAAACTTGGCCCATGCGGGCCCCTCTGTGGATTTAACTATCTTTTCTTTACACTTGGCAGGTGTATCTTCTATCCTTGGTGCCATTAACTTTATTACAACTATTCTTAACATGAAACCACCATCCATAACACAATATCAAACACCACTTTTTGTCTGATCTGTACTTATTACTGCCGTTCTTCTTCTGCTATCCCTTCCTGTCCTAGCCGCAGGCATTACTATGCTACTCACCGACCGTAACTTAAATACAACCTTTTTTGACCCGGCAGGAGGAGGAGACCCGG
>BLAN155
CCGCCCTCAGCCTCTTAATCCGAGCCGAACTAAGCCAGCCCGGCTCTCTCCTAGGCGACGATCAGATTTACAACGTCATTGTCACCGCCCACGCCTTTGTAATAATTTTTTTTATAGTAATGCCAATTATGATCGGCGGCTTCGGTAACTGATTAGTTCCCTTAATAATTGGAGCCCCTGACATAGCATTTCCTCGAATAAATAATATAAGTTTTTGACTTCTTCCCCCATCATTTCTACTTCTTCTTGCCTCAGCTGGCGTGGAGGCCGGAGCAGGCACCGGATGAACAGTTTACCCCCCTCTTGCCGGAAACTTGGCCCATGCGGGCCCCTCTGTGGATTTAACTATCTTTTCTTTACACTTGGCAGGTGTATCTTCTATCCTTGGTGCCATTAACTTTATTACAACTATTCTTAACATGAAACCACCATCCATAACACAATATCAAACACCACTTTTTGTCTGATCTGTACTTATTACTGCCGTTCTTCTTCTACTATCCCTTCCTGTCCTAGCCGCAGGCATTACTATGCTACTCACCGACCGTAACTTAAATACAACCTTTTTTGACCCGGCAGGAGGAGGAGACCCGG
>BLEA069
CCGCACTCAGCCTCTTAATCCGAGCCGAACTAAGCCAGCCCGGCTCTCTCCTAGGCGACGATCAGATTTACAACGTCATTGTCACCGCCCACGCCTTTGTAATAATTTTTTTTATAGTAATACCAATTATGATCGGCGGCTTCGGTAACTGATTAGTTCCCTTAATAATTGGAGCCCCTGACATAGCATTTCCTCGAATAAATAATATAAGTTTTTGACTTCTTCCACCATCATTTCTACTTCTTCTTGCCTCAGCTGGCGTGGAGGCCGGAGCAGGCACCGGATGGACAGTTTACCCCCCTCTTGCCGGAAACTTGGCCCATGCGGGCCCCTCTGTGGATTTAACTATCTTTTCTTTACACTTGGCAGGTGTATCTTCTATCCTTGGTGCCATTAACTTTATTACAACTATTCTTAACATGAAACCACCATCCATAACACAATATCAAACACCACTTTTTGTCTGATCTGTACTTATTACTGCCGTTCTTCTTCTACTATCCCTTCCTGTCCTAGCCGCAGGCATTACTATACTACTCACCGACCGTAACTTAAATACAACCTTTTTTGACCCCGCAGGAGGAGGAGACCCGG
>BLPT016
CCGCCCTCAGCCTCTTAATCCGAGCCGAACTAAGCCAGCCCGGCTCTCTCCTAGGCGACGATCAGATTTACAACGTCATTGTCACCGCCCACGCCTTTGTAATAATTTTTTTTATAGTAATGCCAATTATGATCGGCGGCTTCGGTAACTGATTAGTCCCCTTAATAATTGGAGCCCCTGACATAGCATTTCCTCGAATAAATAATATAAGTTTTTGACTTCTTCCCCCATCATTTCTACTTCTTCTTGCCTCGGCTGGCGTGGAGGCCGGAGCAGGCACCGGATGAACAGTTTACCCCCCTCTTGCCGGAAACTTGGCCCATGCGGGCCCCTCTGTGGATTTAACTATCTTTTCATTACACTTGGCAGGTGTATCTTCTATCCTTGGTGCCATTAACTTTATTACAACTATTCTTAACATGAAACCACCATCCATAACACAATATCAAACACCACTTTTTGTCTGATCTGTACTTATTACTGCCGTTCTTCTTCTACTATCCCTTCCTGTCCTAGCCGCAGGCATTACTATGCTACTCACCGACCGTAACTTAAATACAACCTTTTTTGACCCGGCAGGAGGAGGAGACCCGG
>BLLV087
CCGCCCTCAGCCTCTTAATCCGAGCCGAACTAAGCCAGCCCGGCTCTCTCCTAGGCGACGATCAGATTTACAACGTCATTGTCACCGCCCACGCCTTTGTAATAATTTTTTTTATAGTAATGCCAATTATGATCGGCGGCTTCGGTAACTGATTAGTTCCCTTAATAATTGGGGCCCCTGACATAGCATTTCCTCGAATAAATAATATAAGTTTTTGACTTCTTCCACCATCATTTCTACTTCTTCTTGCCTCAGCTGGCGTGGAGGCCGGAGCAGGCACCGGATGAACAGTTTACCCCCCTCTTGCCGGAAACTTGGCCCATGCGGGCCCCTCTGTGGATTTAACTATCTTTTCATTACACTTGGCAGGTGTATCTTCTATCCTTGGTGCCATTAACTTTATTACAACTATTCTTAACATGAAACCACCATCCATAACACAATATCAAACACCACTTTTTGTCTGATCTGTACTTATTACTGCCGTTCTTCTTCTGCTATCCCTTCCTGTCCTAGCCGCAGGCATTACTATGCTACTCACCGACCGTAACTTAAATACAACCTTTTTTGACCCGGCGGGAGGAGGAGACCCGG
>BLPT012
CCGCCCTCAGCCTCTTAATCCGAGCCGAACTAAGCCAGCCCGGCTCTCTCCTAGGCGACGATCAGATTTACAACGTCATTGTCACCGCCCACGCCTTTGTAATAATTTTTTTTATAGTAATGCCAATTATGATCGGCGGCTTCGGTAACTGATTAGTCCCCTTAATAATTGGAGCCCCTGACATAGCATTTCCTCGAATAAATAATATAAGTTTTTGACTTCTTCCCCCATCATTTCTACTTCTTCTTGCCTCGGCTGGCGTGGAGGCCGGAGCAGGCACCGGATGAACAGTTTACCCCCCTCTTGCCGGAAACTTGGCCCATGCGGGCCCCTCTGTGGATTTAACTATCTTTTCATTACACTTGGCAGGTGTATCTTCTATCCTTGGTGCCATTAACTTTATTACAACTATTCTTAACATGAAACCNCCATCCATAACACAATATCAAACACCACTTTTTGTCTGATCTGTACTTATTACTGCCGTTCTTCTTCTACTATCCCTTCCTGTCCTAGCCGCAGGCATTACTATACTACTCACCGACCGTAACTTAAATACAACCTTTTTTGACCCCGCNGGAGGAGGAGACCCGG
>BLMB329
CCGCCCTCAGCCTCTTAATCCGAGCCGAACTAAGCCAGCCCGGCTCTCTCCTAGGCGACGATCAGATTTACAACGTCATTGTCACCGCCCACGCCTTTGTAATAATTTTTTTTATGGTAATGCCAATTATGATCGGCGGCTTCGGTAACTGATTAGTTCCCTTAATAATTGGGGCCCCTGACATAGCATTTCCTCGAATAAATAATATAAGTTTTTGACTTCTTCCCCCATCATTTCTACTTCTTCTTGCCTCAGCTGGCGTGGAGGCCGGAGCAGGCACCGGATGAACAGTTTACCCCCCTCTTGCCGGAAACTTGGCCCATGCGGGCCCCTCTGTGGATTTAACTATCTTTTCATTACACTTGGCAGGTGTATCTTCTATCCTTGGTGCCATTAACTTTATTACAACTATTCTTAACATGAAACCACCNTCCATAACACAATATCAAACACCACTTTTTGTCTGATCTGTACTTATTACTGCCGTTCTTCTTCTGCTATCCCTTCCTGTCCTAGCCGCAGGCATTACTATACTACTCACCGACCGTAACTTAAATACAACCTTTTTTGACCCCGCGGGAGGAGGAGACCCGG
>BLPT014
CCGCCCTCAGCCTCTTAATCCGAGCCGAACTAAGCCAGCCCGGCTCTCTCCTAGGCGACGATCAGATTTACAACGTCATTGTCACCGCCCACGCCTTTGTAATAATTTTTTTTATAGTAATGCCAATTATGATCGGCGGCTTCGGTAACTGATTAGTCCCCTTAATAATTGGAGCCCCTGACATAGCATTTCCTCGAATAAATAATATAAGTTTTTGACTTCTTCCCCCATCATTTCTACTTCTTCTTGCCTCGGCTGGCGTGGAGGCCGGAGCAGGCACCGGATGAACAGTTTACCCCCCCCTTGCCGGAAACTTGGCCCATGCGGGCCCCTCTGTGGATTTAACTATCTTTTCATTACACTTGGCAGGTGTATCTTCTATCCTTGGTGCCATTAACTTTATTACAACTATTCTTAACATGAAACCACCATCCATAACACAATATCAAACACCACTTTTTGTCTGATCTGTNCTTATTACTGCCGTTCTTCTTCTACTATCCCTTCCTGTCCTAGCCGCAGGCATTACTATACTACTCACCGACCGTAACTTAAATACAACCTTTTTTGACCCCGCAGGAGGAGGAGACCCGG
>BLPT015
CCGCCCTCAGCCTCTTAATCCGAGCCGAACTAAGCCAGCCCGGCTCTCTCCTAGGCGACGATCAGATTTACAACGTCATTGTCACCGCCCACGCCTTTGTAATAATTTTTTTTATAGTAATGCCAATTATGATCGGCGGCTTCGGTAACTGATTAGTCCCCTTAATAATTGGAGCCCCTGACATAGCATTTCCTCGAATAAATAATATAAGTTTTTGACTTCTTCCCCCATCATTTCTACTTCTTCTTGCCTCGGCTGGCGTGGAGGCCGGAGCAGGCACCGGATGAACAGTTTACCCCCCTCTTGCCGGAAACTTGGCCCATGCGGGCCCCTCTGTGGATTTAACTATCTTTTCATTACACTTGGCAGGTGTATCTTCTATCCTTGGTGCCATTAACTTTATTACAACTATTCTTAACATGAAACCACCATCCATAACACAATATCAAACACCACTTTTTGTCTGATCTGTACTTATTACTGCCGTTCTTCTTCTACTATCCCTTCCTGTCCTAGCCGCAGGCATTACTATGCTACTCACCGACCGTAACTTAAATACAACCTTTTTTGACCCGGCAGGAGGAGGAGACCCGG
>BLPT013
CCGCCCTCAGCCTCTTAATCCGAGCCGAACTAAGCCAGCCCGGCTCTCTCCTAGGCGACGATCAGATTTACAACGTCATTGTCACCGCCCACGCCTTTGTAATAATTTTTTTTATAGTAATGCCAATTATGATCGGCGGCTTCGGTAACTGATTAGTCCCCTTAATAATTGGAGCCCCTGACATAGCATTTCCTCGAATAAATAATATAAGTTTTTGACTTCTTCCCCCATCATTTCTACTTCTTCTTGCCTCGGCTGGCGTGGAGGCCGGAGCAGGCACCGGATGAACAGTTTACCCCCCTCTTGCCGGAAACTTGGCCCATGCGGGCCCCTCTGTGGATTTAACTATCTTTTCATTACACTTGGCAGGTGTATCTTCTATCCTTGGTGCCATTAACTTTATTACAACTATTCTTAACATGAAACCACCATCCATAACACAATATCAAACACCACTTTTTGTCTGATCTGTACTTATTACTGCCGTTCTTCTTCTACTATCCCTTCCTGTCCTAGCCGCAGGCATTACTATGCTACTCACCGACCGTAACTTAAATACAACCTTTTTTGACCCGGCAGGAGGAGGAGACCCGG
>BLLJ255
CCGCCCTCAGCCTCTTAATCCGAGCCGAACTAAGCCAGCCCGGCTCTCTCCTAGGCGACGATCAGATTTACAACGTCATTGTCACCGCCCACGCCTTTGTAATAATTTTTTTTATAGTAATGCCAATTATGATCGGCGGCTTCGGTAACTGATTAGTTCCCTTAATAATTGGGGCCCCTGACATAGCATTTCCTCGAATAAATAATATAAGTTTTTGACTTCTTCCACCATCATTTCTACTTCTTCTTGCCTCAGCTGGCGTGGAGGCCGGAGCAGGCACCGGATGAACAGTTTACCCCCCTCTTGCCGGAAACTTGGCCCATGCGGGCCCCTCTGTGGATTTAACTATCTTTTCTTTACACTTGGCAGGTGTATCTTCTATCCTTGGTGCCATTAACTTTATTACAACTATTCTTAACATGAAACCACCATCCATAACACAATATCAAACACCACTTTTTGTCTGATCTGTACTTATTACTGCCGTTCTTCTTCTGCTATCCCTTCCTGTCCTAGCCGCAGGCATTACTATACTACTCACCGACCGTAACTTAAATACAACCTTTTTTGACCCCGCAGGAGGAGGAGACCCGG
>BLLJ256
CCGCCCTCAGCCTCTTAATCCGAGCCGAACTAAGCCAGCCCGGCTCTCTCCTAGGCGACGATCAGATTTACAACGTCATTGTCACCGCCCACGCCTTTGTAATAATTTTTTTTATAGTAATGCCAATTATGATCGGCGGCTTCGGTAACTGATTAGTTCCCTTAATAATTGGGGCCCCTGACATAGCATTTCCTCGAATAAATAATATAAGTTTTTGACTTCTTCCACCATCATTTCTACTTCTTCTTGCCTCAGCTGGCGTGGAGGCCGGAGCAGGCACCGGATGAACAGTTTACCCCCCTCTTGCCGGAAACTTGGCCCATGCGGGCCCCTCTGTGGATTTAACTATCTTTTCATTACACTTGGCAGGTGTATCTTCTATCCTTGGTGCCATTAACTTTATTACAACTATTCTTAACATGAAACCACCATCCATAACACAATATCAAACACCACTTTTTGTCTGATCTGTACTTATTACTGCCGTTCTTCTTCTGCTATCCCTTCCTGTCCTAGCCGCAGGCATTACTATACTACTCACCGACCGTAACTTAAATACAACCTTTTTTGACCCCGCAGGAGGAGGAGACCCGG
>BLLJ320
CCGCCCTCAGCCTCTTAATCCGAGCCGAACTAAGCCAGCCCGGCTCTCTCCTAGGCGACGATCAGATTTACAACGTCATTGTCACCGCCCACGCCTTTGTAATAATTTTTTTTATAGTAATGCCAATTATGATCGGCGGCTTCGGTAACTGATTAGTTCCCTTAATAATTGGGGCCCCTGACATAGCATTTCCTCGAATAAATAATATAAGTTTTTGACTTCTTCCACCATCATTTCTACTTCTTCTTGCCTCAGCTGGCGTGGAGGCCGGAGCAGGCACCGGATGAACAGTTTACCCCCCTCTTGCCGGAAACTTGGCCCATGCGGGCCCCTCTGTGGATTTAACTATCTTTTCTTTACACTTGGCAGGTGTATCTTCTATCCTTGGTGCCATTAACTTTATTACAACTATTCTTAACATGAAACCACCATCCATAACACAATATCAAACACCACTTTTTGTCTGATCTGTACTTATTACTGCCGTTCTTCTTCTGCTATCCCTTCCTGTCCTAGCCGCAGGCATTACTATGCTACTCACCGACCGTAACTTAAATACAACCTTTTTTGACCCGGCAGGAGGAGGAGACCCGG
>BLLJ321
CCGCCCTCAGCCTCTTAATCCGAGCCGAACTAAGCCAGCCCGGCTCTCTCCTAGGCGACGATCAGATTTACAACGTCATTGTCACCGCCCACGCCTTTGTAATAATTTTTTTTATAGTAATGCCAATTATGATCGGCGGCTTCGGTAACTGATTAGTTCCCTTAATAATTGGGGCCCCTGACATAGCATTTCCTCGAATAAATAATATAAGTTTTTGACTTCTTCCACCATCATTTCTACTTCTTCTTGCCTCAGCTGGCGTGGAGGCCGGAGCAGGCACCGGATGAACAGTTTACCCCCCTCTTGCCGGAAACTTGGCCCATGCGGGCCCCTCTGTGGATTTAACTATCTTTTCTTTACACTTGGCAGGTGTATCTTCTATCCTTGGTGCCATTAACTTTATTACAACTATTCTTAACATGAAACCACCATCCATAACACAATATCAAACACCACTTTTTGTCTGATCTGTACTTATTACTGCCGTTCTTCTTCTGCTATCCCTTCCTGTCCTAGCCGCAGGCATTACTATGCTACTCACCGACCGTAACTTAAATACAACCTTTTTTGACCCGGCAGGAGGAGGAGACCCGG
>BLLJ322
CCGCCCTCAGCCTCTTAATCCGAGCCGAACTAAGCCAGCCCGGCTCTCTCCTAGGCGACGATCAGATTTACAACGTCATTGTCACCGCCCACGCCTTTGTAATAATTTTTTTTATAGTAATGCCAATTATGATCGGCGGCTTCGGTAACTGATTAGTTCCCTTAATAATTGGGGCCCCTGACATAGCATTTCCTCGAATAAATAATATAAGTTTTTGACTTCTTCCACCATCATTTCTACTTCTTCTTGCCTCAGCTGGCGTGGAGGCCGGAGCAGGCACCGGATGAACAGTTTACCCCCCTCTTGCCGGAAACTTGGCCCATGCGGGCCCCTCTGTGGATTTAACTATCTTTTCTTTACACTTGGCAGGTGTATCTTCTATCCTTGGTGCCATTAACTTTATTACAACTATTCTTAACATGAAACCACCATCCATAACACAATATCAAACACCACTTTTTGTCTGATCTGTACTTATTACTGCCGTTCTTCTTCTGCTATCCCTTCCTGTCCTAGCCGCAGGCATTACTATGCTACTCACCGACCGTAACTTAAATACAACCTTTTTTGACCCGGCAGGAGGAGGAGACCCGG
>BLLJ323
CCGCCCTCAGCCTCTTAATCCGAGCCGAACTAAGCCAGCCCGGCTCTCTCCTAGGCGACGATCAGATTTACAACGTCATTGTCACCGCCCACGCCTTTGTAATAATTTTTTTTATAGTAATGCCAATTATGATCGGCGGCTTCGGTAACTGATTAGTTCCCTTAATAATTGGGGCCCCTGACATAGCATTTCCTCGAATAAATAATATAAGTTTTTGACTTCTTCCACCATCATTTCTACTTCTTCTTGCCTCAGCTGGCGTGGAGGCCGGAGCAGGCACCGGATGAACAGTTTACCCCCCTCTTGCCGGAAACTTGGCCCATGCGGGCCCCTCTGTGGATTTAACTATCTTTTCTTTACACTTGGCAGGTGTATCTTCTATCCTTGGTGCCATTAACTTTATTACAACTATTCTTAACATGAAACCACCATCCATAACACAATATCAAACACCACTTTTTGTCTGATCTGTACTTATTACTGCCGTTCTTCTTCTGCTATCCCTTCCTGTCCTAGCCGCAGGCATTACTATGCTACTCACCGACCGTAACTTAAATACAACCTTTTTTGACCCGGCAGGAGGAGGAGACCCGG
>BLQU092
CCGCACTCAGCCTCTTAATCCGAGCCGAACTAAGCCAGCCCGGCTCTCTCCTAGGCGACGATCAGATTTATAACGTCATTGTCACCGCCCACGCCTTTGTTATAATTTTTTTTATAGTAATGCCAATTATGATCGGCGGCTTCGGTAACTGATTAGTCCCCTTAATAATTGGAGCCCCTGACATAGCATTTCCTCGAATAAATAATATAAGTTTTTGACTTCTTCCCCCATCATTTCTACTTCTTCTTGCCTCGGCTGGCGTGGAGGCCGGAGCAGGCACCGGATGAACAGTTTACCCCCCTCTTGCCGGAAACTTGGCCCATGCGGGCCCCTCTGTGGATTTAACTATCTTTTCATTACACTTGGCAGGTGTATCTTCTATCCTTGGTGCCATTAACTTTATTACAACTATTCTTAACATGAAACCACCATCCATAACACAATATCAAACACCACTTTTTGTCTGATCTGTACTTATTACTGCCGTTCTTCTTCTACTATCCCTTCCTGTTTTAGCCGCAGGCATTACTATACTACTCACCGACCGTAACTTAAATACAACCTTTTTTGACCCCGCCGGAGGAGGAGACCCGG
>BLSA995
CCGCCCTCAGCCTCTTAATCCGAGCCGAACTAAGCCAGCCCGGCTCTCTCCTAGGCGACGATCAGATTTATAACGTCATTGTCACCGCCCACGCCTTTGTTATAATTTTTTTTATAGTAATGCCAATTATGATCGGCGGCTTCGGTAACTGATTAGTTCCCTTAATAATTGGAGCCCCTGACATAGCATTTCCTCGAATAAATAATATAAGTTTTTGACTTCTTCCACCATCATTTCTACTTCTTCTTGCCTCAGCTGGCGTGGAGGCCGGAGCAGGCACCGGGTGAACAGTTTACCCCCCTCTTGCCGGAAACTTGGCCCATGCGGGCCCCTCTGTGGATTTAACTATCTTTTCATTACACTTGGCAGGTGTATCTTCTATCCTTGGTGCCATTAACTTTATTACAACTATTCTTAACATGAAACCACCATCCATAACACAATATCAAACACCACTTTTTGTCTGATCTGTACTTATTACTGCCGTTCTTCTTCTGCTATCCCTTCCTGTCCTAGCCGCAGGCATTACTATACTACTCACCGACCGTAACTTAAATACAACCTTTTTTGACCCCGCAGGAGGAGGAGACCCGG
>BLEA061
CCGCCCTCAGCCTCTTAATCCGAGCCGAACTAAGCCAGCCCGGCTCTCTCCTAGGCGACGATCAGATTTACAACGTCATTGTCACCGCCCACGCCTTTGTAATAATTTTTTTTATAGTAATACCAATTATGATCGGCGGCTTCGGTAACTGATTAGTTCCCTTAATAATTGGAGCCCCTGACATAGCATTTCCTCGAATAAATAATATAAGTTTTTGACTTCTTCCACCATCATTTCTACTTCTTCTTGCCTCAGCTGGCGTGGAGGCCGGAGCAGGCACCGGATGGACAGTTTACCCCCCTCTTGCCGGAAACTTGGCCCATGCGGGCCCCTCTGTGGATTTAACTATCTTTTCTTTACACTTGGCAGGTGTATCTTCTATCCTTGGTGCCATTAACTTTATTACAACTATTCTTAACATGAAACCACCATCCATAACACAATATCAAACACCACTTTTTGTCTGATCTGTACTTATTACTGCCGTTCTTCTTCTACTATCCCTTCCTGTCCTAGCCGCAGGCATTACTATACTACTCACCGACCGTAACTTAAATACAACCTTTTTTGACCCCGCAGGAGGAGGAGACCCGG
>BLEA058
CCGCCCTCAGCCTCTTAATCCGAGCCGAACTAAGCCAGCCCGGCTCTCTCCTAGGCGACGATCAGATTTACAACGTCATTGTCACCGCCCACGCCTTTGTAATAATTTTTTTTATAGTAATACCAATTATGATCGGCGGCTTCGGTAACTGATTAGTTCCCTTAATAATTGGAGCCCCTGACATAGCATTTCCTCGAATAAATAATATAAGTTTTTGACTTCTTCCACCATCATTTCTACTTCTTCTTGCCTCAGCTGGCGTGGAGGCCGGAGCAGGCACCGGATGGACAGTTTACCCCCCTCTTGCCGGAAACTTGGCCCATGCGGGCCCCTCTGTGGATTTAACTATCTTTTCTTTACACTTGGCAGGTGTATCTTCTATCCTTGGTGCCATTAACTTTATTACAACTATTCTTAACATGAAACCACCATCCATAACACAATATCAAACACCACTTTTTGTCTGATCTGTACTTATTACTGCCGTTCTTCTTCTACTATCCCTTCCTGTCCTAGCCGCAGGCATTACTATGCTACTCACCGACCGTAACTTAAATACAACCTTTTTTGACCCGGCAGGAGGAGGAGACCCGG
>BLEA060
CCGCCCTCAGCCTCTTAATCCGAGCCGAACTAAGCCAGCCCGGCTCTCTCCTAGGCGACGATCAGATTTACAACGTCATTGTCACCGCCCACGCCTTTGTAATAATTTTTTTTATAGTAATACCAATTATGATCGGCGGCTTCGGTAACTGATTAGTTCCCTTAATAATTGGAGCCCCTGACATAGCATTTCCTCGAATAAATAATATAAGTTTTTGACTTCTTCCACCATCATTTCTACTTCTTCTTGCCTCAGCTGGCGTGGAGGCCGGAGCAGGCACCGGATGGACAGTTTACCCCCCTCTTGCCGGAAACTTGGCCCATGCGGGCCCCTCTGTGGATTTAACTATCTTTTCTTTACACTTGGCAGGTGTATCTTCTATCCTTGGTGCCATTAACTTTATTACAACTATTCTTAACATGAAACCACCATCCATAACACAATATCAAACACCACTTTTTGTCTGATCTGTACTTATTACTGCCGTTCTTCTTCTACTATCCCTTCCTGTCCTAGCCGCAGGCATTACTATGCTACTCACCGACCGTAACTTAAATACAACCTTTTTTGACCCGGCAGGAGGAGGAGACCCGG
>BLEA062
CCGCCCTCAGCCTCTTAATCCGAGCCGAACTAAGCCAGCCCGGCTCTCTCCTAGGCGACGATCAGATTTATAACGTCATTGTCACCGCCCACGCCTTTGTAATAATTTTTTTTATAGTAATGCCAATTATGATCGGCGGCTTCGGTAACTGATTAGTTCCCTTAATAATTGGGGCCCCTGACATAGCATTTCCTCGAATAAATAATATAAGTTTTTGACTTCTTCCACCATCATTTCTACTTCTTCTTGCCTCAGCTGGCGTGGAGGCCGGAGCAGGCACCGGATGAACAGTTTACCCCCCTCTTGCCGGAAACTTGGCCCATGCGGGCCCCTCTGTGGATTTAACTATCTTTTCATTACACTTGGCAGGTGTATCTTCTATCCTTGGTGCCATTAACTTTATTACAACTATTCTTAACATGAAACCACCATCCATAACACAATATCAAACACCACTTTTTGTCTGATCTGTACTTATTACTGCCGTTCTTCTTCTACTATCCCTTCCTGTCCTAGCCGCAGGCATTACTATGCTACTCACCGACCGTAACTTAAATACAACCTTTTTTGACCCGGCAGGAGGAGGAGACCCGG
>BLEA063
CCGCACTCAGCCTCTTAATCCGAGCCGAACTAAGCCAGCCCGGCTCTCTCCTAGGCGACGATCAGATTTACAACGTCATTGTCACCGCCCACGCCTTTGTAATAATTTTTTTTATAGTAATACCAATTATGATCGGCGGCTTCGGTAACTGATTAGTTCCCTTAATAATTGGAGCCCCTGACATAGCATTTCCTCGAATAAATAATATAAGTTTTTGACTTCTTCCACCATCATTTCTACTTCTTCTTGCCTCAGCTGGCGTGGAGGCCGGAGCAGGCACCGGATGGACAGTTTACCCCCCTCTTGCCGGAAACTTGGCCCATGCGGGCCCCTCTGTGGATTTAACTATCTTTTCTTTACACTTGGCAGGTGTATCTTCTATCCTTGGTGCCATTAACTTTATTACAACTATTCTTAACATGAAACCACCATCCATAACACAATATCAAACACCACTTTTTGTCTGATCTGTACTTATTACTGCCGTTCTTCTTCTACTATCCCTTCCTGTCCTAGCCGCAGGCATTACTATGCTACTCACCGACCGTAACTTAAATACAACCTTTTTTGACCCGGCAGGAGGAGGAGACCCGG
>BLEA066
CCGCACTCAGCCTCTTAATCCGAGCCGAACTAAGCCAGCCCGGCTCTCTCCTAGGCGACGATCAGATTTACAACGTCATTGTCACCGCCCACGCCTTTGTAATAATTTTTTTTATAGTAATACCAATTATGATCGGCGGCTTCGGTAACTGATTAGTTCCCTTAATAATTGGAGCCCCTGACATAGCATTTCCTCGAATAAATAATATAAGTTTTTGACTTCTTCCACCATCATTTCTACTTCTTCTTGCCTCAGCTGGCGTGGAGGCCGGAGCAGGCACCGGATGGACAGTTTACCCCCCTCTTGCCGGAAACTTGGCCCATGCGGGCCCCTCTGTGGATTTAACTATCTTTTCTTTACACTTGGCAGGTGTATCTTCTATCCTTGGTGCCATTAACTTTATTACAACTATTCTTAACATGAAACCACCATCCATAACACAATATCAAACACCACTTTTTGTCTGATCTGTACTTATTACTGCCGTTCTTCTTCTACTATCCCTTCCTGTCCTAGCCGCAGGCATTACTATACTACTCACCGACCGTAACTTAAATACAACCTTTTTTGACCCCGCAGGAGGAGGAGACCCGG
>BLEA067
CCGCACTCAGCCTCTTAATCCGAGCCGAACTAAGCCAGCCCGGCTCTCTCCTAGGCGACGATCAGATTTATAACGTCATTGTCACCGCCCACGCCTTTGTAATAATTTTTTTTATAGTAATGCCAATTATGATCGGCGGCTTCGGTAACTGATTAGTTCCCTTAATAATTGGGGCCCCTGACATAGCATTTCCTCGAATAAATAATATAAGTTTTTGACTTCTTCCACCATCATTTCTACTTCTTCTTGCCTCAGCTGGCGTGGAGGCCGGAGCAGGCACCGGATGAACAGTTTACCCCCCTCTTGCCGGAAACTTGGCCCATGCGGGCCCCTCTGTGGATTTAACTATCTTTTCATTACACTTGGCAGGTGTATCTTCTATCCTTGGTGCCATTAACTTTATTACAACTATTCTTAACATGAAACCACCATCCATAACACAATATCAAACACCACTTTTTGTCTGATCTGTACTTATTACTGCCGTTCTTCTTCTACTATCCCTTCCTGTCCTAGCCGCAGGCATTACTATGCTACTCACCGACCGTAACTTAAATACAACCTTTTTTGACCCGGCAGGAGGAGGAGACCCGG
>BLEA068
CCGCACTCAGCCTCTTAATCCGAGCCGAACTAAGCCAGCCCGGCTCTCTCCTAGGCGACGATCAGATTTACAACGTCATTGTCACCGCCCACGCCTTTGTAATAATTTTTTTTATAGTAATACCAATTATGATCGGCGGCTTCGGTAACTGATTAGTTCCCTTAATAATTGGAGCCCCTGACATAGCATTTCCTCGAATAAATAATATAAGTTTTTGACTTCTTCCACCATCATTTCTACTTCTTCTTGCCTCAGCTGGCGTGGAGGCCGGAGCAGGCACCGGATGGACAGTTTACCCCCCTCTTGCCGGAAACTTGGCCCATGCGGGCCCCTCTGTGGATTTAACTATCTTTTCTTTACACTTGGCAGGTGTATCTTCTATCCTTGGTGCCATTAACTTTATTACAACTATTCTTAACATGAAACCACCATCCATAACACAATATCAAACACCACTTTTTGTCTGATCTGTACTTATTACTGCCGTTCTTCTTCTACTATCCCTTCCTGTCCTAGCCGCAGGCATTACTATGCTACTCACCGACCGTAACTTAAATACAACCTTTTTTGACCCGGCAGGAGGAGGAGACCCGG
>BLEA070
CCGCACTCAGCCTCTTAATCCGAGCCGAACTAAGCCAGCCCGGCTCTCTCCTAGGCGACGATCAGATTTACAACGTCATTGTCACCGCCCACGCCTTTGTAATAATTTTTTTTATAGTAATACCAATTATGATCGGCGGCTTCGGTAACTGATTAGTTCCCTTAATAATTGGAGCCCCTGACATAGCATTTCCTCGAATAAATAATATAAGTTTTTGACTTCTTCCACCATCATTTCTACTTCTTCTTGCCTCAGCTGGCGTGGAGGCCGGAGCAGGCACCGGATGGACAGTTTACCCCCCTCTTGCTGGAAACTTGGCCCATGCGGGCCCCTCTGTGGATTTAACTATCTTTTCTTTACACTTGGCAGGTGTATCTTCTATCCTTGGTGCCATTAACTTTATTACAACTATTCTTAACATGAAACCACCATCCATAACACAATATCAAACACCACTTTTTGTCTGATCTGTACTTATTACTGCCGTTCTTCTTCTACTATCCCTTCCTGTCCTAGCCGCAGGCATTACTATGCTACTCACCGACCGTAACTTAAATACAACCTTTTTTGACCCGGCAGGAGGAGGAGACCCGG
>BLEA245
CCGCCCTCAGCCTCTTAATCCGAGCCGAACTAAGCCAGCCCGGCTCTCTCCTAGGCGACGATCAGATTTACAACGTCATTGTCACCGCCCACGCCTTTGTAATAATTTTTTTTATAGTAATACCAATTATGATCGGCGGCTTCGGTAACTGATTAGTTCCCTTAATAATTGGAGCCCCTGACATAGCATTTCCTCGAATAAATAATATAAGTTTTTGACTTCTTCCACCATCATTTCTACTTCTTCTTGCCTCAGCTGGCGTGGAGGCCGGAGCAGGCACCGGATGGACAGTTTACCCCCCTCTTGCTGGAAACTTGGCCCATGCGGGCCCCTCTGTGGATTTAACTATCTTTTCTTTACACTTGGCAGGTGTATCTTCTATCCTTGGTGCCATTAACTTTATTACAACTATTCTTAACATGAAACCACCATCCATAACACAATATCAAACACCACTTTTTGTCTGATCTGTACTTATTACTGCCGTTCTTCTTCTACTATCCCTTCCTGTCCTAGCCGCAGGCATTACTATGCTACTCACCGACCGTAACTTAAATACAACCTTTTTTGACCCGGCAGGAGGAGGAGACCCGG
>BLEA252
CCGCCCTCAGCCTCTTAATCCGAGCCGAACTAAGCCAGCCCGGCTCTCTCCTAGGCGACGATCAGATTTACAACGTCATTGTCACCGCCCACGCCTTTGTAATAATTTTTTTTATAGTAATACCAATTATGATCGGCGGCTTCGGTAACTGATTAGTTCCCTTAATAATTGGAGCCCCTGACATAGCATTTCCTCGAATAAATAATATAAGTTTTTGACTTCTTCCACCATCATTTCTACTTCTTCTTGCCTCAGCTGGCGTGGAGGCCGGAGCAGGCACCGGATGGACAGTTTACCCCCCTCTTGCCGGAAACTTGGCCCATGCGGGCCCCTCTGTGGATTTAACTATCTTTTCTTTACACTTGGCAGGTGTATCTTCTATCCTTGGTGCCATTAACTTTATTACAACTATTCTTAACATGAAACCACCATCCATAACACAATATCAAACACCACTTTTTGTCTGATCTGTACTTATTACTGCCGTTCTTCTTCTACTATCCCTTCCTGTCCTAGCCGCAGGCATTACTATGCTACTCACCGACCGTAACTTAAATACAACCTTTTTTGACCCGGCAGGAGGAGGAGACCCGG
>BLAN179
CCGCCCTCAGCCTCTTAATCCGAGCCGAACTAAGCCAGCCCGGCTCTCTCCTAGGCGACGATCAGATTTACAACGTCATTGTCACCGCCCACGCCTTTGTAATAATTTTTTTTATAGTAATGCCAATTATGATCGGCGGCTTCGGTAACTGATTAGTTCCCTTAATAATTGGAGCCCCTGACATAGCATTTCCTCGAATAAATAATATAAGTTTTTGACTTCTTCCCCCATCATTTCTACTTCTTCTTGCCTCAGCTGGCGTGGAGGCCGGAGCAGGCACCGGATGAACAGTTTACCCCCCTCTTGCCGGAAACTTGGCCCATGCGGGCCCCTCTGTGGATTTAACTATCTTTTCTTTACACTTGGCAGGTGTATCTTCTATCCTTGGTGCCATTAACTTTATTACAACTATTCTTAACATGAAACCACCATCCATAACACAATATCAAACACCACTTTTTGTTTGATCTGTACTTATTACTGCCGTTCTTCTTCTACTATCCCTTCCTGTCCTAGCCGCAGGCATTACTATGCTACTCACCGACCGTAACTTAAATACAACCTTTTTTGACCCGGCAGGAGGAGGAGACCCGG
>BLAN188
CCGCCCTCAGCCTCTTAATCCGAGCCGAACTAAGCCAGCCCGGCTCTCTCCTAGGCGACGATCAGATTTACAACGTCATTGTCACCGCCCACGCCTTTGTAATAATTTTTTTTATAGTAATGCCAATTATGATCGGCGGCTTCGGTAACTGATTAGTTCCCTTAATAATTGGAGCCCCTGACATAGCATTTCCTCGAATAAATAATATAAGTTTTTGACTTCTTCCCCCATCATTTCTACTTCTTCTTGCCTCAGCTGGCGTGGAGGCCGGAGCAGGCACCGGATGAACAGTTTACCCCCCTCTTGCCGGAAACTTGGCCCATGCGGGCCCCTCTGTGGATTTAACTATCTTTTCTTTACACTTGGCAGGTGTATCTTCTATCCTTGGTGCCATTAACTTTATTACAACTATTCTTAACATGAAACCACCATCCATAACACAATATCAAACACCACTTTTTGTTTGATCTGTACTTATTACTGCCGTTCTTCTTCTACTATCCCTTCCTGTCCTAGCCGCAGGCATTACTATGCTACTCACCGACCGTAACTTAAATACAACCTTTTTTGACCCGGCAGGAGGAGGAGACCCGG
>BLAA182
CCGCCCTCAGCCTCTTAATCCGAGCCGAACTAAGCCAGCCCGGCTCTCTCCTAGGCGACGATCAGATTTACAACGTCATTGTCACCGCCCACGCCTTTGTAATAATTTTTTTTATAGTAATGCCAATTATGATCGGCGGCTTCGGTAACTGATTAGTTCCCTTAATAATTGGAGCCCCTGACATAGCATTTCCTCGAATAAATAATATAAGTTTTTGACTTCTTCCACCATCATTTCTACTTCTTCTTGCCTCAGCTGGCGTGGAGGCCGGAGCAGGCACCGGATGGACAGTTTACCCCCCTCTTGCCGGAAACCTGGCCCATGCGGGCCCCTCTGTGGATTTAACTATCTTTTCATTACACTTGGCAGGTGTATCTTCTATCCTTGGTGCCATTAACTTTATTACAACTATTCTTAACATGAAACCACCATCCATAACACAATATCAAACACCACTTTTTGTCTGATCTGTACTTATTACTGCCGTTCTTCTTCTGCTATCCCTTCCTGTCCTAGCCGCAGGCATTACTATGCTACTCACCGACCGTAACTTAAATACAACCTTTTTTGACCCGGCAGGGGGAGGAGACCCGG
>BLPU499
CCGCCCTCAGCCTCTTAATCCGAGCCGAACTAAGCCAGCCCGGCTCTCTCCTAGGCGACGATCAGATTTACAACGTCATTGTCACCGCCCACGCCTTTGTAATAATTTTTTTTATAGTAATACCAATTATGATCGGCGGCTTCGGTAACTGATTAGTTCCCTTAATAATTGGAGCCCCTGACATAGCATTTCCTCGAATAAATAATATAAGTTTTTGACTTCTTCCACCATCATTTCTACTTCTTCTTGCCTCAGCTGGCGTGGAGGCCGGAGCAGGCACCGGATGGACAGTTTACCCCCCTCTTGCCGGAAACTTGGCCCATGCGGGCCCCTCTGTGGATTTAACTATCTTTTCATTACACTTGGCAGGTGTATCTTCTATCCTTGGTGCCATTAACTTTATTACAACTATTCTTAACATGAAACCACCATCCATAACACAATATCAAACACCACTTTTTGTCTGATCTGTACTTATTACTGCCGTTCTTCTTCTGCTATCCCTTCCTGTCCTAGCCGCAGGCATTACTATGCTACTCACCGACCGTAACTTAAATACAACCTTTTTTGACCCGGCAGGAGGAGGAGACCCGG
>BLAA179
CCGCCCTCAGCCTCTTAATCCGAGCCGAACTAAGCCAGCCCGGCTCTCTCCTAGGCGACGATCAGATTTACAACGTCATTGTCACCGCCCACGCCTTTGTAATAATTTTTTTTATAGTAATGCCAATTATGATCGGCGGCTTCGGTAACTGATTAGTTCCCTTAATAATTGGAGCCCCTGACATAGCATTTCCTCGAATAAATAATATAAGTTTTTGACTTCTTCCACCATCATTTCTACTTCTTCTTGCCTCAGCTGGCGTGGAGGCCGGAGCAGGCACCGGATGGACAGTTTACCCCCCTCTTGCCGGAAACCTGGCCCATGCGGGCCCCTCTGTGGATTTAACTATCTTTTCTTTACACTTGGCAGGTGTATCTTCTATCCTTGGTGCCATTAACTTTATTACAACTATTCTTAACATGAAACCACCATCCATAACACAATATCAAACACCACTTTTTGTCTGATCTGTACTTATTACTGCCGTTCTTCTTCTGCTATCCCTTCCTGTCCTAGCCGCAGGCATTACTATGCTACTCACCGACCGTAACTTAAATACAACCTTTTTTGACCCGGCAGGGGGAGGAGACCCGG
>BLAA180
CCGCCCTCAGCCTCTTAATCCGAGCCGAACTAAGCCAGCCCGGCTCTCTCCTAGGCGACGATCAGATTTACAACGTCATTGTCACCGCCCACGCCTTTGTAATAATTTTTTTTATAGTAATACCAATTATGATCGGCGGCTTCGGTAACTGATTAGTTCCCTTAATAATTGGAGCCCCTGACATAGCATTTCCTCGAATAAATAATATAAGTTTTTGACTTCTTCCACCATCATTTCTACTTCTTCTTGCCTCAGCTGGCGTGGAGGCCGGAGCAGGCACCGGATGGACAGTTTACCCCCCTCTTGCCGGAAACTTGGCCCATGCGGGCCCCTCTGTGGATTTAACTATCTTTTCTTTACACTTGGCAGGTGTATCTTCTATCCTTGGTGCCATTAACTTTATTACAACTATTCTTAACATGAAACCACCATCCATAACACAATATCAAACACCACTTTTTGTCTGATCTGTACTTATTACTGCCGTTCTTCTTCTGCTATCCCTTCCTGTCCTAGCCGCAGGCATTACTATGCTACTCACCGACCGTAACTTAAATACAACCTTTTTTGACCCGGCAGGAGGAGGAGACCCGG
>BLPU500
CCGCCCTCAGCCTCTTAATCCGAGCCGAACTAAGCCAGCCCGGCTCTCTCCTAGGCGACGATCAGATTTACAACGTCATTGTCACCGCCCACGCCTTTGTAATAATTTTTTTTATAGTAATACCAATTATGATCGGCGGCTTCGGTAACTGATTAGTTCCCTTAATAATTGGAGCCCCTGACATAGCATTTCCTCGAATAAATAATATAAGTTTTTGACTTCTTCCACCATCATTTCTACTTCTTCTTGCCTCAGCTGGCGTGGAGGCCGGAGCAGGCACCGGATGGACAGTTTACCCCCCTCTTGCCGGAAACTTGGCCCATGCGGGCCCCTCTGTGGATTTAACTATCTTTTCATTACACTTGGCAGGTGTATCTTCTATCCTTGGTGCCATTAACTTTATTACAACTATTCTTAACATGAAACCACCATCCATAACACAATATCAAACACCACTTTTTGTCTGATCTGTACTTATTACTGCCGTTCTTCTTCTGCTATCCCTTCCTGTCCTAGCCGCAGGCATTACTATGCTACTCACCGACCGTAACTTAAATACAACCTTTTTTGACCCGGCAGGAGGAGGAGACCCGG
>BLPU501
CCGCCCTCAGCCTCTTAATCCGAGCCGAACTAAGCCAGCCCGGCTCTCTCCTAGGCGACGATCAGATTTACAACGTCATTGTCACCGCCCACGCCTTTGTAATAATTTTTTTTATAGTAATACCAATTATGATCGGCGGCTTCGGTAACTGATTAGTTCCCTTAATAATTGGAGCCCCTGACATAGCATTTCCTCGAATAAATAATATAAGTTTTTGACTTCTTCCACCATCATTTCTACTTCTTCTTGCCTCAGCTGGCGTGGAGGCCGGAGCAGGCACCGGATGGACAGTTTACCCCCCTCTTGCCGGAAACTTGGCCCATGCGGGCCCCTCTGTGGATTTAACTATCTTTTCATTACACTTGGCAGGTGTATCTTCTATCCTTGGNGCCATTAACTTTATTACAACTATTCTTAACATGAAACCACCATCCATAACACAATATCAAACACCACTTTTTGTCTGATCTGTACTTATTACTGCCGTTCTTCTTCTGCTATCCCTTCCTGTCCTAGCCGCAGGCATTACTATGCTACTCACCGACCGTAACTTAAATACAACCTTTTTTGACCCGGCAGGAGGAGGAGACCCGG
>BLEA064
CCGCCCTCAGCCTCTTAATCCGAGCCGAACTAAGCCAGCCCGGCTCTCTCCTAGGCGACGATCAGATTTACAACGTCATTGTCACCGCCCACGCCTTTGTAATAATTTTTTTTATAGTAATACCAATTATGATCGGCGGCTTCGGTAACTGATTAGTTCCCTTAATAATTGGAGCCCCTGACATAGCATTTCCTCGAATAAATAATATAAGTTTTTGACTTCTTCCACCATCATTTCTACTTCTTCTTGCCTCAGCTGGCGTGGAGGCCGGAGCAGGCACCGGATGGACAGTTTACCCCCCTCTTGCCGGAAACTTGGCCCATGCGGGCCCCTCTGTGGATTTAACTATCTTTTCTTTACACTTGGCAGGTGTATCTTCTATCCTTGGTGCCATTAACTTTATTACAACTATTCTTAACATGAAACCACCATCCATAACACAATATCAAACACCACTTTTTGTCTGATCTGTACTTATTACTGCCGTTCTTCTTCTACTATCCCTTCCTGTCCTAGCCGCAGGCATTACTATACTACTCACCGACCGTAACTTAAATACAACCTTTTTTGACCCCGCAGGAGGAGGAGACCCGG
>BLEA065
CCGCCCTCAGCCTCTTAATCCGAGCCGAACTAAGCCAGCCCGGCTCTCTCCTAGGCGACGATCAGATTTACAACGTCATTGTCACCGCCCACGCCTTTGTAATAATTTTTTTTATAGTAATACCAATTATGATCGGCGGCTTCGGTAACTGATTAGTTCCCTTAATAATTGGAGCCCCTGACATAGCATTTCCTCGAATAAATAATATAAGTTTTTGACTTCTTCCACCATCATTTCTACTTCTTCTTGCCTCAGCTGGCGTGGAGGCCGGAGCAGGCACCGGATGGACAGTTTACCCCCCTCTTGCCGGAAACTTGGCCCATGCGGGCCCCTCTGTGGATTTAACTATCTTTTCTTTACACTTGGCAGGTGTATCTTCTATCCTTGGTGCCATTAACTTTATTACAACTATTCTTAACATGAAACCACCATCCATAACACAATATCAAACACCACTTTTTGTCTGATCTGTACTTATTACTGCCGTTCTTCTTCTACTATCCCTTCCTGTCCTAGCCGCAGGCATTACTATACTACTCACCGACCGTAACTTAAATACAACCTTTTTTGACCCCGCAGGAGGAGGAGACCCGG
>BLBM121
CCGCCCTCAGCCTCTTAATCCGAGCCGAACTAAGCCAGCCCGGCTCTCTCCTGGGCGACGATCAGATTTACAACGTCATTGTCACCGCCCACGCCTTTGTAATAATTTTTTTTATAGTAATGCCAATTATGATCGGCGGCTTCGGTAACTGATTAGTTCCCTTAATAATTGGAGCCCCTGACATAGCATTCCCTCGAATAAATAATATAAGTTTTTGACTTCTTCCCCCATCATTTCTACTTCTTCTTGCCTCAGCTGGCGTGGAGGCCGGAGCAGGCACCGGATGAACAGTTTACCCCCCTCTTGCCGGAAACTTGGCCCATGCGGGCCCCTCTGTAGATTTAACTATCTTTTCTTTACACTTGGCAGGTGTATCTTCTATCCTTGGTGCCATTAACTTTATTACAACTATTCTTAACATGAAACCACCATCCATAACACAATATCAAACACCACTTTTTGTCTGATCTGTACTTATTACTGCCGTTCTTCTTCTATTATCCCTTCCTGTCCTAGCCGCAGGCATTACTATGCTACTCACCGACCGTAATTTAAATACAACCTTTTTTGACCCGGCAGGAGGAGGAGACCCGG
>BLPI879
CCGCCCTCAGCCTCTTAATCCGAGCCGAACTAAGCCAGCCCGGCTCTCTCCTGGGCGACGATCAGATTTATAACGTCATTGTCACCGCCCACGCCTTTGTTATAATTTTTTTTATAGTAATGCCAATTATGATCGGCGGCTTCGGTAACTGATTAGTTCCCTTAATAATTGGAGCCCCTGACATAGCATTCCCTCGAATAAATAATATAAGTTTTTGACTTCTTCCCCCATCATTTCTACTTCTTCTTGCCTCAGCTGGCGTGGAGGCCGGAGCAGGCACCGGATGAACAGTTTACCCACCTCTTGCCGGAAACTTGGCCCATGCGGGCCCCTCTGTAGATTTAACTATCTTTTCATTACACTTGGCAGGTGTATCTTCTATCCTTGGTGCCATTAACTTTATTACAACTATTCTTAACATGAAACCACCATCCATAACACAATATCAAACACCACTTTTTGTCTGATCTGTACTTATTACTGCCGTTCTTCTTCTACTATCCCTTCCTGTCCTAGCCGCAGGCATTACTATACTACTCACCGACCGTAATTTAAATACAACCTTTTTTGACCCCGCAGGAGGAGGGGACCCGG
>BLMA845
CCGCCCTCAGCCTCTTAATCCGAGCCGAACTAAGCCAGCCCGGCTCTCTCCTGGGCGACGATCAGATTTATAACGTCATTGTCACCGCCCACGCCTTTGTTATAATTTTTTTTATAGTAATGCCAATTATGATCGGCGGCTTCGGTAACTGATTAGTTCCCTTAATAATTGGAGCCCCTGACATAGCATTCCCTCGAATAAATAATATAAGTTTTTGACTTCTTCCCCCATCATTTCTACTTCTTCTTGCCTCAGCTGGCGTGGAGGCCGGAGCAGGCACCGGATGAACAGTTTACCCACCTCTTGCCGGAAACTTGGCCCATGCGGGCCCCTCTGTAGATTTAACTATCTTTTCATTACACTTGGCAGGTGTATCTTCTATCCTTGGTGCCATTAACTTTATTACAACTATTCTTAACATGAAACCACCATCCATAACACAATATCAAACACCACTTTTTGTCTGATCTGTACTTATTACTGCCGTTCTTCTTCTACTATCCCTTCCTGTCCTAGCCGCAGGCATTACTATACTACTCACCGACCGTAATTTAAATACAACCTTTTTTGACCCCGCAGGAGGAGGGGACCCGG
>BLPI877
CCGCCCTCAGCCTCTTAATCCGAGCCGAACTAAGCCAGCCCGGCTCTCTCCTGGGCGACGATCAGATTTATAACGTCATTGTCACCGCCCACGCCTTTGTTATAATTTTTTTTATAGTAATGCCAATTATGATCGGCGGCTTCGGTAACTGATTAGTTCCCTTAATAATTGGAGCCCCTGACATAGCATTCCCTCGAATAAATAATATAAGTTTTTGACTTCTTCCCCCATCATTTCTACTTCTTCTTGCCTCAGCTGGCGTGGAGGCCGGAGCAGGCACCGGATGAACAGTTTACCCACCTCTTGCCGGAAACTTGGCCCATGCGGGCCCCTCTGTAGATTTAACTATCTTTTCATTACACTTGGCAGGTGTATCTTCTATCCTTGGTGCCATTAACTTTATTACAACTATTCTTAACATGAAACCACCATCCATAACACAATATCAAACACCACTTTTTGTCTGATCTGTACTTATTACTGCCGTTCTTCTTCTACTATCCCTTCCTGTCCTAGCCGCAGGCATTACTATACTACTCACCGACCGTAATTTAAATACAACCTTTTTTGACCCCGCAGGAGGAGGGGACCCGG
>BLPI881
CCGCCCTCAGCCTCTTGATCCGAGCCGAACTAAGCCAGCCCGGCTCTCTCCTGGGCGACGATCAGATTTATAACGTCATTGTCACCGCCCACGCCTTTGTTATAATTTTTTTTATAGTAATGCCAATTATGATCGGCGGCTTCGGTAACTGATTAGTTCCCTTAATAATTGGAGCCCCTGACATAGCATTCCCTCGAATAAATAATATAAGTTTTTGACTTCTTCCCCCATCATTTCTACTTCTTCTTGCCTCAGCTGGCGTGGAGGCCGGAGCAGGCACCGGATGAACAGTTTACCCACCTCTTGCCGGAAACTTGGCCCATGCGGGCCCCTCTGTAGATTTAACTATCTTTTCATTACACTTGGCAGGTGTATCTTCTATCCTTGGTGCCATTAACTTTATTACAACTATTCTTAACATGAAACCACCATCCATAACACAATATCAAACACCACTTTTTGTCTGATCTGTACTTATTACTGCCGTTCTTCTTCTACTATCCCTTCCTGTCCTAGCCGCAGGCATTACTATACTACTCACCGACCGTAATTTAAATACAACCTTTTTTGACCCCGCAGGAGGAGGGGACCCGG
>BLPI886
CCGCCCTCAGCCTCTTAATCCGAGCCGAACTAAGCCAGCCCGGCTCTCTCCTGGGCGACGATCAGATTTATAACGTCATTGTCACCGCCCACGCCTTTGTTATAATTTTTTTTATAGTAATGCCAATTATGATCGGCGGCTTCGGTAACTGATTAGTTCCCTTAATAATTGGAGCCCCTGACATAGCATTCCCTCGAATAAATAATATAAGTTTTTGACTTCTTCCCCCATCATTTCTACTTCTTCTTGCCTCAGCTGGCGTGGAGGCCGGAGCAGGCACCGGATGAACAGTTTACCCACCTCTTGCCGGAAACTTGGCCCATGCGGGCCCCTCTGTAGATTTAACTATCTTTTCATTACACTTGGCAGGTGTATCTTCTATCCTTGGTGCCATTAACTTTATTACAACTATTCTTAACATGAAACCACCATCCATAACACAATATCAAACACCACTTTTTGTCTGATCTGTACTTATTACTGCCGTTCTTCTTCTACTATCCCTTCCTGTCCTAGCCGCAGGCATTACTATACTACTCACCGACCGTAATTTAAATACAACCTTTTTTGACCCCGCAGGAGGAGGGGACCCGG
>BLCP509
CCGCCCTCAGCCTCTTAATCCGAGCCGAACTAAGCCAGCCCGGCTCTCTCCTGGGCGACGATCAGATTTACAACGTCATTGTCACCGCCCACGCCTTTGTAATAATTTTTTTTATAGTAATGCCAATTATGATCGGCGGCTTCGGTAACTGATTAGTTCCCTTAATAATTGGAGCCCCTGACATAGCATTTCCTCGAATAAATAATATAAGTTTTTGACTTCTTCCCCCATCATTTCTACTTCTTCTTGCCTCAGCTGGCGTGGAGGCCGGAGCAGGCACCGGATGAACAGTTTACCCACCTCTTGCCGGAAACTTGGCCCATGCGGGCCCCTCTGTAGATTTAACTATCTTTTCATTACACTTGGCAGGTGTATCTTCTATCCTTGGTGCCATTAACTTTATTACAACTATTCTTAACATGAAACCACCATCCATAACACAATATCAAACACCACTTTTTGTCTGATCTGTACTTATTACTGCCGTTCTTCTTCTACTATCCCTTCCTGTCCTAGCCGCAGGCATTACTATGCTACTCACCGACCGTAATTTAAATACAACCTTTTTTGACCCGGCAGGAGGAGGGGACCCGG
>BLCP522
CCGCCCTCAGCCTCTTAATCCGAGCCGAACTAAGCCAGCCCGGCTCTCTCCTGGGCGACGATCAGATTTACAACGTCATTGTCACCGCCCACGCCTTTGTAATAATTTTTTTTATAGTAATGCCAATTATGATCGGCGGCTTCGGTAACTGATTAGTTCCCTTAATAATTGGAGCCCCCGACATAGCATTCCCTCGAATAAATAATATAAGTTTTTGACTTCTTCCCCCATCATTTCTACTTCTTCTTGCCTCAGCTGGCGTGGAGGCCGGAGCAGGCACCGGATGAACAGTTTACCCACCTCTTGCCGGAAACTTGGCCCATGCGGGCCCCTCTGTAGATTTAACTATCTTTTCTTTACACTTGGCAGGTGTATCTTCTATCCTTGGTGCCATTAACTTTATTACAACTATTCTTAACATGAAACCACCATCCATAACACAATATCAAACACCACTTTTTGTCTGATCTGTACTTATTACTGCCGTTCTTCTTCTACTATCCCTTCCTGTCCTAGCCGCAGGCATTACTATGCTACTCACCGACCGTAATTTAAATACAACCTTTTTTGACCCGGCAGGAGGAGGGGACCCGG
>BLCP516
CCGCCCTCAGCCTCTTAATCCGAGCCGAACTAAGCCAGCCCGGCTCTCTCCTGGGCGACGATCAGATTTACAACGTCATTGTCACCGCCCACGCCTTTGTAATAATTTTTTTTATAGTAATGCCAATTATGATCGGCGGCTTCGGTAACTGATTAGTTCCCTTAATAATTGGAGCCCCTGACATAGCATTTCCTCGAATAAATAATATAAGTTTTTGACTTCTTCCCCCATCATTTCTACTTCTTCTTGCCTCAGCTGGCGTGGAGGCCGGAGCAGGCACCGGATGAACAGTTTACCCACCTCTTGCCGGAAACTTGGCCCATGCGGGCCCCTCTGTAGATTTAACTATCTTTTCATTACACTTGGCAGGTGTATCTTCTATCCTTGGTGCCATTAACTTTATTACAACTATTCTTAACATGAAACCACCATCCATAACACAATATCAAACACCACTTTTTGTCTGATCTGTACTTATTACTGCCGTTCTTCTTCTACTATCCCTTCCTGTCCTAGCCGCAGGCATTACTATGCTACTCACCGACCGTAATTTAAATACAACCTTTTTTGACCCGGCAGGAGGAGGGGACCCGG
>BLCP524
CCGCCCTCAGCCTCTTAATCCGAGCCGAACTAAGCCAGCCCGGCTCTCTCCTGGGCGACGATCAGATTTACAACGTCATTGTCACCGCCCACGCCTTTGTAATAATTTTTTTTATAGTAATGCCAATTATGATCGGCGGCTTCGGTAACTGATTAGTTCCCTTAATAATTGGAGCCCCTGACATAGCATTCCCTCGAATAAATAATATAAGTTTTTGACTTCTTCCCCCATCATTTCTACTTCTTCTTGCCTCAGCTGGCGTGGAGGCCGGAGCAGGCACCGGATGAACAGTTTACCCACCTCTTGCCGGAAACTTGGCCCATGCGGGCCCCTCTGTAGATTTAACTATCTTTTCTTTACACTTGGCAGGTGTATCTTCTATCCTTGGTGCCATTAACTTTATTACAACTATTCTTAACATGAAACCACCATCCATAACACAATATCAAACACCACTTTTTGTCTGATCTGTACTTATTACTGCCGTTCTTCTTCTACTATCCCTTCCTGTCCTAGCCGCAGGCATTACTATGCTACTCACCGACCGTAATTTAAATACAACCTTTTTTGACCCGGCAGGAGGAGGAGACCCGG
>BLCP511
CCGCCCTCAGCCTCTTAATCCGAGCCGAACTAAGCCAGCCCGGCTCTCTCCTGGGCGACGATCAGATTTACAACGTCATTGTCACCGCCCACGCCTTTGTAATAATTTTTTTTATAGTAATGCCAATTATGATCGGCGGCTTCGGTAACTGATTAGTTCCCTTAATAATTGGAGCCCCTGACATAGCATTTCCTCGAATAAATAATATAAGTTTTTGACTTCTTCCCCCATCATTTCTACTTCTTCTTGCCTCAGCTGGCGTGGAGGCCGGAGCAGGCACCGGATGAACAGTTTACCCACCTCTTGCCGGAAACTTGGCCCATGCGGGCCCCTCTGTAGATTTAACTATCTTTTCATTACACTTGGCAGGTGTATCTTCTATCCTTGGTGCCATTAACTTTATTACAACTATTCTTAACATGAAACCACCATCCATAACACAATATCAAACACCACTTTTTGTCTGATCTGTACTTATTACTGCTGTTCTTCTTCTACTATCCCTTCCTGTCCTAGCCGCAGGCATTACTATGCTACTCACCGACCGTAATTTAAATACAACCTTTTTTGACCCGGCAGGAGGAGGGGACCCGG
>BLCP517
CCGCCCTCAGCCTCTTAATCCGAGCCGAACTAAGCCAGCCCGGCTCTCTCCTGGGCGACGATCAGATTTACAACGTCATTGTCACCGCCCACGCCTTTGTAATAATTTTTTTTATAGTAATGCCAATTATGATCGGCGGCTTCGGTAACTGATTAGTTCCCTTAATAATTGGAGCCCCTGACATAGCATTTCCTCGAATAAATAATATAAGTTTTTGACTTCTTCCCCCATCATTTCTACTTCTTCTTGCCTCAGCTGGCGTGGAGGCCGGAGCAGGCACCGGATGAACAGTTTACCCACCTCTTGCCGGAAACTTGGCCCATGCGGGCCCCTCTGTAGATTTAACTATCTTTTCATTACACTTGGCAGGTGTATCTTCTATCCTTGGTGCCATTAACTTTATTACAACTATTCTTAACATGAAACCACCATCCATAACACAATATCAAACACCACTTTTTGTCTGATCTGTACTTATTACTGCCGTTCTTCTTCTACTATCCCTTCCTGTCCTAGCCGCAGGCATTACTATGCTACTCACCGACCGTAATTTAAATACAACCTTTTTTGACCCGGCAGGAGGAGGGGACCCGG
>BLCP518
CCGCCCTCAGCCTCTTAATCCGAGCCGAACTAAGCCAGCCCGGCTCTCTCCTGGGCGACGATCAGATTTACAACGTCATTGTCACCGCCCACGCCTTTGTAATAATTTTTTTTATAGTAATGCCAATTATGATCGGCGGCTTCGGTAACTGATTAGTTCCCTTAATAATTGGAGCCCCTGACATAGCATTTCCTCGAATAAATAATATAAGTTTTTGACTTCTTCCCCCATCATTTCTACTTCTTCTTGCCTCAGCTGGCGTGGAGGCCGGAGCAGGCACCGGATGAACAGTTTACCCACCTCTTGCCGGAAACTTGGCCCATGCGGGCCCCTCTGTAGATTTAACTATCTTTTCATTACACTTGGCAGGTGTATCTTCTATCCTTGGTGCCATTAACTTTATTACAACTATTCTTAACATGAAACCACCATCCATAACACAATATCAAACACCACTTTTTGTCTGATCTGTACTTATTACTGCCGTTCTTCTTCTACTATCCCTTCCTGTCCTAGCCGCAGGCATTACTATGCTACTCACCGACCGTAATTTAAATACAACCTTTTTTGACCCGGCAGGAGGAGGGGACCCGG
>BLCP519
CCGCCCTCAGCCTCTTAATCCGAGCCGAACTAAGCCAGCCCGGCTCTCTCCTGGGCGACGATCAGATTTACAACGTCATTGTCACCGCCCACGCCTTTGTAATAATTTTTTTTATAGTAATGCCAATTATGATCGGCGGCTTCGGTAACTGATTAGTTCCCTTAATAATTGGAGCCCCTGACATAGCATTTCCTCGAATAAATAATATAAGTTTTTGACTTCTTCCCCCATCATTTCTACTTCTTCTTGCCTCAGCTGGCGTGGAGGCCGGAGCAGGCACCGGATGAACAGTTTACCCACCTCTTGCCGGAAACTTGGCCCATGCGGGCCCCTCTGTAGATTTAACTATCTTTTCATTACACTTGGCAGGTGTATCTTCTATCCTTGGTGCCATTAACTTTATTACAACTATTCTTAACATGAAACCACCATCCATAACACAATATCAAACACCACTTTTTGTCTGATCTGTACTTATTACTGCCGTTCTTCTTCTACTATCCCTTCCTGTCCTAGCCGCAGGCATTACTATGCTACTCACCGACCGTAATTTAAATACAACCTTTTTTGACCCGGCAGGAGGAGGGGACCCGG
>BLCP520
CCGCCCTCAGCCTCTTAATCCGAGCCGAACTAAGCCAGCCCGGCTCTCTCCTGGGCGACGATCAGATTTACAACGTCATTGTCACCGCCCACGCCTTTGTAATAATTTTTTTTATAGTAATGCCAATTATGATCGGCGGCTTCGGTAACTGATTAGTTCCCTTAATAATTGGAGCCCCTGACATAGCATTTCCTCGAATAAATAATATAAGTTTTTGACTTCTTCCCCCATCATTTCTACTTCTTCTTGCCTCAGCTGGCGTGGAGGCCGGAGCAGGCACCGGATGAACAGTTTACCCACCTCTTGCCGGAAACTTGGCCCATGCGGGCCCCTCTGTAGATTTAACTATCTTTTCATTACACTTGGCAGGTGTATCTTCTATCCTTGGTGCCATTAACTTTATTACAACTATTCTTAACATGAAACCACCATCCATAACACAATATCAAACACCACTTTTTGTCTGATCTGTACTTATTACTGCCGTTCTTCTTCTACTATCCCTTCCTGTCCTAGCCGCAGGCATTACTATGCTACTCACCGACCGTAATTTAAATACAACCTTTTTTGACCCGGCAGGAGGAGGGGACCCGG
>BLCP523
CCGCCCTCAGCCTCTTAATCCGAGCCGAACTAAGCCAGCCCGGCTCTCTCCTGGGCGACGATCAGATTTACAACGTCATTGTCACCGCCCACGCCTTTGTAATAATTTTTTTTATAGTAATGCCAATTATGATCGGCGGCTTCGGTAACTGATTAGTTCCCTTAATAATTGGAGCCCCTGACATGGCATTTCCTCGAATAAATAATATAAGTTTTTGACTTCTTCCCCCATCATTTCTACTTCTTCTTGCCTCAGCTGGCGTGGAGGCCGGAGCAGGCACCGGATGAACAGTTTACCCACCTCTTGCCGGAAACTTGGCCCATGCGGGCCCCTCTGTAGATTTAACTATCTTTTCATTACACTTGGCAGGTGTATCTTCTATCCTTGGTGCCATTAACTTTATTACAACTATTCTTAACATGAAACCACCATCCATAACACAATATCAAACACCACTTTTTGTCTGATCTGTACTTATTACTGCCGTTCTTCTTCTACTATCCCTTCCTGTCCTAGCCGCAGGCATTACTATGCTACTCACCGACCGTAATTTAAATACAACCTTTTTTGACCCGGCAGGAGGAGGGGACCCGG
>BLPI878
CCGCCCTCAGCCTCTTAATCCGAGCCGAACTAAGCCAGCCCGGCTCTCTCCTGGGCGACGATCAGATTTATAACGTCATTGTCACCGCCCACGCCTTTGTTATAATTTTTTTTATAGTAATGCCAATTATGATCGGCGGCTTCGGTAACTGATTAGTTCCCTTAATAATTGGAGCCCCTGACATAGCATTCCCTCGAATAAATAATATAAGTTTTTGACTTCTTCCCCCATCATTTCTACTTCTTCTTGCCTCAGCTGGCGTGGAGGCCGGAGCAGGCACCGGATGAACAGTTTACCCACCTCTTGCCGGAAACTTGGCCCATGCGGGCCCCTCTGTAGATTTAACTATCTTTTCATTACACTTGGCAGGTGTATCTTCTATCCTTGGTGCCATTAACTTTATTACAACTATTCTTAACATGAAACCACCATCCATAACACAATATCAAACACCACTTTTTGTCTGATCTGTACTTATTACTGCCGTTCTTCTTCTACTATCCCTTCCTGTCCTAGCCGCAGGCATTACTATACTACTCACCGACCGTAATTTAAATACAACCTTTTTTGACCCCGCAGGAGGAGGGGACCCGG
>BLPI880
CCGCCCTCAGCCTCTTAATCCGAGCCGAACTAAGCCAGCCCGGCTCTCTCCTGGGCGACGATCAGATTTATAACGTCATTGTCACCGCCCACGCCTTTGTTATAATTTTTTTTATAGTAATGCCAATTATGATCGGCGGCTTCGGTAACTGATTAGTTCCCTTAATAATTGGAGCCCCTGACATAGCATTCCCTCGAATAAATAATATAAGTTTTTGACTTCTTCCCCCATCATTTCTACTTCTTCTTGCCTCAGCTGGCGTGGAGGCCGGAGCAGGCACCGGATGAACAGTTTACCCACCTCTTGCCGGAAACTTGGCCCATGCGGGCCCCTCTGTAGATTTAACTATCTTTTCATTACACTTGGCAGGTGTATCTTCTATCCTTGGTGCCATTAACTTTATTACAACTATTCTTAACATGAAACCACCATCCATAACACAATATCAAACACCACTTTTTGTCTGATCTGTACTTATTACTGCCGTTCTTCTTCTACTATCCCTTCCTGTCCTAGCCGCAGGCATTACTATACTACTCACCGACCGTAATTTAAATACAACCTTTTTTGACCCCGCAGGAGGAGGGGACCCGG
>BLBM122
CCGCCCTCAGCCTCTTAATCCGAGCCGAACTAAGCCAGCCCGGCTCTCTCCTAGGCGACGATCAGATTTACAACGTTATTGTCACCGCCCACGCCTTTGTAATAATTTTTTTTATGGTAATGCCAATTATGATCGGCGGCTTCGGTAACTGATTAGTTCCCTTAATAATTGGAGCCCCTGACATAGCATTTCCTCGAATAAATAATATAAGTTTTTGACTTCTTCCCCCATCATTTCTACTTCTCCTTGCCTCAGCTGGCGTGGAGGCCGGAGCAGGTACCGGATGAACAGTTTACCCCCCTCTTGCCGGAAACTTGGCCCATGCGGGCCCCTCTGTAGATTTAACTATCTTTTCTTTACACTTGGCAGGTGTATCTTCTATCCTTGGTGCCATTAACTTTATTACAACTATTCTTAACATGAAACCACCATCCATAACACAATATCAAACACCACTTTTTGTCTGATCTGTGCTTATTACTGCCGTTCTTCTTCTACTATCCCTTCCTGTCCTAGCCGCAGGCATTACTATGCTACTCACCGACCGTAACTTAAATACAACCTTTTTTGACCCGGCAGGAGGAGGAGACCCGG
>BLBM143
CCGCCCTCAGCCTCTTAATCCGAGCCGAACTAAGCCAGCCCGGCTCTCTCCTAGGCGACGATCAGATTTACAACGTTATTGTCACCGCCCACGCCTTTGTAATAATTTTTTTTATAGTAATGCCAATTATGATCGGCGGCTTCGGTAACTGATTAGTTCCCTTAATAATTGGAGCCCCTGACATAGCATTTCCTCGAATAAATAATATAAGTTTTTGACTTCTTCCCCCATCATTTCTACTTCTCCTTGCCTCAGCTGGCGTGGAGGCCGGAGCAGGTACCGGATGAACAGTTTACCCCCCTCTTGCCGGAAACTTGGCCCATGCGGGCCCCTCTGTAGATTTAACTATCTTTTCTTTACACTTGGCAGGTGTATCTTCTATCCTTGGTGCCATTAACTTTATTACAACTATTCTTAACATGAAACCACCATCCATAACACAATATCAAACACCACTTTTTGTCTGATCTGTGCTTATTACTGCCGTTCTTCTTCTACTATCCCTTCCTGTCCTAGCCGCAGGCATTACTATGCTACTCACCGACCGTAACTTAAATACAACCTTTTTTGACCCGGCAGGAGGAGGAGACCCGG
>BLBM144
CCGCCCTCAGCCTCTTAATCCGAGCCGAACTAAGCCAGCCCGGCTCTCTCCTAGGCGACGATCAGATTTACAACGTTATTGTCACCGCCCACGCCTTTGTAATAATTTTTTTTATAGTAATGCCAATTATGATCGGCGGCTTCGGTAACTGATTAGTTCCCTTAATAATTGGAGCCCCTGACATAGCATTTCCTCGAATAAATAATATAAGTTTCTGACTTCTTCCCCCATCATTTCTACTTCTTCTTGCCTCAGCTGGCGTGGAGGCCGGAGCAGGCACCGGATGAACAGTTTACCCCCCTCTTGCCGGAAACTTGGCCCATGCGGGCCCCTCTGTAGATTTAACTATCTTTTCTTTACACTTGGCAGGTGTATCTTCTATCCTTGGTGCCATTAACTTTATTACAACTATTCTTAACATGAAACCACCATCCATAACACAATATCAAACACCACTTTTTGTCTGATCTGTGCTTATTACTGCCGTTCTTCTTCTACTATCCCTTCCTGTCCTAGCCGCAGGCATTACTATGCTACTCACCGACCGTAACTTAAATACAACCTTTTTTGACCCGGCAGGAGGAGGAGACCCGG
>BLBM127
CCGCCCTCAGCCTCTTAATCCGAGCCGAACTAAGCCAGCCCGGCTCTCTCCTAGGCGACGATCAGATTTACAACGTTATTGTCACCGCCCACGCCTTTGTAATAATTTTTTTTATAGTAATGCCAATTATGATCGGCGGCTTCGGTAACTGATTAGTTCCCTTAATAATTGGAGCCCCTGACATAGCATTTCCTCGAATAAATAATATAAGTTTTTGACTTCTTCCCCCATCATTTCTACTTCTCCTTGCCTCAGCTGGCGTGGAGGCCGGAGCAGGTACCGGATGAACAGTTTACCCCCCTCTTGCCGGAAACTTGGCCCATGCGGGCCCCTCTGTAGATTTAACTATCTTTTCTTTACACTTGGCAGGTGTATCTTCTATCCTTGGTGCCATTAACTTTATTACAACTATTCTTAACATGAAACCACCATCCATAACACAATATCAAACACCACTTTTTGTCTGATCTGTGCTTATTACTGCCGTTCTTCTTCTACTATCCCTTCCTGTCCTAGCCGCAGGCATTACTATGCTACTCACCGACCGTAACTTAAATACAACCTTTTTTGACCCGGCAGGAGGAGGAGACCCGG
>BLBM124
CCGCCCTCAGCCTCTTAATCCGAGCCGAACTAAGCCAGCCCGGCTCTCTCCTAGGCGACGATCAGATTTACAACGTTATTGTCACCGCCCACGCCTTTGTAATAATTTTTTTTATAGTAATGCCAATTATGATCGGCGGCTTCGGTAACTGATTAGTTCCCTTAATAATTGGAGCCCCTGACATAGCATTTCCTCGAATAAATAATATAAGTTTCTGACTTCTTCCCCCATCATTTCTACTTCTTCTTGCCTCAGCTGGCGTGGAGGCCGGAGCAGGCACCGGATGAACAGTTTACCCCCCTCTTGCCGGAAACTTGGCCCATGCGGGCCCCTCTGTAGATTTAACTATCTTTTCTTTACACTTGGCAGGTGTATCTTCTATCCTTGGTGCCATTAACTTTATTACAACTATTCTTAACATGAAACCACCATCCATAACACAATATCAAACACCACTTTTTGTCTGATCTGTGCTTATTACTGCCGTTCTTCTTCTACTATCCCTTCCTGTCCTAGCCGCAGGCATTACTATGCTACTCACCGACCGTAACTTAAATACAACCTTTTTTGACCCGGCAGGAGGAGGAGACCCGG
>BLBM123
CCGCCCTCAGCCTCTTAATCCGAGCCGAACTAAGCCAGCCCGGCTCTCTCCTAGGCGACGATCAGATTTACAACGTTATTGTCACCGCCCACGCCTTTGTAATAATTTTTTTTATAGTAATGCCAATTATGATCGGCGGCTTCGGTAACTGATTAGTTCCCTTAATAATTGGAGCCCCTGACATAGCATTTCCTCGAATAAATAATATAAGTTTTTGACTTCTTCCCCCATCATTTCTACTTCTTCTTGCCTCAGCTGGCGTGGAGGCCGGAGCAGGCACCGGATGAACAGTTTACCCCCCTCTTGCCGGAAACTTGGCCCATGCGGGCCCCTCTGTAGATTTAACTATCTTTTCTTTACACTTGGCAGGTGTATCTTCTATCCTTGGTGCCATTAACTTTATTACAACTATTCTTAACATGAAACCACCATCCATAACACAATATCAAACACCACTTTTTGTCTGATCTGTGCTTATTACTGCCGTTCTTCTTCTACTATCCCTTCCTGTCCTAGCCGCAGGCATTACTATGCTACTCACCGACCGTAACTTAAATACAACCTTTTTTGACCCGGCAGGAGGAGGAGACCCGG
>BLBM126
CCGCCCTCAGCCTCTTAATCCGAGCCGAACTAAGCCAGCCCGGCTCTCTCCTAGGCGACGATCAGATTTACAACGTTATTGTCACCGCCCACGCCTTTGTAATAATTTTTTTTATAGTAATGCCAATTATGATCGGCGGCTTCGGTAACTGATTAGTTCCCTTAATAATTGGAGCCCCTGACATAGCATTTCCTCGAATAAATAATATAAGTTTTTGACTTCTTCCCCCATCATTTCTACTTCTTCTTGCCTCAGCTGGCGTGGAGGCCGGAGCAGGCACCGGATGAACAGTTTACCCCCCTCTTGCCGGAAACTTGGCCCATGCGGGCCCCTCTGTAGATTTAACTATCTTTTCATTACACTTGGCAGGTGTATCTTCTATCCTTGGTGCCATTAACTTTATTACAACTATTCTTAACATGAAACCACCATCCATAACACAATATCAAACACCACTTTTTGTCTGATCTGTGCTTATTACTGCCGTTCTTCTTCTACTATCCCTTCCTGTCCTAGCCGCAGGCATTACTATGCTACTCACCGACCGTAACTTAAATACAACCTTTTTTGACCCGGCNGGAGGAGGAGACCCGG
>BLBM129
CCGCCCTCAGCCTCTTAATCCGAGCCGAACTAAGCCAGCCCGGCTCTCTCCTAGGCGACGATCAGATTTACAACGTTATTGTCACCGCCCACGCCTTTGTAATAATTTTTTTTATAGTAATGCCAATTATGATCGGCGGCTTCGGTAACTGATTAGTTCCCTTAATAATTGGAGCCCCTGACATAGCATTTCCTCGAATAAATAATATAAGTTTTTGACTTCTTCCCCCATCATTTCTACTTCTTCTTGCCTCAGCTGGCGTGGAGGCCGGAGCAGGCACCGGATGAACAGTTTACCCCCCTCTTGCCGGAAACTTGGCCCATGCGGGCCCCTCTGTAGATTTAACTATCTTTTCTTTACACTTGGCAGGTGTATCTTCTATCCTTGGTGCCATTAACTTTATTACAACTATTCTTAACATGAAACCACCATCCATAACACAATATCAAACACCACTTTTTGTCTGATCTGTGCTTATTACTGCCGTTCTTCTTCTACTATCCCTTCCTGTCCTAGCCGCAGGCATTACTATGCTACTCACCGACCGTAACTTAAATACAACCTTTTTTGACCCGGCAGGAGGAGGAGACCCGG
>BLBM146
CCGCCCTCAGCCTCTTAATCCGAGCCGAACTAAGCCAGCCCGGCTCTCTCTTAGGCGACGATCAGATTTACAACGTTATTGTCACCGCCCACGCCTTTGTTATAATTTTTTTTATAGTAATGCCAATTATGATCGGCGGCTTCGGTAACTGATTAGTTCCATTAATAATTGGAGCCCCTGACATAGCATTTCCTCGAATAAATAATATAAGTTTCTGACTTCTTCCCCCATCATTTCTACTTCTTCTTGCCTCAGCTGGCGTGGAGGCCGGAGCAGGCACCGGATGAACAGTTTACCCCCCTCTTGCCGGAAACTTGGCCCATGCGGGCCCCTCTGTAGATTTAACTATCTTTTCATTACACTTGGCAGGTGTATCTTCTATCCTTGGTGCCATTAACTTTATTACAACTATTCTTAACATGAAACCACCATCCATAACACAATATCAAACACCACTTTTTGTCTGATCTGTGCTTATTACTGCCGTTCTTCTTCTACTATCCCTTCCTGTCCTAGCCGCAGGCATTACTATGCTACTCACCGACCGTAACTTAAATACAACCTTTTTTGACCCGGCAGGAGGAGGAGACCCGG
>BLBM128
CCGCCCTCAGCCTCTTAATCCGAGCCGAACTAAGCCAGCCCGGCTCTCTCCTAGGCGACGATCAGATTTACAACGTTATTGTCACCGCCCACGCCTTTGTAATAATTTTTTTTATAGTAATGCCAATTATGATCGGCGGCTTCGGTAACTGATTAGTTCCCTTAATAATTGGAGCCCCTGACATAGCATTTCCTCGAATAAATAATATAAGTTTTTGACTTCTTCCCCCATCATTTCTACTTCTTCTTGCCTCAGCTGGCGTGGAGGCCGGAGCAGGCACCGGATGAACAGTTTACCCCCCTCTTGCCGGAAACTTGGCCCATGCGGGCCCCTCTGTAGATTTAACTATCTTTTCTTTACACTTGGCAGGTGTATCTTCTATCCTTGGTGCCATTAACTTTATTACAACTATTCTTAACATGAAACCACCATCCATAACACAATATCAAACACCACTTTTTGTCTGATCTGTGCTTATTACTGCCGTTCTTCTTCTACTATCCCTTCCTGTCCTAGCCGCAGGCATTACTATGCTACTCACCGACCGTAACTTAAATACAACCTTTTTTGACCCGGCAGGAGGAGGAGACCCGG
>BLBM132
CCGCCCTCAGCCTCTTAATCCGAGCCGAACTAAGCCAGCCCGGCTCTCTCCTAGGCGACGATCAGATTTACAACGTTATTGTCACCGCCCACGCCTTTGTAATAATTTTTTTTATAGTAATGCCAATTATGATCGGCGGCTTCGGTAACTGATTAGTTCCCTTAATAATTGGAGCCCCTGACATAGCATTTCCTCGAATAAATAATATAAGTTTCTGACTTCTTCCCCCATCATTTCTACTTCTTCTTGCCTCAGCTGGCGTGGAGGCCGGAGCAGGCACCGGATGAACAGTTTACCCCCCTCTTGCCGGAAACTTGGCCCATGCGGGCCCCTCTGTAGATTTAACTATCTTTTCTTTACACTTGGCAGGTGTATCTTCTATCCTTGGTGCCATTAACTTTATTACAACTATTCTTAACATGAAACCACCATCCATAACACAATATCAAACACCACTTTTTGTCTGATCTGTGCTTATTACTGCCGTTCTTCTTCTACTATCCCTTCCTGTCCTAGCCGCAGGCATTACTATGCTACTCACCGACCGTAACTTAAATACAACCTTTTTTGACCCGGCAGGAGGAGGAGACCCGG
>BLNA857
CCGCCCTCAGCCTCTTAATCCGAGCCGAACTAAGCCAGCCCGGCTCTCTCCTAGGTGACGATCAGATTTATAACGTCATTGTTACTGCCCACGCCTTTGTTATAATTTTTTTTATAGTGATGCCAATTATGATCGGCGGCTTCGGTAACTGATTAATTCCCTTAATAATTGGAGCCCCTGATATAGCATTTCCTCGAATAAATAATATAAGTTTTTGACTTCTTCCCCCATCATTTCTACTTCTTCTTGCCTCAGCTGGCGTGGAGGCCGGGGCAGGCACCGGATGAACAGTCTACCCCCCTCTTGCCGGAAACTTGGCCCATGCGGGCCCCTCTGTAGATTTAACTATCTTTTCATTACATTTGGCAGGTGTATCTTCTATCCTCGGCGCTATTAACTTTATTACAACTATTCTTAACATGAAACCACCATCCATAACACAATATCAAACACCACTTTTTGTTTGATCTGTACTTATTACTGCTGTCCTTCTTCTACTCTCCCTCCCTGTCCTAGCCGCAGGCATTACTATGCTACTTACCGACCGTAACTTAAATACAACCTTTTTTGACCCCGCAGGGGGAGGAGACCCGG
>BLNA962
CCGCCCTCAGCCTCTTAATCCGAGCCGAACTAAGCCAGCCCGGCTCTCTCCTAGGTGACGATCAGATTTATAACGTCATTGTTACTGCCCACGCCTTTGTTATAATTTTTTTTATAGTGATGCCAATTATGATCGGCGGCTTCGGTAACTGATTAATTCCCTTAATAATTGGAGCCCCTGATATAGCATTTCCTCGAATAAATAATATAAGTTTTTGACTTCTTCCCCCATCATTTCTACTTCTTCTTGCCTCAGCTGGCGTGGAGGCCGGGGCAGGCACCGGATGAACAGTCTACCCCCCTCTTGCCGGAAACTTGGCCCATGCGGGCCCCTCTGTAGATTTAACTATCTTTTCATTACATTTGGCAGGTGTATCTTCTATCCTCGGCGCTATTAACTTTATTACAACTATTCTTAACATGAAACCACCATCCATAACACAATATCAAACACCACTTTTTGTTTGATCTGTACTTATTACTGCTGTCCTTCTTCTACTCTCCCTCCCTGTCCTAGCCGCAGGCATTACTATGCTACTTACCGACCGTAACTTAAATACAACCTTTTTTGACCCCGCAGGGGGAGGAGACCCGG
>BLNA958
CCGCCCTCAGCCTCTTAATCCGAGCCGAACTAAGCCAGCCCGGCTCTCTCCTAGGTGACGATCAGATTTATAACGTCATTGTTACTGCCCACGCCTTTGTTATAATTTTTTTTATAGTGATGCCAATTATGATCGGCGGCTTCGGTAACTGATTAATTCCCTTAATAATTGGAGCCCCTGATATAGCATTTCCTCGAATAAATAATATAAGTTTTTGACTTCTTCCCCCATCATTTCTACTTCTTCTTGCCTCAGCTGGCGTGGAGGCCGGGGCAGGCACCGGATGAACAGTCTACCCCCCTCTTGCCGGAAACTTGGCCCATGCGGGCCCCTCTGTAGATTTAACTATCTTTTCATTACATTTGGCAGGTGTATCTTCTATCCTCGGCGCTATTAACTTTATTACAACTATTCTTAACATGAAACCACCATCCATAACACAATATCAAACACCACTTTTTGTTTGATCTGTACTTATTACTGCTGTCCTTCTTCTACTCTCCCTCCCTGTCCTAGCCGCAGGCATTACTATGCTACTTACCGACCGTAACTTAAATACAACCTTTTTTGACCCCGCAGGGGGAGGAGACCCGG
>BLNA959
CCGCCCTCAGCCTCTTAATCCGAGCCGAACTAAGCCAGCCCGGCTCTCTCCTAGGTGACGATCAGATTTATAACGTCATTGTTACTGCCCACGCCTTTGTTATAATTTTTTTTATAGTGATGCCAATTATGATCGGCGGCTTCGGTAACTGATTAATTCCCTTAATAATTGGAGCCCCTGATATAGCATTTCCTCGAATAAATAATATAAGTTTTTGACTTCTTCCCCCATCATTTCTACTTCTTCTTGCCTCAGCTGGCGTGGAGGCCGGGGCAGGCACCGGATGAACAGTCTACCCCCCTCTTGCCGGAAACTTGGCCCATGCGGGCCCCTCTGTAGATTTAACTATCTTTTCATTACATTTGGCAGGTGTATCTTCTATCCTCGGCGCTATTAACTTTATTACAACTATTCTTAACATGAAACCACCATCCATAACACAATATCAAACACCACTTTTTGTTTGATCTGTACTTATTACTGCTGTCCTTCTTCTACTCTCCCTCCCTGTCCTAGCCGCAGGCATTACTATGCTACTTACCGACCGTAACTTAAATACAACCTTTTTTGACCCCGCAGGGGGAGGAGACCCGG
>BLNA960
CCGCCCTCAGCCTCTTAATCCGAGCCGAACTAAGCCAGCCCGGCTCTCTCCTAGGTGACGATCAGATTTATAACGTCATTGTTACTGCCCACGCCTTTGTTATAATTTTTTTTATAGTGATGCCAATTATGATCGGCGGCTTCGGTAACTGATTAATTCCCTTAATAATTGGAGCCCCTGATATAGCATTTCCTCGAATAAATAATATAAGTTTTTGACTTCTTCCCCCATCATTTCTACTTCTTCTTGCCTCAGCTGGCGTGGAGGCCGGGGCAGGCACCGGATGAACAGTCTACCCCCCTCTTGCCGGAAACTTGGCCCATGCGGGCCCCTCTGTAGATTTAACTATCTTTTCATTACATTTGGCAGGTGTATCTTCTATCCTCGGCGCTATTAACTTTATTACAACTATTCTTAACATGAAACCACCATCCATAACACAATATCAAACACCACTTTTTGTTTGATCTGTACTTATTACTGCTGTCCTTCTTCTACTCTCCCTCCCTGTCCTAGCCGCAGGCATTACTATGCTACTTACCGACCGTAACTTAAATACAACCTTTTTTGACCCCGCAGGGGGAGGAGACCCGG
>BLNA961
CCGCCCTCAGCCTCTTAATCCGAGCCGAACTAAGCCAGCCCGGCTCTCTCCTAGGTGACGATCAGATTTATAACGTCATTGTTACTGCCCACGCCTTTGTTATAATTTTTTTTATAGTGATGCCAATTATGATCGGCGGCTTCGGTAACTGATTAATTCCCTTAATAATTGGAGCCCCTGATATAGCATTTCCTCGAATAAATAATATAAGTTTTTGACTTCTTCCCCCATCATTTCTACTTCTTCTTGCCTCAGCTGGCGTGGAGGCCGGGGCAGGCACCGGATGAACAGTCTACCCCCCTCTTGCCGGAAACTTGGCCCATGCGGGCCCCTCTGTAGATTTAACTATCTTTTCATTACATTTGGCAGGTGTATCTTCTATCCTCGGCGCTATTAACTTTATTACAACTATTCTTAACATGAAACCACCATCCATAACACAATATCAAACACCACTTTTTGTTTGATCTGTACTTATTACTGCTGTCCTTCTTCTACTCTCCCTCCCTGTCCTAGCCGCAGGCATTACTATGCTACTTACCGACCGTAACTTAAATACAACCTTTTTTGACCCCGCAGGGGGAGGAGACCCGG
>BLNA963
CCGCCCTCAGCCTCTTAATCCGAGCCGAACTAAGCCAGCCCGGCTCTCTCCTAGGTGACGATCAGATTTATAACGTCATTGTTACTGCCCACGCCTTTGTTATAATTTTTTTTATAGTGATGCCAATTATGATCGGCGGCTTCGGTAACTGATTAATTCCCTTAATAATTGGAGCCCCTGATATAGCATTTCCTCGAATAAATAATATAAGTTTTTGACTTCTTCCCCCATCATTTCTACTTCTTCTTGCCTCAGCTGGCGTGGAGGCCGGGGCAGGCACCGGATGAACAGTCTACCCCCCTCTTGCCGGAAACTTGGCCCATGCGGGCCCCTCTGTAGATTTAACTATCTTTTCATTACATTTGGCAGGTGTATCTTCTATCCTCGGCGCTATTAACTTTATTACAACTATTCTTAACATGAAACCACCATCCATAACACAATATCAAACACCACTTTTTGTTTGATCTGTACTTATTACTGCTGTCCTTCTTCTACTCTCCCTCCCTGTCCTAGCCGCAGGCATTACTATGCTACTTACCGACCGTAACTTAAATACAACCTTTTTTGACCCCGCAGGGGGAGGAGACCCGG
>BLLQ486
CCGCCCTCAGCCTCTTAATCCGAGCCGAACTAAGCCAGCCCGGCTCTCTCCTAGGTGACGATCAGATTTACAACGTCATTGTTACCGCCCACGCCTTTGTAATAATTTTTTTTATAGTAATGCCAATTATGATCGGCGGCTTCGGTAACTGATTAATTCCCTTAATAATTGGAGCCCCTGATATAGCATTTCCTCGAATAAATAATATAAGTTTTTGACTTCTTCCCCCATCATTTCTACTTCTTCTTGCCTCAGCTGGCGTGGAGGCCGGGGCAGGCACCGGATGAACAGTNTACCCCCCTCTTGCCGGAAACTTGGCCCATGCGGGCCCCTCTGTAGATTTAACTATCTTTTCATTACACTTGGCAGGTGTATCTTCTATCCTTGGCGCTATTAACTTTATTACAACTATTCTTAACATGAAACCNCCATCCATAACACAATATCAAACACCACTTTTTGTCTGATCTGTACTTATTACTGCTGTTCTTCTTCTACTCTCCCTCCCTGTCCTAGCCGCAGGCATTACTATGCTACTCACCGACCGTAATTTAAATACAACCTTTTTTGACCCGGCAGGAGGAGGGGACCCGG
>BLLQ495
CCGCCCTCAGCCTCTTAATCCGAGCCGAACTAAGCCAGCCCGGCTCTCTCCTAGGTGACGATCAGATTTACAACGTCATTGTTACCGCCCACGCCTTTGTAATAATTTTTTTTATAGTAATGCCAATTATGATCGGCGGCTTCGGTAACTGATTAATTCCCTTAATAATTGGAGCCCCTGATATAGCATTTCCTCGAATAAATAATATAAGTTTTTGACTTCTTCCCCCATCATTTCTACTTCTTCTTGCCTCAGCTGGCGTGGAGGCCGGGGCAGGCACCGGATGAACAGTCTACCCCCCTCTTGCCGGAAACTTGGCCCATGCGGGCCCCTCTGTAGATTTAACTATCTTTTCATTACACTTGGCAGGTGTATCTTCTATCCTTGGCGCTATTAACTTTATTACAACTATTCTTAACATGAAACCACCATCCATAACACAATATCAAACACCACTTTTTGTTTGATCTGTACTTATTACTGCTGTTCTTCTTCTACTCTCCCTCCCTGTCCTAGCCGCAGGCATTACTATGCTACTCACCGACCGTAATTTAAATACAACCTTTTTTGACCCGGCAGGAGGAGGGGACCCGG
>BLLQ481
CCGCCCTCAGCCTCTTAATCCGAGCCGAACTAAGCCAGCCCGGCTCTCTCCTAGGTGACGATCAGATTTACAACGTCATTGTTACCGCCCACGCCTTTGTAATAATTTTTTTTATAGTAATGCCAATTATGATCGGCGGCTTCGGTAACTGATTAATTCCCTTAATAATTGGAGCCCCTGATATAGCATTTCCTCGAATAAATAATATAAGTTTTTGACTTCTTCCCCCATCATTTCTACTTCTTCTTGCCTCAGCTGGCGTGGAGGCCGGGGCAGGCACCGGATGAACAGTCTACCCCCCTCTTGCCGGAAACTTGGCCCATGCGGGCCCCTCTGTAGATTTAACTATCTTTTCATTACACTTGGCAGGTGTATCTTCTATCCTTGGCGCTATTAACTTTATTACAACTATTCTTAACATGAAACCACCATCCATAACACAATATCAAACACCACTTTTTGTTTGATCTGTACTTATTACTGCTGTTCTTCTTCTACTCTCCCTCCCTGTCCTAGCCGCAGGCATTACTATGCTACTCACCGACCGTAATTTAAATACAACCTTTTTTGACCCGGCAGGAGGAGGGGACCCGG
>BLLQ482
CCGCCCTCAGCCTCTTAATCCGAGCCGAACTAAGCCAGCCCGGCTCTCTCCTAGGTGACGATCAGATTTACAACGTCATTGTTACCGCCCACGCCTTTGTAATAATTTTTTTTATAGTAATGCCAATTATGATCGGCGGCTTCGGTAACTGATTAATTCCCTTAATAATTGGAGCCCCTGATATAGCATTTCCTCGAATAAATAATATAAGTTTTTGACTTCTTCCCCCATCATTTCTACTTCTTCTTGCCTCAGCTGGCGTGGAGGCCGGGGCAGGCACCGGATGAACAGTCTACCCCCCTCTTGCCGGAAACTTGGCCCATGCGGGCCCCTCTGTAGATTTAACTATCTTTTCATTACACTTGGCAGGTGTATCTTCTATCCTTGGCGCTATTAACTTTATTACAACTATTCTTAACATGAAACCACCATCCATAACACAATATCAAACACCACTTTTTGTTTGATCTGTACTTATTACTGCTGTTCTTCTTCTACTCTCCCTCCCTGTCCTAGCCGCAGGCATTACTATACTACTCACCGACCGTAATTTAAATACAACCTTTTTTGACCCCGCAGGAGGAGGGGACCCGG
>BLLQ485
CCGCCCTCAGCCTCTTAATCCGAGCCGAACTAAGCCAGCCCGGCTCTCTCCTAGGTGACGATCAGATTTACAACGTCATTGTTACCGCCCACGCCTTTGTAATAATTTTTTTTATAGTAATGCCAATTATGATCGGCGGCTTCGGTAACTGATTAATTCCCTTAATAATTGGAGCCCCTGATATAGCATTTCCTCGAATAAATAATATAAGTTTTTGACTTCTTCCCCCATCATTTCTACTTCTTCTTGCCTCAGCTGGCGTGGAGGCCGGGGCAGGCACCGGATGAACAGTCTACCCCCCTCTTGCCGGAAACTTGGCCCATGCGGGCCCCTCTGTAGATTTAACTATCTTTTCATTACACTTGGCAGGTGTATCTTCTATCCTTGGCGCTATTAACTTTATTACAACTATTCTTAACATGAAACCACCATCCATAACACAATATCAAACACCACTTTTTGTTTGATCTGTACTTATTACTGCTGTTCTTCTTCTACTCTCCCTCCCTGTCCTAGCCGCAGGCATTACTATGCTACTCACCGACCGTAATTTAAATACAACCTTTTTTGACCCGGCAGGAGGAGGGGACCCGG
>BLLQ487
CCGCCCTCAGCCTCTTAATCCGAGCCGAACTAAGCCAGCCCGGCTCTCTCCTAGGTGACGATCAGATTTACAACGTCATTGTTACCGCCCACGCCTTTGTAATAATTTTTTTTATAGTAATGCCAATTATGATCGGCGGCTTCGGTAACTGATTAATTCCCTTAATAATTGGAGCCCCTGATATAGCATTTCCTCGAATAAATAATATAAGTTTTTGACTTCTTCCCCCATCATTTCTACTTCTTCTTGCCTCAGCTGGCGTGGAGGCCGGGGCAGGCACCGGATGAACAGTCTACCCCCCTCTTGCCGGAAACTTGGCCCATGCGGGCCCCTCTGTAGATTTAACTATCTTTTCATTACACTTGGCAGGTGTATCTTCTATCCTTGGCGCTATTAACTTTATTACAACTATTCTTAACATGAAACCACCATCCATAACACAATATCAAACACCACTTTTTGTTTGATCTGTACTTATTACTGCTGTTCTTCTTCTACTCTCCCTCCCTGTCCTAGCCGCAGGCATTACTATGCTACTCACCGACCGTAATTTAAATACAACCTTTTTTGACCCGGCAGGAGGAGGGGACCCGG
>BLLQ492
CCGCCCTCAGCCTCTTAATCCGAGCCGAACTAAGCCAGCCCGGCTCTCTCCTAGGTGACGATCAGATTTACAACGTCATTGTTACCGCCCACGCCTTTGTAATAATTTTTTTTATAGTAATGCCAATTATGATCGGCGGCTTCGGTAACTGATTAATTCCCTTAATAATTGGAGCCCCTGATATAGCATTTCCTCGAATAAATAATATAAGTTTTTGACTTCTTCCCCCATCATTTCTACTTCTTCTTGCCTCAGCTGGCGTGGAGGCCGGGGCAGGCACCGGATGAACAGTCTACCCCCCTCTTGCCGGAAACTTGGCCCATGCGGGCCCCTCTGTAGATTTAACTATCTTTTCATTACACTTGGCAGGTGTATCTTCTATCCTTGGCGCTATTAACTTTATTACAACTATTCTTAACATGAAACCACCATCCATAACACAATATCAAACACCACTTTTTGTTTGATCTGTACTTATTACTGCTGTTCTTCTTCTACTCTCCCTCCCTGTCCTAGCCGCAGGCATTACTATGCTACTCACCGACCGTAATTTAAATACAACCTTTTTTGACCCGGCAGGAGGAGGGGACCCGG
>BLLQ497
CCGCCCTCAGCCTCTTAATCCGAGCCGAACTAAGCCAGCCCGGCTCTCTCCTAGGTGACGATCAGATTTACAACGTCATTGTTACCGCCCACGCCTTTGTAATAATTTTTTTTATAGTAATGCCAATTATGATCGGCGGCTTCGGTAACTGATTAATTCCCTTAATAATTGGAGCCCCTGATATAGCATTTCCTCGAATAAATAATATAAGTTTTTGACTTCTTCCCCCATCATTTCTACTTCTTCTTGCCTCAGCTGGCGTGGAGGCCGGGGCAGGCACCGGATGAACAGTCTACCCCCCTCTTGCCGGAAACTTGGCCCATGCGGGCCCCTCTGTAGATTTAACTATCTTTTCATTACACTTGGCAGGTGTATCTTCTATCCTTGGCGCTATTAACTTTATTACAACTATTCTTAACATGAAACCACCATCCATAACACAATATCAAACACCACTTTTTGTTTGATCTGTACTTATTACTGCTGTTCTTCTTCTACTCTCCCTCCCTGTCCTAGCCGCAGGCATTACTATGCTACTCACCGACCGTAATTTAAATACAACCTTTTTTGACCCGGCAGGAGGAGGGGACCCGG
>BLLQ480
CCGCCCTCAGCCTCTTAATCCGAGCCGAACTAAGCCAGCCCGGCTCTCTCCTAGGTGACGATCAGATTTACAACGTCATTGTTACCGCCCACGCCTTTGTAATAATTTTTTTTATAGTAATGCCAATTATGATCGGCGGCTTCGGTAACTGATTAATTCCCTTAATAATTGGAGCCCCTGATATAGCATTTCCTCGAATAAATAATATAAGTTTTTGACTTCTTCCCCCATCATTTCTACTTCTTCTTGCCTCAGCTGGCGTGGAGGCCGGGGCAGGCACCGGATGAACAGTCTACCCCCCTCTTGCCGGAAACTTGGCCCATGCGGGCCCCTCTGTAGATTTAACTATCTTTTCATTACACTTGGCAGGTGTATCTTCTATCCTTGGCGCTATTAACTTTATTACAACTATTCTTAACATGAAACCACCATCCATAACACAATATCAAACACCACTTTTTGTTTGATCTGTACTTATTACTGCTGTTCTTCTTCTACTCTCCCTCCCTGTCCTAGCCGCAGGCATTACTATGCTACTCACCGACCGTAATTTAAATACAACCTTTTTTGACCCGGCAGGAGGAGGGGACCCGG
>BLLQ484
CCGCCCTCAGCCTCTTAATCCGAGCCGAACTAAGCCAGCCCGGCTCTCTCCTAGGTGACGATCAGATTTACAACGTCATTGTTACCGCCCACGCCTTTGTAATAATTTTTTTTATAGTAATGCCAATTATGATCGGCGGCTTCGGTAACTGATTAATTCCCTTAATAATTGGAGCCCCTGATATAGCATTTCCTCGAATAAATAATATAAGTTTTTGACTTCTTCCCCCATCATTTCTACTTCTTCTTGCCTCAGCTGGCGTGGAGGCCGGGGCAGGCACCGGATGAACAGTCTACCCCCCTCTTGCCGGAAACTTGGCCCATGCGGGCCCCTCTGTAGATTTAACTATCTTTTCATTACACTTGGCAGGTGTATCTTCTATCCTTGGCGCTATTAACTTTATTACAACTATTCTTAACATGAAACCACCATCCATAACACAATATCAAACACCACTTTTTGTTTGATCTGTACTTATTACTGCTGTTCTTCTTCTACTCTCCCTCCCTGTCCTAGCCGCAGGCATTACTATGCTACTCACCGACCGTAATTTAAATACAACCTTTTTTGACCCGGCAGGAGGAGGGGACCCGG
>BLLQ489
CCGCCCTCAGCCTCTTAATCCGAGCCGAACTAAGCCAGCCCGGCTCTCTCCTAGGTGACGATCAGATTTACAACGTCATTGTTACCGCCCACGCCTTTGTAATAATTTTTTTTATAGTAATGCCAATTATGATCGGCGGCTTCGGTAACTGATTAATTCCCTTAATAATTGGAGCCCCTGATATAGCATTTCCTCGAATAAATAATATAAGTTTTTGACTTCTTCCCCCATCATTTCTACTTCTTCTTGCCTCAGCTGGCGTGGAGGCCGGGGCAGGCACCGGATGAACAGTCTACCCCCCTCTTGCCGGAAACTTGGCCCATGCGGGCCCCTCTGTAGATTTAACTATCTTTTCATTACACTTGGCAGGTGTATCTTCTATCCTTGGCGCTATTAACTTTATTACAACTATTCTTAACATGAAACCACCATCCATAACACAATATCAAACACCACTTTTTGTTTGATCTGTACTTATTACTGCTGTTCTTCTTCTACTCTCCCTCCCTGTCCTAGCCGCAGGCATTACTATGCTACTCACCGACCGTAATTTAAATACAACCTTTTTTGACCCGGCAGGAGGAGGGGACCCGG
>BLLQ493
CCGCCCTCAGCCTCTTAATCCGAGCCGAACTAAGCCAGCCCGGCTCTCTCCTAGGTGACGATCAGATTTACAACGTCATTGTTACCGCCCACGCCTTTGTAATAATTTTTTTTATAGTAATGCCAATTATGATCGGCGGCTTCGGTAACTGATTAATTCCCTTAATAATTGGAGCCCCTGATATAGCATTTCCTCGAATAAATAATATAAGTTTTTGACTTCTTCCCCCATCATTTCTACTTCTTCTTGCCTCAGCTGGCGTGGAGGCCGGGGCAGGCACCGGATGAACAGTCTACCCCCCTCTTGCCGGAAACTTGGCCCATGCGGGCCCCTCTGTAGATTTAACTATCTTTTCATTACACTTGGCAGGTGTATCTTCTATCCTTGGCGCTATTAACTTTATTACAACTATTCTTAACATGAAACCACCATCCATAACACAATATCAAACACCACTTTTTGTTTGATCTGTACTTATTACTGCTGTTCTTCTTCTACTCTCCCTCCCTGTCCTAGCCGCAGGCATTACTATGCTACTCACCGACCGTAATTTAAATACAACCTTTTTTGACCCGGCAGGAGGAGGGGACCCGG
>BLSA996
CCGCCCTCAGCCTCTTAATCCGAGCCGAACTAAGCCAGCCCGGCTCTCTCCTAGGCGACGATCAGATTTATAACGTCATTGTCACCGCCCACGCCTTTGTTATAATTTTTTTTATAGTAATGCCAATTATGATCGGCGGCTTCGGTAACTGATTAGTTCCCTTAATAATTGGAGCCCCTGACATAGCATTTCCTCGAATAAATAATATAAGTTTTTGACTTCTTCCCCCATCATTTCTACTTCTTCTTGCCTCAGCTGGCGTGGAGGCCGGAGCAGGCACCGGATGAACAGTTTACCCCCCTCTTGCCGGAAACTTGGCCCATGCGGGCCCCTCTGTGGATTTAACTATCTTTTCATTACACTTGGCAGGTGTATCTTCTATCCTTGGTGCCATTAACTTTATTACAACTATTCTTAACATGAAACCACCATCCATAACACAATATCAAACACCACTTTTTGTCTGATCTGTACTTATTACTGCCGTTCTTCTTCTACTATCCCTTCCTGTCCTAGCCGCAGGCATTACTATACTACTCACCGACCGTAACTTAAATACAACCTTTTTTGACCCCGCAGGAGGAGGAGACCCGG
>BLSA997
CCGCCCTCAGCCTCTTAATCCGAGCCGAACTAAGCCAGCCCGGCTCTCTCCTAGGCGACGATCAGATTTATAACGTCATTGTCACCGCCCACGCCTTTGTTATAATTTTTTTTATAGTAATGCCAATTATGATCGGCGGCTTCGGTAACTGATTAGTTCCCTTAATAATTGGAGCCCCTGACATAGCATTTCCTCGAATAAATAATATAAGTTTTTGACTTCTTCCCCCATCATTTCTACTTCTTCTTGCCTCAGCTGGCGTGGAGGCCGGAGCAGGCACCGGATGAACAGTTTACCCCCCTCTTGCCGGAAACTTGGCCCATGCGGGCCCCTCTGTGGATTTAACTATCTTTTCATTACACTTGGCAGGTGTATCTTCTATCCTTGGTGCCATTAACTTTATTACAACTATTCTTAACATGAAACCACCATCCATAACACAATATCAAACACCACTTTTTGTCTGATCTGTACTTATTACTGCCGTTCTTCTTCTACTATCCCTTCCTGTCCTAGCCGCAGGCATTACTATACTACTCACCGACCGTAACTTAAATACAACCTTTTTTGACCCCGCAGGAGGAGGAGACCCGG
