# Supplementary material for: Phylogeographic analysis and species distribution modelling of the wood frog Batrachyla leptopus (Batrachylidae) reveal interglacial diversification in south western Patagonia
Source: PeerJ. 2020 Oct 6;8:e9980. doi: 10.7717/peerj.9980 (PMC7546244; doi:10.7717/peerj.9980)
Supplement: Supplemental Information 4 [file peerj-08-9980-s004.zip › GenBankmk507982mk508662/POMC.fasta]

>BTMA846
CAGTGTTTCCTGGGAATGGGCATATGCAACCACTCTCTGAAAACATCAGGAAGTACGTCATGAGCCACTTCCGCTGGAATAAGTTCGGAAGAAGGAACAGCACCGGTAGCGATAGCAACAATGCAGGTTACAAGCGGGAAGATATAGCCAACTACCCCATTTTTAACCTGTTCCCCGCTACTGACAACCAAAACGCACTTGATGGCAATTTAGAAGAAGAAGCTTCGGACAGACAAGACAGTAAGAGGTCATATTCTATGGAACACTTCCGATGGGGCAAACCAGTCGGCAAGAAAAGGAGACCCATTAAGGTTTTCCCAAGTGATGCTGAGGAAGAGTCATCAGAGATCTACCCAACTGAGTACAGAAGAGAGCTGTCTGCAGAGTTTGACTACCCTGATACCAACTCAGAAGAAGACATGGACGACAGCAAGTTGATGGAAAGCCCAATTAAAAAAGATCGGAAGTATAAAATGCATCATTTTCGATGGGAAGGTCCACCCAAAGACAAAAGATACGG
>BTNA964
CAGTGTTTCCTGGGAATGGGCATATGCAACCACTCTCTGAAAACATCAGGAAGTACGTCATGAGCCACTTCCGCTGGAATAAGTTCGGAAGAAGGAACAGCACCGGTAGCGATAGCAACAATGCAGGTTACAAGCGGGAAGATATAGCCAACTACCCCATTTTTAACCTGTTCCCCGCTACTGACAACCAAAACGCACTTGATGGCAATTTAGAAGAAGAAGCTTCGGACAGACAAGACAGTAAGAGGTCATATTCTATGGAACACTTCCGATGGGGCAAACCAGTCGGCAAGAAAAGGAGACCCATTAAGGTTTTCCCAAGTGATGCTGAGGAAGAGTCATCAGAGATCTACCCAACTGAGTACAGAAGAGAGCTGTCTGCAGAGTTTGACTACCCTGATACCAACTCAGAAGAAGACATGGACGACAGCAAGTTGATGGAAAGCCCAATTAAAAAAGATCGGAAGTATAAAATGCATCATTTTCGATGGGAAGGTCCACCCAAAGACAAAAGATACGG
>BTNA858
CAGTGTTTCCTGGGAATGGGCATATGCAACCACTCTCTGAAAACATCAGGAAGTACGTCATGAGCCACTTCCGCTGGAATAAGTTCGGAAGAAGGAACAGCACCGGTAGCGATAGCAACAATGCAGGTTACAAGCGGGAAGATATAGCCAACTACCCCATTTTTAACCTGTTCCCCGCTACTGACAACCAAAACGCACTTGATGGCAATTTAGAAGAAGAAGCTTCGGACAGACAAGACAGTAAGAGRTCATATTCTATGGAACACTTCCGATGGGGCAAACCAGTCGGCAAGAAAAGGAGACCCATTAAGGTTTTCCCAAGTGATGCTGAGGAAGAGTCATCAGAGATCTACCCAACTGAGTACAGAAGAGAGCTGTCTGCAGAGTTTGACTACCCTGATACCAACTCAGAAGAAGACATGGACGACAGCAAGTTGATGGAAAGCCCAATTAAAAAAGATCGGAAGTATAAAATGCATCATTTTCGATGGGAAGGTCCACCCAAAGACAAAAGATACGG
>BTSA1015
CAGTGTTTCCCGGGAACGGCCACATGCAACCACTCTCAGAAAACATCAGGAAGTACGTCATGAGCCACTTCCGCTGGAATAAATTTGGCAGAAGGAACAGCACCGGTAGCGATAGCAACAATGCAGGTTACAAGCGGGAAGATTTAGCCAACTACCCCATATTTAACCTGTTCCCCACTAGTGACAACCAAAACACCCAAGACGGCAATTTAGAAGAAGAAGCTTTGGACAGACAAGACAATAAGAGGTCATATTCTATGGAACACTTCCGATGGGGCAAACCAGTCGGCAAGAAAAGGAGACCCGTTAAGGTTTTCCCTAATGATACTGAGGAAAAGTCATCAGAAATCTACCCAACAGAGTACAGAAGAGAGTTGTCTGTAGAGTTTGACTACCCCAATCCCAACTCTGAAGAAGACATGGATGACAGCGAGTTGATGGAAAGCCCGAATAAAAAAGATCGGAAGTATAAAATGCATCATTTTCGATGGGAAGGTCCACCAAAAGACAAAAGATACGG
>BTSA1018
CAGTGTTTCCCGGGAACGGCCACATGCAACCACTCTCTGAAAACATCAGGAAGTACGTCATGAGCCACTTCCGCTGGAATAAATTTGGCAGAAGGAACAGCACCGGTAGCGATAGCAACAATGCAGGTTACAAGCGGGAAGATTTAGCCAACTACCCCATATTTAACCTGTTCCCCACTAGTGACAACGAAAACACCCAAGACGGCAATTTAGAAGAAGAAGCTTTGGACAGACAAGACAATAAGAGGTCATATTCTATGGAACACTTCCGATGGGGCAAACCAGTCGGCAAGAAAAGGAGACCCGTTAAGGTTTTCCCTAATGATACTGAGGAAAAGTCATCAGAAATCTACCCAACAGAGTACAGAAGAGAGTTGTCTGTAGAGTTTGACTACCCCAATCCCAACTCTGAAGAAGACATGGATGACAGCGAGTTGATGGAAAGCCCGAATAAAAAAGATCGGAAGTATAAAATGCATCATTTTCGATGGGAAGGTCCACCAAAAGACAAAAGATACGG
>BTSA1016
CAGTGTTTCCNGGGAACGGCCACATGCAACCACTCTCAGAAAACATCAGGAAGTACGTCATGAGCCACTTCCGCTGGAATAAATTTGGCAGAAGGAACAGCACCGGTAGCGATAGCAACAATGCAGGTTACAAGCGGGAAGATTTAGCCAACTACCCCATATTTAACCTGTTCCCCACTAGTGACAACCAAAACACCCAAGACGGCAATTTAGAAGAAGCTTTGGACAGACAAGACAATAAGAGGTCATATTCTATGGAACACTTCCGATGGGGCAAACCAGTCGGCAAGAAAAGGAGACCCGTTAAGGTTTTCCCTAATGATACTGAGGAAAAGTCATCAGAAATCTACCCAACAGAGTACAGAAGAGAGTTGTCTGTAGAGTTTGACTACCCCAATCCCAACTCTGAAGAAGACATGGATGACAGCGAGTTGATGGAAAGCCCGAATAAAAAAGATCGGAAGTATAAAATGCATCATTTTCGATGGGAAGGTCCACCAAAAGACAAAAGATACGG
>BTSA1017
CAGTGTTTCCCGGGAACGGCCACATGCAACCACTCTCTGAAAACATCAGGAAGTACGTCATGAGCCACTTCCGCTGGAATAAATTTGGCAGAAGGAACAGCACCGGTAGCGATAGCAACAATGCAGGTTACAAGCGGGAAGATTTAGCCAACTACCCCATATTTAACCTGTTCCCCACTAGTGACAACCAAAACACCCAAGACGGCAATTTAGAAGAAGAAGCTTTGGACAGACAAGACAATAAGAGGTCATATTCTATGGAACACTTCCGATGGGGCAAACCAGTCGGCAAGAAAAGGAGACCCGTTAAGGTTTTCCCTAATGATACTGAGGAAAAGTCATCAGAAATCTACCCAACAGAGTACAGAAGAGAGTTGTCTGTAGAGTTTGACTACCCCAATCCCAACTCTGAAGAAGACATGGATGACAGCGAGTTGATGGAAAGCCCGAATAAAAAAGATCGGAAGTATAAAATGCATCATTTTCGATGGGAAGGTCCACCAAAAGACAAAAGATACGG
>BTSA1019
CAGTGTTTCCCGGGAACGGCCACATGCAACCACTCTCTGAAAACATCAGGAAGTACGTCATGAGCCACTTCCGCTGGAATAAATTTGGCAGAAGGAACAGCACCGGTAGCGATAGCAACAATGCAGGTTACAAGCGGGAAGATTTAGCCAACTACCCCATATTTAACCTGTTCCCCACTAGTGACAACCAAAACACCCAAGACGGCAATTTAGAAGAAGAAGCTTTGGACAGACAAGACAATAAGAGGTCATATTCTATGGAACACTTCCGATGGGGCAAACCAGTCGGCAAGAAAAGGAGACCCGTTAAGGTTTTCCCTAATGATACTGAGGAAAAGTCATCAGAAATCTACCCAACAGAGTACAGAAGAGAGTTGTCTGTAGAGTTTGACTACCCCAATCCCAACTCTGAAGAAGACATGGATGACAGCGAGTTGATGGAAAGCCCGAATAAAAAAGATCGGAAGTATAAAATGCATCATTTTCGATGGGAAGGTCCACCAAAAGACAAAAGATACGG
>BLSA995
TTGAATGTATTCAAGCATGCAAGATGGTCCTGTCTGCAGAATCACCAGTGTTTCCCGGGAACGGCCACATGCAACCACTCTCAGAAAACATCAGGAAGTACGTCATGAGCCACTTCCGCTGGAATAAATTTGGCAGAAGGAACAGCACCGGTAGCGATAGCAACAATGCAGGTTACAAGCGGGAAGATTTAGCCAACTACCCCATATTTAACCTGTTCCCCACTAGTGACAACCAAAACACCCAAGATGGCAATTTAGAAGAAGAAGCTTTGGACAGACAAGACAATAAGAGGTCATATTCTATGGAACACTTCCGATGGGGCAAACCAGTCGGCAAGAAAAGGAGACCCGTTAAGGTTTTCCCTAATGATACTGAGGAAAAGTCATCAGAAATCTACCCAACAGAGTACAGAAGAGAGTTGTCTGTAGAGTTTGACTACCCCAATCCCAACTCTGAAGAAGACATGGATGACAGCGAGTTGATGGAAAGCCCAAATAAAAAAGATCGGAAGTATAAAATGCATCATTTTCGATGGGAAGGTCCACCAAAAGACAAAAGATACGG
>BLSA996
TTGAATGTATTCAAGCATGCAAGATGGTCCTGTCTGCAGAATCACCAGTGTTTCCCGGGAACGGCCACATGCAACCACTCTCTGAAAACATCAGGAAGTACGTCATGAGCCACTTCCGCTGGAATAAATTTGGCAGAAGGAACAGCACCGGTAGCGATAGCAACAATGCAGGTTACAAGCGGGAAGATTTAGCCAACTACCCCATATTTAACCTGTTCCCCACTAGTGACAACCAAAACACCCAAGACGGCAATTTAGAAGAAGAAGCTTTGGACAGACAAGACAATAAGAGGTCATATTCTATGGAACACTTCCGATGGGGCAAACCAGTTGGCAAGAAAAGGAGACCCGTTAAGGTTTTCCCTAATGATACTGAGGAAAAGTCATCAGAAATCTACCCAACAGAGTACAGAAGAGAGTTGTCTGCAGAGTTTGACTACCCCAATCCCAACTCTGAAGAAGACATGGATGACAGCGAGTTGATGGAAAGCCCGAATAAAAAAGATCGGAAGTATAAAATGCATCATTTTCGATGGGAAGGTCCACCAAAAGACAAAAGATACGG
>BLSA997
TTGAATGTATTCAAGCATGCAAGATGGTCCTGTCTGCAGAATCACCAGTGTTTCCCGGGAACGGCCACATGCAACCACTCTCAGAAAACATCAGGAAGTACGTCATGAGCCACTTCCGCTGGAATAAATTTGGCAGAAGGAACAGCACCGGTAGCGATAGCAACAATGCAGGTTACAAGCGGGAAGATTTAGCCAACTACCCCATATTTAACCTGTTCCCCACTAGTGACAACCAAAACACCCAAGACGGCAATTTAGAAGAAGAAGCTTTGGACAGACAAGACAATAAGAGGTCATATTCTATGGAACACTTCCGATGGGGCAAACCAGTCGGCAAGAAAAGGAGACCCGTTAAGGTTTTCCCTAATGATACTGAGGAAAAGTCATCAGAAATCTACCCAACAGAGTACAGAAGAGAGTTGTCTGTAGAGTTTGACTACCCCAATCCCAACTCTGAAGAAGACATGGATGACAGCGAGTTGATGGAAAGCCCGAATAAAAAAGATCGGAAGTATAAAATGCATCATTTTCGATGGGAAGGTCCACCAAAAGACAAAAGATACGG
>BLTP215
TTGAATGTATTCAAGCATGCAAGATGGTCCTGTCTGCAGAATCACCAGTGTTTCCTGGGAATGGGCATATGCAACCACTCTCTGAAAACATCAGGAAGTACGTCATGAGCCACTTCCGCTGGAATAAGTTCGGAAGAAGGAACAGCACCGGTAGCGATAGCAACAACGCAGGTTACAAGCGGGAAGATATAGCCAACTACCCCATTTTTAACCTGTTCCCCGCTAGTGACAACCAAAACGCACATGATGGCAATTTAGAAGAAGAAGCTTCAGATAGACCAGACAGTAAGAGGTCTTATTCTATGGAACACTTCCGATGGGGCAAACCAGTCGGCAAGAAAAGGAGACCCATTAAGGTTTTCCCAAGTGATGCTGAGGAAGAGTCATCAGAGATCTACCCAACTGAGTACAGAAGAGAGTTGTCTGCAGAGTTTGACTACCCTGATACCAACTCAGAAGAAGACATGGACGACAGCGAGTTGGTGGAAAGCCCAATTAAAAAAGATCGGAAGTATAAAATGCATCATTTTCGATGGGAAGGTCCACCCAAAGACAAAAGATACGG
>BLTP226
TTGAATGTATTCAAGCATGCAAGATGGTCCTGTCTGCAGAATCACCAGTGTTTCCTGGGAATGGGCATATGCAACCACTCTCTGAAAACATCAGGAAGTACGTCATGAGCCACTTCCGCTGGAATAAGTTCGGAAGAAGGAACAGCACCGGTAGCGATAGCAACAACGCAGGTTACAAGCGGGAAGATATAGCCAACTACCCCATTTTTAACCTGTTCCCCGCTAGTGACAACCAAAACGCACATGAAGGCAATTTAGAAGAAGTAGCTTCAGACAGACCAGACAGTAAGAGGTCTTATTCTATGGAACACTTCCGATGGGGCAAACCAGTCGGCAAGAAAAGGAGACCCATTAAGGTTTTCCCAAGTGATGCTGAGGAAGAGTCATCAGAGATCTACCCAACTGAGTACAGAAGAGAGTTGTCTGCAGAGTTTGACTACCCTGATACCAACTCAGAAGAAGACATGGACGACAGCGAGTTGGTGGAAAGCCCAATTAAAAAAGATCGGAAGTATAAAATGCATCATTTTCGATGGGAAGGTCCACCCAAAGACAAAAGATACGG
>BLTP214
TTGAATGTATTCAAGCATGCAAGATGGTCCTGTCTGCAGAATCACCAGTGTTTCCTGGGAATGGGCATATGCAACCACTCTCTGAAAACATCAGGAAGTACGTCATGAGCCACTTCCGCTGGAATAAGTTCGGAAGAAGGAACAGCACCGGTAGCGATAGCAACAACGCAGGTTACAAGCGGGAAGATATAGCCAACTACCCCATTTTTAACCTGTTCCCCGCTAGTGACAACCAAAACGCACATGATGGCAATTTAGAAGAMGAAGCTTCAGATAGACCAGACAGTAAGAGGTCTTATTCTATGGAACACTTCCGATGGGGCAAACCAGTCGGCAAGAAAAGGAGACCCATTAAGGTTTTCCCAAGTGATGCTGAGGAAGAGTCATCAGAGATCTACCCAACTGAGTACAGAAGAGAGTTGTCTGCAGAGTTTGACTACCCTGATACCAACTCAGAAGAAGACATGGACGACAGCGAGTTGGTGGAAAGCCCAATTAAAAAAGATCGGAAGTATAAAATGCATCATTTTCGATGGGAAGGTCCACCCAAAGACAAAAGATACGG
>BLTP223
TTGAATGTATTCAAGCATGCAAGATGGTCCTGTCTGCAGAATCACCAGTGTTTCCTGGGAATGGGCATATGCAACCACTCTCTGAAAACATCAGGAAGTACGTCATGAGCCACTTCCGCTGGAATAAGTTCGGAAGAAGGAACAGCACCGGTAGCGATAGCAACAACGCAGGTTACAAGCGGGAAGATATAGCCAACTACCCCATTTTTAACCTGTTCCCCGCTAGTGACAACCAAAACGCACATGAAGGCAATTTAGAAGAAGTAGCTTCAGACAGACCAGACAGTAAGAGGTCTTATTCTATGGAACACTTCCGATGGGGCAAACCAGTCGGCAAGAAAAGGAGACCCATTAAGGTTTTCCCAAGTGATGCTGAGGAAGAGTCATCAGAGATCTACCCAACTGAGTACAGAAGAGAGTTGTCTGCAGAGTTTGACTACCCTGATACCAACTCAGAAGAAGACATGGACGACAGCGAGTTGGTGGAAAGCCCAATTAAAAAAGATCGGAAGTATAAAATGCATCATTTTCGATGGGAAGGTCCACCCAAAGACAAAAGATACGG
>BLLJ327
TTGAATGTATTCAAGCATGCAAGATGGTCCTGTCTGCAGAATCACCAGTGTTTCCTGGGAATGGGCATATGCAACCACTCTCTGAAAACATCAGGAAGTACGTCATGAGCCACTTCCGCTGGAATAAGTTCGGAAGAAGGAACAGCACCGGTAGCGATAGCAACAACGCAGGTTACAAGCGGGAAGATATAGCCAACTACCCCATTTTTAACCTGTTCCCCACTAGTGACAACCAAAACGCACATGAAGGCAATTTAGAAGAAGTAGCTTCAGACAGACCAGACAGTAAGAGGTCTTATTCTATGGAACACTTCCGATGGGGCAAACCAGTCGGCAAGAAAAGGAGACCCATTAAGGTTTTCCCAAGTGATGCTGAGGAAGAGTCATCAGAGATCTACCCAACTGAGTACAGAAGAGAGTTGTCTGCAGAGTTTGACTACCCTGATACCAACTCAGAAGAAGACATGGACGACAGCGAGTTGGTGGAAAGCCCAATTAAAAAAGATCGGAAGTATAAAATGCATCATTTTCGATGGGAAGGTCCACCCAAAGACAAAAGATACGG
>BLPT025
TTGAATGTATTCAAGCATGCAAGATGGTCCTGTCTGCAGAATCACCAGTGTTTCCTGGGAATGGGCATATGCAACCACTCTCTGAAAACATCAGGAAGTACGTCATGAGCCACTTCCGCTGGAATAAGTTCGGAAGAAGGAACAGCACCGGTAGCGATAGCAACAACGCAGGTTACAAGCGGGAAGATATAGCCAACTACCCCATTTTTAACCTGTTCCCCGCTAGTGACAACCAAAACGCACATGAAGGCAATTTAGAAGAAGAAGCTTCAGACAGACCAGACAGTAAGAGGTCTTATTCTATGGAACACTTCCGATGGGGCAAACCAGTCGGCAAGAAAAGGAGACCCATTAAGGTTTTCCCAAGTGATGCTGAGGAAGAGTCATCAGAGATCTACCCAACTGAGTACAGAAGAGAGTTGTCTGCAGAGTTTGACTACCCTGATACCAACTCAGAAGAAGACATGGACGACAGCGAGTTGGTGGAAAGCCCAATTAAAAAAGATCGGAAGTATAAAATGCATCATTTTCGATGGGAAGGTCCACCCAAAGACAAAAGATACGG
>BLLY426
TTGAATGTATTCAAGCATGCAAGATGGTCCTGTCTGCAGAATCACCAGTGTTTCCTGGGAATGGGCATATGCAACCACTCTCTGAAAACATCAGGAAGTACGTCATGAGCCACTTCCGCTGGAATAAGTTCGGAAGAAGGAACAGCACCGGTAGCGATAGCAACAACGCAGGTTACAAGCGGGAAGATATAGCCAACTACCCCATTTTTAACCTGTTCCCCGCTAGTGACAACCAAAACGCACATGATGGCAATTTAGAAGAAGAAGCTTCAGATAGACCAGACAGTAAGAGGTCTTATTCTATGGAACACTTCCGATGGGGCAAACCAGTCGGCAAGAAAAGGAGACCCATTAAGGTTTTCCCAAGTGATGCTGAGGAAGAGTCATCAGAGATCTACCCAACTGAGTACAGAAGAGAGTTGTCTGCAGAGTTTGACTACCCTGATACCAACTCAGAAGAAGACATGGACGACAGCGAGTTGGTGGAAAGCCCAATTAAAAAAGATCGGAAGTATAAAATGCATCATTTTCGATGGGAAGGTCCACCCAAAGACAAAAGATATGG
>BLLY455
TTGAATGTATTCAAGCATGCAAGATGGTCCTGTCTGCAGAATCACCAGTGTTTCCTGGGAATGGGCATATGCAACCACTCTCTGAAAACATCAGGAAGTACGTCATGAGCCACTTCCGCTGGAATAAGTTCGGAAGAAGGAACAGCACCGGTAGCGATAGCAACAACGCAGGTTACAAGCGGGAAGATATAGCCAACTACCCCATTTTTAACCTGTTCCCCGCTAGTGACAACCAAAACGCACATGATGGCAATTTAGAAGACGAAGCTTCAGATAGACCAGACAGTAAGAGGTCTTATTCTATGGAACACTTCCGATGGGGCAAACCAGTCGGCAAGAAAAGGAGACCCATTAAGGTTTTCCCAAGTGATGCTGAGGAAGAGTCATCAGAGATCTACCCAACTGAGTACAGAAGAGAGTTGTCTGCAGAGTTTGACTACCCTGATACCAACTCAGAAGAAGACATGGACGACAGCGAGTTGGTGGAAAGCCCAATTAAAAAAGATCGGAAGTATAAAATGCATCATTTTCGATGGGAAGGTCCACCCAAAGACAAAAGATATGG
>BLPT204
TTGAATGTATTCAAGCATGCAAGATGGTCCTGTCTGCAGAATCACCAGTGTTTCCTGGGAATGGGCATATGCAACCACTCTCTGAAAACATCAGGAAGTACGTCATGAGCCACTTCCGCTGGAATAAGTTCGGAAGAAGGAACAGCACCGGTAGCGATAGCAACAACGCAGGTTACAAGCGGGAAGATATAGCCAACTACCCCATTTTTAACCTGTTCCCCGCTAGTGACAACCAAAACGCACATGATGGCAATTTAGAAGACGAAGCTTCAGATAGACCAGACAGTAAGAGGTCTTATTCTATGGAACACTTCCGATGGGGCAAACCAGTCGGCAAGAAAAGGAGACCCATTAAGGTTTTCCCAAGTGATGCTGAGGAAGAGTCATCAGAGATCTACCCAACTGAGTACAGAAGAGAGTTGTCTGCAGAGTTTGACTACCCTGATACCAACTCAGAAGAAGACATGGACGACAGCGAGTTGGTGGAAAGCCCAATTAAAAAAGATCGGAAGTATAAAATGCATCATTTTCGATGGGAAGGTCCACCCAAAGACAAAAGATACGG
>BLPT021
TTGAATGTATTCAAGCATGCAAGATGGTCCTGTCTGCAGAATCACCAGTGTTTCCTGGGAATGGGCATATGCAACCACTCTCTGAAAACATCAGGAAGTACGTCATGAGCCACTTCCGCTGGAATAAGTTCGGAAGAAGGAACAGCACCGGTAGCGATAGCAACAACGCAGGTTACAAGCGGGAAGATATAGCCAACTACCCCATTTTTAACCTGTTCCCCGCTAGTGACAACCAAAACGCACATGATGGCAATTTAGAAGAAGAAGCTTCAGATAGACCAGACAGTAAGAGGTCTTATTCTATGGAACACTTCCGATGGGGCAAACCAGTCGGCAAGAAAAGGAGACCCATTAAGGTTTTCCCAAGTGATGCTGAGGAAGAGTCATCAGAGATCTACCCAACTGAGTACAGAAGAGAGTTGTCTGCAGAGTTTGACTACCCTGATACCAACTCAGAAGAAGACATGGACGACAGCGAGTTGGTGGAAAGCCCAATTAAAAAAGATCGGAAGTATAAAATGCATCATTTTCGATGGGAAGGTCCACCCAAAGACAAAAGATACGG
>BLYA049
TTGAATGTATTCAAGCATGCAAGATGGTCCTGTCTGCAGAATCACCAGTGTTTCCTGGGAATGGGCATATGCAACCACTCTCTGAAAACATCAGGAAGTACGTCATGAGCCACTTCCGCTGGAATAAGTTCGGAAGAAGGAACAGCACCGGTAGCGATAGCAACAACGCAGGTTACAAGCGGGAAGATATAGCCAACTACCCCATTTTTAACCTGTTCCCCGCTAGTGACAACCAAAACGCACATGATGGCAATTTAGAAGAAGAAGCTTCAGATAGACCAGACAGTAAGAGGTCTTATTCTATGGAACACTTCCGATGGGGCAAACCAGTCGGCAAGAAAAGGAGACCCATTAAGGTTTTCCCAAGTGATGCTGAGGAAGAGTCATCAGAGATCTACCCAACTGAGTACAGAAGAGAGTTGTCTGCAGAGTTTGACTACCCTGATACCAACTCAGAAGAAGACATGGACGACAGCGAGTTGGTGGAAAGCCCAATTAAAAAAGATCGGAAGTATAAAATGCATCATTTTCGATGGGAAGGTCCACCCAAAGACAAAAGATACGG
>BLYA050
TTGAATGTATTCAAGCATGCAAGATGGTCCTGTCTGCAGAATCACCAGTGTTTCCTGGGAATGGGAATATGCAACCACTCTCTGAAAACATCAGGAAGTACGTCATGAGCCACTTCCGCTGGAATAAGTTCGGAAGAAGGAACAGCACCGGTAGCGATAGCAACAACGCAGGTTACAAGCGGGAAGATATAGCCAACTACCCCATTTTTAACCTGTTCCCCGCTAGTGACAACCAAAACGCACATGATGGCAATTTAGAAGAAGAAGCTTCAGACAGACCAGACAGTAAGAGGTCTTATTCTATGGAACACTTCCGATGGGGCAAACCAGTCGGCAAGAAAAGGAGACCCATTAAGGTTTTCCCAAGTGATGCTGAGGAAGAGTCATCAGAGATCTACCCAACTGAGTACAGAAGAGAGTTGTCTGCAGAGTTTGACTACCCTGATACCAACTCAGAAGAAGACATGGACGACAGCGAGTTGGTGGAAAGCCCAATTAAAAAAGATCGGAAGTATAAAATGCATCATTTTCGATGGGAAGGTCCACCCAAAGACAAAAGATATGG
>BLYA048
TTGAATGTATTCAAGCATGCAAGATGGTCCTGTCTGCAGAATCACCAGTGTTTCCTGGGAATGGGCATATGCAACCACTCTCTGAAAACATCAGGAAGTACGTCATGAGCCACTTCCGCTGGAATAAGTTCGGAAGAAGGAACAGCACCGGTAGCGATAGCAACAACGCAGGTTACAAGCGGGAAGATATAGCCAACTACCCCATTTTTAACCTGTTCCCCGCTAGTGACAACCAAAACGCACATGATGGCAATTTAGAAGAAGAAGCTTCAGATAGACCAGACAGTAAGAGGTCTTATTCTATGGAACACTTCCGATGGGGCAAACCAGTCGGCAAGAAAAGGAGACCCATTAAGGTTTTCCCAAGTGATGCTGAGGAAGAGTCATCAGAGATCTACCCAACTGAGTACAGAAGAGAGTTGTCTGCAGAGTTTGACTACCCTGATACCAACTCAGAAGAAGACATGGACGACAGCGAGTTGGTGGAAAGCCCAATTAAAAAAGATCGGAAGTATAAAATGCATCATTTTCGATGGGAAGGTCCACCCAAAGACAAAAGATATGG
>BLYA047
TTGAATGTATTCAAGCATGCAAGATGGTCCTGTCTGCAGAATCACCAGTGTTTCCTGGGAATGGGCATATGCAACCACTCTCTGAAAACATCAGGAAGTACGTCATGAGCCACTTCCGCTGGAATAAGTTCGGAAGAAGGAACAGCACCGGTAGCGATAGCAACAACGCAGGTTACAAGCGGGAAGATATAGCCAACTACCCCATTTTTAACCTGTTCCCCGCTAGTGACAACCAAAACGCACATGATGGCAATTTAGAAGAAGAAGCTTCAGATAGACCAGACAGTAAGAGGTCTTATTCTATGGAACACTTCCGATGGGGCAAACCAGTCGGCAAGAAAAGGAGACCCATTAAGGTTTTCCCAAGTGATGCTGAGGAAGAGTCATCAGAGATCTACCCAACTGAGTACAGAAGAGAGTTGTCTGCAGAGTTTGACTACCCTGATACCAACTCAGAAGAAGACATGGACGACAGCGAGTTGGTGGAAAGCCCAATTAAAAAAGATCGGAAGTATAAAATGCATCATTTTCGATGGGAAGGTCCACCCAAAGACAAAAGATACGG
>BLYA046
TTGAATGTATTCAAGCATGCAAGATGGTCCTGTCTGCAGAATCACCAGTGTTTCCTGGGAATGGGCATATGCAACCACTCTCTGAAAACATCAGGAAGTACGTCATGAGCCACTTCCGCTGGAATAAGTTCGGAAGAAGGAACAGCACCGGTAGCGATAGCAACAACGCAGGTTACAAGCGGGAAGATATAGCCAACTACCCCATTTTTAACCTGTTCCCCGCTAGTGACAACCAAAACGCACATGATGGCAATTTAGAAGAAGAAGCTTCAGATAGACCAGACAGTAAGAGGTCTTATTCTATGGAACACTTCCGATGGGGCAAACCAGTCGGCAAGAAAAGGAGACCCATTAAGGTTTTCCCAAGTGATGCTGAGGAAGAGTCATCAGAGATCTACCCAACTGAGTACAGAAGAGAGTTGTCTGCAGAGTTTGACTACCCTGATACCAACTCAGAAGAAGACATGGACGACAGCGAGTTGGTGGAAAGCCCAATTAAAAAAGATCGGAAGTATAAAATGCATCATTTTCGATGGGAAGGTCCACCCAAAGACAAAAGATACGG
>BLYA044
TTGAATGTATTCAAGCATGCAAGATGGTCCTGTCTGCAGAATCACCAGTGTTTCCTGGGAATGGGAATATGCAACCACTCTCTGAAAACATCAGGAAGTACGTCATGAGCCACTTCCGCTGGAATAAGTTCGGAAGAAGGAACAGCACCGGTAGCGATAGCAACAACGCAGGTTACAAGCGGGAAGATATAGCCAACTACCCCATTTTTAACCTGTTCCCCGCTAGTGACAACCAAAACGCACATGATGGCAATTTAGAAGAAGAAGCTTCAGATAGACCAGACAGTAAGAGGTCTTATTCTATGGAACACTTCCGATGGGGCAAACCAGTCGGCAAGAAAAGGAGACCCATTAAGGTTTTCCCAAGTGATGCTGAGGAAGAGTCATCAGAGATCTACCCAACTGAGTACAGAAGAGAGTTGTCTGCAGAGTTTGACTACCCTGATACCAACTCAGAAGAAGACATGGACGACAGCGAGTTGGTGGAAAGCCCAATTAAAAAAGATCGGAAGTATAAAATGCATCATTTTCGATGGGAAGGTCCACCCAAAGACAAAAGATACGG
>BLYA043
TTGAATGTATTCAAGCATGCAAGATGGTCCTGTCTGCAGAATCACCAGTGTTTCCTGGGAATGGGACTATGCAACCACTCTCTGAAAACATCAGGAAGTACGTCATGAGCCACTTCCGCTGGAATAAGTTCGGAAGAAGGAACAGCACCGGTAGCGATAGCAACAACGCAGGTTACAAGCGGGAAGATATAGCCAACTACCCCATTTTTAACCTGTTCCCCGCTAGTGACAACCAAAACGCACATGATGGCAATTTAGAAGAAGAAGCTTCAGATAGACCAGACAGTAAGAGGTCTTATTCTATGGAACACTTCCGATGGGGCAAACCAGTCGGCAAGAAAAGGAGACCCATTAAGGTTTTCCCAAGTGATGCTGAGGAAGAGTCATCAGAGATCTACCCAACTGAGTACAGAAGAGAGTTGTCTGCAGAGTTTGACTACCCTGATACCAACTCAGAAGAAGACATGGACGACAGCGAGTTGGTGGAAAGCCCAATTAAAAAAGATCGGAAGTATAAAATGCATCATTTTCGATGGGAAGGTCCACCCAAAGACAAAAGATACGG
>BLYA042
TTGAATGTATTCAAGCATGCAAGATGGTCCTGTCTGCAGAATCACCAGTGTTTCCTGGGAATGGGCATATGCAACCACTCTCTGAAAACATCAGGAAGTACGTCATGAGCCACTTCCGCTGGAATAAGTTCGGAAGAAGGAACAGCACCGGTAGCGATAGCAACAACGCAGGTTACAAGCGGGAAGATATAGCCAACTACCCCATTTTTAACCTGTTCCCCGCTAGTGACAACCAAAACGCACATGATGGCAATTTAGAAGACGAAGCTTCAGATAGACCAGACAGTAAGAGGTCTTATTCTATGGAACACTTCCGATGGGGCAAACCAGTCGGCAAGAAAAGGAGACCCATTAAGGTTTTCCCAAGTGATGCTGAGGAAGAGTCATCAGAGATCTACCCAACTGAGTACAGAAGAGAGTTGTCTGCAGAGTTTGACTACCCTGATACCAACTCAGAAGAAGACATGGACGACAGCGAGTTGGTGGAAAGCCCAATTAAAAAAGATCGGAAGTATAAAATGCATCATTTTCGATGGGAAGGTCCACCCAAAGACAAAAGATACGG
>BLYA040
TTGAATGTATTCAAGCATGCAAGATGGTCCTGTCTGCAGAATCACCAGTGTTTCCTGGGAATGGGCATATGCAACCACTCTCTGAAAACATCAGGAAGTACGTCATGAGCCACTTCCGCTGGAATAAGTTCGGAAGAAGGAACAGCACCGGTAGCGATAGCAACAACGCAGGTTACAAGCGGGAAGATATAGCCAACTACCCCATTTTTAACCTGTTCCCCGCTAGTGACAACCAAAACGCACATGATGGCAATTTAGAAGAAGAAGCTTCAGACAGACCAGACAGTAAGAGGTCTTATTCTATGGAACACTTCCGATGGGGCAAACCAGTCGGCAAGAAAAGGAGACCCATTAAGGTTTTCCCAAGTGATGCTGAGGAAGAGTCATCAGAGATCTACCCAACTGAGTACAGAAGAGAGTTGTCTGCAGAGTTTGACTACCCTGATACCAACTCAGAAGAAGACATGGACGACAGCGAGTTGGTGGAAAGCCCAATTAAAAAAGATCGGAAGTATAAAATGCATCATTTTCGATGGGAAGGTCCACCCAAAGACAAAAGATATGG
>BLYA039
TTGAATGTATTCAAGCATGCAAGATGGTCCTGTCTGCAGAATCACCAGTGTTTCCTGGGAATGGGCATATGCAACCACTCTCTGAAAACATCAGGAAGTACGTCATGAGCCACTTCCGCTGGAATAAGTTCGGAAGAAGGAACAGCACCGGTAGCGATAGCAACAACGCAGGTTACAAGCGGGAAGATATAGCCAACTACCCCATTTTTAACCTGTTCCCCGCTAGTGACAACCAAAACGCACATGATGGCAATTTAGAAGAAGAAGCTTCAGATAGACCAGACAGTAAGAGGTCTTATTCTATGGAACACTTCCGATGGGGCAAACCAGTCGGCAAGAAAAGGAGACCCATTAAGGTTTTCCCAAGTGATGCTGAGGAAGAGTCATCAGAGATCTACCCAACTGAGTACAGAAGAGAGTTGTCTGCAGAGTTTGACTACCCTGATACCAACTCAGAAGAAGACATGGACGACAGCGAGTTGGTGGAAAGCCCAATTAAAAAAGATCGGAAGTATAAAATGCATCATTTTCGATGGGAAGGTCCACCCAAAGACAAAAGATATGG
>BLYA036
TTGAATGTATTCAAGCATGCAAGATGGTCCTGTCTGCAGAATCACCAGTGTTTCCTGGGAATGGGCATATGCAACCACTCTCTGAAAACATCAGGAAGTACGTCATGAGCCACTTCCGCTGGAATAAGTTCGGAAGAAGGAACAGCACCGGTAGCGATAGCAACAACGCAGGTTACAAGCGGGAAGATATAGCCAACTACCCCATTTTTAACCTGTTCCCCGCTAGTGACAACCAAAACGCACATGATGGCAATTTAGAAGACGAAGCTTCAGATAGACCAGACAGTAAGAGGTCTTATTCTATGGAACACTTCCGATGGGGCAAACCAGTCGGCAAGAAAAGGAGACCCATTAAGGTTTTCCCAAGTGATGCTGAGGAAGAGTCATCAGAGATCTACCCAACTGAGTACAGAAGAGAGTTGTCTGCAGAGTTTGACTACCCTGATACCAACTCAGAAGAAGACATGGACGACAGCGAGTTGGTGGAAAGCCCAATTAAAAAAGATCGGAAGTATAAAATGCATCATTTTCGATGGGAAGGTCCACCCAAAGACAAAAGATACGG
>BLYA035
TTGAATGTATTCAAGCATGCAAGATGGTCCTGTCTGCAGAATCACCAGTGTTTCCTGGGAATGGGCATATGCAACCACTCTCTGAAAACATCAGGAAGTACGTCATGAGCCACTTCCGCTGGAATAAGTTCGGAAGAAGGAACAGCACCGGTAGCGATAGCAACAACGCAGGTTACAAGCGGGAAGATATAGCCAACTACCCCATTTTTAACCTGTTCCCCGCTAGTGACAACCAAAACGCACATGATGGCAATTTAGAAGAAGAAGCTTCAGATAGACCAGACAGTAAGAGGTCTTATTCTATGGAACACTTCCGATGGGGCAAACCAGTCGGCAAGAAAAGGAGACCCATTAAGGTTTTCCCAAGTGATGCTGAGGAAGAGTCATCAGAGATCTACCCAACTGAGTACAGAAGAGAGTTGTCTGCAGAGTTTGACTACCCTGATACCAACTCAGAAGAAGACATGGACGACAGCGAGTTGGTGGAAAGCCCAATTAAAAAAGATCGGAAGTATAAAATGCATCATTTTCGATGGGAAGGTCCACCCAAAGACAAAAGATACGG
>BLYA033
TTGAATGTATTCAAGCATGCAAGATGGTCCTGTCTGCAGAATCACCAGTGTTTCCTGGGAATGGGCATATGCAACCACTCTCTGAAAACATCAGGAAGTACGTCATGAGCCACTTCCGCTGGAATAAGTTCGGAAGAAGGAACAGCACCGGTAGCGATAGCAACAACGCAGGTTACAAGCGGGAAGATATAGCCAACTACCCCATTTTTAACCTGTTCCCCGCTAGTGACAACCAAAACGCACATGATGGCAATTTAGAAGAAGAAGCTTCAGATAGACCAGACAGTAAGAGGTCTTATTCTATGGAACACTTCCGATGGGGCAAACCAGTCGGCAAGAAAAGGAGACCCATTAAGGTTTTCCCAAGTGATGCTGAGGAAGAGTCATCAGAGATCTACCCAACTGAGTACAGAAGAGAGTTGTCTGCAGAGTTTGACTACCCTGATACCAACTCAGAAGAAGACATGGACGACAGCGAGTTGGTGGAAAGCCCAATTAAAAAAGATCGGAAGTATAAAATGCATCATTTTCGATGGGAAGGTCCACCCAAAGACAAAAGATATGG
>BLPT020
TTGAATGTATTCAAGCATGCAAGATGGTCCTGTCTGCAGAATCACCAGTGTTTCCTGGGAATGGGCATATGCAACCACTCTCTGAAAACATCAGGAAGTACGTCATGAGCCACTTCCGCTGGAATAAGTTCGGAAGAAGGAACAGCACCGGTAGCGATAGCAACAACGCAGGTTACAAGCGGGAAGATATAGCCAACTACCCCATTTTTAACCTGTTCCCCGCTAGTGACAACCAAAACGCACATGAAGGCAATTTAGAAGAAGTAGCTTCAGACAGACCAGACAGTAAGAGGTCTTATTCTATGGAACACTTCCGATGGGGCAAACCAGTCGGCAAGAAAAGGAGACCCATTAAGGTTTTCCCAAGTGATGCTGAGGAAGAGTCATCAGAGATCTACCCAACTGAGTACAGAAGAGAGTTGTCTGCAGAGTTTGACTACCCTGATACCAACTCAGAAGAAGACATGGACGACAGCGAGTTGGTGGAAAGCCCAATTAAAAAAGATCGGAAGTATAAAATGCATCATTTTCGATGGGAAGGTCCACCCAAAGACAAAAGATACGG
>BLPT019
TTGAATGTATTCAAGCATGCAAGATGGTCCTGTCTGCAGAATCACCAGTGTTTCCTGGGAATGGGCATATGCAACCACTCTCTGAAAACATCAGGAAGTACGTCATGAGCCACTTCCGCTGGAATAAGTTCGGAAGAAGGAACAGCACCGGTAGCGATAGCAACAACGCAGGTTACAAGCGGGAAGATATAGCCAACTACCCCATTTTTAACCTGTTCCCCGCTAGTGACAACCAAAACGCACATGATGGCAATTTAGAAGAAGAAGCTTCAGATAGACCAGACAGTAAGAGGTCTTATTCTATGGAACACTTCCGATGGGGCAAACCAGTCGGCAAGAAAAGGAGACCCATTAAGGTTTTCCCAAGTGATGCTGAGGAAGAGTCATCAGAGATCTACCCAACTGAGTACAGAAGAGAGTTGTCTGCAGAGTTTGACTACCCTGATACCAACTCAGAAGAAGACATGGACGACAGCGAGTTGGTGGAAAGCCCAATTAAAAAAGATCGGAAGTATAAAATGCATCATTTTCGATGGGAAGGTCCACCCAAAGACAAAAGATACGG
>BLPT009
TTGAATGTATTCAAGCATGCAAGATGGTCCTGTCTGCAGAATCACCAGTGTTTCCTGGGAATGGGCATATGCAACCACTCTCTGAAAACATCAGGAAGTACGTCATGAGCCACTTCCGCTGGAATAAGTGCGGAAGAAAGAACAGCACCGGTAGCGATAGCAACAACGCAGGTTACAAGCGGGAAGATATAGCCAACTACCCCATTTTTAACCTGTTCCCCGCTAGTGACAACCAAAACGCACATGATGGCAATTTAGAAGACGAAGCTTCAGATAGACCAGACAGTAAGAGGTCTTATTCTATGGAACACTTCCGATGGGGCAAACCAGTCGGCAAGAAAAGGAGACCCATTAAGGTTTTCCCAAGTGATGCTGAGGAAGAGTCATCAGAGATCTACCCAACTGAGTACAGAAGAGAGTTGTCTGCAGAGTTTGACTACCCTGATACCAACTCAGAAGAAGACATGGACGACAGCGAGTTGGTGGAAAGCCCAATTAAAAAAGATCGGAAGTATAAAATGCATCATTTTCGATGGGAAGGTCCACCCAAAGACAAAAGATATGG
>BLLY439
TTGAATGTATTCAAGCATGCAAGATGGTCCTGTCTGCAGAATCACCAGTGTTTCCTGGGAATGGGCATATGCAACCACTCTCTGAAAACATCAGGAAGTACGTCATGAGCCACTTCCGCTGGAATAAGTTCGGAAGAAGGAACAGCACCGGTAGCGATAGCAACAACGCAGGTTACAAGCGGGAAGATATAGCCAACTACCCCATTTTTAACCTGTTCCCCGCTAGTGACAACCAAAACGCACATGATGGCAATTTAGAAGACGAAGCTTCAGATAGACCAGACAGTAAGAGGTCTTATTCTATGGAACACTTCCGATGGGGCAAACCAGTCGGCAAGAAAAGGAGACCCATTAAGGTTTTCCCAAGTGATGCTGAGGAAGAGTCATCAGAGATCTACCCAACTGAGTACAGAAGAGAGTTGTCTGCAGAGTTTGACTACCCTGATACCAACTCAGAAGAAGACATGGACGACAGCGAGTTGGTGGAAAGCCCAATTAAAAAAGATCGGAAGTATAAAATGCATCATTTTCGATGGGAAGGTCCACCCAAAGACAAAAGATATGG
>BLLY432
TTGAATGTATTCAAGCATGCAAGATGGTCCTGTCTGCAGAATCACCAGTGTTTCCTGGGAATGGGCATATGCAACCACTCTCTGAAAACATCAGGAAGTACGTCATGAGCCACTTCCGCTGGAATAAGTTCGGAAGAAGGAACAGCACCGGTAGCGATAGCAACAACGCAGGTTACAAGCGGGAAGATATAGCCAACTACCCCATTTTTAACCTGTTCCCCGCTAGTGACAACCAAAACGCACATGATGGCAATTTAGAAGAAGAAGCTTCAGATAGACCAGACAGTAAGAGGTCTTATTCTATGGAACACTTCCGATGGGGCAAACCAGTCGGCAAGAAAAGGAGACCCATTAAGGTTTTCCCAAGTGATGCTGAGGAAGAGTCATCAGAGATCTACCCAACTGAGTACAGAAGAGAGTTGTCTGCAGAGTTTGACTACCCTGATACCAACTCAGAAGAAGACATGGACGACAGCGAGTTGGTGGAAAGCCCAATTAAAAAAGATCGGAAGTATAAAATGCATCATTTTCGATGGGAAGGTCCACCCAAAGACAAAAGATATGG
>BLLY420
TTGAATGTATTCAAGCATGCAAGATGGTCCTGTCTGCAGAATCACCAGTGTTTCCTGGGAATGGGCATATGCAACCACTCTCTGAAAACATCAGGAAGTACGTCATGAGCCACTTCCGCTGGAATAAGTTCGGAAGAAGGAACAGCACCGGTAGCGATAACAACAACGCACGTTACAAGCGGGAAGATATAGCCAACTACCCCATTTTTAACCTGTTCCCCGCTAGTGACAACCAAAACGCACATGATGGCAATTTAGAAGACGAAGCTTCAGATAGACCAGACAGTAAGAGGTCTTATTCTATGGAACACTTCCGATGGGGCAAACCAGTCGGCAAGAAAAGGAGACCCATTAAGGTTTTCCCAAGTGATGCTGAGGAAGAGTCATCAGAGATCTACCCAACTGAGTACAGAAGAGAGTTGTCTGCAGAGTTTGACTACCCTGATACCAACTCAGAAGAAGACATGGACGACAGCGAGTTGGTGGAAAGCCCAATTAAAAAAGATCGGAAGTATAAAATGCATCATTTTCGATGGGAAGGTCCACCCAAAGACAAAAGATATGG
>BLLY418
TTGAATGTATTCAAGCATGCAAGATGGTCCTGTCTGCAGAATCACCAGTGTTTCCTGGGAATGGGCATATGCAACCACTCTCTGAAAACATCAGGAAGTACGTCATGAGCCACTTCCGCTGGAATAAGTTCGGAAGAAGGAACAGCACCGGTAGCGATAGCAACAACGCAGGTTACAAGCGGGAAGATATAGCCAACTACCCCATTTTTAACCTGTTCCCCGCTAGTGACAACCAAAACGCACATGATGGCAATTTAGAAGACGAAGCTTCAGATAGACCAGACAGTAAGAGGTCTTATTCTATGGAACACTTCCGATGGGGCAAACCAGTCGGCAAGAAAAGGAGACCCATTAAGGTTTTCCCAAGTGATGCTGAGGAAGAGTCATCAGAGATCTACCCAACTGAGTACAGAAGAGAGTTGTCTGCAGAGTTTGACTACCCTGATACCAACTCAGAAGAAGACATGGACGACAGCGAGTTGGTGGAAAGCCCAATTAAAAAAGATCGGAAGTATAAAATGCATCATTTTCGATGGGAAGGTCCACCCAAAGACAAAAGATATGG
>BLYA034
TTGAATGTATTCAAGCATGCAAGATGGTCCTGTCTGCAGAATCACCAGTGTTTCCTGGGAATGGGCATATGCAACCACTCTCTGAAAACATCAGGAAGTACGTCATGAGCCACTTCCGCTGGAATAAGTTCGGAAGAAGGAACAGCACCGGTAGCGATAGCAACAACGCAGGTTACAAGCGGGAAGATATAGCCAACTACCCCATTTTTAACCTGTTCCCCGCTAGTGACAACCAAAACGCACATGATGGCAATTTAGAAGAAGAAGCTTCAGATAGACCAGACAGTAAGAGGTCTTATTCTATGGAACACTTCCGATGGGGCAAACCAGTCGGCAAGAAAAGGAGACCCATTAAGGTTTTCCCAAGTGATGCTGAGGAAGAGTCATCAGAGATCTACCCAACTGAGTACAGAAGAGAGTTGTCTGCAGAGTTTGACTACCCTGATACCAACTCAGAAGAAGACATGGACGACAGCGAGTTGGTGGAAAGCCCAATTAAAAAAGATCGGAAGTATAAAATGCATCATTTTCGATGGGAAGGTCCACCCAAAGACAAAAGATACGG
>BLTP212
TTGAATGTATTCAAGCATGCAAGATGGTCCTGTCTGCAGAATCACCAGTGTTTCCTGGGAATGGGCATATGCAACCACTCTCTGAAAACATCAGGAAGTACGTCATGAGCCACTTCCGCTGGAATAAGTTCGGAAGAAGGAACAGCACCGGTAGCGATAGCAACAACGCAGGTTACAAGCGGGAAGATATAGCCAACTACCCCATTTTTAACCTGTTCCCCGCTAGTGACAACCAAAACGCACATGATGGCAATTTAGAAGAAGAAGCTTCAGATAGACCAGACAGTAAGAGGTCTTATTCTATGGAACACTTCCGATGGGGCAAACCAGTCGGCAAGAAAAGGAGACCCATTAAGGTTTTCCCAAGTGATGCTGAGGAAGAGTCATCAGAGATCTACCCAACTGAGTACAGAAGAGAGTTGTCTGCAGAGTTTGACTACCCTGATACCAACTCAGAAGAAGACATGGACGACAGCGAGTTGGTGGAAAGCCCAATTAAAAAAGATCGGAAGTATAAAATGCATCATTTTCGATGGGAAGGTCCACCCAAAGACAAAAGATACGG
>BLTP224
TTGAATGTATTCAAGCATGCAAGATGGTCCTGTCTGCAGAATCACCAGTGTTTCCTGGGAATGGGCATATGCAACCACTCTCTGAAAACATCAGGAAGTACGTCATGAGCCACTTCCGCTGGAATAAGTTCGGAAGAAGGAACAGCACCGGTAGCGATAGCAACAACGCAGGTTACAAGCGGGAAGATATAGCCAACTACCCCATTTTTAACCTGTTCCCCGCTAGTGACAACCAAAACGCACATGAAGGCAATTTAGAAGAAGTAGCTTCAGACAGACCAGACAGTAAGAGGTCTTATTCTATGGAACACTTCCGATGGGGCAAACCAGTCGGCAAGAAAAGGAGACCCATTAAGGTTTTCCCAAGTGATGCTGAGGAAGAGTCATCAGAGATCTACCCAACTGAGTACAGAAGAGAGTTGTCTGCAGAGTTTGACTACCCTGATACCAACTCAGAAGAAGACATGGACGACAGCGAGTTGGTGGAAAGCCCAATTAAAAAAGATCGGAAGTATAAAATGCATCATTTTCGATGGGAAGGTCCACCCAAAGACAAAAGATACGG
>BLTP216
TTGAATGTATTCAAGCATGCAAGATGGTCCTGTCTGCAGAATCACCAGTGTTTCCTGGGAATGGGCATATGCAACCACTCTCTGAAAACATCAGGAAGTACGTCATGAGCCACTTCCGCTGGAATAAGTTCGGAAGAAGGAACAGCACCGGTAGCGATAGCAACAACGCAGGTTACAAGCGGGAAGATATAGCCAACTACCCCATTTTTAACCTGTTCCCCGCTAGTGACAACCAAAACGCACATGATGGCAATTTAGAAGAAGAAGCTTCAGATAGACCAGACAGTAAGAGGTCTTATTCTATGGAACACTTCCGATGGGGCAAACCAGTCGGCAAGAAAAGGAGACCCATTAAGGTTTTCCCAAGTGATGCTGAGGAAGAGTCATCAGAGATCTACCCAACTGAGTACAGAAGAGAGTTGTCTGCAGAGTTTGACTACCCTGATACCAACTCAGAAGAAGACATGGACGACAGCGAGTTGGTGGAAAGCCCAATTAAAAAAGATCGGAAGTATAAAATGCATCATTTTCGATGGGAAGGTCCACCCAAAGACAAAAGATACGG
>BLTP211
TTGAATGTATTCAAGCATGCAAGATGGTCCTGTCTGCAGAATCACCAGTGTTTCCTGGGAATGGGCATATGCAACCACTCTCTGAAAACATCAGGAAGTACGTCATGAGCCACTTCCGCTGGAATAAGTTCGGAAGAAGGAACAGCACCGGTAGCGATAGCAACAACGCAGGTTACAAGCGGGAAGATATAGCCAACTACCCCATTTTTAACCTGTTCCCCGCTAGTGACAACCAAAACGCACATGATGGCAATTTAGAAGAMGAAGCTTCAGATAGACCAGACAGTAAGAGGTCTTATTCTATGGAACACTTCCGATGGGGCAAACCAGTCGGCAAGAAAAGGAGACCCATTAAGGTTTTCCCAAGTGATGCTGAGGAAGAGTCATCAGAGATCTACCCAACTGAGTACAGAAGAGAGTTGTCTGCAGAGTTTGACTACCCTGATACCAACTCAGAAGAAGACATGGACGACAGCGAGTTGGTGGAAAGCCCAATTAAAAAAGATCGGAAGTATAAAATGCATCATTTTCGATGGGAAGGTCCACCCAAAGACAAAAGATACGG
>BLTP213
TTGAATGTATTCAAGCATGCAAGATGGTCCTGTCTGCAGAATCACCAGTGTTTCCTGGGAATGGGCATATGCAACCACTCTCTGAAAACATCAGGAAGTACGTCATGAGCCACTTCCGCTGGAATAAGTTCGGAAGAAGGAACAGCACCGGTAGCGATAGCAACAACGCAGGTTACAAGCGGGAAGATATAGCCAACTACCCCATTTTTAACCTGTTCCCCGCTAGTGACAACCAAAACGCACATGAAGGCAATTTAGAAGAAGTAGCTTCAGACAGACCAGACAGTAAGAGGTCTTATTCTATGGAACACTTCCGATGGGGCAAACCAGTCGGCAAGAAAAGGAGACCCATTAAGGTTTTCCCAAGTGATGCTGAGGAAGAGTCATCAGAGATCTACCCAACTGAGTACAGAAGAGAGTTGTCTGCAGAGTTTGACTACCCTGATACCAACTCAGAAGAAGACATGGACGACAGCGAGTTGGTGGAAAGCCCAATTAAAAAAGATCGGAAGTATAAAATGCATCATTTTCGATGGGAAGGTCCACCCAAAGACAAAAGATACGG
>BLTP210
TTGAATGTATTCAAGCATGCAAGATGGTCCTGTCTGCAGAATCACCAGTGTTTCCTGGGAATGGGCATATGCAACCACTCTCTGAAAACATCAGGAAGTACGTCATGAGCCACTTCCGCTGGAATAAGTTCGGAAGAAGGAACAGCACCGGTAGCGATAGCAACAACGCAGGTTACAAGCGGGAAGATATAGCCAACTACCCCATTTTTAACCTGTTCCCCGCTAGTGACAACCAAAACGCACATGATGGCAATTTAGAAGAAGAAGCTTCAGATAGACCAGACAGTAAGAGGTCTTATTCTATGGAACACTTCCGATGGGGCAAACCAGTCGGCAAGAAAAGGAGACCCATTAAGGTTTTCCCAAGTGATGCTGAGGAAGAGTCATCAGAGATCTACCCAACTGAGTACAGAAGAGAGTTGTCTGCAGAGTTTGACTACCCTGATACCAACTCAGAAGAAGACATGGACGACAGCGAGTTGGTGGAAAGCCCAATTAAAAAAGATCGGAAGTATAAAATGCATCATTTTCGATGGGAAGGTCCACCCAAAGACAAAAGATACGG
>BLTP217
TTGAATGTATTCAAGCATGCAAGATGGTCCTGTCTGCAGAATCACCAGTGTTTCCTGGGAATGGGCATATGCAACCACTCTCTGAAAACATCAGGAAGTACGTCATGAGCCACTTCCGCTGGAATAAGTTCGGAAGAAGGAACAGCACCGGTAGCGATAGCAACAACGCAGGTTACAAGCGGGAAGATATAGCCAACTACCCCATTTTTAACCTGTTCCCCGCTAGTGACAACCAAAACGCACATGATGGCAATTTAGAAGAAGAAGCTTCAGATAGACCAGACAGTAAGAGGTCTTATTCTATGGAACACTTCCGATGGGGCAAACCAGTCGGCAAGAAAAGGAGACCCATTAAGGTTTTCCCAAGTGATGCTGAGGAAGAGTCATCAGAGATCTACCCAACTGAGTACAGAAGAGAGTTGTCTGCAGAGTTTGACTACCCTGATACCAACTCAGAAGAAGACATGGACGACAGCGAGTTGGTGGAAAGCCCAATTAAAAAAGATCGGAAGTATAAAATGCATCATTTTCGATGGGAAGGTCCACCCAAAGACAAAAGATACGG
>BLAA181
TTGAATGTATTCAAGCATGCAAGATGGTCCTGTCTGCAGAATCACCAGTGTTTCCTGGGAATGGGCATATGCAACCACTCTCTGAAAACATCAGGAAGTACGTCATGAGCCACTTCCGCTGGAATAAGTTCGGAAGAAGGAACAGCACCGGTAGCGATAGCAACAACGCAGGTTACAAGCGGGAAGATATAGCCAACTACCCCATTTTTAACCTGTTCCCCGCTAGTGACAACCAAAACGCACATGAAGGCAATTTAGAAGAAGTAGCTTCAGACAGACCAGACAGTAAGAGGTCTTATTCTATGGAACACTTCCGATGGGGCAAACCAGTCGGCAAGAAAAGGAGACCCATTAAGGTTTTCCCAAGTGATGCTGAGGAAGAGTCATCAGAGATCTACCCAACTGAGTACAGAAGAGAGTTGTCTGCAGAGTTTGACTACCCTGATACCAACTCAGAAGAAGACATGGACGACAGCGAGTTGGTGGAAAGCCCAATTAAAAAAGATCGGAAGTATAAAATGCATCATTTTCGATGGGAAGGTCCACCCAAAGACAAAAGATACGG
>BLAN155
TTGAATGTATTCAAGCATGCAAGATGGTCCTGTCTGCAGAATCACCAGTGTTTCCTGGGAATGGGCATATGCAACCACTCTCTGAAAACATCAGGAAGTACGTCATGAGCCACTTCCGCTGGAATAAGTTCGGAAGAAGGAACAGCACCGGTAGCGATAGCAACAACGCAGGTTACAAGCGGGAAGATATAGCCAACTACCCCATTTTTAACCTGTTCCCCGCTAGTGACAACCAAAACGCACATGATGGCAATTTAGAAGAAGAAGCTTCAGATAGACCAGACAGTAAGAGGTCTTATTCTATGGAACACTTCCGATGGGGCAAACCAGTCGGCAAGAAAAGGAGACCCATTAAGGTTTTCCCAAGTGATGCTGAGGAAGAGTCATCAGAGATCTACCCAACTGAGTACAGAAGAGAGTTGTCTGCAGAGTTTGACTACCCTGATACCAACTCAGAAGAAGACATGGACGACAGCGAGTTGGTGGAAAGCCCAATTAAAAAAGATCGGAAGTATAAAATGCATCATTTTCGATGGGAAGGTCCACCCAAAGACAAAAGATATGG
>BLEA069
TTGAATGTATTCAAGCATGCAAGATGGTCCTGTCTGCAGAATCACCAGTGTTTCCTGGGAATGGGCATATGCAACCACTCTCTGAAAACATCAGGAAGTACGTCATGAGCCACTTCCGCTGGAATAAGTTCGGAAGAAGGAACAGCACCGGTAGCGATAGCAACAACGCAGGTTACAAGCGGGAAGATATAGCCAACTACCCCATTTTTAACCTGTTCCCCGCTAGTGACAACCAAAACGCACATGAAGGCAATTTAGAAGAAGTAGCTTCAGACAGACCAGACAGTAAGAGGTCTTATTCTATGGAACACTTCCGATGGGGCAAACCAGTCGGCAAGAAAAGGAGACCCATTAAGGTTTTCCCAAGTGATGCTGAGGAAGAGTCATCAGAGATCTACCCAACTGAGTACAGAAGAGAGTTGTCTGCAGAGTTTGACTACCCTGATACCAACTCAGAAGAAGACATGGACGACAGCGAGTTGGTGGAAAGCCCAATTAAAAAAGATCGGAAGTATAAAATGCATCATTTTCGATGGGAAGGTCCACCCAAAGACAAAAGATACGG
>BLPT016
TTGAATGTATTCAAGCATGCAAGATGGTCCTGTCTGCAGAATCACCAGTGTTTCCTGGGAATGGGCATATGCAACCACTCTCTGAAAACATCAGGAAGTACGTCATGAGCCACTTCCGCTGGAATAAGTTCGGAAGAAGGAACAGCACCGGTAGCGATAGCAACAACGCAGGTTACAAGCGGGAAGATATAGCCAACTACCCCATTTTTAACCTGTTCCCCGCTAGTGACAACCAAAACGCACATGAAGGCAATTTAGAAGAAGTAGCTTCAGACAGACCAGACAGTAAGAGGTCTTATTCTATGGAACACTTCCGATGGGGCAAACCAGTCGGCAAGAAAAGGAGACCCATTAAGGTTTTCCCAAGTGATGCTGAGGAAGAGTCATCAGAGATCTACCCAACTGAGTACAGAAGAGAGTTGTCTGCAGAGTTTGACTACCCTGATACCAACTCAGAAGAAGACATGGACGACAGCGAGTTGGTGGAAAGCCCAATTAAAAAAGATCGGAAGTATAAAATGCATCATTTTCGATGGGAAGGTCCACCCAAAGACAAAAGATACGG
>BLLV087
TTGAATGTATTCAAGCATGCAAGATGGTCCTGTCTGCAGAATCACCAGTGTTTCCTGGGAATGGGCATATGCAACCACTCTCTGAAAACATCAGGAAGTACGTCATGAGCCACTTCCGCTGGAATAAGTTCGGAAGAAGGAACAGCACCGGTAGCGATAGCAACAACGCAGGTTACAAGCGGGAAGATATAGCCAACTACCCCATTTTTAACCTGTTCCCCGCTAGTGACAACCAAAACGCACATGAAGGCAATTTAGAAGAAGTAGCTTCAGACAGACCAGACAGTAAGAGGTCTTATTCTATGGAACACTTCCGATGGGGCAAACCAGTCGGCAAGAAAAGGAGACCCATTAAGGTTTTCCCAAGTGATGCTGAGGAAGAGTCATCAGAGATCTACCCAACTGAGTACAGAAGAGAGTTGTCTGCAGAGTTTGACTACCCTGATACCAACTCAGAAGAAGACATGGACGACAGCGAGTTGGTGGAAAGCCCAATTAAAAAAGATCGGAAGTATAAAATGCATCATTTTCGATGGGAAGGTCCACCCAAAGACAAAAGATACGG
>BLPT012
TTGAATGTATTCAAGCATGCAAGATGGTCCTGTCTGCAGAATCACCAGTGTTTCCTGGGAATGGGCATATGCAACCACTCTCTGAAAACATCAGGAAGTACGTCATGAGCCACTTCCGCTGGAATAAGTTCGGAAGAAGGAACAGCACCGGTAGCGATAGCAACAACGCAGGTTACAAGCGGGAAGATATAGCCAACTACCCCATTTTTAACCTGTTCCCCGCTAGTGACAACCAAAACGCACATGAAGGCAATTTAGAAGAAGTAGCTTCAGACAGACCAGACAGTAAGAGGTCTTATTCTATGGAACACTTCCGATGGGGCAAACCAGTCGGCAAGAAAAGGAGACCCATTAAGGTTTTCCCAAGTGATGCTGAGGAAGAGTCATCAGAGATCTACCCAACTGAGTACAGAAGAGAGTTGTCTGCAGAGTTTGACTACCCTGATACCAACTCAGAAGAAGACATGGACGACAGCGAGTTGGTGGAAAGCCCAATTAAAAAAGATCGGAAGTATAAAATGCATCATTTTCGATGGGAAGGTCCACCCAAAGACAAAAGATACGG
>BLMB329
TTGAATGTATTCAAGCATGCAAGATGGTCCTGTCTGCAGAATCACCAGTGTTTCCTGGGAATGGGCATATGCAACCACTCTCTGAAAACATCAGGAAGTACGTCATGAGCCACTTCCGCTGGAATAAGTTCGGAAGAAGGAACAGCACCGGTAGCGATAGCAACAACGCAGGTTACAAGCGGGAAGATATAGCCAACTACCCCATTTTTAACCTGTTCCCCGCTAGTGACAACCAAAACGCACATGATGGCAATTTAGAAGAAGAAGCTTCAGATAGACCAGACAGTAAGAGGTCTTATTCTATGGAACACTTCCGATGGGGCAAACCAGTCGGCAAGAAAAGGAGACCCATTAAGGTTTTCCCAAGTGATGCTGAGGAAGAGTCATCAGAGATCTACCCAACTGAGTACAGAAGAGAGTTGTCTGCAGAGTTTGACTACCCTGATACCAACTCAGAAGAAGACATGGACGACAGCGAGTTGGTGGAAAGCCCAATTAAAAAAGATCGGAAGTATAAAATGCATCATTTTCGATGGGAAGGTCCACCCAAAGACAAAAGATACGG
>BLPT014
TTGAATGTATTCAAGCATGCAAGATGGTCCTGTCTGCAGAATCACCAGTGTTTCCTGGGAATGGGCATATGCAACCACTCTCTGAAAACATCAGGAAGTACGTCATGAGCCACTTCCGCTGGAATAAGTTCGGAAGAAGGAACAGCACCGGTAGCGATAGCAACAACGCAGGTTACAAGCGGGAAGATATAGCCAACTACCCCATTTTTAACCTGTTCCCCGCTAGTGACAACCAAAACGCACATGAAGGCAATTTAGAAGAAGTAGCTTCAGACAGACCAGACAGTAAGAGGTCTTATTCTATGGAACACTTCCGATGGGGCAAACCAGTCGGCAAGAAAAGGAGACCCATTAAGGTTTTCCCAAGTGATGCTGAGGAAGAGTCATCAGAGATCTACCCAACTGAGTACAGAAGAGAGTTGTCTGCAGAGTTTGACTACCCTGATACCAACTCAGAAGAAGACATGGACGACAGCGAGTTGGTGGAAAGCCCAATTAAAAAAGATCGGAAGTATAAAATGCATCATTTTCGATGGGAAGGTCCACCCAAAGACAAAAGATACGG
>BLPT015
TTGAATGTATTCAAGCATGCAAGATGGTCCTGTCTGCAGAATCACCAGTGTTTCCTGGGAATGGGCATATGCAACCACTCTCTGAAAACATCAGGAAGTACGTCATGAGCCACTTCCGCTGGAATAAGTTCGGAAGAAGGAACAGCACCGGTAGCGATAGCAACAACGCAGGTTACAAGCGGGAAGATATAGCCAACTACCCCATTTTTAACCTGTTCCCCGCTAGTGACAACCAAAACGCACATGAAGGCAATTTAGAAGAAGTAGCTTCAGACAGACCAGACAGTAAGAGGTCTTATTCTATGGAACACTTCCGATGGGGCAAACCAGTCGGCAAGAAAAGGAGACCCATTAAGGTTTTCCCAAGTGATGCTGAGGAAGAGTCATCAGAGATCTACCCAACTGAGTACAGAAGAGAGTTGTCTGCAGAGTTTGACTACCCTGATACCAACTCAGAAGAAGACATGGACGACAGCGAGTTGGTGGAAAGCCCAATTAAAAAAGATCGGAAGTATAAAATGCATCATTTTCGATGGGAAGGTCCACCCAAAGACAAAAGATACGG
>BLPT013
TTGAATGTATTCAAGCATGCAAGATGGTCCTGTCTGCAGAATCACCAGTGTTTCCTGGGAATGGGCATATGCAACCACTCTCTGAAAACATCAGGAAGTACGTCATGAGCCACTTCCGCTGGAATAAGTTCGGAAGAAGGAACAGCACCGGTAGCGATAGCAACAACGCAGGTTACAAGCGGGAAGATATAGCCAACTACCCCATTTTTAACCTGTTCCCCGCTAGTGACAACCAAAACGCACATGAAGGCAATTTAGAAGAAGTAGCTTCAGACAGACCAGACAGTAAGAGGTCTTATTCTATGGAACACTTCCGATGGGGCAAACCAGTCGGCAAGAAAAGGAGACCCATTAAGGTTTTCCCAAGTGATGCTGAGGAAGAGTCATCAGAGATCTACCCAACTGAGTACAGAAGAGAGTTGTCTGCAGAGTTTGACTACCCTGATACCAACTCAGAAGAAGACATGGACGACAGCGAGTTGGTGGAAAGCCCAATTAAAAAAGATCGGAAGTATAAAATGCATCATTTTCGATGGGAAGGTCCACCCAAAGACAAAAGATACGG
>BLLJ255
TTGAATGTATTCAAGCATGCAAGATGGTCCTGTCTGCAGAATCACCAGTGTTTCCTGGGAATGGGAATATGCAACCACTCTCTGAAAACATCAGGAAGTACGTCATGAGCCACTTCCGCTGGAATAAGTTCGGAAGAAGGAACAGCACCGGTAGCGATAGCAACAACGCAGGTTACAAGCGGGAAGATATAGCCAACTACCCCATTTTTAACCTGTTCCCCGCTAGTGACAACCAAAACGCACATGATGGCAATTTAGAAGAAGAAGCTTCAGACAGACCAGACAGTAAGAGGTCTTATTCTATGGAACACTTCCGATGGGGCAAACCAGTCGGCAAGAAAAGGAGACCCATTAAGGTTTTCCCAAGTGATGCTGAGGAAGAGTCATCAGAGATCTACCCAACTGAGTACAGAAGAGAGTTGTCTGCAGAGTTTGACTACCCTGATACCAACTCAGAAGAAGACATGGACGACAGCGAGTTGGTGGAAAGCCCAATTAAAAAAGATCGGAAGTATAAAATGCATCATTTTCGATGGGAAGGTCCACCCAAAGACAAAAGATATGG
>BLLJ256
TTGAATGTATTCAAGCATGCAAGATGGTCCTGTCTGCAGAATCACCAGTGTTTCCTGGGAATGGGCATATGCAACCACTCTCTGAAAACATCAGGAAGTACGTCATGAGCCACTTCCGCTGGAATAAGTTCGGAAGAAGGAACAGCACCGGTAGCGATAGCAACAACGCAGGTTACAAGCGGGAAGATATAGCCAACTACCCCATTTTTAACCTGTTCCCCGCTAGTGACAACCAAAACGCACATGATGGCAATTTAGAAGAAGAAGCTTCAGATAGACCAGACAGTAAGAGGTCTTATTCTATGGAACACTTCCGATGGGGCAAACCAGTCGGCAAGAAAAGGAGACCCATTAAGGTTTTCCCAAGTGATGCTGAGGAAGAGTCATCAGAGATCTACCCAACTGAGTACAGAAGAGAGTTGTCTGCAGAGTTTGACTACCCTGATACCAACTCAGAAGAAGACATGGACGACAGCGAGTTGGTGGAAAGCCCAATTAAAAAAGATCGGAAGTATAAAATGCATCATTTTCGATGGGAAGGTCCACCCAAAGACAAAAGATACGG
>BLLJ320
TTGAATGTATTCAAGCATGCAAGATGGTCCTGTCTGCAGAATCACCAGTGTTTCCTGGGAATGGGCATATGCAACCACTCTCTGAAAACATCAGGAAGTACGTCATGAGCCACTTCCGCTGGAATAAGTTCGGAAGAAGGAACAGCACCGGTAGCGATAGCAACAACGCAGGTTACAAGCGGGAAGATATAGCCAACTACCCCATTTTTAACCTGTTCCCCGCTAGTGACAACCAAAACGCACATGATGGCAATTTAGAAGAAGAAGCTTCAGATAGACCAGACAGTAAGAGGTCTTATTCTATGGAACACTTCCGATGGGGCAAACCAGTCGGCAAGAAAAGGAGACCCATTAAGGTTTTCCCAAGTGATGCTGAGGAAGAGTCATCAGAGATCTACCCAACTGAGTACAGAAGAGAGTTGTCTGCAGAGTTTGACTACCCTGATACCAACTCAGAAGAAGACATGGACGACAGCGAGTTGGTGGAAAGCCCAATTAAAAAAGATCGGAAGTATAAAATGCATCATTTTCGATGGGAAGGTCCACCCAAAGACAAAAGATACGG
>BLLJ321
TTGAATGTATTCAAGCATGCAAGATGGTCCTGTCTGCAGAATCACCAGTGTTTCCTGGGAATGGGCATATGCAACCACTCTCTGAAAACATCAGGAAGTACGTCATGAGCCACTTCCGCTGGAATAAGTTCGGAAGAAGGAACAGCACCGGTAGCGATAGCAACAACGCAGGTTACAAGCGGGAAGATATAGCCAACTACCCCATTTTTAACCTGTTCCCCGCTAGTGACAACCAAAACGCACATGATGGCAATTTAGAAGAAGAAGCTTCAGATAGACCAGACAGTAAGAGGTCTTATTCTATGGAACACTTCCGATGGGGCAAACCAGTCGGCAAGAAAAGGAGACCCATTAAGGTTTTCCCAAGTGATGCTGAGGAAGAGTCATCAGAGATCTACCCAACTGAGTACAGAAGAGAGTTGTCTGCAGAGTTTGACTACCCTGATACCAACTCAGAAGAAGACATGGACGACAGCGAGTTGGTGGAAAGCCCAATTAAAAAAGATCGGAAGTATAAAATGCATCATTTTCGATGGGAAGGTCCACCCAAAGACAAAAGATATGG
>BLLJ322
TTGAATGTATTCAAGCATGCAAGATGGTCCTGTCTGCAGAATCACCAGTGTTTCCTGGGAATGGGCATATGCAACCACTCTCTGAAAACATCAGGAAGTACGTCATGAGCCACTTCCGCTGGAATAAGTTCGGAAGAAGGAACAGCACCGGTAGCGATAGCAACAACGCAGGTTACAAGCGGGAAGATATAGCCAACTACCCCATTTTTAACCTGTTCCCCACTAGTGACAACCAAAACGCACATGAAGGCAATTTAGAAGAAGTAGCTTCAGACAGACCAGACAGTAAGAGGTCTTATTCTATGGAACACTTCCGATGGGGCAAACCAGTCGGCAAGAAAAGGAGACCCATTAAGGTTTTCCCAAGTGATGCTGAGGAAGAGTCATCAGAGATCTACCCAACTGAGTACAGAAGAGAGTTGTCTGCAGAGTTTGACTACCCTGATACCAACTCAGAAGAAGACATGGACGACAGCGAGTTGGTGGAAAGCCCAATTAAAAAAGATCGGAAGTATAAAATGCATCATTTTCGATGGGAAGGTCCACCCAAAGACAAAAGATACGG
>BLLJ323
TTGAATGTATTCAAGCATGCAAGATGGTCCTGTCTGCAGAATCACCAGTGTTTCCTGGGAATGGGCATATGCAACCACTCTCTGAAAACATCAGGAAGTACGTCATGAGCCACTTCCGCTGGAATAAGTTCGGAAGAAGGAACAGCACCGGTAGCGATAGCAACAACGCAGGTTACAAGCGGGAAGATATAGCCAACTACCCCATTTTTAACCTGTTCCCCGCTAGTGACAACCAAAACGCACATGATGGCAATTTAGAAGAAGAAGCTTCAGATAGACCAGACAGTAAGAGGTCTTATTCTATGGAACACTTCCGATGGGGCAAACCAGTCGGCAAGAAAAGGAGACCCATTAAGGTTTTCCCAAGTGATGCTGAGGAAGAGTCATCAGAGATCTACCCAACTGAGTACAGAAGAGAGTTGTCTGCAGAGTTTGACTACCCTGATACCAACTCAAAAGAAGACATGGACGACAGCGAGTTGGTGGAAAGCCCAATTAAAAAAGATCGGAAGTATAAAATGCATCATTTTCGATGGGAAGGTCCACCCAAAGACAAAAGATATGG
>BLQU092
TTGAATGTATTCAAGCATGCAAGATGGTCCTGTCTGCAGAATCACCAGTGTTTCCTGGGAATGGGCATATGCAACCACTCTCTGAAAACATCAGGAAGTACGTCATGAGCCACTTCCGCTGGAATAAGTTCGGAAGAAGGAACAGCACCGGTAGCGATAGCAACAACGCAGGTTACAAGCGGGAAGATATAGCCAACTACCCCATTTTTAACCTGTTCCCCGCTAGTGACAACCAAAACGCACATGATGGCAATTTAGAAGAAGAAGCTTCAGATAGACCAGACAGTAAGAGGTCTTATTCTATGGAACACTTCCGATGGGGCAAACCAGTCGGCAAGAAAAGGAGACCCATTAAGGTTTTCCCAAGTGATGCTGAGGAAGAGTCATCAGAGATCTACCCAACTGAGTACAGAAGAGAGTTGTCTGCAGAGTTTGACTACCCTGATACCAACTCAGAAGAAGACATGGACGACAGCGAGTTGGTGGAAAGCCCAATTAAAAAAGATCGGAAGTATAAAATGCATCATTTTCGATGGGAAGGTCCACCCAAAGACAAAAGATACGG
>BLEA061
TTGAATGTATTCAAGCATGCAAGATGGTCCTGTCTGCAGAATCACCAGTGTTTCCTGGGAATGGGCATATGCAACCACTCTCTGAAAACATCAGGAAGTACGTCATGAGCCACTTCCGCTGGAATAAGTTCGGAAGAAGGAACAGCACCGGTAGCGATAGCAACAACGCAGGTTACAAGCGGGAAGATATAGCCAACTACCCCATTTTTAACCTGTTCCCCGCTAGTGACAACCAAAACGCACATGATGGCAATTTAGAAGAAGAAGCTTCAGATAGACCAGACAGTAAGAGGTCTTATTCTATGGAACACTTCCGATGGGGCAAACCAGTCGGCAAGAAAAGGAGACCCATTAAGGTTTTCCCAAGTGATGCTGAGGAAGAGTCATCAGAGATCTACCCAACTGAGTACAGAAGAGAGTTGTCTGCAGAGTTTGACTACCCTGATACCAACTCAGAAGAAGACATGGACGACAGCGAGTTGGTGGAAAGCCCAATTAAAAAAGATCGGAAGTATAAAATGCATCATTTTCGATGGGAAGGTCCACCCAAAGACAAAAGATACGG
>BLEA058
TTGAATGTATTCAAGCATGCAAGATGGTCCTGTCTGCAGAATCACCAGTGTTTCCTGGGAATGGGAATATGCAACCACTCTCTGAAAACATCAGGAAGTACGTCATGAGCCACTTCCGCTGGAATAAGTTCGGAAGAAGGAACAGCACCGGTAGCGATAGCAACAACGCAGGTTACAAGCGGGAAGATATAGCCAACTACCCCATTTTTAACCTGTTCCCCACTAGTGACAACCAAAACGCACATGAAGGCAATTTAGAAGAAGTAGCTTCAGACAGACCAGACAGTAAGAGGTCTTATTCTATGGAACACTTCCGATGGGGCAAACCAGTCGGCAAGAAAAGGAGACCCATTAAGGTTTTCCCAAGTGATGCTGAGGAAGAGTCATCAGAGATCTACCCAACTGAGTACAGAAGAGAGTTGTCTGCAGAGTTTGACTACCCTGATACCAACTCAGAAGAAGACATGGACGACAGCGAGTTGGTGGAAAGCCCAATTAAAAAAGATCGGAAGTATAAAATGCATCATTTTCGATGGGAAGGTCCACCCAAAGACAAAAGATACGG
>BLEA060
TTGAATGTATTCAAGCATGCAAGATGGTCCTGTCTGCAGAATCACCAGTGTTTCCTGGGAATGGGCATATGCAACCACTCTCTGAAAACATCAGGAAGTACGTCATGAGCCACTTCCGCTGGAATAAGTTCGGAAGAAGGAACAGCACCGGTAGCGATAGCAACAACGCAGGTTACAAGCGGGAAGATATAGCCAACTACCCCATTTTTAACCTGTTCCCCGCTAGTGACAACCAAAACGCACATGATGGCAATTTAGAAGAAGAAGCTTCAGATAGACCAGACAGTAAGAGGTCTTATTCTATGGAACACTTCCGATGGGGCAAACCAGTCGGCAAGAAAAGGAGACCCATTAAGGTTTTCCCAAGTGATGCTGAGGAAGAGTCATCAGAGATCTACCCAACTGAGTACAGAAGAGAGTTGTCTGCAGAGTTTGACTACCCTGATACCAACTCAGAAGAAGACATGGACGACAGCGAGTTGGTGGAAAGCCCAATTAAAAAAGATCGGAAGTATAAAATGCATCATTTTCGATGGGAAGGTCCACCCAAAGACAAAAGATACGG
>BLEA062
TTGAATGTATTCAAGCATGCAAGATGGTCCTGTCTGCAGAATCACCAGTGTTTCCTGGGAATGGGCATATGCAACCACTCTCTGAAAACATCAGGAAGTACGTCATGAGCCACTTCCGCTGGAATAAGTTCGGAAGAAGGAACAGCACCGGTAGCGATAGCAACAACGCAGGTTACAAGCGGGAAGATATAGCCAACTACCCCATTTTTAACCTGTTCCCCACTAGTGACAACCAAAACGCACATGAAGGCAATTTAGAAGAAGTAGCTTCAGACAGACCAGACAGTAAGAGGTCTTATTCTATGGAACACTTCCGATGGGGCAAACCAGTCGGCAAGAAAAGGAGACCCATTAAGGTTTTCCCAAGTGATGCTGAGGAAGAGTCATCAGAGATCTACCCAACTGAGTACAGAAGAGAGTTGTCTGCAGAGTTTGACTACCCTGATACCAACTCAGAAGAAGACATGGACGACAGCGAGTTGGTGGAAAGCCCAATTAAAAAAGATCGGAAGTATAAAATGCATCATTTTCGATGGGAAGGTCCACCCAAAGACAAAAGATACGG
>BLEA063
TTGAATGTATTCAAGCATGCAAGATGGTCCTGTCTGCAGAATCACCAGTGTTTCCTGGGAATGGGCATATGCAACCACTCTCTGAAAACATCAGGAAGTACGTCATGAGCCACTTCCGCTGGAATAAGTTCGGAAGAAGGAACAGCACCGGTAGCGATAGCAACAACGCAGGTTACAAGCGGGAAGATATAGCCAACTACCCCATTTTTAACCTGTTCCCCGCTAGTGACAACCAAAACGCACATGATGGCAATTTAGAAGAAGAAGCTTCAGATAGACCAGACAGTAAGAGGTCTTATTCTATGGAACACTTCCGATGGGGCAAACCAGTCGGCAAGAAAAGGAGACCCATTAAGGTTTTCCCAAGTGATGCTGAGGAAGAGTCATCAGAGATCTACCCAACTGAGTACAGAAGAGAGTTGTCTGCAGAGTTTGACTACCCTGATACCAACTCAGAAGAAGACATGGACGACAGCGAGTTGGTGGAAAGCCCAATTAAAAAAGATCGGAAGTATAAAATGCATCATTTTCGATGGGAAGGTCCACCCAAAGACAAAAGATACGG
>BLEA066
TTGAATGTATTCAAGCATGCAAGATGGTCCTGTCTGCAGAATCACCAGTGTTTCCTGGGAATGGGCATATGCAACCACTCTCTGAAAACATCAGGAAGTACGTCATGAGCCACTTCCGCTGGAATAAGTTCGGAAGAAGGAACAGCACCGGTAGCGATAGCAACAACGCAGGTTACAAGCGGGAAGATATAGCCAACTACCCCATTTTTAACCTGTTCCCCACTAGTGACAACCAAAACGCACATGAAGGCAATTTAGAAGAAGTAGCTTCAGACAGACCAGACAGTAAGAGGTCTTATTCTATGGAACACTTCCGATGGGGCAAACCAGTCGGCAAGAAAAGGAGACCCATTAAGGTTTTCCCAAGTGATGCTGAGGAAGAGTCATCAGAGATCTACCCAACTGAGTACAGAAGAGAGTTGTCTGCAGAGTTTGACTACCCTGATACCAACTCAGAAGAAGACATGGACGACAGCGAGTTGGTGGAAAGCCCAATTAAAAAAGATCGGAAGTATAAAATGCATCATTTTCGATGGGAAGGTCCACCCAAAGACAAAAGATACGG
>BLEA067
TTGAATGTATTCAAGCATGCAAGATGGTCCTGTCTGCAGAATCACCAGTGTTTCCTGGGAATGGGCATATGCAACCACTCTCTGAAAACATCAGGAAGTACGTCATGAGCCACTTCCGCTGGAATAAGTTCGGAAGAAGGAACAGCACCGGTAGCGATAGCAACAACGCAGGTTACAAGCGGGAAGATATAGCCAACTACCCCATTTTTAACCTGTTCCCCGCTAGTGACAACCAAAACGCACATGAAGGCAATTTAGAAGAAGTAGCTTCAGACAGACCAGACAGTAAGAGGTCTTATTCTATGGAACACTTCCGATGGGGCAAACCAGTCGGCAAGAAAAGGAGACCCATTAAGGTTTTCCCAAGTGATGCTGAGGAAGAGTCATCAGAGATCTACCCAACTGAGTACAGAAGAGAGTTGTCTGCAGAGTTTGACTACCCTGATACCAACTCAGAAGAAGACATGGACGACAGCGAGTTGGTGGAAAGCCCAATTAAAAAAGATCGGAAGTATAAAATGCATCATTTTCGATGGGAAGGTCCACCCAAAGACAAAAGATATGG
>BLEA068
TTGAATGTATTCAAGCATGCAAGATGGTCCTGTCTGCAGAATCACCAGTGTTTCCTGGGAATGGGCATATGCAACCACTCTCTGAAAACATCAGGAAGTACGTCATGAGCCACTTCCGCTGGAATAAGTTCGGAAGAAGGAACAGCACCGGTAGCGATAGCAACAACGCAGGTTACAAGCGGGAAGATATAGCCAACTACCCCATTTTTAACCTGTTCCCCGCTAGTGACAACCAAAACGCACATGAAGGCAATTTAGAAGAAGTAGCTTCAGACAGACCAGACAGTAAGAGGTCTTATTCTATGGAACACTTCCGATGGGGCAAACCAGTCGGCAAGAAAAGGAGACCCATTAAGGTTTTCCCAAGTGATGCTGAGGAAGAGTCATCAGAGATCTACCCAACTGAGTACAGAAGAGAGTTGTCTGCAGAGTTTGACTACCCTGATACCAACTCAGAAGAAGACATGGACGACAGCGAGTTGGTGGAAAGCCCAATTAAAAAAGATCGGAAGTATAAAATGCATCATTTTCGATGGGAAGGTCCACCCAAAGACAAAAGATACGG
>BLEA070
TTGAATGTATTCAAGCATGCAAGATGGTCCTGTCTGCAGAATCACCAGTGTTTCCTGGGAATGGGCATATGCAACCACTCTCTGAAAACATCAGGAAGTACGTCATGAGCCACTTCCGCTGGAATAAGTTCGGAAGAAGGAACAGCACCGGTAGCGATAGCAACAACGCAGGTTACAAGCGGGAAGATATAGCCAACTACCCCATTTTTAACCTGTTCCCCACTAGTGACAACCAAAACGCACATGAAGGCAATTTAGAAGAAGTAGCTTCAGACAGACCAGACAGTAAGAGGTCTTATTCTATGGAACACTTCCGATGGGGCAAACCAGTCGGCAAGAAAAGGAGACCCATTAAGGTTTTCCCAAGTGATGCTGAGGAAGAGTCATCAGAGATCTACCCAACTGAGTACAGAAGAGAGTTGTCTGCAGAGTTTGACTACCCTGATACCAACTCAGAAGAAGACATGGACGACAGCGAGTTGGTGGAAAGCCCAATTAAAAAAGATCGGAAGTATAAAATGCATCATTTTCGATGGGAAGGTCCACCCAAAGACAAAAGATACGG
>BLEA245
TTGAATGTATTCAAGCATGCAAGATGGTCCTGTCTGCAGAATCACCAGTGTTTCCTGGGAATGGGCATATGCAACCACTCTCTGAAAACATCAGGAAGTACGTCATGAGCCACTTCCGCTGGAATAAGTTCGGAAGAAGGAACAGCACCGGTAGCGATAGCAACAACGCAGGTTACAAGCGGGAAGATATAGCCAACTACCCCATTTTTAACCTGTTCCCCACTAGTGACAACCAAAACGCACATGAAGGCAATTTAGAAGAAGTAGCTTCAGACAGACCAGACAGTAAGAGGTCTTATTCTATGGAACACTTCCGATGGGGCAAACCAGTCGGCAAGAAAAGGAGACCCATTAAGGTTTTCCCAAGTGATGCTGAGGAAGAGTCATCAGAGATCTACCCAACTGAGTACAGAAGAGAGTTGTCTGCAGAGTTTGACTACCCTGATACCAACTCAGAAGAAGACATGGACGACAGCGAGTTGGTGGAAAGCCCAATTAAAAAAGATCGGAAGTATAAAATGCATCATTTTCGATGGGAAGGTCCACCCAAAGACAAAAGATACGG
>BLEA252
TTGAATGTATTCAAGCATGCAAGATGGTCCTGTCTGCAGAATCACCAGTGTTTCCTGGGAATGGGCATATGCAACCACTCTCTGAAAACATCAGGAAGTACGTCATGAGCCACTTCCGCTGGAATAAGTTCGGAAGAAGGAACAGCACCGGTAGCGATAGCAACAACGCAGGTTACAAGCGGGAAGATATAGCCAACTACCCCATTTTTAACCTGTTCCCCACTAGTGACAACCAAAACGCACATGAAGGCAATTTAGAAGAAGTAGCTTCAGACAGACCAGACAGTAAGAGGTCTTATTCTATGGAACACTTCCGATGGGGCAAACCAGTCGGCAAGAAAAGGAGACCCATTAAGGTTTTCCCAAGTGATGCTGAGGAAGAGTCATCAGAGATCTACCCAACTGAGTACAGAAGAGAGTTGTCTGCAGAGTTTGACTACCCTGATACCAACTCAGAAGAAGACATGGACGACAGCGAGTTGGTGGAAAGCCCAATTAAAAAAGATCGGAAGTATAAAATGCATCATTTTCGATGGGAAGGTCCACCCAAAGACAAAAGATACGG
>BLAN179
TTGAATGTATTCAAGCATGCAAGATGGTCCTGTCTGCAGAATCACCAGTGTTTCCTGGGAATGGGCATATGCAACCACTCTCTGAAAACATCAGGAAGTACGTCATGAGCCACTTCCGCTGGAATAAGTTCGGAAGAAGGAACAGCACCGGTAGCGATAGCAACAACGCAGGTTACAAGCGGGAAGATATAGCCAACTACCCCATTTTTAACCTGTTCCCCGCTAGTGACAACCAAAACGCACATGATGGCAATTTAGAAGAAGAAGCTTCAGATAGACCAGACAGTAAGAGGTCTTATTCTATGGAACACTTCCGATGGGGCAAACCAGTCGGCAAGAAAAGGAGACCCATTAAGGTTTTCCCAAGTGATGCTGAGGAAGAGTCATCAGAGATCTACCCAACTGAGTACAGAAGAGAGTTGTCTGCAGAGTTTGACTACCCTGATACCAACTCAGAAGAAGACATGGACGACAGCGAGTTGGTGGAAAGCCCAATTAAAAAAGATCGGAAGTATAAAATGCATCATTTTCGATGGGAAGGTCCACCCAAAGACAAAAGATATGG
>BLAN188
TTGAATGTATTCAAGCATGCAAGATGGTCCTGTCTGCAGAATCACCAGTGTTTCCTGGGAATGGGCATATGCAACCACTCTCTGAAAACATCAGGAAGTACGTCATGAGCCACTTCCGCTGGAATAAGTTCGGAAGAAGGAACAGCACCGGTAGCGATAGCAACAACGCAGGTTACAAGCGGGAAGATATAGCCAACTACCCCATTTTTAACCTGTTCCCCGCTAGTGACAACCAAAACGCACATGATGGCAATTTAGAAGAAGAAGCTTCAGATAGACCAGACAGTAAGAGGTCTTATTCTATGGAACACTTCCGATGGGGCAAACCAGTCGGCAAGAAAAGGAGACCCATTAAGGTTTTCCCAAGTGATGCTGAGGAAGAGTCATCAGAGATCTACCCAACTGAGTACAGAAGAGAGTTGTCTGCAGAGTTTGACTACCCTGATACCAACTCAGAAGAAGACATGGACGACAGCGAGTTGGTGGAAAGCCCAATTAAAAAAGATCGGAAGTATAAAATGCATCATTTTCGATGGGAAGGTCCACCCAAAGACAAAAGATATGG
>BLAA182
TTGAATGTATTCAAGCATGCAAGATGGTCCTGTCTGCAGAATCACCAGTGTTTCCTGGGAATGGGCATATGCAACCACTCTCTGAAAACATCAGGAAGTACGTCATGAGCCACTTCCGCTGGAATAAGTTCGGAAGAAGGAACAGCACCGGTAGCGATAGCAACAACGCAGGTTACAAGCGGGAAGATATAGCCAACTACCCCATTTTTAACCTGTTCCCCGCTAGTGACAACCAAAACGCACATGAAGGCAATTTAGAAGAAGTAGCTTCAGACAGACCAGACAGTAAGAGGTCTTATTCTATGGAACACTTCCGATGGGGCAAACCAGTCGGCAAGAAAAGGAGACCCATTAAGGTTTTCCCAAGTGATGCTGAGGAAGAGTCATCAGAGATCTACCCAACTGAGTACAGAAGAGAGTTGTCTGCAGAGTTTGACTACCCTGATACCAACTCAGAAGAAGACATGGACGACAGCGAGTTGGTGGAAAGCCCAATTAAAAAAGATCGGAAGTATAAAATGCATCATTTTCGATGGGAAGGTCCACCCAAAGACAAAAGATACGG
>BLPU499
TTGAATGTATTCAAGCATGCAAGATGGTCCTGTCTGCAGAATCACCAGTGTTTCCTGGGAATGGGCATATGCAACCACTCTCTGAAAACATCAGGAAGTACGTCATGAGCCACTTCCGCTGGAATAAGTTCGGAAGAAGGAACAGCACCGGTAGCGATAGCAACAACGCAGGTTACAAGCGGGAAGATATAGCCAACTACCCCATTTTTAACCTGTTCCCCGCTAGTGACAACCAAAACGCACATGATGGCAATTTAGAAGAAGAAGCTTCAGATAGACCAGACAGTAAGAGGTCTTATTCTATGGAACACTTCCGATGGGGCAAACCAGTCGGCAAGAAAAGGAGACCCATTAAGGTTTTCCCAAGTGATGCTGAGGAAGAGTCATCAGAGATCTACCCAACTGAGTACAGAAGAGAGTTGTCTGCAGAGTTTGACTACCCTGATACCAACTCAGAAGAAGACATGGACGACAGCGAGTTGGTGGAAAGCCCAATTAAAAAAGATCGGAAGTATAAAATGCATCATTTTCGATGGGAAGGTCCACCCAAAGACAAAAGATACGG
>BLAA178
TTGAATGTATTCAAGCATGCAAGATGGTCCTGTCTGCAGAATCACCAGTGTTTCCTGGGAATGGGCATATGCAACCACTCTCTGAAAACATCAGGAAGTACGTCATGAGCCACTTCCGCTGGAATAAGTTCGGAAGAAGGAACAGCACCGGTAGCGATAGCAACAACGCAGGTTACAAGCGGGAAGATATAGCCAACTACCCCATTTTTAACCTGTTCCCCGCTAGTGACAACCAAAACGCACATGATGGCAATTTAGAAGAAGAAGCTTCAGATAGACCAGACAGTAAGAGGTCTTATTCTATGGAACACTTCCGATGGGGCAAACCAGTCGGCAAGAAAAGGAGACCCATTAAGGTTTTCCCAAGTGATGCTGAGGAAGAGTCATCAGAGATCTACCCAACTGAGTACAGAAGAGAGTTGTCTGCAGAGTTTGACTACCCTGATACCAACTCAGAAGAAGACATGGACGACAGCGAGTTGGTGGAAAGCCCAATTAAAAAAGATCGGAAGTATAAAATGCATCATTTTCGATGGGAAGGTCCACCCAAAGACAAAAGATACGG
>BLAA179
TTGAATGTATTCAAGCATGCAAGATGGTCCTGTCTGCAGAATCACCAGTGTTTCCTGGGAATGGGCATATGCAACCACTCTCTGAAAACATCAGGAAGTACGTCATGAGCCACTTCCGCTGGAATAAGTTCGGAAGAAGGAACAGCACCGGTAGCGATAGCAACAACGCAGGTTACAAGCGGGAAGATATAGCCAACTACCCCATTTTTAACCTGTTCCCCRCTAGTGACAACCAAAACGCACATGAAGGCAATTTAGAAGAAGTAGCTTCAGACAGACCAGACAGTAAGAGGTCTTATTCTATGGAACACTTCCGATGGGGCAAACCAGTCGGCAAGAAAAGGAGACCCATTAAGGTTTTCCCAAGTGATGCTGAGGAAGAGTCATCAGAGATCTACCCAACTGAGTACAGAAGAGAGTTGTCTGCAGAGTTTGACTACCCTGATACCAACTCAGAAGAAGACATGGACGACAGCGAGTTGGTGGAAAGCCCAATTAAAAAAGATCGGAAGTATAAAATGCATCATTTTCGATGGGAAGGTCCACCCAAAGACAAAAGATACGG
>BLAA180
TTGAATGTATTCAAGCATGCAAGATGGTCCTGTCTGCAGAATCACCAGTGTTTCCTGGGAATGGGCATATGCAACCACTCTCTGAAAACATCAGGAAGTACGTCATGAGCCACTTCCGCTGGAATAAGTTCGGAAGAAGGAACAGCACCGGTAGCGATAGCAACAACGCAGGTTACAAGCGGGAAGATATAGCCAACTACCCCATTTTTAACCTGTTCCCCGCTAGTGACAACCAAAACGCACATGATGGCAATTTAGAAGAAGAAGCTTCAGATAGACCAGACAGTAAGAGGTCTTATTCTATGGAACACTTCCGATGGGGCAAACCAGTCGGCAAGAAAAGGAGACCCATTAAGGTTTTCCCAAGTGATGCTGAGGAAGAGTCATCAGAGATCTACCCAACTGAGTACAGAAGAGAGTTGTCTGCAGAGTTTGACTACCCTGATACCAACTCAGAAGAAGACATGGACGACAGCGAGTTGGTGGAAAGCCCAATTAAAAAAGATCGGAAGTATAAAATGCATCATTTTCGATGGGAAGGTCCACCCAAAGACAAAAGATATGG
>BLPU500
TTGAATGTATTCAAGCATGCAAGATGGTCCTGTCTGCAGAATCACCAGTGTTTCCTGGGAATGGGCATATGCAACCACTCTCTGAAAACATCAGGAAGTACGTCATGAGCCACTTCCGCTGGAATAAGTTCGGAAGAAGGAACAGCACCGGTAGCGATAGCAACAACGCAGGTTACAAGCGGGAAGATATAGCCAACTACCCCATTTTTAACCTGTTCCCCGCTAGTGACAACCAAAACGCACATGAAGGCAATTTAGAAGAAGTAGCTTCAGAYAGACCAGACAGTAAGAGGTCTTATTCTATGGAACACTTCCGATGGGGCAAACCAGTCGGCAAGAAAAGGAGACCCATTAAGGTTTTCCCAAGTGATGCTGAGGAAGAGTCATCAGAGATCTACCCAACTGAGTACAGAAGAGAGTTGTCTGCAGAGTTTGACTACCCTGATACCAACTCAGAAGAAGACATGGACGACAGCGAGTTGGTGGAAAGCCCAATTAAAAAAGATCGGAAGTATAAAATGCATCATTTTCGATGGGAAGGTCCACCCAAAGACAAAAGATACGG
>BLPU501
TTGAATGTATTCAAGCATGCAAGATGGTCCTGTCTGCAGAATCACCAGTGTTTCCTGGGAATGGGCATATGCAACCACTCTCTGAAAACATCAGGAAGTACGTCATGAGCCACTTCCGCTGGAATAAGTTCGGAAGAAGGAACAGCACCGGTAGCGATAGCAACAACGCAGGTTACAAGCGGGAAGATATAGCCAACTACCCCATTTTTAACCTGTTCCCCGCTAGTGACAACCAAAACGCACATGAAGGCAATTTAGAAGAAGTAGCTTCAGAYAGACCAGACAGTAAGAGGTCTTATTCTATGGAACACTTCCGATGGGGCAAACCAGTCGGCAAGAAAAGGAGACCCATTAAGGTTTTCCCAAGTGATGCTGAGGAAGAGTCATCAGAGATCTACCCAACTGAGTACAGAAGAGAGTTGTCTGCAGAGTTTGACTACCCTGATACCAACTCAGAAGAAGACATGGACGACAGCGAGTTGGTGGAAAGCCCAATTAAAAAAGATCGGAAGTATAAAATGCATCATTTTCGATGGGAAGGTCCACCCAAAGACAAAAGATACGG
>BLEA064
TTGAATGTATTCAAGCATGCAAGATGGTCCTGTCTGCAGAATCACCAGTGTTTCCTGGGAATGGGCATATGCAACCACTCTCTGAAAACATCAGGAAGTACGTCATGAGCCACTTCCGCTGGAATAAGTTCGGAAGAAGGAACAGCACCGGTAGCGATAGCAACAACGCAGGTTACAAGCGGGAAGATATAGCCAACTACCCCATTTTTAACCTGTTCCCCGCTAGTGACAACCAAAACGCACATGAAGGCAATTTAGAAGAAGAAGCTTCAGATAGACCAGACAGTAAGAGGTCTTATTCTATGGAACACTTCCGATGGGGCAAACCAGTCGGCAAGAAAAGGAGACCCATTAAGGTTTTCCCAAGTGATGCTGAGGAAGAGTCATCAGAGATCTACCCAACTGAGTACAGAAGAGAGTTGTCTGCAGAGTTTGACTACCCTGATACCAACTCAGAAGAAGACATGGACGACAGCGAGTTGGTGGAAAGCCCAATTAAAAAAGATCGGAAGTATAAAATGCATCATTTTCGATGGGAAGGTCCACCCAAAGACAAAAGATACGG
>BLEA065
TTGAATGTATTCAAGCATGCAAGATGGTCCTGTCTGCAGAATCACCAGTGTTTCCTGGGAATGGGCATATGCAACCACTCTCTGAAAACATCAGGAAGTACGTCATGAGCCACTTCCGCTGGAATAAGTTCGGAAGAAGGAACAGCACCGGTAGCGATAGCAACAACGCAGGTTACAAGCGGGAAGATATAGCCAACTACCCCATTTTTAACCTGTTCCCCGCTAGTGACAACCAAAACGCACATGAAGGCAATTTAGAAGAAGTAGCTTCAGACAGACCAGACAGTAAGAGGTCTTATTCTATGGAACACTTCCGATGGGGCAAACCAGTCGGCAAGAAAAGGAGACCCATTAAGGTTTTCCCAAGTGATGCTGAGGAAGAGTCATCAGAGATCTACCCAACTGAGTACAGAAGAGAGTTGTCTGCAGAGTTTGACTACCCTGATACCAACTCAGAAGAAGACATGGACGACAGCGAGTTGGTGGAAAGCCCAATTAAAAAAGATCGGAAGTATAAAATGCATCATTTTCGATGGGAAGGTCCACCCAAAGACAAAAGATATGG
>BLBM121
TTGAATGTATTCAAGCATGCAAGATGGTCCTGTCTGCAGAATCACCAGTGTTTCCTGGGAATGGGCATATGCAACCACTCTCTGAAAACATCAGGAAGTACGTCATGAGCCACTTCCGCTGGAATAAGTTCGGAAGAAGGAACAGCACCGGTAGCGATAGCAACAACGCAGGTTACAAGCGGGAAGATATAGCCAACTACCCCATTTTTAACCTGTTCCCCGCTAGTGACAACCAAAACGCACATGATGGCAATTTAGAAGAAGAAGCTTCAGATAGACCAGACAGTAAGAGGTCTTATTCTATGGAACACTTCCGATGGGGCAAACCAGTCGGCAAGAAAAGGAGACCCATTAAGGTTTTCCCAAGTGATGCTGAGGAAGAGTCATCAGAGATCTACCCAACTGAGTACAGAAGAGAGTTGTCTGCAGAGTTTGACTACCCTGATACCAACTCAGAAGAAGACATGGACGACAGCGAGTTGGTGGAAAGCCCAATTAAAAAAGATCGGAAGTATAAAATGCATCATTTTCGATGGGAAGGTCCACCCAAAGACAAAAGATACGG
>BLMA844
TTGAATGTATTCAAGCATGCAAGATGGTCCTGTCTGCAGAATCACCAGTGTTTCCTGGGAATGGGCATATGCAACCACTCTCTGAAAACATCAGGAAGTACGTCATGAGCCACTTCCGCTGGAATAAGTTCGGAAGAAGGAACAGCACCGGTAGCGATAGCAACAACGCAGGTTACAAGCGGGAAGATATAGCCAACTACCCCATTTTTAACCTGTTCCCCGCTAGTGACAACCAAAACGCACATGAAGGCAATTTAGAAGAAGTAGCTTCAGACAGACCAGACAGTAAGAGGTCTTATTCTATGGAACACTTCCGATGGGGMAAACCAGTCGGCAAGAAAAGGAGACCCATTAAGGTTTTCCCAAGTGATGCTGAGGAAGAGTCATCAGAGATCTACCCAACTGAGTACAGAAGAGAGTTGTCTGCAGAGTTTGACTACCCTGATACCAACTCAGAAGAAGACATGGACGACAGCGAGTTGGTGGAAAGCCCAATTAAAAAAGATCGGAAGTATAAAATGCATCATTTTCGATGGGAAGGTCCACCCAAAGACAAAAGATACGG
>BLPI876
TTGAATGTATTCAAGCATGCAAGATGGTCCTGTCTGCAGAATCACCAGTGTTTCCTGGGAATGGGCATATGCAACCACTCTCTGAAAACATCAGGAAGTACGTCATGAGCCACTTCCGCTGGAATAAGTTCGGAAGAAGGAACAGCACCGGTAGCGATAGCAACAACGCAGGTTACAAGCGGGAAGATATAGCCAACTACCCCATTTTTAACCTGTTCCCCGCTAGTGACAACCAAAACGCACATGAAGGCAATTTAGAAGAAGTAGCTTCAGACAGACCAGACAGTAAGAGGTCTTATTCTATGGAACACTTCCGATGGGGAAAACCAGTCGGCAAGAAAAGGAGACCCATTAAGGTTTTCCCAAGTGATGCTGAGGAAGAGTCATCAGAGATCTACCCAACTGAGTACAGAAGAGAGTTGTCTGCAGAGTTTGACTACCCTGATACCAACTCAGAAGAAGACATGGACGACAGCGAGTTGGTGGAAAGCCCAATTAAAAAAGATCGGAAGTATAAAATGCATCATTTTCGATGGGAAGGTCCACCCAAAGACAAAAGATACGG
>BLPI879
TTGAATGTATTCAAGCATGCAAGATGGTCCTGTCTGCAGAATCACCAGTGTTTCCTGGGAATGGGCATATGCAACCACTCTCTGAAAACATCAGGAAGTACGTCATGAGCCACTTCCGCTGGAATAAGTTCGGAAGAAGGAACAGCACCGGTAGCGATAGCAACAACGCAGGTTACAAGCGGGAAGATATAGCCAACTACCCCATTTTTAACCTGTTCCCCGCTAGTGACAACCAAAACGCACATGAAGGCAATTTAGAAGAAGTAGCTTCAGACAGACCAGACAGTAAGAGGTCTTATTCTATGGAACACTTCCGATGGGGCAAACCAGTCGGCAAGAAAAGGAGACCCATTAAGGTTTTCCCAAGTGATGCTGAGGAAGAGTCATCAGAGATCTACCCAACTGAGTACAGAAGAGAGTTGTCTGCAGAGTTTGACTACCCTGATACCAACTCAGAAGAAGACATGGACGACAGCGAGTTGGTGGAAAGCCCAATTAAAAAAGATCGGAAGTATAAAATGCATCATTTTCGATGGGAAGGTCCACCCAAAGACAAAAGATACGG
>BLMA845
TTGAATGTATTCAAGCATGCAAGATGGTCCTGTCTGCAGAATCACCAGTGTTTCCTGGGAATGGGCATATGCAACCACTCTCTGAAAACATCAGGAAGTACGTCATGAGCCACTTCCGCTGGAATAAGTTCGGAAGAAGGAACAGCACCGGTAGCGATAGCAACAACGCAGGTTACAAGCGGGAAGATATAGCCAACTACCCCATTTTTAACCTGTTCCCCGCTAGTGACAACCAAAACGCACATGAAGGCAATTTAGAAGAAGTAGCTTCAGACAGACCAGACAGTAAGAGGTCTTATTCTATGGAACACTTCCGATGGGGMAAACCAGTCGGCAAGAAAAGGAGACCCATTAAGGTTTTCCCAAGTGATGCTGAGGAAGAGTCATCAGAGATCTACCCAACTGAGTACAGAAGAGAGTTGTCTGCAGAGTTTGACTACCCTGATACCAACTCAGAAGAAGACATGGACGACAGCGAGTTGGTGGAAAGCCCAATTAAAAAAGATCGGAAGTATAAAATGCATCATTTTCGATGGGAAGGTCCACCCAAAGACAAAAGATACGG
>BLPI877
TTGAATGTATTCAAGCATGCAAGATGGTCCTGTCTGCAGAATCACCAGTGTTTCCTGGGAATGGGCATATGCAACCACTCTCTGAAAACATCAGGAAGTACGTCATGAGCCACTTCCGCTGGAATAAGTTCGGAAGAAGGAACAGCACCGGTAGCGATAGCAACAACGCAGGTTACAAGCGGGAAGATATAGCCAACTACCCCATTTTTAACCTGTTCCCCGCTAGTGACAACCAAAACGCACATGAAGGCAATTTAGAAGAAGTAGCTTCAGACAGACCAGACAGTAAGAGGTCTTATTCTATGGAACACTTCCGATGGGGAAAACCAGTCGGCAAGAAAAGGAGACCCATTAAGGTTTTCCCAAGTGATGCTGAGGAAGAGTCATCAGAGATCTACCCAACTGAGTACAGAAGAGAGTTGTCTGCAGAGTTTGACTACCCTGATACCAACTCAGAAGAAGACATGGACGACAGCGAGTTGGTGGAAAGCCCAATTAAAAAAGATCGGAAGTATAAAATGCATCATTTTCGATGGGAAGGTCCACCCAAAGACAAAAGATACGG
>BLPI881
TTGAATGTATTCAAGCATGCAAGATGGTCCTGTCTGCAGAATCACCAGTGTTTCCTGGGAATGGGCATATGCAACCACTCTCTGAAAACATCAGGAAGTACGTCATGAGCCACTTCCGCTGGAATAAGTTCGGAAGAAGGAACAGCACCGGTAGCGATAGCAACAACGCAGGTTACAAGCGGGAAGATATAGCCAACTACCCCATTTTTAACCTGTTCCCCGCTAGTGACAACCAAAACGCACATGAAGGCAATTTAGAAGAAGTAGCTTCAGACAGACCAGACAGTAAGAGGTCTTATTCTATGGAACACTTCCGATGGGGMAAACCAGTCGGCAAGAAAAGGAGACCCATTAAGGTTTTCCCAAGTGATGCTGAGGAAGAGTCATCAGAGATCTACCCAACTGAGTACAGAAGAGAGTTGTCTGCAGAGTTTGACTACCCTGATACCAACTCAGAAGAAGACATGGACGACAGCGAGTTGGTGGAAAGCCCAATTAAAAAAGATCGGAAGTATAAAATGCATCATTTTCGATGGGAAGGTCCACCCAAAGACAAAAGATACGG
>BLPI886
TTGAATGTATTCAAGCATGCAAGATGGTCCTGTCTGCAGAATCACCAGTGTTTCCTGGGAATGGGCATATGCAACCACTCTCTGAAAACATCAGGAAGTACGTCATGAGCCACTTCCGCTGGAATAAGTTCGGAAGAAGGAACAGCACCGGTAGCGATAGCAACAACGCAGGTTACAAGCGGGAAGATATAGCCAACTACCCCATTTTTAACCTGTTCCCCGCTAGTGACAACCAAAACGCACATGAAGGCAATTTAGAAGAAGTAGCTTCAGACAGACCAGACAGTAAGAGGTCTTATTCTATGGAACACTTCCGATGGGGMAAACCAGTCGGCAAGAAAAGGAGACCCATTAAGGTTTTCCCAAGTGATGCTGAGGAAGAGTCATCAGAGATCTACCCAACTGAGTACAGAAGAGAGTTGTCTGCAGAGTTTGACTACCCTGATACCAACTCAGAAGAAGACATGGACGACAGCGAGTTGGTGGAAAGCCCAATTAAAAAAGATCGGAAGTATAAAATGCATCATTTTCGATGGGAAGGTCCACCCAAAGACAAAAGATACGG
>BLCP509
TTGAATGTATTCAAGCATGCAAGATGGTCCTGTCTGCAGAATCACCAGTGTTTCCTGGGAATGGGCATATGACACCACTCTCTGAAAACATCAGGAAGTACGTCATGAGCCACTTCCGCTGGAATAAGTTCGGAAGAAGGAACAGCACCGGTAGCGATAGCAACAACGCAGGTTACAAGCGGGAAGATATAGCCAACTACCCCATTTTTAACCTGTTCCCCGCTAGTGACAACCAAAACGCACATGATGGCAATTTAGAAGAAGAAGCTTCAGACAGACCAGACAGTAAGAGGTCTTATTCTATGGAACACTTCCGATGGGGCAAACCAGTCGGCAAGAAAAGGAGACCCATTAAGGTTTTCCCAAGTGATGCTGAGGAAGAGTCATCAGAGATCTACCCAACTGAGTACAGAAGAGAGTTGTCTGCAGAGTTTGACTACCCTGATACCAACTCAGAAGAAGACATGGACGACAGCGAGTTGGTGGAAAGCCCAATTAAAAAAGATCGGAAGTATAAAATGCATCATTTTCGATGGGAAGGTCCACCCAAAGACAAAAGATATGG
>BLCP522
TTGAATGTATTCAAGCATGCAAGATGGTCCTGTCTGCAGAATCACCAGTGTTTCCTGGGAATGGGCATATGCAACCACTCTCTGAAAACATCAGGAAGTACGTCATGAGCCACTTCCGCTGGAATAAGTTCGGAAGAAGGAACAGCACCGGTAGCGATAGCAACAACGCAGGTTACAAGCGGGAAGATATAGCCAACTACCCCATTTTTAACCTGTTCCCCGCTAGTGACAACCAAAACGCACATGAAGGCAATTTAGAAGAAGTAGCTTCAGACAGACCAGACAGTAAGAGGTCTTATTCTATGGAACACTTCCGATGGGGCAAACCAGTCGGCAAGAAAAGGAGACCCATTAAGGTTTTCCCAAGTGATGCTGAGGAAGAGTCATCAGAGATCTACCCAACTGAGTACAGAAGAGAGTTGTCTGCAGAGTTTGACTACCCTGATACCAACTCAGAAGAAGACATGGACGACAGCGAGTTGGTGGAAAGCCCAATTAAAAAAGATCGGAAGTATAAAATGCATCATTTTCGATGGGAAGGTCCACCCAAAGACAAAAGATACGG
>BLCP516
TTGAATGTATTCAAGCATGCAAGATGGTCCTGTCTGCAGAATCACCAGTGTTTCCTGGGAATGGGCATATGCAACCACTCTCTGAAAACATCAGGAAGTACGTCATGAGCCACTTCCGCTGGAATAAGTTCGGAAGAAGGAACAGCACCGGTAGCGATAGCAACAACGCAGGTTACAAGCGGGAAGATATAGCCAACTACCCCATTTTTAACCTGTTCCCCGCTAGTGACAACCAAAACGCACATGAAGGCAATTTAGAAGAAGTAGCTTCAGACAGACCAGACAGTAAGAGGTCTTATTCTATGGAACACTTCCGATGGGGCAAACCAGTCGGCAAGAAAAGGAGACCCATTAAGGTTTTCCCAAGTGATGCTGAGGAAGAGTCATCAGAGATCTACCCAACTGAGTACAGAAGAGAGTTGTCTGCAGAGTTTGACTACCCTGATACCAACTCAGAAGAAGACATGGACGACAGCGAGTTGGTGGAAAGCCCAATTAAAAAAGATCGGAAGTATAAAATGCATCATTTTCGATGGGAAGGTCCACCCAAAGACAAAAGATACGG
>BLCP524
TTGAATGTATTCAAGCATGCAAGATGGTCCTGTCTGCAGAATCACCAGTGTTTCCTGGGAATGGGCATATGCAACCACTCTCTGAAAACATCAGGAAGTACGTCATGAGCCACTTCCGCTGGAATAAGTTCGGAAGAAGGAACAGCACCGGTAGCGATAGCAACAACGCAGGTTACAAGCGGGAAGATATAGCCAACTACCCCATTTTTAACCTGTTCCCCGCTAGTGACAACCAAAACGCACATGAAGGCAATTTAGAAGAAGTAGCTTCAGACAGACCAGACAGTAAGAGGTCTTATTCTATGGAACACTTCCGATGGGGCAAACCAGTCGGCAAGAAAAGGAGACCCATTAGGGTTTTCCCAAGTGATGCTGAGGAAGAGTCATCAGAGATCTACCCAACTGAGTACAGAAGAGAGTTGTCTGCAGAGTTTGACTACCCTGATACCAACTCAGAAGAAGACATGGACGACAGCGAGTTGGTGGAAAGCCCAATTAAAAAAGATCGGAAGTATAAAATGCATCATTTTCGATGGGAAGGTCCACCCAAAGACAAAAGATACGG
>BLCP511
TTGAATGTATTCAAGCATGCAAGATGGTCCTGTCTGCAGAATCACCAGTGTTTCCTGGGAATGGGCATACGCAGCCACTCTCTGAAAACATCAGGAAGTACGTCATGAGCCACTTCCGCTGGAATAAGTTCGGAAGAAGGAACAGCACCGGTAGCGATAGCAACAACGCAGGTTACAAGCGGGAAGATATAGCCAACTACCCCATTTTTAACCTGTTCCCCGCTAGTGACAACCAAAACGCACATGAAGGCAATTTAGAAGAAGTAGCTTCAGACAGACCAGACAGTAAGAGGTCTTATTCTATGGAACACTTCCGATGGGGCAAACCAGTCGGCAAGAAAAGGAGACCCATTAAGGTTTTCCCAAGTGATGCTGAGGAAGAGTCATCAGAGATCTACCCAACTGAGTACAGAAGAGAGTTGTCTGCAGAGTTTGACTACCCTGATACCAACTCAGAAGAAGACATGGACGACAGCGAGTTGGTGGAAAGCCCAATTAAAAAAGATCGGAAGTATAAAATGCATCATTTTCGATGGGAAGGTCCACCCAAAGACAAAAGATACGG
>BLCP517
TTGAATGTATTCAAGCATGCAAGATGGTCCTGTCTGCAGAATCACCAGTGTTTCCTGGGAATGGGCATATGCAACCACTCTCTGAAAACATCAGGAAGTACGTCATGAGCCACTTCCGCTGGAATAAGTTCGGAAGAAGGAACAGCACCGGTAGCGATAACAACAACGCACGTTACAAGCGGGAAGATATAGCCAACTACCCCATTTTTAACCTGTTCCCCGCTAGTGACAACGAAAACGCATATGAAGGCAATTTAGAAGAAGTATCTTCAGACAGACCAGACAGTAAAAGGTCTTATTCTATGGAACACTTCCGATGGGGCAAACCAGTCGGCAAGAAAAGGAGACCCATTAAGGTTTTCCCAAGAGATGGTGAGGAAGAGTCATCAGAGATCTACCCAACTGAGTACAGAAGAGAGTTGTCTGCAGAGTTTGACTACCCTGATACCAACTCAAAAGAAGACATGGACAACAGCGAGTTGGTGGAAAGCCCAATTAAAAAAGATCGGAAGTATAAAATGCATCATTTTCGATGGGAAGGTCCACCCAAAGACAAAAGATATGG
>BLCP518
TTGAATGTATTCAAGCATGCAAGATGGTCCTGTCTGCAGAATCACCAGTGTTTCCTGGGAATGGGCATATGCAACCACTCTCTGAAAACATCAGGAAGTACGTCATGAGCCACTTCCGCTGGAATAAGTTCGGAAGAAGGAACAGCACCGGTAGCGATAGCAACAACGCAGGTTACAAGCGGGAAGATATAGCCAACTACCCCATTTTTAACCTGTTCCCCGCTAGTGACAACCAAAACGCACATGATGGCAATTTAGAAGAAGAAGCTTCAGACAGACCAGACAGTAAGAGGTCTTATTCTATGGAACACTTCCGATGGGGCAAACCAGTCGGCAAGAAAAGGAGACCCATTAAGGTTTTCCCAAGTGATGCTGAGGAAGAGTCATCAGAGATCTACCCAACTGAGTACAGAAGAGAGTTGTCTGCAGAGTTTGACTACCCTGATACCAACTCAGAAGAAGACATGGACGACAGCGAGTTGGTGGAAAGCCCAATTAAAAAAGATCGGAAGTATAAAATGCATCATTTTCGATGGGAAGGTCCACCCAAAGACAAAAGATACGG
>BLCP519
TTGAATGTATTCAAGCATGCAAGATGGTCCTGTCTGCAGAATCACCAGTGTTTCCTGGGAATGGGCATATGCAACCACTCTCTGAAAACATCAGGAAGTACGTCATGAGCCACTTCCGCTGGAATAAGTTCGGAAGAAGGAACAGCACCGGTAGCGATAACAACAACGCAGGTTACAAGCGGGAAGATATAGCCAACTACCCCATTTTTAACCTGTTCCCCGCTAGTGACAACGAAAACGCACATGAAGGCAATTTAGAAGAAGTAGCTTCAGACAGACCAGACAGTAAGAGGTCTTATTCTATGGAACACTTCCGATGGGGCAAACCAGTCGGCAAGAAAAGGAGACCCATTAAGGTTTTCCCAAGAGATGGTGAGGAAGAGTCATCAGAGATCTACCCAACTGAGTACAGAAGAGAGTTGTCTGCAGAGTTTGACTACCCTGATACCAACTCAAAAGAAGACATGGACGACAGCGAGTTGATGGAAAGCCCAATTAAAAAAGATCGGAAGTATAATATGCATCATTTTCGATGGGAATGTCCACCCAAAGACAAAAGATATGG
>BLCP520
TTGAATGTATTCAAGCATGCAAGATGGTCCTGTCTGCAGAATCACCAGTGTTTCCTGGGAATGGGCATATGCAACCACTCTCTGAAAACATCAGGAAGTACGTCATGAGCCACTTCCGCTGGAATAAGTTCGGAAGAAGGAACAGCACCGGTAGCGATAGCAACAACGCAGGTTACAAGCGGGAAGATATAGCCAACTACCCCATTTTTAACCTGTTCCCCGCTAGTGACAACCAAAACGCACATGAAGGCAATTTAGAAGAAGTAGCTTCAGACAGACCAGACAGTAAGAGGTCTTATTCTATGGAACACTTCCGATGGGGCAAACCAGTCGGCAAGAAAAGGAGACCCATTAAGGTTTTCCCAAGTGATGCTGAGGAAGAGTCATCAGAGATCTACCCAACTGAGTACAGAAGAGAGTTGTCTGCAGAGTTTGACTACCCTGATACCAACTCAGAAGAAGACATGGACGACAGCGAGTTGGTGGAAAGCCCAATTAAAAAAGATCGGAAGTATAAAATGCATCATTTTCGATGGGAAGGTCCACCCAAAGACAAAAGATACGG
>BLCP523
TTGAATGTATTCAAGCATGCAAGATGGTCCTGTCTGCAGAATCACCAGTGTTTCCTGGGAATGGGCATATGCAACCACTCTCTGAAAACATCAGGAAGTACGTCATGAGCCACTTCCGCTGGAATAAGTTCGGAAGAAGGAACAGCACCGGTAGCGATAGCAACAACGCAGGTTACAAGCGGGAAGATATAGCCAACTACCCCATTTTTAACCTGTTCCCCGCTAGTGACAACCAAAACGCACATGAAGGCAATTTAGAAGAAGTAGCTTCAGACAGACCAGACAGTAAGAGGTCTTATTCTATGGAACACTTCCGATGGGGCAAACCAGTCGGCAAGAAAAGGAGACCCATTAAGGTTTTCCCAAGTGATGCTGAGGAAGAGTCATCAGAGATCTACCCAACTGAGTACAGAAGAGAGTTGTCTGCAGAGTTTGACTACCCTGATACCAACTCAGAAGAAGACATGGACGACAGCGAGTTGGTGGAAAGCCCAATTAAAAAAGATCGGAAGTATAAAATGCATCATTTTCGATGGGAAGGTCCACCCAAAGACAAAAGATACGG
>BLPI878
TTGAATGTATTCAAGCATGCAAGATGGTCCTGTCTGCAGAATCACCAGTGTTTCCTGGGAATGGGCATATGCAACCACTCTCTGAAAACATCAGGAAGTACGTCATGAGCCACTTCCGCTGGAATAAGTTCGGAAGAAGGAACAGCACCGGTAGCGATAGCAACAACGCAGGTTACAAGCGGGAAGATATAGCCAACTACCCCATTTTTAACCTGTTCCCCGCTAGTGACAACCAAAACGCACATGAAGGCAATTTAGAAGAAGTAGCTTCAGACAGACCAGACAGTAAGAGGTCTTATTCTATGGAACACTTCCGATGGGGMAAACCAGTCGGCAAGAAAAGGAGACCCATTAAGGTTTTCCCAAGTGATGCTGAGGAAGAGTCATCAGAGATCTACCCAACTGAGTACAGAAGAGAGTTGTCTGCAGAGTTTGACTACCCTGATACCAACTCAGAAGAAGACATGGACGACAGCGAGTTGGTGGAAAGCCCAATTAAAAAAGATCGGAAGTATAAAATGCATCATTTTCGATGGGAAGGTCCACCCAAAGACAAAAGATACGG
>BLPI880
TTGAATGTATTCAAGCATGCAAGATGGTCCTGTCTGCAGAATCACCAGTGTTTCCTGGGAATGGGCATATGCAACCACTCTCTGAAAACATCAGGAAGTACGTCATGAGCCACTTCCGCTGGAATAAGTTCGGAAGAAGGAACAGCACCGGTAGCGATAGCAACAACGCAGGTTACAAGCGGGAAGATATAGCCAACTACCCCATTTTTAACCTGTTCCCCGCTAGTGACAACCAAAACGCACATGAAGGCAATTTAGAAGAAGTAGCTTCAGACAGACCAGACAGTAAGAGGTCTTATTCTATGGAACACTTCCGATGGGGMAAACCAGTCGGCAAGAAAAGGAGACCCATTAAGGTTTTCCCAAGTGATGCTGAGGAAGAGTCATCAGAGATCTACCCAACTGAGTACAGAAGAGAGTTGTCTGCAGAGTTTGACTACCCTGATACCAACTCAGAAGAAGACATGGACGACAGCGAGTTGGTGGAAAGCCCAATTAAAAAAGATCGGAAGTATAAAATGCATCATTTTCGATGGGAAGGTCCACCCAAAGACAAAAGATACGG
>BLBM122
TTGAATGTATTCAAGCATGCAAGATGGTCCTGTCTGCAGAATCACCAGTGTTTCCTGGGAATGGGCATATGCAACCACTCTCTGAAAACATCAGGAAGTACGTCATGAGCCACTTCCGCTGGAATAAGTTCGGAAGAAGGAACAGCACCGGTAGCGATAGCAACAACGCAGGTTACAAGCGGGAAGATATAGCCAACTACCCCATTTTTAACCTGTTCCCCGCTAGTGACAACCAAAACGCACATGAAGGCAATTTAGAAGAAGTAGCTTCAGACAGACCAGACAGTAAGAGGTCTTATTCTATGGAACACTTCCGATGGGGCAAACCAGTCGGCAAGAAAAGGAGACCCATTAAGGTTTTCCCAAGTGATGCTGAGGAAGAGTCATCAGAGATCTACCCAACTGAGTACAGAAGAGAGTTGTCTGCAGAGTTTGACTACCCTGATACCAACTCAGAAGAAGACATGGACGACAGCGAGTTGGTGGAAAGCCCAATTAAAAAAGATCGGAAGTATAAAATGCATCATTTTCGATGGGAAGGTCCACCCAAAGACAAAAGATACGG
>BLBM143
TTGAATGTATTCAAGCATGCAAGATGGTCCTGTCTGCAGAATCACCAGTGTTTCCTGGGAATGGGCATATGCAACCACTCTCTGAAAACATCAGGAAGTACGTCATGAGCCACTTCCGCTGGAATAAGTTCGGAAGAAGGAACAGCACCGGTAGCGATAGCAACAACGCAGGTTACAAGCGGGAAGATATAGCCAACTACCCCATTTTTAACCTGTTCCCCGCTAGTGACAACCAAAACGCACATGATGGCAATTTAGAAGAAGAAGCTTCAGATAGACCAGACAGTAAGAGGTCTTATTCTATGGAACACTTCCGATGGGGCAAACCAGTCGGCAAGAAAAGGAGACCCATTAAGGTTTTCCCAAGTGATGCTGAGGAAGAGTCATCAGAGATCTACCCAACTGAGTACAGAAGAGAGTTGTCTGCAGAGTTTGACTACCCTGATACCAACTCAGAAGAAGACATGGACGACAGCGAGTTGGTGGAAAGCCCAATTAAAAAAGATCGGAAGTATAAAATGCATCATTTTCGATGGGAAGGTCCACCCAAAGACAAAAGATACGG
>BLBM144
TTGAATGTATTCAAGCATGCAAGATGGTCCTGTCTGCAGAATCACCAGTGTTTCCTGGGAATGGGCATATGCAACCACTCTCTGAAAACATCAGGAAGTACGTCATGAGCCACTTCCGCTGGAATAAGTTCGGAAGAAGGAACAGCACCGGTAGCGATAGCAACAACGCAGGTTACAAGCGGGAAGATATAGCCAACTACCCCATTTTTAACCTGTTCCCCGCTAGTGACAACCAAAACGCACATGATGGCAATTTAGAAGAAGAAGCTTCAGATAGACCAGACAGTAAGAGGTCTTATTCTATGGAACACTTCCGATGGGGCAAACCAGTCGGCAAGAAAAGGAGACCCATTAAGGTTTTCCCAAGTGATGCTGAGGAAGAGTCATCAGAGATCTACCCAACTGAGTACAGAAGAGAGTTGTCTGCAGAGTTTGACTACCCTGATACCAACTCAGAAGAAGACATGGACGACAGCGAGTTGGTGGAAAGCCCAATTAAAAAAGATCGGAAGTATAAAATGCATCATTTTCGATGGGAAGGTCCACCCAAAGACAAAAGATACGG
>BLBM127
TTGAATGTATTCAAGCATGCAAGATGGTCCTGTCTGCAGAATCACCAGTGTTTCCTGGGAATGGGCATATGCAACCACTCTCTGAAAACATCAGGAAGTACGTCATGAGCCACTTCCGCTGGAATAAGTTCGGAAGAAGGAACAGCACCGGTAGCGATAGCAACAACGCAGGTTACAAGCGGGAAGATATAGCCAACTACCCCATTTTTAACCTGTTCCCCGCTAGTGACAACCAAAACGCACATGAAGGCAATTTAGAAGAAGTAGCTTCAGACAGACCAGACAGTAAGAGGTCTTATTCTATGGAACACTTCCGATGGGGCAAACCAGTCGGCAAGAAAAGGAGACCCATTAAGGTTTTCCCAAGTGATGCTGAGGAAGAGTCATCAGAGATCTACCCAACTGAGTACAGAAGAGAGTTGTCTGCAGAGTTTGACTACCCTGATACCAACTCAGAAGAAGACATGGACGACAGCGAGTTGGTGGAAAGCCCAATTAAAAAAGATCGGAAGTATAAAATGCATCATTTTCGATGGGAAGGTCCACCCAAAGACAAAAGATATGG
>BLBM124
TTGAATGTATTCAAGCATGCAAGATGGTCCTGTCTGCAGAATCACCAGTGTTTCCTGGGAATGGGCATATGCAACCACTCTCTGAAAACATCAGGAAGTACGTCATGAGCCACTTCCGCTGGAATAAGTTCGGAAGAAGGAACAGCACCGGTAGCGATAGCAACAACGCAGGTTACAAGCGGGAAGATATAGCCAACTACCCCATTTTTAACCTGTTCCCCGCTAGTGACAACCAAAACGCACATGATGGCAATTTAGAAGAAGAAGCTTCAGATAGACCAGACAGTAAGAGGTCTTATTCTATGGAACACTTCCGATGGGGCAAACCAGTCGGCAAGAAAAGGAGACCCATTAAGGTTTTCCCAAGTGATGCTGAGGAAGAGTCATCAGAGATCTACCCAACTGAGTACAGAAGAGAGTTGTCTGCAGAGTTTGACTACCCTGATACCAACTCAGAAGAAGACATGGACGACAGCGAGTTGGTGGAAAGCCCAATTAAAAAAGATCGGAAGTATAAAATGCATCATTTTCGATGGGAAGGTCCACCCAAAGACAAAAGATATGG
>BLBM123
TTGAATGTATTCAAGCATGCAAGATGGTCCTGTCTGCAGAATCACCAGTGTTTCCTGGGAATGGGCATATGCAACCACTCTCTGAAAACATCAGGAAGTACGTCATGAGCCACTTCCGCTGGAATAAGTTCGGAAGAAGGAACAGCACCGGTAGCGATAGCAACAACGCAGGTTACAAGCGGGAAGATATAGCCAACTACCCCATTTTTAACCTGTTCCCCGCTAGTGACAACCAAAACGCACATGATGGCAATTTAGAAGAAGAAGCTTCAGACAGACCAGACAGTAAGAGGTCTTATTCTATGGAACACTTCCGATGGGGCAAACCAGTCGGCAAGAAAAGGAGACCCATTAAGGTTTTCCCAAGTGATGCTGAGGAAGAGTCATCAGAGATCTACCCAACTGAGTACAGAAGAGAGTTGTCTGCAGAGTTTGACTACCCTGATACCAACTCAGAAGAAGACATGGACGACAGCGAGTTGGTGGAAAGCCCAATTAAAAAAGATCGGAAGTATAAAATGCATCATTTTCGATGGGAAGGTCCACCCAAAGACAAAAGATACGG
>BLBM126
TTGAATGTATTCAAGCATGCAAGATGGTCCTGTCTGCAGAATCACCAGTGTTTCCTGGGAATGGGCATATGCAACCACTCTCTGAAAACATCAGGAAGTACGTCATGAGCCACTTCCGCTGGAATAAGTTCGGAAGAAGGAACAGCACCGGTAGCGATAGCAACAACGCAGGTTACAAGCGGGAAGATATAGCCAACTACCCCATTTTTAACCTGTTCCCCGCTAGTGACAACCAAAACGCACATGATGGCAATTTAGAAGAAGAAGCTTCAGATAGACCAGACAGTAAGAGGTCTTATTCTATGGAACACTTCCGATGGGGCAAACCAGTCGGCAAGAAAAGGAGACCCATTAAGGTTTTCCCAAGTGATGCTGAGGAAGAGTCATCAGAGATCTACCCAACTGAGTACAGAAGAGAGTTGTCTGCAGAGTTTGACTACCCTGATACCAACTCAGAAGAAGACATGGACGACAGCGAGTTGGTGGAAAGCCCAATTAAAAAAGATCGGAAGTATAAAATGCATCATTTTCGATGGGAAGGTCCACCCAAAGACAAAAGATATGG
>BLBM129
TTGAATGTATTCAAGCATGCAAGATGGTCCTGTCTGCAGAATCACCAGTGTTTCCTGGGAATGGGCATATGCAACCACTCTCTGAAAACATCAGGAAGTACGTCATGAGCCACTTCCGCTGGAATAAGTTCGGAAGAAGGAACAGCACCGGTAGCGATAGCAACAACGCAGGTTACAAGCGGGAAGATATAGCCAACTACCCCATTTTTAACCTGTTCCCCGCTAGTGACAACCAAAACGCACATGATGGCAATTTAGAAGAAGAAGCTTCAGATAGACCAGACAGTAAGAGGTCTTATTCTATGGAACACTTCCGATGGGGCAAACCAGTCGGCAAGAAAAGGAGACCCATTAAGGTTTTCCCAAGTGATGCTGAGGAAGAGTCATCAGAGATCTACCCAACTGAGTACAGAAGAGAGTTGTCTGCAGAGTTTGACTACCCTGATACCAACTCAGAAGAAGACATGGACGACAGCGAGTTGGTGGAAAGCCCAATTAAAAAAGATCGGAAGTATAAAATGCATCATTTTCGATGGGAAGGTCCACCCAAAGACAAAAGATATGG
>BLBM146
TTGAATGTATTCAAGCATGCAAGATGGTCCTGTCTGCAGAATCACCAGTGTTTCCTGGGAATGGGCATATGCAACCACTCTCTGAAAACATCAGGAAGTACGTCATGAGCCACTTCCGCTGGAATAAGTTCGGAAGAAGGAACAGCACCGGTAGCGATAGCAACAACGCAGGTTACAAGCGGGAAGATATAGCCAACTACCCCATTTTTAACCTGTTCCCCGCTAGTGACAACCAAAACGCACATGATGGCAATTTAGAAGAAGAAGCTTCAGATAGACCAGACAGTAAGAGGTCTTATTCTATGGAACACTTCCGATGGGGCAAACCAGTCGGCAAGAAAAGGAGACCCATTAAGGTTTTCCCAAGTGATGCTGAGGAAGAGTCATCAGAGATCTACCCAACTGAGTACAGAAGAGAGTTGTCTGCAGAGTTTGACTACCCTGATACCAACTCAGAAGAAGACATGGACGACAGCGAGTTGGTGGAAAGCCCAATTAAAAAAGATCGGAAGTATAAAATGCATCATTTTCGATGGGAAGGTCCACCCAAAGACAAAAGATATGG
>BLBM128
TTGAATGTATTCAAGCATGCAAGATGGTCCTGTCTGCAGAATCACCAGTGTTTCCTGGGAATGGGCATATGCAACCACTCTCTGAAAACATCAGGAAGTACGTCATGAGCCACTTCCGCTGGAATAAGTTCGGAAGAAGGAACAGCACCGGTAGCGATAGCAACAACGCAGGTTACAAGCGGGAAGATATAGCCAACTACCCCATTTTTAACCTGTTCCCCGCTAGTGACAACCAAAACGCACATGATGGCAATTTAGAAGAAGTAGCTTCAGACAGACCAGACAGTAAGAGGTCTTATTCTATGGAACACTTCCGATGGGGCAAACCAGTCGGCAAGAAAAGGAGACCCATTAAGGTTTTCCCAAGTGATGCTGAGGAAGAGTCATCAGAGATCTACCCAACTGAGTACAGAAGAGAGTTGTCTGCAGAGTTTGACTACCCTGATACCAACTCAGAAGAAGACATGGACGACAGCGAGTTGGTGGAAAGCCCAATTAAAAAAGATCGGAAGTATAAAATGCATCATTTTCGATGGGAAGGTCCACCCAAAGACAAAAGATACGG
>BLBM132
TTGAATGTATTCAAGCATGCAAGATGGTCCTGTCTGCAGAATCACCAGTGTTTCCTGGGAATGGGCATATGCAACCACTCTCTGAAAACATCAGGAAGTACGTCATGAGCCACTTCCGCTGGAATAAGTTCGGAAGAAGGAACAGCACCGGTAGCGATAGCAACAACGCAGGTTACAAGCGGGAAGATATAGCCAACTACCCCATTTTTAACCTGTTCCCCGCTAGTGACAACCAAAACGCACATGATGGCAATTTAGAAGAAGAAGCTTCAGACAGACCAGACAGTAAGAGGTCTTATTCTATGGAACACTTCCGATGGGGCAAACCAGTCGGCAAGAAAAGGAGACCCATTAAGGTTTTCCCAAGTGATGCTGAGGAAGAGTCATCAGAGATCTACCCAACTGAGTACAGAAGAGAGTTGTCTGCAGAGTTTGACTACCCTGATACCAACTCAGAAGAAGACATGGACGACAGCGAGTTGGTGGAAAGCCCAATTAAAAAAGATCGGAAGTATAAAATGCATCATTTTCGATGGGAAGGTCCACCCAAAGACAAAAGATACGG
>BLNA857
TTGAATGTATTCAAGCATGCAAGATGGTCCTGTCTGCAGAATCACCAGTGTTTCCTGGGAATGGGCATATGCAACCACTCTCTGAAAACATCAGGAAGTACGTCATGAGCCACTTCCGCTGGAATAAGTTCGGAAGAAGGAACAGCACCGGTAGCGATAGCAACAACGCAGGTTACAAGCGGGAAGATATAGCCAACTACCCCATTTTTAACCTGTTCCCCGCTAGTGACAACCAAAACGCACATGATGGCAATTTAGAAGAAGAAGCTTCAGATAGACCAGACAGTAAGAGGTCTTATTCTATGGAACACTTCCGATGGGGCAAACCAGTCGGCAAGAAAAGGAGACCCATTAAGGTTTTCCCAAGTGATGCTGAGGAAGAGTCATCAGAGATCTACCCAACTGAGTACAGAAGAGAGTTGTCTGCAGAGTTTGACTACCCTGATACCAACTCAGAAGAAGACATGGACGACAGCGAGTTGGTGGAAAGCCCAATTAAAAAAGATCGGAAGTATAAAATGCATCATTTTCGATGGGAAGGTCCACCCAAAGACAAAAGATACGG
>BLNA962
TTGAATGTATTCAAGCATGCAAGATGGTCCTGTCTGCAGAATCACCAGTGTTTCCTGGGAATGGGCATATGCAACCACTCTCTGAAAACATCAGGAAGTACGTCATGAGCCACTTCCGCTGGAATAAGTTCGGAAGAAGGAACAGCACCGGTAGCGATAGCAACAACGCAGGTTACAAGCGGGAAGATATAGCCAACTACCCCATTTTTAACCTGTTCCCCGCTAGTGACAACCAAAACGCACATGATGGCAATTTAGAAGAAGAAGCTTCAGATAGACCAGACAGTAAGAGGTCTTATTCTATGGAACACTTCCGATGGGGCAAACCAGTCGGCAAGAAAAGGAGACCCATTAAGGTTTTCCCAAGTGATGCTGAGGAAGAGTCATCAGAGATCTACCCAACTGAGTACAGAAGAGAGTTGTCTGCAGAGTTTGACTACCCTGATACCAACTCAGAAGAAGACATGGACGACAGCGAGTTGGTGGAAAGCCCAATTAAAAAAGATCGGAAGTATAAAATGCATCATTTTCGATGGGAAGGTCCACCCAAAGACAAAAGATACGG
>BLNA958
TTGAATGTATTCAAGCATGCAAGATGGTCCTGTCTGCAGAATCACCAGTGTTTCCTGGGAATGGGCATATGCAACCACTCTCTGAAAACATCAGGAAGTACGTCATGAGCCACTTCCGCTGGAATAAGTTCGGAAGAAGGAACAGCACCGGTAGCGATAGCAACAACGCAGGTTACAAGCGGGAAGATATAGCCAACTACCCCATTTTTAACCTGTTCCCCGCTAGTGACAACCAAAACGCACATGATGGCAATTTAGAAGAAGAAGCTTCAGAYAGACCAGACAGTAAGAGGTCTTATTCTATGGAACACTTCCGATGGGGCAAACCAGTCGGCAAGAAAAGGAGACCCATTAAGGTTTTCCCAAGTGATGCTGAGGAAGAGTCATCAGAGATCTACCCAACTGAGTACAGAAGAGAGTTGTCTGCAGAGTTTGACTACCCTGATACCAACTCAGAAGAAGACATGGACGACAGCGAGTTGGTGGAAAGCCCAATTAAAAAAGATCGGAAGTATAAAATGCATCATTTTCGATGGGAAGGTCCACCCAAAGACAAAAGATACGG
>BLNA959
TTGAATGTATTCAAGCATGCAAGATGGTCCTGTCTGCAGAATCACCAGTGTTTCCTGGGAATGGGCATATGCAACCACTCTCTGAAAACATCAGGAAGTACGTCATGAGCCACTTCCGCTGGAATAAGTTCGGAAGAAGGAACAGCACCGGTAGCGATAGCAACAACGCAGGTTACAAGCGGGAAGATATAGCCAACTACCCCATTTTTAACCTGTTCCCCGCTAGTGACAACCAAAACGCACATGAWGGCAATTTAGAAGAAGAAGCTTCAGAYAGACCAGACAGTAAGAGGTCTTATTCTATGGAACACTTCCGATGGGGCAAACCAGTCGGCAAGAAAAGGAGACCCATTAAGGTTTTCCCAAGTGATGCTGAGGAAGAGTCATCAGAGATCTACCCAACTGAGTACAGAAGAGAGTTGTCTGCAGAGTTTGACTACCCTGATACCAACTCAGAAGAAGACATGGACGACAGCGAGTTGGTGGAAAGCCCAATTAAAAAAGATCGGAAGTATAAAATGCATCATTTTCGATGGGAAGGTCCACCCAAAGACAAAAGATACGG
>BLNA960
TTGAATGTATTCAAGCATGCAAGATGGTCCTGTCTGCAGAATCACCAGTGTTTCCTGGGAATGGGCATATGCAACCACTCTCTGAAAACATCAGGAAGTACGTCATGAGCCACTTCCGCTGGAATAAGTTCGGAAGAAGGAACAGCACCGGTAGCGATAGCAACAACGCAGGTTACAAGCGGGAAGATATAGCCAACTACCCCATTTTTAACCTGTTCCCCGCTAGTGACAACCAAAACGCACATGATGGCAATTTAGAAGAAGAAGCTTCAGACAGACCAGACAGTAAGAGGTCTTATTCTATGGAACACTTCCGATGGGGCAAACCAGTCGGCAAGAAAAGGAGACCCATTAAGGTTTTCCCAAGTGATGCTGAGGAAGAGTCATCAGAGATCTACCCAACTGAGTACAGAAGAGAGTTGTCTGCAGAGTTTGACTACCCTGATACCAACTCAGAAGAAGACATGGACGACAGCGAGTTGGTGGAAAGCCCAATTAAAAAAGATCGGAAGTATAAAATGCATCATTTTCGATGGGAAGGTCCACCCAAAGACAAAAGATACGG
>BLNA961
TTGAATGTATTCAAGCATGCAAGATGGTCCTGTCTGCAGAATCACCAGTGTTTCCTGGGAATGGGCATATGCAACCACTCTCTGAAAACATCAGGAAGTACGTCATGAGCCACTTCCGCTGGAATAAGTTCGGAAGAAGGAACAGCACCGGTAGCGATAGCAACAACGCAGGTTACAAGCGGGAAGATATAGCCAACTACCCCATTTTTAACCTGTTCCCCGCTAGTGACAACCAAAACGCACATGATGGCAATTTAGAAGAAGAAGCTTCAGATAGACCAGACAGTAAGAGGTCTTATTCTATGGAACACTTCCGATGGGGCAAACCAGTCGGCAAGAAAAGGAGACCCATTAAGGTTTTCCCAAGTGATGCTGAGGAAGAGTCATCAGAGATCTACCCAACTGAGTACAGAAGAGAGTTGTCTGCAGAGTTTGACTACCCTGATACCAACTCAGAAGAAGACATGGACGACAGCGAGTTGGTGGAAAGCCCAATTAAAAAAGATCGGAAGTATAAAATGCATCATTTTCGATGGGAAGGTCCACCCAAAGACAAAAGATACGG
>BLNA963
TTGAATGTATTCAAGCATGCAAGATGGTCCTGTCTGCAGAATCACCAGTGTTTCCTGGGAATGGGCATATGCAACCACTCTCTGAAAACATCAGGAAGTACGTCATGAGCCACTTCCGCTGGAATAAGTTCGGAAGAAGGAACAGCACCGGTAGCGATAGCAACAACGCAGGTTACAAGCGGGAAGATATAGCCAACTACCCCATTTTTAACCTGTTCCCCGCTAGTGACAACCAAAACGCACATGATGGCAATTTAGAAGAAGAAGCTTCAGACAGACCAGACAGTAAGAGGTCTTATTCTATGGAACACTTCCGATGGGGCAAACCAGTCGGCAAGAAAAGGAGACCCATTAAGGTTTTCCCAAGTGATGCTGAGGAAGAGTCATCAGAGATCTACCCAACTGAGTACAGAAGAGAGTTGTCTGCAGAGTTTGACTACCCTGATACCAACTCAGAAGAAGACATGGACGACAGCGAGTTGGTGGAAAGCCCAATTAAAAAAGATCGGAAGTATAAAATGCATCATTTTCGATGGGAAGGTCCACCCAAAGACAAAAGATACGG
>BLLQ486
TTGAATGTATTCAAGCATGCAAGATGGTCCTGTCTGCAGAATCACCAGTGTTTCCTGGGAATGGGCATATGCAACCACTCTCTGAAAACATCAGGAAGTACGTCATGAGCCACTTCCGCTGGAATAAGTTCGGAAGAAGGAACAGCACCGGTAGCGATAGCAACAACGCAGGTTACAAGCGGGAAGATATAGCCAACTACCCCATTTTTAACCTGTTCCCCGCTAGTGACAACCAAAACGCACATGAAGGCAATTTAGAAGAAGTAGCTTCAGACAGACCAGACAGTAAGAGGTCTTATTCTATGGAACACTTCCGATGGGGCAAACCAGTCGGCAAGAAAAGGAGACCCATTAAGGTTTTCCCAAGTGATGCTGAGGAAGAGTCATCAGAGATCTACCCAACTGAGTACAGAAGAGAGTTGTCTGCAGAGTTTGACTACCCTGATACCAACTCAGAAGAAGACATGGACGACAGCGAGTTGGTGGAAAGCCCAATTAAAAAAGATCGGAAGTATAAAATGCATCATTTTCGATGGGAAGGTCCACCCAAAGACAAAAGATACGG
>BLLQ495
TTGAATGTATTCAAGCATGCAAGATGGTCCTGTCTGCAGAATCACCAGTGTTTCCTGGGAATGGGCGTATGACACCACTCTCTGAAAACATCAGGAAGTACGTCATGAGCCACTTCCGCTGGAATAAGTTCGGAAGAAGGAACAGCACCGGTAGCGATAGCAACAACGCAGGTTACAAGCGGGAAGATATAGCCAACTACCCCATTTTTAACCTGTTCCCCGCTAGTGACAACCAAAACGCACATGAAGGCAATTTAGAAGAAGTAGCTTCAGACAGACCAGACAGTAAGAGGTCTTATTCTATGGAACACTTCCGATGGGGCAAACCAGTCGGCAAGAAAAGGAGACCCATTAAGGTTTTCCCAAGTGATGCTGAGGAAGAGTCATCAGAGATCTACCCAACTGAGTACAGAAGAGAGTTGTCTGCAGAGTTTGACTACCCTGATACCAACTCAGAAGAAGACATGGACGACAGCGAGTTGGTGGAAAGCCCAATTAAAAAAGATCGGAAGTATAAAATGCATCATTTTCGATGGGAAGGTCCACCCAAAGACAAAAGATACGG
>BLLQ481
TTGAATGTATTCAAGCATGCAAGATGGTCCTGTCTGCAGAATCACCAGTGTTTCCTGGGAATGGGAATATGCAACCACTCTCTGAAAACATCAGGAAGTACGTCATGAGCCACTTCCGCTGGAATAAGTTCGGAAGAAGGAACAGCACCGGTAGCGATAACAACAACGCAGGTTACAAGCGGGAAGATATAGCCAACTACCCCATTTTTAACCTGTTCCCCGCTAGTGACAACCAAAACGCACATGAAGGCAATTTAGAAGAAGTAGCTTCAGACAGACCAGACAGTAAGAGGTCTTATTCTATGGAACACTTCCGATGGGGCAAACCAGTCGGCAAGAAAAGGAGACCCATTAGGGTTTTCCCAAGTGATGCTGAGGAAGAGTCATCAGAGATCTACCCAACTGAGTACAGAAGAGAGTTGTCTGCAGAGTTTGACTACCCTGATACCAACTCAAAAGAAGACATGGACGACAGCGAGTTGGTGGAAAGCCCAATTAAAAAAGATCGGAAGTATAAAATGCATCATTTTCGATGGGAAGGTCCACCCAAAGACAAAAGATATGG
>BLLQ482
TTGAATGTATTCAAGCATGCAAGATGGTCCTGTCTGCAGAATCACCAGTGTTTCCTGGGAATGGGCATATGAGACCACTCTCTGAAAACATCAGGAAGTACGTCATGAGCCACTTCCGCTGGAATAAGTTCGGAAGAAGGAACAGCACCGGTAGCGATAGCAACAACGCAGGTTACAAGCGGGAAGATATAGCCAACTACCCCATTTTTAACCTGTTCCCCGCTAGTGACAACCAAAACGCACATGAAGGCAATTTAGAAGAAGTAGCTTCAGACAGACCAGACAGTAAGAGGTCTTATTCTATGGAACACTTCCGATGGGGCAAACCAGTCGGCAAGAAAAGGAGACCCATTAAGGTTTTCCCAAGTGATGCTGAGGAAGAGTCATCAGAGATCTACCCAACTGAGTACAGAAGAGAGTTGTCTGCAGAGTTTGACTACCCTGATACCAACTCAGAAGAAGACATGGACGACAGCGAGTTGGTGGAAAGCCCAATTAAAAAAGATCGGAAGTATAAAATGCATCATTTTCGATGGGAAGGTCCACCCAAAGACAAAAGATACGG
>BLLQ485
TTGAATGTATTCAAGCATGCAAGATGGTCCTGTCTGCAGAATCACCAGTGTTTCCTGGGAATGGGCATATGCAACCACTCTCTGAAAACATCAGGAAGTACGTCATGAGCCACTTCCGCTGGAATAAGTTCGGAAGAAGGAGCAGCACCGGCTGCGATAGCAACAACGCACGGTACAAGCGGGAAGATATATCCGACTACCCCATTTTTAACCTGTTCCCCGCTAACGACAACGGAAACGCACTTCAAGGCAATTTAGAAGAACTATCTTCAGAGAGACCAAAAAGTAAAAGGTCTTATTCTATGGAACACTTCCGATGGGGCAAACCAATCGGCAAGAAAAGGAGACCCATTAGGGTTTTCCCAAGAGATGGTGAGGAAGAGTCATCAGAGATCTACCCAACTGAGTACAGAAGAGAGTTGTCTGCAGAGTTTGACTACCCTGATACCCACTCAAAAGAATACATGCACAACAGCGAGTTGATGGAAAGCCCAATTAAAAAAGATCGGAAGTATAAAATGCATCATTTTCGATGGGAAGGTCCACCCAAAGAAAAAAGATATCG
>BLLQ487
TTGAATGTATTCAAGCATGCAAGATGGTCCTGTCTGCAGAATCACCAGTGTTTCCTGGGAATGGGCATATGAAACCACTCTCTGAAAACATCAGGAAGTACGTCATGAGCCACTTCCGCTGGAATAAGTTCGGAAGAAGGAACAGCACCGGTAGCGATAGCAACAACGCAGGTTACAAGCGGGAAGATATAGCCAACTACCCCATTTTTAACCTGTTCCCCGCTAGTGACAACCAAAACGCACATGAAGGCAATTTAGAAGAAGTAGCTTCAGACAGACCAGACAGTAAGAGGTCTTATTCTATGGAACACTTCCGATGGGGCAAACCAGTCGGCAAGAAAAGGAGACCCATTAAGGTTTTCCCAAGTGATGCTGAGGAAGAGTCATCAGAGATCTACCCAACTGAGTACAGAAGAGAGTTGTCTGCAGAGTTTGACTACCCTGATACCAACTCAGAAGAAGACATGGACGACAGCGAGTTGGTGGAAAGCCCAATTAAAAAAGATCGGAAGTATAAAATGCATCATTTTCGATGGGAAGGTCCACCCAAAGACAAAAGATATGG
>BLLQ492
TTGAATGTATTCAAGCATGCAAGATGGTCCTGTCTGCAGAATCACCAGTGTTTCCTGGGAATGGGCATACGCCCCCACTCTCTGAAAACGTCAGGAAGTACGGCATGAGCCACTTCCGCTGGAATAAGTACGGAGGAAGGAACAGCACCGGTAGCGATAGCAACAACGCAGGTTACAAGCGGGAAGATATAGCCAACTACCCCATTTTTAACCTGTTCCCCGCTAGTGACAACCAAAACGCACATGAAGGCAATTTAGAAGAAGTAGCTTCAGACAGACCAGACAGTAAGAGGTCTTATTCTATGGAACACTTCCGATGGGGCAAACCAGTCGGCAAGAAAAGGAGACCCATTAAGGTTTTCCCAAGTGATGCTGAGGAAGAGTCATCAGAGATCTACCCAACTGAGTACAGAAGAGAGTTGTCTGCAGAGTTTGACTACCCTGATACCAACTCAGAAGAAGACATGGACGACAGCGAGTTGGTGGAAAGCCCAATTAAAAAAGATCGGAAGTATAAAATGCATCATTTTCGATGGGAAGGTCCACCCAAAGACAAAAGATACGG
>BLLQ497
TTGAATGTATTCAAGCATGCAAGATGGTCCTGTCTGCAGAATCACCAGTGTTTCCTGGGAATGGGCATATGCAACCACTCTCTGAAAACATCAGGAAGTACGTCATGAGCCACTTCCGCTGGAATAAGTTCGGAAGAAGGAACAGCACCGGTAGCGATAGCAACAACGCAGGTTACAAGCGGGAAGATATAGCCAACTACCCCATTTTTAACCTGTTCCCCGCTAGTGACAACCAAAACGCACATGAAGGCAATTTAGAAGAAGTAGCTTCAGACAGACCAGACAGTAAGAGGTCTTATTCTATGGAACACTTCCGATGGGGCAAACCAGTCGGCAAGAAAAGGAGACCCATTAAGGTTTTCCCAAGTGATGCTGAGGAAGAGTCATCAGAGATCTACCCAACTGAGTACAGAAGAGAGTTGTCTGCAGAGTTTGACTACCCTGATACCAACTCAGAAGAAGACATGGACGACAGCGAGTTGGTGGAAAGCCCAATTAAAAAAGATCGGAAGTATAAAATGCATCATTTTCGATGGGAAGGTCCACCCAAAGACAAAAGATATGG
>BLLQ480
TTGAATGTATTCAAGCATGCAAGATGGTCCTGTCTGCAGAATCACCAGTGTTTCCTGGGAATGGGCATATGCAACCACTCTCTGAAAACATCAGGAAGTACGTCATGAGCCACTTCCGCTGGAATAAGTTCGGAAGAAGGAACAGCACCGGTAGCGATAACAACAACGCAGGTTACAAGCGGGAAGATATAGCCAACTACCCCATTTTTAACCTGTTCCCCGATAGTGACAACGAAAACGCACATGAAGGCAATTTAGAAGAAGTAGCTTCAGACAGACCAGACAGTAAGAGGTCTTATTCTATGGAACACTTCCGATGGGGCAAACCAGTCGGCAAGAAAAGGAGACCCATTAGGGTTTTCCCAAGTGATGCTGAGGAAGAGTCATCAGAGATCTACCCAACTGAGTACAGAAGAGAGTTGTCTGCAGAGTTTGACTACCCTGATACCAACTCAAAAGAAGACATGGACGACAGCGAGTTGGTGGAAAGCCCAATTAAAAAAGATCGGAAGTATAAAATGCATCATTTTCGATGGGAAGGTCCACCCAAAGACAAAAGATATGG
>BLLQ484
TTGAATGTATTCAAGCATGCAAGATGGTCCTGTCTGCAGAATCACCAGTGTTTCCTGGGAATGGGCATATGCAACCACTCTCTGAAAACATCAGGAAGTACGTCATGAGCCACTTCCGCTGGAATAAGTTCGGAAGAAGGAACAGCACCGGTAGCGATAGCAACAACGCAGGTTACAAGCGGGAAGATATAGCCAACTACCCCATTTTTAACCTGTTCCCCGCTAGTGACAACCAAAACGCACATGAAGGCAATTTAGAAGAAGTAGCTTCAGACAGACCAGACAGTAAGAGGTCTTATTCTATGGAACACTTCCGATGGGGCAAACCAGTCGGCAAGAAAAGGAGACCCATTAAGGTTTTCCCAAGTGATGCTGAGGAAGAGTCATCAGAGATCTACCCAACTGAGTACAGAAGAGAGTTGTCTGCAGAGTTTGACTACCCTGATACCAACTCAGAAGAAGACATGGACGACAGCGAGTTGGTGGAAAGCCCAATTAAAAAAGATCGGAAGTATAAAATGCATCATTTTCGATGGGAAGGTCCACCCAAAGACAAAAGATACGG
>BLLQ489
TTGAATGTATTCAAGCATGCAAGATGGTCCTGTCTGCAGAATCACCAGTGTTTCCTGGGAATGGGCATATGAAACCACTCTCTGAAAACATCAGGAAGTACGTCATGAGCCACTTCCGCTGGAATAAGTTCGGAAGAAGGAACAGCACCGGTAGCGATAGCAACAACGCAGGTTACAAGCGGGAAGATATAGCCAACTACCCCATTTTTAACCTGTTCCCCGCTAGTGACAACCAAAACGCACATGAAGGCAATTTAGAAGAAGTAGCTTCAGACAGACCAGACAGTAAGAGGTCTTATTCTATGGAACACTTCCGATGGGGCAAACCAGTCGGCAAGAAAAGGAGACCCATTAAGGTTTTCCCAAGTGATGCTGAGGAAGAGTCATCAGAGATCTACCCAACTGAGTACAGAAGAGAGTTGTCTGCAGAGTTTGACTACCCTGATACCAACTCAGAAGAAGACATGGACGACAGCGAGTTGGTGGAAAGCCCAATTAAAAAAGATCGGAAGTATAAAATGCATCATTTTCGATGGGAAGGTCCACCCAAAGACAAAAGATATGG
>BLLQ493
TTGAATGTATTCAAGCATGCAAGATGGTCCTGTCTGCAGAATCACCAGTGTTTCCTGGGAATGGGAATATGAGACCACTCTCTGAAAACATCAGGAAGTACGTCATGAGCCACTTCCGCTGGAATAAGTTCGGAAGAAGGAACAGCACCGGTAGCGATAGCAACAACGCAGGTTACAAGCGGGAAGATATAGCCAACTACCCCATTTTTAACCTGTTCCCCGCTAGTGACAACCAAAACGCACATGAAGGCAATTTAGAAGAAGTAGCTTCAGACAGACCAGACAGTAAGAGGTCTTATTCTATGGAACACTTCCGATGGGGCAAACCAGTCGGCAAGAAAAGGAGACCCATTAAGGTTTTCCCAAGTGATGCTGAGGAAGAGTCATCAGAGATCTACCCAACTGAGTACAGAAGAGAGTTGTCTGCAGAGTTTGACTACCCTGATACCAACTCAGAAGAAGACATGGACGACAGCGAGTTGGTGGAAAGCCCAATTAAAAAAGATCGGAAGTATAAAATGCATCATTTTCGATGGGAAGGTCCACCCAAAGACAAAAGATACGG
