# Supplementary material for: Phylogeographic analysis and species distribution modelling of the wood frog Batrachyla leptopus (Batrachylidae) reveal interglacial diversification in south western Patagonia
Source: PeerJ. 2020 Oct 6;8:e9980. doi: 10.7717/peerj.9980 (PMC7546244; doi:10.7717/peerj.9980)
Supplement: Supplemental Information 4 [file peerj-08-9980-s004.zip › GenBankmk507982mk508662/Dloop.sqn]

Seq-submit ::= {
  sub {
    contact {
      contact {
        name
          name {
            last "Suarez-Villota" ,
            first "Elkin" ,
            initials "E.Y." } ,
        affil
          std {
            affil "Universidad Austral de Chile" ,
            div "Instituto de Ciencias Marinas y Limnologicas" ,
            city "Valdivia" ,
            sub "Region de los Rios" ,
            country "Chile" ,
            street "Edificio Emilio Pugin S/N, subsuelo, Campus Isla Teja" ,
            email "esuarezv@gmail.com" ,
            phone "56982634147" ,
            postal-code "5090000" } } } ,
    cit {
      authors {
        names
          std {
            {
              name
                name {
                  last "Nunez" ,
                  first "Jose" ,
                  initials "J.J." } } ,
            {
              name
                name {
                  last "Suarez-Villota" ,
                  first "Elkin" ,
                  initials "E.Y." } } ,
            {
              name
                name {
                  last "Quercia" ,
                  first "Camila" ,
                  initials "C.A." } } ,
            {
              name
                name {
                  last "Olivares" ,
                  first "Angel" ,
                  initials "A.P." } } ,
            {
              name
                name {
                  last "Sites" ,
                  first "Jack" ,
                  initials "J.W." } } } ,
        affil
          std {
            affil "Universidad Austral de Chile" ,
            div "Instituto de Ciencias Marinas y Limnologicas" ,
            city "Valdivia" ,
            sub "Region de los Rios" ,
            country "Chile" ,
            street "Edificio Emilio Pugin S/N, subsuelo, Campus Isla Teja" ,
            postal-code "5090000" } } ,
      date
        std {
          year 2019 ,
          month 2 ,
          day 8 } } ,
    hup TRUE ,
    reldate
      std {
        year 2020 ,
        month 2 ,
        day 28 } ,
    subtype new ,
    tool "Sequin 15.50 - MAC 386 on OS 10.6" } ,
  data
    entrys {
      set {
        class phy-set ,
        descr {
          pub {
            pub {
              gen {
                cit "Unpublished" ,
                authors {
                  names
                    std {
                      {
                        name
                          name {
                            last "Nunez" ,
                            first "Jose" ,
                            initials "J.J." } } ,
                      {
                        name
                          name {
                            last "Suarez-Villota" ,
                            first "Elkin" ,
                            initials "E.Y." } } ,
                      {
                        name
                          name {
                            last "Quercia" ,
                            first "Camila" ,
                            initials "C.A." } } ,
                      {
                        name
                          name {
                            last "Olivares" ,
                            first "Angel" ,
                            initials "A.P." } } ,
                      {
                        name
                          name {
                            last "Sites" ,
                            first "Jack" ,
                            initials "J.W." } } } ,
                  affil
                    std {
                      affil "Universidad Austral de Chile" ,
                      div "Instituto de Ciencias Marinas y Limnologicas" ,
                      city "Valdivia" ,
                      sub "Region de los Rios" ,
                      country "Chile" ,
                      street "Edificio Emilio Pugin S/N, subsuelo, Campus Isla
 Teja" ,
                      postal-code "5090000" } } ,
                title "Old but not so much: phylogeography of the wood frog
 Batrachyla leptopus (Batrachylidae) reveals diversification patterns
 consistent with interglacial diversification in south western Patagonia" } } } ,
          user {
            type
              str "NcbiCleanup" ,
            data {
              {
                label
                  str "method" ,
                data
                  str "SequinCleanup" } ,
              {
                label
                  str "version" ,
                data
                  int 8 } ,
              {
                label
                  str "month" ,
                data
                  int 2 } ,
              {
                label
                  str "day" ,
                data
                  int 8 } ,
              {
                label
                  str "year" ,
                data
                  int 2019 } } } ,
          create-date
            std {
              year 2019 ,
              month 2 ,
              day 8 } } ,
        seq-set {
          seq {
            id {
              local
                str "BTMA846" } ,
            descr {
              source {
                genome mitochondrion ,
                org {
                  taxname "Bactrachyla taeniata" ,
                  orgname {
                    mod {
                      {
                        subtype isolate ,
                        subname "BTMA846" } ,
                      {
                        subtype specimen-voucher ,
                        subname "ICMLH0312" } } ,
                    lineage "Eukaryota; Metazoa; Chordata; Craniata;
 Vertebrata; Euteleostomi; Amphibia; Batrachia; Anura; Neobatrachia; Hyloidea;
 Batrachylidae; Batrachyla" } } ,
                subtype {
                  {
                    subtype country ,
                    name "Chile" } ,
                  {
                    subtype lat-lon ,
                    name "39.66964722 S 72.92111111 W" } ,
                  {
                    subtype other ,
                    name "[D-loop wizard]" } } } ,
              molinfo {
                biomol genomic } ,
              user {
                type
                  str "StructuredComment" ,
                data {
                  {
                    label
                      str "StructuredCommentPrefix" ,
                    data
                      str "##Assembly-Data-START##" } ,
                  {
                    label
                      str "StructuredCommentSuffix" ,
                    data
                      str "##Assembly-Data-END##" } ,
                  {
                    label
                      str "Sequencing Technology" ,
                    data
                      str "Sanger dideoxy sequencing" } } } } ,
            inst {
              repr raw ,
              mol dna ,
              length 591 ,
              seq-data
                ncbi4na '88224821418428822841444442881144221282884848114422218
441142211224284822414222284128828848144224288811444124181414411121211884242248
448148828811414118884111142111882184884118881A12481848124181118828CA4184888418
481118812A14481848441888821848818881C86184818184221888482114418881144242148821
121181111118122842881488441281818281811142228818148881888888118842884188442418
141184118141811181882114844814184124411811282848811811181481848288111421882188
8441844111188282444A8118818848881818188188488228414811114181244488282248121888
11482888188218121948818882242288348484921488444481488249821818119188410'H } ,
            annot {
              {
                data
                  ftable {
                    {
                      data
                        imp {
                          key "D-loop" } ,
                      partial TRUE ,
                      location
                        int {
                          from 0 ,
                          to 590 ,
                          strand plus ,
                          id
                            local
                              str "BTMA846" ,
                          fuzz-from
                            lim lt ,
                          fuzz-to
                            lim gt } } } } } } ,
          seq {
            id {
              local
                str "BTNA964" } ,
            descr {
              source {
                genome mitochondrion ,
                org {
                  taxname "Bactrachyla taeniata" ,
                  orgname {
                    mod {
                      {
                        subtype isolate ,
                        subname "BTNA964" } ,
                      {
                        subtype specimen-voucher ,
                        subname "ICMLH0381" } } ,
                    lineage "Eukaryota; Metazoa; Chordata; Craniata;
 Vertebrata; Euteleostomi; Amphibia; Batrachia; Anura; Neobatrachia; Hyloidea;
 Batrachylidae; Batrachyla" } } ,
                subtype {
                  {
                    subtype country ,
                    name "Chile" } ,
                  {
                    subtype lat-lon ,
                    name "37.78861111 S 72.99222223 W" } ,
                  {
                    subtype other ,
                    name "[D-loop wizard]" } } } ,
              molinfo {
                biomol genomic } ,
              user {
                type
                  str "StructuredComment" ,
                data {
                  {
                    label
                      str "StructuredCommentPrefix" ,
                    data
                      str "##Assembly-Data-START##" } ,
                  {
                    label
                      str "StructuredCommentSuffix" ,
                    data
                      str "##Assembly-Data-END##" } ,
                  {
                    label
                      str "Sequencing Technology" ,
                    data
                      str "Sanger dideoxy sequencing" } } } } ,
            inst {
              repr raw ,
              mol dna ,
              length 590 ,
              seq-data
                ncbi4na '88224821418428822841444442881144221282884848114422218
441142211224284822414222284128828888144224288811444124181414411121211884242248
448148828811414188884111142111882184884118881812481848124181118828CA4184888418
481418812814481848441888821848818881884184818184224888482114418881144242148821
121181111181228428814884412818182818111422288181488818888881188428841884124181
411841181418111818821148448111841244118112828488118111814818482881114218821888
441844111188288444281188188418888181881884882284148111141812444882822481218881
148288818821812184881888224228834848482148844448148824982181811818841'H } ,
            annot {
              {
                data
                  ftable {
                    {
                      data
                        imp {
                          key "D-loop" } ,
                      partial TRUE ,
                      location
                        int {
                          from 0 ,
                          to 589 ,
                          strand plus ,
                          id
                            local
                              str "BTNA964" ,
                          fuzz-from
                            lim lt ,
                          fuzz-to
                            lim gt } } } } } } ,
          seq {
            id {
              local
                str "BTNA858" } ,
            descr {
              source {
                genome mitochondrion ,
                org {
                  taxname "Bactrachyla taeniata" ,
                  orgname {
                    mod {
                      {
                        subtype isolate ,
                        subname "BTNA858" } ,
                      {
                        subtype specimen-voucher ,
                        subname "ICMLH0324" } } ,
                    lineage "Eukaryota; Metazoa; Chordata; Craniata;
 Vertebrata; Euteleostomi; Amphibia; Batrachia; Anura; Neobatrachia; Hyloidea;
 Batrachylidae; Batrachyla" } } ,
                subtype {
                  {
                    subtype country ,
                    name "Chile" } ,
                  {
                    subtype lat-lon ,
                    name "37.78861111 S 72.99222222 W" } ,
                  {
                    subtype other ,
                    name "[D-loop wizard]" } } } ,
              molinfo {
                biomol genomic } ,
              user {
                type
                  str "StructuredComment" ,
                data {
                  {
                    label
                      str "StructuredCommentPrefix" ,
                    data
                      str "##Assembly-Data-START##" } ,
                  {
                    label
                      str "StructuredCommentSuffix" ,
                    data
                      str "##Assembly-Data-END##" } ,
                  {
                    label
                      str "Sequencing Technology" ,
                    data
                      str "Sanger dideoxy sequencing" } } } } ,
            inst {
              repr raw ,
              mol dna ,
              length 590 ,
              seq-data
                ncbi2na 'F5B48E7D78AA9F0A51DFBB0A54E825059ED6255E1F7FCA59FC2A1
8C8A0110F996EB2F7C220FE00903D3BE0FCC6CEC6303DFE3BF8EC0F1CACEE8FF4EF3F3E3B3396F
ED0A3F0A64BD043003179F2FA1CCDCC095F32FCFFF0FBF8FA6320E0C8C0CF42EB238683077BC30
32CEDF024F4FE8E803DFA9C3CFBF333CFBD78B008C6AF75B13F0B7F3D313BCFD65F6EED2FAACBD
BD330CF80'H } ,
            annot {
              {
                data
                  ftable {
                    {
                      data
                        imp {
                          key "D-loop" } ,
                      partial TRUE ,
                      location
                        int {
                          from 0 ,
                          to 589 ,
                          strand plus ,
                          id
                            local
                              str "BTNA858" ,
                          fuzz-from
                            lim lt ,
                          fuzz-to
                            lim gt } } } } } } ,
          seq {
            id {
              local
                str "BTSA1015" } ,
            descr {
              source {
                genome mitochondrion ,
                org {
                  taxname "Bactrachyla taeniata" ,
                  orgname {
                    mod {
                      {
                        subtype isolate ,
                        subname "BTSA1015" } } ,
                    lineage "Eukaryota; Metazoa; Chordata; Craniata;
 Vertebrata; Euteleostomi; Amphibia; Batrachia; Anura; Neobatrachia; Hyloidea;
 Batrachylidae; Batrachyla" } } ,
                subtype {
                  {
                    subtype country ,
                    name "Chile" } ,
                  {
                    subtype lat-lon ,
                    name "41.16416667 S 73.72722223 W" } ,
                  {
                    subtype other ,
                    name "[D-loop wizard]" } } } ,
              molinfo {
                biomol genomic } ,
              user {
                type
                  str "StructuredComment" ,
                data {
                  {
                    label
                      str "StructuredCommentPrefix" ,
                    data
                      str "##Assembly-Data-START##" } ,
                  {
                    label
                      str "StructuredCommentSuffix" ,
                    data
                      str "##Assembly-Data-END##" } ,
                  {
                    label
                      str "Sequencing Technology" ,
                    data
                      str "Sanger dideoxy sequencing" } } } } ,
            inst {
              repr raw ,
              mol dna ,
              length 629 ,
              seq-data
                ncbi2na 'E825059ED6255E1F7FCA59FC2A18C8A0110F996EB2F7C223DE009
03DB3E0FCC6CE463037FE3BF8EC0F1CACEE8FF4EF3F3E3B3396FED0A3F0A64BD04B003179F2FA9
CCDCC095F32FCFFF0FBF8FA6320E048C0CF42EB238683077BC3032EEDF024F4FE8E803DFA9C3CF
B7F33CFBD78B008C6AF75B13F0B7F3D313BCFD65F6EED2FAACBDBD330CF8FF8F07F8B7C3FB40C3
C012CEA008CE7EAB0F23839D8F300'H } ,
            annot {
              {
                data
                  ftable {
                    {
                      data
                        imp {
                          key "D-loop" } ,
                      partial TRUE ,
                      location
                        int {
                          from 0 ,
                          to 628 ,
                          strand plus ,
                          id
                            local
                              str "BTSA1015" ,
                          fuzz-from
                            lim lt ,
                          fuzz-to
                            lim gt } } } } } } ,
          seq {
            id {
              local
                str "BTSA1018" } ,
            descr {
              source {
                genome mitochondrion ,
                org {
                  taxname "Bactrachyla taeniata" ,
                  orgname {
                    mod {
                      {
                        subtype isolate ,
                        subname "BTSA1018" } } ,
                    lineage "Eukaryota; Metazoa; Chordata; Craniata;
 Vertebrata; Euteleostomi; Amphibia; Batrachia; Anura; Neobatrachia; Hyloidea;
 Batrachylidae; Batrachyla" } } ,
                subtype {
                  {
                    subtype country ,
                    name "Chile" } ,
                  {
                    subtype lat-lon ,
                    name "41.16416667 S 73.72722223 W" } ,
                  {
                    subtype other ,
                    name "[D-loop wizard]" } } } ,
              molinfo {
                biomol genomic } ,
              user {
                type
                  str "StructuredComment" ,
                data {
                  {
                    label
                      str "StructuredCommentPrefix" ,
                    data
                      str "##Assembly-Data-START##" } ,
                  {
                    label
                      str "StructuredCommentSuffix" ,
                    data
                      str "##Assembly-Data-END##" } ,
                  {
                    label
                      str "Sequencing Technology" ,
                    data
                      str "Sanger dideoxy sequencing" } } } } ,
            inst {
              repr raw ,
              mol dna ,
              length 629 ,
              seq-data
                ncbi2na 'E826059ED6255E1F7FCA59FC2A18C8A0110F996EB2F7C223DE009
23D3BE0FCC6CE463035FE3BF8EC0F1CACEE8FF4EF3F3E3B339ADED0A3F0A74BD04B003179F2FA9
CCDCC095F32FCFFF0FBF8FA6320E0C8C0CF42EB238683077BC3032CEDF004F4F68E803DFA9C3CF
BF333CFBD78B008C6AF75B13F0B7F3D313BCFD65F6EED2FAACBDBD330CF8FF8F07F8B7C3FB40C3
C032CEA008CE7EAB0F23839D8F300'H } ,
            annot {
              {
                data
                  ftable {
                    {
                      data
                        imp {
                          key "D-loop" } ,
                      partial TRUE ,
                      location
                        int {
                          from 0 ,
                          to 628 ,
                          strand plus ,
                          id
                            local
                              str "BTSA1018" ,
                          fuzz-from
                            lim lt ,
                          fuzz-to
                            lim gt } } } } } } ,
          seq {
            id {
              local
                str "BTSA1016" } ,
            descr {
              source {
                genome mitochondrion ,
                org {
                  taxname "Bactrachyla taeniata" ,
                  orgname {
                    mod {
                      {
                        subtype isolate ,
                        subname "BTSA1016" } } ,
                    lineage "Eukaryota; Metazoa; Chordata; Craniata;
 Vertebrata; Euteleostomi; Amphibia; Batrachia; Anura; Neobatrachia; Hyloidea;
 Batrachylidae; Batrachyla" } } ,
                subtype {
                  {
                    subtype country ,
                    name "Chile" } ,
                  {
                    subtype lat-lon ,
                    name "41.16416667 S 73.72722223 W" } ,
                  {
                    subtype other ,
                    name "[D-loop wizard]" } } } ,
              molinfo {
                biomol genomic } ,
              user {
                type
                  str "StructuredComment" ,
                data {
                  {
                    label
                      str "StructuredCommentPrefix" ,
                    data
                      str "##Assembly-Data-START##" } ,
                  {
                    label
                      str "StructuredCommentSuffix" ,
                    data
                      str "##Assembly-Data-END##" } ,
                  {
                    label
                      str "Sequencing Technology" ,
                    data
                      str "Sanger dideoxy sequencing" } } } } ,
            inst {
              repr raw ,
              mol dna ,
              length 629 ,
              seq-data
                ncbi2na 'E825059ED6255E1F7FCA59FC2A18C8A0110F996EB2F7C223DE009
23D3BE0FCC6CE463037FE3BF8EC0F1CACEE8FF4EF3F3E3B339ADED0A3F0A74BD04B003179F2FA9
CCDCC095F32FCFFF0FBF8FA6320E0C8C0CF42EB238683077BC3032CEDF004F4F68E803DFA9C3CF
BF333CFBD78B008C6AF75B13F0B7F3D313BCFD65F6EED2FAACBDBD330CF8FF8F07F8B7C3FB40C3
C012CEA008CE7EAB0F23839D8F300'H } ,
            annot {
              {
                data
                  ftable {
                    {
                      data
                        imp {
                          key "D-loop" } ,
                      partial TRUE ,
                      location
                        int {
                          from 0 ,
                          to 628 ,
                          strand plus ,
                          id
                            local
                              str "BTSA1016" ,
                          fuzz-from
                            lim lt ,
                          fuzz-to
                            lim gt } } } } } } ,
          seq {
            id {
              local
                str "BTSA1017" } ,
            descr {
              source {
                genome mitochondrion ,
                org {
                  taxname "Bactrachyla taeniata" ,
                  orgname {
                    mod {
                      {
                        subtype isolate ,
                        subname "BTSA1017" } } ,
                    lineage "Eukaryota; Metazoa; Chordata; Craniata;
 Vertebrata; Euteleostomi; Amphibia; Batrachia; Anura; Neobatrachia; Hyloidea;
 Batrachylidae; Batrachyla" } } ,
                subtype {
                  {
                    subtype country ,
                    name "Chile" } ,
                  {
                    subtype lat-lon ,
                    name "41.16416667 S 73.72722223 W" } ,
                  {
                    subtype other ,
                    name "[D-loop wizard]" } } } ,
              molinfo {
                biomol genomic } ,
              user {
                type
                  str "StructuredComment" ,
                data {
                  {
                    label
                      str "StructuredCommentPrefix" ,
                    data
                      str "##Assembly-Data-START##" } ,
                  {
                    label
                      str "StructuredCommentSuffix" ,
                    data
                      str "##Assembly-Data-END##" } ,
                  {
                    label
                      str "Sequencing Technology" ,
                    data
                      str "Sanger dideoxy sequencing" } } } } ,
            inst {
              repr raw ,
              mol dna ,
              length 629 ,
              seq-data
                ncbi2na 'E825059ED6255E1F7FCA59FC2A18C8A0110F996EB2F7C223DE009
23D3BE0FCC6CE463037FE3BF8EC0F1CACEE8FF4EF3F3E3B339ADED0A3F0A74BD04B003179F2FA9
CCDCC095F32FCFFF0FBF8FA6320E0C8C0CF42EB238683077BC3032CEDF004F4F68E803DFA9C3CF
BF333CFBD78B008C6AF75B13F0B7F3D313BCFD65F6EED2FAACBDBD330CF8FF8F07F8B7C3FB40C3
C012CEA008CE7EAB0F23839D8F300'H } ,
            annot {
              {
                data
                  ftable {
                    {
                      data
                        imp {
                          key "D-loop" } ,
                      partial TRUE ,
                      location
                        int {
                          from 0 ,
                          to 628 ,
                          strand plus ,
                          id
                            local
                              str "BTSA1017" ,
                          fuzz-from
                            lim lt ,
                          fuzz-to
                            lim gt } } } } } } ,
          seq {
            id {
              local
                str "BTSA1019" } ,
            descr {
              source {
                genome mitochondrion ,
                org {
                  taxname "Bactrachyla taeniata" ,
                  orgname {
                    mod {
                      {
                        subtype isolate ,
                        subname "BTSA1019" } } ,
                    lineage "Eukaryota; Metazoa; Chordata; Craniata;
 Vertebrata; Euteleostomi; Amphibia; Batrachia; Anura; Neobatrachia; Hyloidea;
 Batrachylidae; Batrachyla" } } ,
                subtype {
                  {
                    subtype country ,
                    name "Chile" } ,
                  {
                    subtype lat-lon ,
                    name "41.16416667 S 73.72722223 W" } ,
                  {
                    subtype other ,
                    name "[D-loop wizard]" } } } ,
              molinfo {
                biomol genomic } ,
              user {
                type
                  str "StructuredComment" ,
                data {
                  {
                    label
                      str "StructuredCommentPrefix" ,
                    data
                      str "##Assembly-Data-START##" } ,
                  {
                    label
                      str "StructuredCommentSuffix" ,
                    data
                      str "##Assembly-Data-END##" } ,
                  {
                    label
                      str "Sequencing Technology" ,
                    data
                      str "Sanger dideoxy sequencing" } } } } ,
            inst {
              repr raw ,
              mol dna ,
              length 629 ,
              seq-data
                ncbi4na '84411422112242848224142222841288288881F42242888114441
2418F4144111212118842422484481488288114141882841111421418821848841188818124818
421241811182888841848884184811188128144818484418888218488188818841848181842448
284821144188811442821488211214811111812284288148844428181828181114222881814888
188888811884888418844241814118411814181118188211484481418412441181128284881181
118148184828811112188218824418441111882884442811881884888181818818848822841481
111418124448828224812188811482888188218121848818882242288248484821488444481488
248821818118188418888418811288841482881188848211181188111121481844411114181842
8844448118814184118428241881810'H } ,
            annot {
              {
                data
                  ftable {
                    {
                      data
                        imp {
                          key "D-loop" } ,
                      partial TRUE ,
                      location
                        int {
                          from 0 ,
                          to 628 ,
                          strand plus ,
                          id
                            local
                              str "BTSA1019" ,
                          fuzz-from
                            lim lt ,
                          fuzz-to
                            lim gt } } } } } } ,
          seq {
            id {
              local
                str "BLTP215" } ,
            descr {
              source {
                genome mitochondrion ,
                org {
                  taxname "Batrachyla leptopus" ,
                  orgname {
                    mod {
                      {
                        subtype isolate ,
                        subname "BLTP215" } } ,
                    lineage "Eukaryota; Metazoa; Chordata; Craniata;
 Vertebrata; Euteleostomi; Amphibia; Batrachia; Anura; Neobatrachia; Hyloidea;
 Batrachylidae; Batrachyla" } } ,
                subtype {
                  {
                    subtype country ,
                    name "Chile" } ,
                  {
                    subtype lat-lon ,
                    name "42.71833333 S 73.94138889 W" } ,
                  {
                    subtype other ,
                    name "[D-loop wizard]" } } } ,
              molinfo {
                biomol genomic } ,
              user {
                type
                  str "StructuredComment" ,
                data {
                  {
                    label
                      str "StructuredCommentPrefix" ,
                    data
                      str "##Assembly-Data-START##" } ,
                  {
                    label
                      str "StructuredCommentSuffix" ,
                    data
                      str "##Assembly-Data-END##" } ,
                  {
                    label
                      str "Sequencing Technology" ,
                    data
                      str "Sanger dideoxy sequencing" } } } } ,
            inst {
              repr raw ,
              mol dna ,
              length 678 ,
              seq-data
                ncbi2na 'F5B48E7D7826A9C99477EEC2B53E825059FD09D787DFF2967F0A8
63228C04CE7E3AC3DF0883E00340FCEF8330FF3B33F3FFF3BF8EC0F14FCCE8F3D0BCFF30B33CCD
CD0A3C0A643D04302C4E7CBE8732F3127F0C9F33F03E7C37D0F838323033D0BBC0E1B30743C303
2EED3304F0BCCE8021FABC3CFBFF33CF9DF838C846AF75B13F0B53CF4E0FCFD65F6EED0F8A0BD3
D33CCF8F33CC7F8B7C3FB8CC08BC53A802339FAAC3C8E0E763CC0'H } ,
            annot {
              {
                data
                  ftable {
                    {
                      data
                        imp {
                          key "D-loop" } ,
                      partial TRUE ,
                      location
                        int {
                          from 0 ,
                          to 677 ,
                          strand plus ,
                          id
                            local
                              str "BLTP215" ,
                          fuzz-from
                            lim lt ,
                          fuzz-to
                            lim gt } } } } } } ,
          seq {
            id {
              local
                str "BLTP226" } ,
            descr {
              source {
                genome mitochondrion ,
                org {
                  taxname "Batrachyla leptopus" ,
                  orgname {
                    mod {
                      {
                        subtype isolate ,
                        subname "BLTP226" } } ,
                    lineage "Eukaryota; Metazoa; Chordata; Craniata;
 Vertebrata; Euteleostomi; Amphibia; Batrachia; Anura; Neobatrachia; Hyloidea;
 Batrachylidae; Batrachyla" } } ,
                subtype {
                  {
                    subtype country ,
                    name "Chile" } ,
                  {
                    subtype lat-lon ,
                    name "42.71833333 S 73.94138889 W" } ,
                  {
                    subtype other ,
                    name "[D-loop wizard]" } } } ,
              molinfo {
                biomol genomic } ,
              user {
                type
                  str "StructuredComment" ,
                data {
                  {
                    label
                      str "StructuredCommentPrefix" ,
                    data
                      str "##Assembly-Data-START##" } ,
                  {
                    label
                      str "StructuredCommentSuffix" ,
                    data
                      str "##Assembly-Data-END##" } ,
                  {
                    label
                      str "Sequencing Technology" ,
                    data
                      str "Sanger dideoxy sequencing" } } } } ,
            inst {
              repr raw ,
              mol dna ,
              length 678 ,
              seq-data
                ncbi2na 'F5B48E7D7826A9C99477EEC2B53E825059FD09D787DFF2967F0A8
63228C04CE7E3AC3DF0883E00340FCEF8330FF3B33F3FFF3BF8EC0F14FCCE8F3D0BCFF30B33CCD
CD0A3C0A643D04302C4E7CBE8732F3127F0C9F33F03E7C37D0F838323033D0BBC0E1B30743C303
2EED3304F0BCCE8021FABC3CFBFF33CF9DF838C846AF75B13F0B53CF4E0FCFD65F6EED0F8A0BD3
D33CCF8F33CC7F8B7C3FB8CC08BC53A802339FAAC3C8E0E763CC0'H } ,
            annot {
              {
                data
                  ftable {
                    {
                      data
                        imp {
                          key "D-loop" } ,
                      partial TRUE ,
                      location
                        int {
                          from 0 ,
                          to 677 ,
                          strand plus ,
                          id
                            local
                              str "BLTP226" ,
                          fuzz-from
                            lim lt ,
                          fuzz-to
                            lim gt } } } } } } ,
          seq {
            id {
              local
                str "BLTP214" } ,
            descr {
              source {
                genome mitochondrion ,
                org {
                  taxname "Batrachyla leptopus" ,
                  orgname {
                    mod {
                      {
                        subtype isolate ,
                        subname "BLTP214" } } ,
                    lineage "Eukaryota; Metazoa; Chordata; Craniata;
 Vertebrata; Euteleostomi; Amphibia; Batrachia; Anura; Neobatrachia; Hyloidea;
 Batrachylidae; Batrachyla" } } ,
                subtype {
                  {
                    subtype country ,
                    name "Chile" } ,
                  {
                    subtype lat-lon ,
                    name "42.71833333 S 73.94138889 W" } ,
                  {
                    subtype other ,
                    name "[D-loop wizard]" } } } ,
              molinfo {
                biomol genomic } ,
              user {
                type
                  str "StructuredComment" ,
                data {
                  {
                    label
                      str "StructuredCommentPrefix" ,
                    data
                      str "##Assembly-Data-START##" } ,
                  {
                    label
                      str "StructuredCommentSuffix" ,
                    data
                      str "##Assembly-Data-END##" } ,
                  {
                    label
                      str "Sequencing Technology" ,
                    data
                      str "Sanger dideoxy sequencing" } } } } ,
            inst {
              repr raw ,
              mol dna ,
              length 678 ,
              seq-data
                ncbi2na 'F5B48E7D7826A9C99477EEC2B53E825059FD09D787DFF2967F0A8
63228C04CE7E3AC3DF0883E00340FCEF8330FF3B33F3FFF3BF8EC0F14FCCE8F3D0BCFF30B33CCD
CD0A3C0A643D04302C4E7CBE8732F3127F0CBF33F03E7C37D0F838323033D0BBC0E1B30743C303
2EED3304F0BCCE8021FABC3CFBFF33CF9DF838C846AF75B13F0B53CF4E0FCFD65F6EED0F8A0BD3
D33CCF8733CC7F8B7C3FB8CC08BC53A802339FAAC3C8E0E763CC0'H } ,
            annot {
              {
                data
                  ftable {
                    {
                      data
                        imp {
                          key "D-loop" } ,
                      partial TRUE ,
                      location
                        int {
                          from 0 ,
                          to 677 ,
                          strand plus ,
                          id
                            local
                              str "BLTP214" ,
                          fuzz-from
                            lim lt ,
                          fuzz-to
                            lim gt } } } } } } ,
          seq {
            id {
              local
                str "BLTP223" } ,
            descr {
              source {
                genome mitochondrion ,
                org {
                  taxname "Batrachyla leptopus" ,
                  orgname {
                    mod {
                      {
                        subtype isolate ,
                        subname "BLTP223" } } ,
                    lineage "Eukaryota; Metazoa; Chordata; Craniata;
 Vertebrata; Euteleostomi; Amphibia; Batrachia; Anura; Neobatrachia; Hyloidea;
 Batrachylidae; Batrachyla" } } ,
                subtype {
                  {
                    subtype country ,
                    name "Chile" } ,
                  {
                    subtype lat-lon ,
                    name "42.71833333 S 73.94138889 W" } ,
                  {
                    subtype other ,
                    name "[D-loop wizard]" } } } ,
              molinfo {
                biomol genomic } ,
              user {
                type
                  str "StructuredComment" ,
                data {
                  {
                    label
                      str "StructuredCommentPrefix" ,
                    data
                      str "##Assembly-Data-START##" } ,
                  {
                    label
                      str "StructuredCommentSuffix" ,
                    data
                      str "##Assembly-Data-END##" } ,
                  {
                    label
                      str "Sequencing Technology" ,
                    data
                      str "Sanger dideoxy sequencing" } } } } ,
            inst {
              repr raw ,
              mol dna ,
              length 678 ,
              seq-data
                ncbi2na 'F5B48E7D7826A9C99477EEC2B53E825059FD09D787DFF2967F0A8
63228C04CE7E3AC3DF0883E00340FCEF8330FF3B33F3FFF3BF8EC0F14FCCE8F3D0BCFF30B33CCD
CD0A3C0A643D04302C4E7CBE8732F3127F0CBF33F03E7C37D0F838323033D0BBC0E1B30743C303
2EED3304F0BCCE8021FABC3CFBFF33CF9DF838C846AF75B13F0B53CF4E0FCFD65F6EED0F8A0BD3
D33CCF8733CC7F8B7C3FB8CC08BC53A802339FAAC3C8E0E763CC0'H } ,
            annot {
              {
                data
                  ftable {
                    {
                      data
                        imp {
                          key "D-loop" } ,
                      partial TRUE ,
                      location
                        int {
                          from 0 ,
                          to 677 ,
                          strand plus ,
                          id
                            local
                              str "BLTP223" ,
                          fuzz-from
                            lim lt ,
                          fuzz-to
                            lim gt } } } } } } ,
          seq {
            id {
              local
                str "BLLJ327" } ,
            descr {
              source {
                genome mitochondrion ,
                org {
                  taxname "Batrachyla leptopus" ,
                  orgname {
                    mod {
                      {
                        subtype isolate ,
                        subname "BLLJ327" } } ,
                    lineage "Eukaryota; Metazoa; Chordata; Craniata;
 Vertebrata; Euteleostomi; Amphibia; Batrachia; Anura; Neobatrachia; Hyloidea;
 Batrachylidae; Batrachyla" } } ,
                subtype {
                  {
                    subtype country ,
                    name "Chile" } ,
                  {
                    subtype lat-lon ,
                    name "43.93944444 S 72.36361111 W" } ,
                  {
                    subtype other ,
                    name "[D-loop wizard]" } } } ,
              molinfo {
                biomol genomic } ,
              user {
                type
                  str "StructuredComment" ,
                data {
                  {
                    label
                      str "StructuredCommentPrefix" ,
                    data
                      str "##Assembly-Data-START##" } ,
                  {
                    label
                      str "StructuredCommentSuffix" ,
                    data
                      str "##Assembly-Data-END##" } ,
                  {
                    label
                      str "Sequencing Technology" ,
                    data
                      str "Sanger dideoxy sequencing" } } } } ,
            inst {
              repr raw ,
              mol dna ,
              length 679 ,
              seq-data
                ncbi2na 'F5B48E7D7826A7C29477EEC2B53E825059FD09D787DFF2967F0A8
63228C04CE7E3AC3DF0883E00340FCEF8330FF3B33F3FFF3BF8EC0F14FCCE8F3D0BCFF30B33CCD
CD0A3C0A643D04302C4E7CBE8732F3127F0CBF33F03E7C37D0F838323033D0BBC0E1B30743C303
2EED3304F0BCCE8021FABC3CFBFF33CF9DF838C846AF75B13F0B53CF4E0FCFD65F6EED0F8A0BD3
D33CCF8733CC7F8B7C3FB8CC08BC5CEA008CE7EAB0F23839D8F30'H } ,
            annot {
              {
                data
                  ftable {
                    {
                      data
                        imp {
                          key "D-loop" } ,
                      partial TRUE ,
                      location
                        int {
                          from 0 ,
                          to 678 ,
                          strand plus ,
                          id
                            local
                              str "BLLJ327" ,
                          fuzz-from
                            lim lt ,
                          fuzz-to
                            lim gt } } } } } } ,
          seq {
            id {
              local
                str "BLPT025" } ,
            descr {
              source {
                genome mitochondrion ,
                org {
                  taxname "Batrachyla leptopus" ,
                  orgname {
                    mod {
                      {
                        subtype isolate ,
                        subname "BLPT025" } } ,
                    lineage "Eukaryota; Metazoa; Chordata; Craniata;
 Vertebrata; Euteleostomi; Amphibia; Batrachia; Anura; Neobatrachia; Hyloidea;
 Batrachylidae; Batrachyla" } } ,
                subtype {
                  {
                    subtype country ,
                    name "Chile" } ,
                  {
                    subtype lat-lon ,
                    name "42.10388889 S 73.87000000 W" } ,
                  {
                    subtype other ,
                    name "[D-loop wizard]" } } } ,
              molinfo {
                biomol genomic } ,
              user {
                type
                  str "StructuredComment" ,
                data {
                  {
                    label
                      str "StructuredCommentPrefix" ,
                    data
                      str "##Assembly-Data-START##" } ,
                  {
                    label
                      str "StructuredCommentSuffix" ,
                    data
                      str "##Assembly-Data-END##" } ,
                  {
                    label
                      str "Sequencing Technology" ,
                    data
                      str "Sanger dideoxy sequencing" } } } } ,
            inst {
              repr raw ,
              mol dna ,
              length 679 ,
              seq-data
                ncbi2na 'F5B48E7D7826A7C29477EEC2B53E825059FD09D787DFF2967F0A8
63228C04CE7E3AC3DF0883E00340FCEF8330FF3B33F3FFF3BF8EC0F14FCCE8F3D0BCFF30B33CCD
CD0A3C0A643D04302C4E7CBE8732F3127F0CBF33F03E7C37D0F838323033D0BBC0E1B30743C303
2EED3304F0BCCE8021FABC3CFBFF33CF9DF838C846AF75B13F0B53CF4E0FCFD65F6EED0F8A0BD3
D33CCF8733CC7F8B7C3FB8CC08BC5CEA008CE7EAB0F23839D8F30'H } ,
            annot {
              {
                data
                  ftable {
                    {
                      data
                        imp {
                          key "D-loop" } ,
                      partial TRUE ,
                      location
                        int {
                          from 0 ,
                          to 678 ,
                          strand plus ,
                          id
                            local
                              str "BLPT025" ,
                          fuzz-from
                            lim lt ,
                          fuzz-to
                            lim gt } } } } } } ,
          seq {
            id {
              local
                str "BLLY426" } ,
            descr {
              source {
                genome mitochondrion ,
                org {
                  taxname "Batrachyla leptopus" ,
                  orgname {
                    mod {
                      {
                        subtype isolate ,
                        subname "BLLY426" } } ,
                    lineage "Eukaryota; Metazoa; Chordata; Craniata;
 Vertebrata; Euteleostomi; Amphibia; Batrachia; Anura; Neobatrachia; Hyloidea;
 Batrachylidae; Batrachyla" } } ,
                subtype {
                  {
                    subtype country ,
                    name "Chile" } ,
                  {
                    subtype lat-lon ,
                    name "42.62416667 S 73.63722222 W" } ,
                  {
                    subtype other ,
                    name "[D-loop wizard]" } } } ,
              molinfo {
                biomol genomic } ,
              user {
                type
                  str "StructuredComment" ,
                data {
                  {
                    label
                      str "StructuredCommentPrefix" ,
                    data
                      str "##Assembly-Data-START##" } ,
                  {
                    label
                      str "StructuredCommentSuffix" ,
                    data
                      str "##Assembly-Data-END##" } ,
                  {
                    label
                      str "Sequencing Technology" ,
                    data
                      str "Sanger dideoxy sequencing" } } } } ,
            inst {
              repr raw ,
              mol dna ,
              length 679 ,
              seq-data
                ncbi2na 'F5B48E7D7826A7C29477EEC2B53E825059FD09D787DFF2967F0A8
63228C04CE7E3AC3DF0883E00340FCEF8330FF3B33F3FFF3BF8EC0F14FCCE8F3D0BCFF30B33CCD
CD0A3C0A643D04302C4E7CBE8732F3127F0CBF33F03E7C37D0F838323033D0BBC0E1B30743C303
2EED3304F0BCCE8021FABC3CFBFF33CF9DF838C846AF75B13F0B53CF4E0FCFD65F6EED0F8ACBD3
D33CCF8733CC7F8B7C3FB8CC08BC54EA008CE7EAB0F23839D8F30'H } ,
            annot {
              {
                data
                  ftable {
                    {
                      data
                        imp {
                          key "D-loop" } ,
                      partial TRUE ,
                      location
                        int {
                          from 0 ,
                          to 678 ,
                          strand plus ,
                          id
                            local
                              str "BLLY426" ,
                          fuzz-from
                            lim lt ,
                          fuzz-to
                            lim gt } } } } } } ,
          seq {
            id {
              local
                str "BLLY455" } ,
            descr {
              source {
                genome mitochondrion ,
                org {
                  taxname "Batrachyla leptopus" ,
                  orgname {
                    mod {
                      {
                        subtype isolate ,
                        subname "BLLY455" } } ,
                    lineage "Eukaryota; Metazoa; Chordata; Craniata;
 Vertebrata; Euteleostomi; Amphibia; Batrachia; Anura; Neobatrachia; Hyloidea;
 Batrachylidae; Batrachyla" } } ,
                subtype {
                  {
                    subtype country ,
                    name "Chile" } ,
                  {
                    subtype lat-lon ,
                    name "42.62416667 S 73.63722222 W" } ,
                  {
                    subtype other ,
                    name "[D-loop wizard]" } } } ,
              molinfo {
                biomol genomic } ,
              user {
                type
                  str "StructuredComment" ,
                data {
                  {
                    label
                      str "StructuredCommentPrefix" ,
                    data
                      str "##Assembly-Data-START##" } ,
                  {
                    label
                      str "StructuredCommentSuffix" ,
                    data
                      str "##Assembly-Data-END##" } ,
                  {
                    label
                      str "Sequencing Technology" ,
                    data
                      str "Sanger dideoxy sequencing" } } } } ,
            inst {
              repr raw ,
              mol dna ,
              length 679 ,
              seq-data
                ncbi2na 'F5B48E7D7826A7C29477EEC2B53E825059FD09D787DFF2967F0A8
63228C04CE7E3AC3DF0883E00340FCEF8330FF3B33F3FFF3BF8EC0F14FCCE8F3D0BCFF30B33CCD
CD0A3C0A643D04302C4E7CBE8732F3127F0CBF33F03E7C37D0F838323033D0BBC0E1B30743C303
2EED3304F0BCCE8021FABC3CFBFF33CF9DF838C846AF75B13F0B53CF4E0FCFD65F6EED0F8ACBD3
D33CCF8733CC7F8B7C3FB8CC08BC54EA008CE7EAB0F23839D8F30'H } ,
            annot {
              {
                data
                  ftable {
                    {
                      data
                        imp {
                          key "D-loop" } ,
                      partial TRUE ,
                      location
                        int {
                          from 0 ,
                          to 678 ,
                          strand plus ,
                          id
                            local
                              str "BLLY455" ,
                          fuzz-from
                            lim lt ,
                          fuzz-to
                            lim gt } } } } } } ,
          seq {
            id {
              local
                str "BLPT204" } ,
            descr {
              source {
                genome mitochondrion ,
                org {
                  taxname "Batrachyla leptopus" ,
                  orgname {
                    mod {
                      {
                        subtype isolate ,
                        subname "BLPT204" } } ,
                    lineage "Eukaryota; Metazoa; Chordata; Craniata;
 Vertebrata; Euteleostomi; Amphibia; Batrachia; Anura; Neobatrachia; Hyloidea;
 Batrachylidae; Batrachyla" } } ,
                subtype {
                  {
                    subtype country ,
                    name "Chile" } ,
                  {
                    subtype lat-lon ,
                    name "42.10388889 S 73.87000000 W" } ,
                  {
                    subtype other ,
                    name "[D-loop wizard]" } } } ,
              molinfo {
                biomol genomic } ,
              user {
                type
                  str "StructuredComment" ,
                data {
                  {
                    label
                      str "StructuredCommentPrefix" ,
                    data
                      str "##Assembly-Data-START##" } ,
                  {
                    label
                      str "StructuredCommentSuffix" ,
                    data
                      str "##Assembly-Data-END##" } ,
                  {
                    label
                      str "Sequencing Technology" ,
                    data
                      str "Sanger dideoxy sequencing" } } } } ,
            inst {
              repr raw ,
              mol dna ,
              length 679 ,
              seq-data
                ncbi2na 'F5B48E7D7826A7C29477EEC2B53E825059FD09D787DFF2967F0A8
63228C04CE7E3AC3DF0883E00340FCEF8330FF3B33F3FFF3BF8EC0F14FCCE8F3D0BCFF30B33CCD
CD0A3C0A643D04302C4E7CBE8732F3127F0CBF33F03E7C37D0F838323033D0BBC0E1B30743C303
2EED3304F0BCCE8021FABC3CFBFF33CF9DF838C846AF75B13F0B53CF4E0FCFD65F6EED0F8A0BD3
D33CCF8733CC7F8B7C3FB0CC08BC54EA008CE7EAB0F23839D8F30'H } ,
            annot {
              {
                data
                  ftable {
                    {
                      data
                        imp {
                          key "D-loop" } ,
                      partial TRUE ,
                      location
                        int {
                          from 0 ,
                          to 678 ,
                          strand plus ,
                          id
                            local
                              str "BLPT204" ,
                          fuzz-from
                            lim lt ,
                          fuzz-to
                            lim gt } } } } } } ,
          seq {
            id {
              local
                str "BLPT021" } ,
            descr {
              source {
                genome mitochondrion ,
                org {
                  taxname "Batrachyla leptopus" ,
                  orgname {
                    mod {
                      {
                        subtype isolate ,
                        subname "BLPT021" } } ,
                    lineage "Eukaryota; Metazoa; Chordata; Craniata;
 Vertebrata; Euteleostomi; Amphibia; Batrachia; Anura; Neobatrachia; Hyloidea;
 Batrachylidae; Batrachyla" } } ,
                subtype {
                  {
                    subtype country ,
                    name "Chile" } ,
                  {
                    subtype lat-lon ,
                    name "42.10388889 S 73.87000000 W" } ,
                  {
                    subtype other ,
                    name "[D-loop wizard]" } } } ,
              molinfo {
                biomol genomic } ,
              user {
                type
                  str "StructuredComment" ,
                data {
                  {
                    label
                      str "StructuredCommentPrefix" ,
                    data
                      str "##Assembly-Data-START##" } ,
                  {
                    label
                      str "StructuredCommentSuffix" ,
                    data
                      str "##Assembly-Data-END##" } ,
                  {
                    label
                      str "Sequencing Technology" ,
                    data
                      str "Sanger dideoxy sequencing" } } } } ,
            inst {
              repr raw ,
              mol dna ,
              length 679 ,
              seq-data
                ncbi2na 'F5B48E7D7826A7C29477EEC2B53E825059FD09D787DFF2967F0A8
63228C04CE7E3AC3DF0883E00340FCEF8330FF3B33F3FFF3BF8EC0F14FCCE8F3D0BCFF30B33CCD
CD0A3C0A643D04302C4E7CBE8732F3127F0CBF33F03E7C37D0F838323033D0BBC0E1B30743C303
2EED3304F0BCCE8021FABC3CFBFF33CF9DF838C846AF75B13F0B53CF4E0FCFD65F6EED0F8A0BD3
D33CCF8733CC7F8B7C3FB8CC00BC54EA008CE7EAB0F23839D8F30'H } ,
            annot {
              {
                data
                  ftable {
                    {
                      data
                        imp {
                          key "D-loop" } ,
                      partial TRUE ,
                      location
                        int {
                          from 0 ,
                          to 678 ,
                          strand plus ,
                          id
                            local
                              str "BLPT021" ,
                          fuzz-from
                            lim lt ,
                          fuzz-to
                            lim gt } } } } } } ,
          seq {
            id {
              local
                str "BLYA049" } ,
            descr {
              source {
                genome mitochondrion ,
                org {
                  taxname "Batrachyla leptopus" ,
                  orgname {
                    mod {
                      {
                        subtype isolate ,
                        subname "BLYA049" } } ,
                    lineage "Eukaryota; Metazoa; Chordata; Craniata;
 Vertebrata; Euteleostomi; Amphibia; Batrachia; Anura; Neobatrachia; Hyloidea;
 Batrachylidae; Batrachyla" } } ,
                subtype {
                  {
                    subtype country ,
                    name "Chile" } ,
                  {
                    subtype lat-lon ,
                    name "43.10527778 S 73.69555568 W" } ,
                  {
                    subtype other ,
                    name "[D-loop wizard]" } } } ,
              molinfo {
                biomol genomic } ,
              user {
                type
                  str "StructuredComment" ,
                data {
                  {
                    label
                      str "StructuredCommentPrefix" ,
                    data
                      str "##Assembly-Data-START##" } ,
                  {
                    label
                      str "StructuredCommentSuffix" ,
                    data
                      str "##Assembly-Data-END##" } ,
                  {
                    label
                      str "Sequencing Technology" ,
                    data
                      str "Sanger dideoxy sequencing" } } } } ,
            inst {
              repr raw ,
              mol dna ,
              length 679 ,
              seq-data
                ncbi2na 'F5B48E7D7826A7C29477EEC2B53E825059FD09D787DFF2967F0A8
63228C04CE7E3AC3DF0883E00340FCEF8330FF3B33F3FFF3BF8EC0F14FCCE8F3D0BCFF30B33CCD
CD0A3C0A643D04302C4E7CBE8732F3127F0CBF33F03E7C37D0F838323033D0BBC0E1B30743C303
2EED3304F0BCCE8021FABC3CFBFF33CF9DF838C846AF75B13F0B53CF4E0FCFD65F6EED0F8A0BD3
D33CCF8733CC7F8B7C3FB8CC08BC54EA008CE7EAB0F23839D8F30'H } ,
            annot {
              {
                data
                  ftable {
                    {
                      data
                        imp {
                          key "D-loop" } ,
                      partial TRUE ,
                      location
                        int {
                          from 0 ,
                          to 678 ,
                          strand plus ,
                          id
                            local
                              str "BLYA049" ,
                          fuzz-from
                            lim lt ,
                          fuzz-to
                            lim gt } } } } } } ,
          seq {
            id {
              local
                str "BLYA050" } ,
            descr {
              source {
                genome mitochondrion ,
                org {
                  taxname "Batrachyla leptopus" ,
                  orgname {
                    mod {
                      {
                        subtype isolate ,
                        subname "BLYA050" } } ,
                    lineage "Eukaryota; Metazoa; Chordata; Craniata;
 Vertebrata; Euteleostomi; Amphibia; Batrachia; Anura; Neobatrachia; Hyloidea;
 Batrachylidae; Batrachyla" } } ,
                subtype {
                  {
                    subtype country ,
                    name "Chile" } ,
                  {
                    subtype lat-lon ,
                    name "43.10527778 S 73.69555569 W" } ,
                  {
                    subtype other ,
                    name "[D-loop wizard]" } } } ,
              molinfo {
                biomol genomic } ,
              user {
                type
                  str "StructuredComment" ,
                data {
                  {
                    label
                      str "StructuredCommentPrefix" ,
                    data
                      str "##Assembly-Data-START##" } ,
                  {
                    label
                      str "StructuredCommentSuffix" ,
                    data
                      str "##Assembly-Data-END##" } ,
                  {
                    label
                      str "Sequencing Technology" ,
                    data
                      str "Sanger dideoxy sequencing" } } } } ,
            inst {
              repr raw ,
              mol dna ,
              length 679 ,
              seq-data
                ncbi2na 'F5B48E7D7826A7C29477EEC2B53E825059FD09D787DFF2967F0A8
63228C04CE7E3AC3DF0883E00340FCEF8330FF3B33F3FFF3BF8EC0F14FCCE8F3D0BCFF30B33CCD
CD0A3C0A643D04302C4E7CBE8732F3127F0CBF33F03E7C37D0F838323033D0BBC0E1B30743C303
2EED3304F0BCCE8021FABC3CFBFF33CF9DF838C846AF75B13F0B53CF4E0FCFD65F6EED0F8A0BD3
D33CCF8733CC7F8B7C3FB8CC08BC54EA008CE7EAB0F23839D8F30'H } ,
            annot {
              {
                data
                  ftable {
                    {
                      data
                        imp {
                          key "D-loop" } ,
                      partial TRUE ,
                      location
                        int {
                          from 0 ,
                          to 678 ,
                          strand plus ,
                          id
                            local
                              str "BLYA050" ,
                          fuzz-from
                            lim lt ,
                          fuzz-to
                            lim gt } } } } } } ,
          seq {
            id {
              local
                str "BLYA048" } ,
            descr {
              source {
                genome mitochondrion ,
                org {
                  taxname "Batrachyla leptopus" ,
                  orgname {
                    mod {
                      {
                        subtype isolate ,
                        subname "BLYA048" } } ,
                    lineage "Eukaryota; Metazoa; Chordata; Craniata;
 Vertebrata; Euteleostomi; Amphibia; Batrachia; Anura; Neobatrachia; Hyloidea;
 Batrachylidae; Batrachyla" } } ,
                subtype {
                  {
                    subtype country ,
                    name "Chile" } ,
                  {
                    subtype lat-lon ,
                    name "43.10527778 S 73.69555567 W" } ,
                  {
                    subtype other ,
                    name "[D-loop wizard]" } } } ,
              molinfo {
                biomol genomic } ,
              user {
                type
                  str "StructuredComment" ,
                data {
                  {
                    label
                      str "StructuredCommentPrefix" ,
                    data
                      str "##Assembly-Data-START##" } ,
                  {
                    label
                      str "StructuredCommentSuffix" ,
                    data
                      str "##Assembly-Data-END##" } ,
                  {
                    label
                      str "Sequencing Technology" ,
                    data
                      str "Sanger dideoxy sequencing" } } } } ,
            inst {
              repr raw ,
              mol dna ,
              length 679 ,
              seq-data
                ncbi2na 'F5B48E7D7826A7C29477EEC2B53E825059FD09D787DFF2967F0A8
63228C04CE7E3AC3DF0883E00340FCEF8330FF3B33F3FFF3BF8EC0F14FCCE8F3D0BCFF30B33CCD
CD0A3C0A643D04302C4E7CBE8732F3127F0CBF33F03E7C37D0F838323033D0BBC0E1B30743C303
2EED3304F0BCCE8021FABC3CFBFF33CF9DF838C846AF75B13F0B53CF4E0FCFD65F6EED0F8A0BD3
D33CCF8733CC7F8B7C3FB8CC08BC54EA008CE7EAB0F23839D8F30'H } ,
            annot {
              {
                data
                  ftable {
                    {
                      data
                        imp {
                          key "D-loop" } ,
                      partial TRUE ,
                      location
                        int {
                          from 0 ,
                          to 678 ,
                          strand plus ,
                          id
                            local
                              str "BLYA048" ,
                          fuzz-from
                            lim lt ,
                          fuzz-to
                            lim gt } } } } } } ,
          seq {
            id {
              local
                str "BLYA047" } ,
            descr {
              source {
                genome mitochondrion ,
                org {
                  taxname "Batrachyla leptopus" ,
                  orgname {
                    mod {
                      {
                        subtype isolate ,
                        subname "BLYA047" } } ,
                    lineage "Eukaryota; Metazoa; Chordata; Craniata;
 Vertebrata; Euteleostomi; Amphibia; Batrachia; Anura; Neobatrachia; Hyloidea;
 Batrachylidae; Batrachyla" } } ,
                subtype {
                  {
                    subtype country ,
                    name "Chile" } ,
                  {
                    subtype lat-lon ,
                    name "43.10527778 S 73.69555566 W" } ,
                  {
                    subtype other ,
                    name "[D-loop wizard]" } } } ,
              molinfo {
                biomol genomic } ,
              user {
                type
                  str "StructuredComment" ,
                data {
                  {
                    label
                      str "StructuredCommentPrefix" ,
                    data
                      str "##Assembly-Data-START##" } ,
                  {
                    label
                      str "StructuredCommentSuffix" ,
                    data
                      str "##Assembly-Data-END##" } ,
                  {
                    label
                      str "Sequencing Technology" ,
                    data
                      str "Sanger dideoxy sequencing" } } } } ,
            inst {
              repr raw ,
              mol dna ,
              length 679 ,
              seq-data
                ncbi2na 'F5B48E7D7826A7C29477EEC2B53E825059FD09D787DFF2967F0A8
63228C04CE7E3AC3DF0883E00340FCEF8330FF3B33F3FFF3BF8EC0F14FCCE8F3D0BCFF30B33CCD
CD0A3C0A643D04302C4E7CBE8732F3127F0CBF33F03E7C37D0F838323033D0BBC0E1B30743C303
2EED3304F0BCCE8021FABC3CFBFF33CF9DF838C846AF75B13F0B53CF4E0FCFD65F6EED0F8A0BD3
D33CCF8733CC7F8B7C3FB8CC08BC54EA008CE7EAB0F23839D8F30'H } ,
            annot {
              {
                data
                  ftable {
                    {
                      data
                        imp {
                          key "D-loop" } ,
                      partial TRUE ,
                      location
                        int {
                          from 0 ,
                          to 678 ,
                          strand plus ,
                          id
                            local
                              str "BLYA047" ,
                          fuzz-from
                            lim lt ,
                          fuzz-to
                            lim gt } } } } } } ,
          seq {
            id {
              local
                str "BLYA046" } ,
            descr {
              source {
                genome mitochondrion ,
                org {
                  taxname "Batrachyla leptopus" ,
                  orgname {
                    mod {
                      {
                        subtype isolate ,
                        subname "BLYA046" } } ,
                    lineage "Eukaryota; Metazoa; Chordata; Craniata;
 Vertebrata; Euteleostomi; Amphibia; Batrachia; Anura; Neobatrachia; Hyloidea;
 Batrachylidae; Batrachyla" } } ,
                subtype {
                  {
                    subtype country ,
                    name "Chile" } ,
                  {
                    subtype lat-lon ,
                    name "43.10527778 S 73.69555565 W" } ,
                  {
                    subtype other ,
                    name "[D-loop wizard]" } } } ,
              molinfo {
                biomol genomic } ,
              user {
                type
                  str "StructuredComment" ,
                data {
                  {
                    label
                      str "StructuredCommentPrefix" ,
                    data
                      str "##Assembly-Data-START##" } ,
                  {
                    label
                      str "StructuredCommentSuffix" ,
                    data
                      str "##Assembly-Data-END##" } ,
                  {
                    label
                      str "Sequencing Technology" ,
                    data
                      str "Sanger dideoxy sequencing" } } } } ,
            inst {
              repr raw ,
              mol dna ,
              length 679 ,
              seq-data
                ncbi2na 'F5B48E7D7826A7C29477EEC2B53E825059FD09D787DFF2967F0A8
63228C04CE7E3AC3DF0883E00340FCEF8330FF3B33F3FFF3BF8EC0F14FCCE8F3D0BCFF30B33CCD
CD0A3C0A643D04302C4E7CBE8732F3127F0CBF33F03E7C37D0F838323033D0BBC0E1B30743C303
2EED3304F0BCCE8021FABC3CFBFF33CF9DF838C846AF75B13F0B53CF4E0FCFD65F6EED0F8A0BD3
D33CCF8733CC7F8B7C3FB8CC08BC54EA008CE7EAB0F23839D8F30'H } ,
            annot {
              {
                data
                  ftable {
                    {
                      data
                        imp {
                          key "D-loop" } ,
                      partial TRUE ,
                      location
                        int {
                          from 0 ,
                          to 678 ,
                          strand plus ,
                          id
                            local
                              str "BLYA046" ,
                          fuzz-from
                            lim lt ,
                          fuzz-to
                            lim gt } } } } } } ,
          seq {
            id {
              local
                str "BLYA044" } ,
            descr {
              source {
                genome mitochondrion ,
                org {
                  taxname "Batrachyla leptopus" ,
                  orgname {
                    mod {
                      {
                        subtype isolate ,
                        subname "BLYA044" } } ,
                    lineage "Eukaryota; Metazoa; Chordata; Craniata;
 Vertebrata; Euteleostomi; Amphibia; Batrachia; Anura; Neobatrachia; Hyloidea;
 Batrachylidae; Batrachyla" } } ,
                subtype {
                  {
                    subtype country ,
                    name "Chile" } ,
                  {
                    subtype lat-lon ,
                    name "43.10527778 S 73.69555564 W" } ,
                  {
                    subtype other ,
                    name "[D-loop wizard]" } } } ,
              molinfo {
                biomol genomic } ,
              user {
                type
                  str "StructuredComment" ,
                data {
                  {
                    label
                      str "StructuredCommentPrefix" ,
                    data
                      str "##Assembly-Data-START##" } ,
                  {
                    label
                      str "StructuredCommentSuffix" ,
                    data
                      str "##Assembly-Data-END##" } ,
                  {
                    label
                      str "Sequencing Technology" ,
                    data
                      str "Sanger dideoxy sequencing" } } } } ,
            inst {
              repr raw ,
              mol dna ,
              length 679 ,
              seq-data
                ncbi2na 'F5B48E7D7826A7C29477EEC2B53E825059FD09D787DFF2967F0A8
63228C04CE7E3AC3DF0883E00340FCEF8330FF3B33F3FFF3BF8EC0F14FCCE8F3D0BCFF30B33CCD
CD0A3C0A643D04302C4E7CBE8732F3127F0CBF33F03E7C37D0F838323033D0BBC0E1B30743C303
2EED3304F0BCCE8021FABC3CFBFF33CF9DF838C846AF75B13F0B53CF4E0FCFD65F6EED0F8A0BD3
D33CCF8733CC7F8B7C3FB8CC08BC54EA008CE7EAB0F23839D8F30'H } ,
            annot {
              {
                data
                  ftable {
                    {
                      data
                        imp {
                          key "D-loop" } ,
                      partial TRUE ,
                      location
                        int {
                          from 0 ,
                          to 678 ,
                          strand plus ,
                          id
                            local
                              str "BLYA044" ,
                          fuzz-from
                            lim lt ,
                          fuzz-to
                            lim gt } } } } } } ,
          seq {
            id {
              local
                str "BLYA043" } ,
            descr {
              source {
                genome mitochondrion ,
                org {
                  taxname "Batrachyla leptopus" ,
                  orgname {
                    mod {
                      {
                        subtype isolate ,
                        subname "BLYA043" } } ,
                    lineage "Eukaryota; Metazoa; Chordata; Craniata;
 Vertebrata; Euteleostomi; Amphibia; Batrachia; Anura; Neobatrachia; Hyloidea;
 Batrachylidae; Batrachyla" } } ,
                subtype {
                  {
                    subtype country ,
                    name "Chile" } ,
                  {
                    subtype lat-lon ,
                    name "43.10527778 S 73.69555563 W" } ,
                  {
                    subtype other ,
                    name "[D-loop wizard]" } } } ,
              molinfo {
                biomol genomic } ,
              user {
                type
                  str "StructuredComment" ,
                data {
                  {
                    label
                      str "StructuredCommentPrefix" ,
                    data
                      str "##Assembly-Data-START##" } ,
                  {
                    label
                      str "StructuredCommentSuffix" ,
                    data
                      str "##Assembly-Data-END##" } ,
                  {
                    label
                      str "Sequencing Technology" ,
                    data
                      str "Sanger dideoxy sequencing" } } } } ,
            inst {
              repr raw ,
              mol dna ,
              length 679 ,
              seq-data
                ncbi2na 'F5B48E7D7826A7C29477EEC2B53E825059FD09D787DFF2967F0A8
63228C04CE7E3AC3DF0883E00340FCEF8330FF3B33F3FFF3BF8EC0F14FCCE8F3D0BCFF30B33CCD
CD0A3C0A643D04302C4E7CBE8732F3127F0CBF33F03E7C37D0F838323033D0BBC0E1B30743C303
2EED3304F0BCCE8021FABC3CFBFF33CF9DF838C846AF75B13F0B53CF4E0FCFD65F6EED0F8A0BD3
D33CCF8733CC7F8B7C3FB8CC08BC54EA008CE7EAB0F23839D8F30'H } ,
            annot {
              {
                data
                  ftable {
                    {
                      data
                        imp {
                          key "D-loop" } ,
                      partial TRUE ,
                      location
                        int {
                          from 0 ,
                          to 678 ,
                          strand plus ,
                          id
                            local
                              str "BLYA043" ,
                          fuzz-from
                            lim lt ,
                          fuzz-to
                            lim gt } } } } } } ,
          seq {
            id {
              local
                str "BLYA042" } ,
            descr {
              source {
                genome mitochondrion ,
                org {
                  taxname "Batrachyla leptopus" ,
                  orgname {
                    mod {
                      {
                        subtype isolate ,
                        subname "BLYA042" } } ,
                    lineage "Eukaryota; Metazoa; Chordata; Craniata;
 Vertebrata; Euteleostomi; Amphibia; Batrachia; Anura; Neobatrachia; Hyloidea;
 Batrachylidae; Batrachyla" } } ,
                subtype {
                  {
                    subtype country ,
                    name "Chile" } ,
                  {
                    subtype lat-lon ,
                    name "43.10527778 S 73.69555562 W" } ,
                  {
                    subtype other ,
                    name "[D-loop wizard]" } } } ,
              molinfo {
                biomol genomic } ,
              user {
                type
                  str "StructuredComment" ,
                data {
                  {
                    label
                      str "StructuredCommentPrefix" ,
                    data
                      str "##Assembly-Data-START##" } ,
                  {
                    label
                      str "StructuredCommentSuffix" ,
                    data
                      str "##Assembly-Data-END##" } ,
                  {
                    label
                      str "Sequencing Technology" ,
                    data
                      str "Sanger dideoxy sequencing" } } } } ,
            inst {
              repr raw ,
              mol dna ,
              length 679 ,
              seq-data
                ncbi2na 'F5B48E7D7826A7C29477EEC2B53E825059FD09D787DFF2967F0A8
63228C04CE7E3AC3DF0883E00340FCEF8330FF3B33F3FFF3BF8EC0F14FCCE8F3D0BCFF30B33CCD
CD0A3C0A643D04302C4E7CBE8732F3127F0CBF33F03E7C37D0F838323033D0BBC0E1B30743C303
2EED3304F0BCCE8021FABC3CFBFF33CF9DF838C846AF75B13F0B53CF4E0FCFD65F6EED0F8A0BD3
D33CCF8733CC7F8B7C3FB8CC08BC54EA008CE7EAB0F23839D8F30'H } ,
            annot {
              {
                data
                  ftable {
                    {
                      data
                        imp {
                          key "D-loop" } ,
                      partial TRUE ,
                      location
                        int {
                          from 0 ,
                          to 678 ,
                          strand plus ,
                          id
                            local
                              str "BLYA042" ,
                          fuzz-from
                            lim lt ,
                          fuzz-to
                            lim gt } } } } } } ,
          seq {
            id {
              local
                str "BLYA040" } ,
            descr {
              source {
                genome mitochondrion ,
                org {
                  taxname "Batrachyla leptopus" ,
                  orgname {
                    mod {
                      {
                        subtype isolate ,
                        subname "BLYA040" } } ,
                    lineage "Eukaryota; Metazoa; Chordata; Craniata;
 Vertebrata; Euteleostomi; Amphibia; Batrachia; Anura; Neobatrachia; Hyloidea;
 Batrachylidae; Batrachyla" } } ,
                subtype {
                  {
                    subtype country ,
                    name "Chile" } ,
                  {
                    subtype lat-lon ,
                    name "43.10527778 S 73.69555561 W" } ,
                  {
                    subtype other ,
                    name "[D-loop wizard]" } } } ,
              molinfo {
                biomol genomic } ,
              user {
                type
                  str "StructuredComment" ,
                data {
                  {
                    label
                      str "StructuredCommentPrefix" ,
                    data
                      str "##Assembly-Data-START##" } ,
                  {
                    label
                      str "StructuredCommentSuffix" ,
                    data
                      str "##Assembly-Data-END##" } ,
                  {
                    label
                      str "Sequencing Technology" ,
                    data
                      str "Sanger dideoxy sequencing" } } } } ,
            inst {
              repr raw ,
              mol dna ,
              length 679 ,
              seq-data
                ncbi2na 'F5B48E7D7826A7C29477EEC2B53E825059FD09D787DFF2967F0A8
63228C04CE7E3AC3DF0883E00340FCEF8330FF3B33F3FFF3BF8EC0F14FCCE8F3D0BCFF30B33CCD
CD0A3C0A643D04302C4E7CBE8732F3127F0CBF33F03E7C37D0F838323033D0BBC0E1B30743C303
2EED3304F0BCCE8021FABC3CFBFF33CF9DF838C846AF75B13F0B53CF4E0FCFD65F6EED0F8A0BD3
D33CCF8733CC7F8B7C3FB8CC08BC54EA008CE7EAB0F23839D8F30'H } ,
            annot {
              {
                data
                  ftable {
                    {
                      data
                        imp {
                          key "D-loop" } ,
                      partial TRUE ,
                      location
                        int {
                          from 0 ,
                          to 678 ,
                          strand plus ,
                          id
                            local
                              str "BLYA040" ,
                          fuzz-from
                            lim lt ,
                          fuzz-to
                            lim gt } } } } } } ,
          seq {
            id {
              local
                str "BLYA039" } ,
            descr {
              source {
                genome mitochondrion ,
                org {
                  taxname "Batrachyla leptopus" ,
                  orgname {
                    mod {
                      {
                        subtype isolate ,
                        subname "BLYA039" } } ,
                    lineage "Eukaryota; Metazoa; Chordata; Craniata;
 Vertebrata; Euteleostomi; Amphibia; Batrachia; Anura; Neobatrachia; Hyloidea;
 Batrachylidae; Batrachyla" } } ,
                subtype {
                  {
                    subtype country ,
                    name "Chile" } ,
                  {
                    subtype lat-lon ,
                    name "43.10527778 S 73.69555560 W" } ,
                  {
                    subtype other ,
                    name "[D-loop wizard]" } } } ,
              molinfo {
                biomol genomic } ,
              user {
                type
                  str "StructuredComment" ,
                data {
                  {
                    label
                      str "StructuredCommentPrefix" ,
                    data
                      str "##Assembly-Data-START##" } ,
                  {
                    label
                      str "StructuredCommentSuffix" ,
                    data
                      str "##Assembly-Data-END##" } ,
                  {
                    label
                      str "Sequencing Technology" ,
                    data
                      str "Sanger dideoxy sequencing" } } } } ,
            inst {
              repr raw ,
              mol dna ,
              length 679 ,
              seq-data
                ncbi2na 'F5B48E7D7826A7C29477EEC2B53E825059FD09D787DFF2967F0A8
63228C04CE7E3AC3DF0883E00340FCEF8330FF3B33F3FFF3BF8EC0F14FCCE8F3D0BCFF30B33CCD
CD0A3C0A643D04302C4E7CBE8732F3127F0CBF33F03E7C37D0F838323033D0BBC0E1B30743C303
2EED3304F0BCCE8021FABC3CFBFF33CF9DF838C846AF75B13F0B53CF4E0FCFD65F6EED0F8A0BD3
D33CCF8733CC7F8B7C3FB8CC08BC54EA008CE7EAB0F23839D8F30'H } ,
            annot {
              {
                data
                  ftable {
                    {
                      data
                        imp {
                          key "D-loop" } ,
                      partial TRUE ,
                      location
                        int {
                          from 0 ,
                          to 678 ,
                          strand plus ,
                          id
                            local
                              str "BLYA039" ,
                          fuzz-from
                            lim lt ,
                          fuzz-to
                            lim gt } } } } } } ,
          seq {
            id {
              local
                str "BLYA036" } ,
            descr {
              source {
                genome mitochondrion ,
                org {
                  taxname "Batrachyla leptopus" ,
                  orgname {
                    mod {
                      {
                        subtype isolate ,
                        subname "BLYA036" } } ,
                    lineage "Eukaryota; Metazoa; Chordata; Craniata;
 Vertebrata; Euteleostomi; Amphibia; Batrachia; Anura; Neobatrachia; Hyloidea;
 Batrachylidae; Batrachyla" } } ,
                subtype {
                  {
                    subtype country ,
                    name "Chile" } ,
                  {
                    subtype lat-lon ,
                    name "43.10527778 S 73.69555559 W" } ,
                  {
                    subtype other ,
                    name "[D-loop wizard]" } } } ,
              molinfo {
                biomol genomic } ,
              user {
                type
                  str "StructuredComment" ,
                data {
                  {
                    label
                      str "StructuredCommentPrefix" ,
                    data
                      str "##Assembly-Data-START##" } ,
                  {
                    label
                      str "StructuredCommentSuffix" ,
                    data
                      str "##Assembly-Data-END##" } ,
                  {
                    label
                      str "Sequencing Technology" ,
                    data
                      str "Sanger dideoxy sequencing" } } } } ,
            inst {
              repr raw ,
              mol dna ,
              length 679 ,
              seq-data
                ncbi2na 'F5B48E7D7826A7C29477EEC2B53E825059FD09D787DFF2967F0A8
63228C04CE7E3AC3DF0883E00340FCEF8330FF3B33F3FFF3BF8EC0F14FCCE8F3D0BCFF30B33CCD
CD0A3C0A643D04302C4E7CBE8732F3127F0CBF33F03E7C37D0F838323033D0BBC0E1B30743C303
2EED3304F0BCCE8021FABC3CFBFF33CF9DF838C846AF75B13F0B53CF4E0FCFD65F6EED0F8A0BD3
D33CCF8733CC7F8B7C3FB8CC08BC54EA008CE7EAB0F23839D8F30'H } ,
            annot {
              {
                data
                  ftable {
                    {
                      data
                        imp {
                          key "D-loop" } ,
                      partial TRUE ,
                      location
                        int {
                          from 0 ,
                          to 678 ,
                          strand plus ,
                          id
                            local
                              str "BLYA036" ,
                          fuzz-from
                            lim lt ,
                          fuzz-to
                            lim gt } } } } } } ,
          seq {
            id {
              local
                str "BLYA035" } ,
            descr {
              source {
                genome mitochondrion ,
                org {
                  taxname "Batrachyla leptopus" ,
                  orgname {
                    mod {
                      {
                        subtype isolate ,
                        subname "BLYA035" } } ,
                    lineage "Eukaryota; Metazoa; Chordata; Craniata;
 Vertebrata; Euteleostomi; Amphibia; Batrachia; Anura; Neobatrachia; Hyloidea;
 Batrachylidae; Batrachyla" } } ,
                subtype {
                  {
                    subtype country ,
                    name "Chile" } ,
                  {
                    subtype lat-lon ,
                    name "43.10527778 S 73.69555558 W" } ,
                  {
                    subtype other ,
                    name "[D-loop wizard]" } } } ,
              molinfo {
                biomol genomic } ,
              user {
                type
                  str "StructuredComment" ,
                data {
                  {
                    label
                      str "StructuredCommentPrefix" ,
                    data
                      str "##Assembly-Data-START##" } ,
                  {
                    label
                      str "StructuredCommentSuffix" ,
                    data
                      str "##Assembly-Data-END##" } ,
                  {
                    label
                      str "Sequencing Technology" ,
                    data
                      str "Sanger dideoxy sequencing" } } } } ,
            inst {
              repr raw ,
              mol dna ,
              length 679 ,
              seq-data
                ncbi2na 'F5B48E7D7826A7C29477EEC2B53E825059FD09D787DFF2967F0A8
63228C04CE7E3AC3DF0883E00340FCEF8330FF3B33F3FFF3BF8EC0F14FCCE8F3D0BCFF30B33CCD
CD0A3C0A643D04302C4E7CBE8732F3127F0CBF33F03E7C37D0F838323033D0BBC0E1B30743C303
2EED3304F0BCCE8021FABC3CFBFF33CF9DF838C846AF75B13F0B53CF4E0FCFD65F6EED0F8A0BD3
D33CCF8733CC7F8B7C3FB8CC08BC54EA008CE7EAB0F23839D8F30'H } ,
            annot {
              {
                data
                  ftable {
                    {
                      data
                        imp {
                          key "D-loop" } ,
                      partial TRUE ,
                      location
                        int {
                          from 0 ,
                          to 678 ,
                          strand plus ,
                          id
                            local
                              str "BLYA035" ,
                          fuzz-from
                            lim lt ,
                          fuzz-to
                            lim gt } } } } } } ,
          seq {
            id {
              local
                str "BLYA033" } ,
            descr {
              source {
                genome mitochondrion ,
                org {
                  taxname "Batrachyla leptopus" ,
                  orgname {
                    mod {
                      {
                        subtype isolate ,
                        subname "BLYA033" } } ,
                    lineage "Eukaryota; Metazoa; Chordata; Craniata;
 Vertebrata; Euteleostomi; Amphibia; Batrachia; Anura; Neobatrachia; Hyloidea;
 Batrachylidae; Batrachyla" } } ,
                subtype {
                  {
                    subtype country ,
                    name "Chile" } ,
                  {
                    subtype lat-lon ,
                    name "43.10527778 S 73.69555556 W" } ,
                  {
                    subtype other ,
                    name "[D-loop wizard]" } } } ,
              molinfo {
                biomol genomic } ,
              user {
                type
                  str "StructuredComment" ,
                data {
                  {
                    label
                      str "StructuredCommentPrefix" ,
                    data
                      str "##Assembly-Data-START##" } ,
                  {
                    label
                      str "StructuredCommentSuffix" ,
                    data
                      str "##Assembly-Data-END##" } ,
                  {
                    label
                      str "Sequencing Technology" ,
                    data
                      str "Sanger dideoxy sequencing" } } } } ,
            inst {
              repr raw ,
              mol dna ,
              length 679 ,
              seq-data
                ncbi2na 'F5B48E7D7826A7C29477EEC2B53E825059FD09D787DFF2967F0A8
63228C04CE7E3AC3DF0883E00340FCEF8330FF3B33F3FFF3BF8EC0F14FCCE8F3D0BCFF30B33CCD
CD0A3C0A643D04302C4E7CBE8732F3127F0CBF33F03E7C37D0F838323033D0BBC0E1B30743C303
2EED3304F0BCCE8021FABC3CFBFF33CF9DF838C846AF75B13F0B53CF4E0FCFD65F6EED0F8A0BD3
D33CCF8733CC7F8B7C3FB8CC08BC54EA008CE7EAB0F23839D8F30'H } ,
            annot {
              {
                data
                  ftable {
                    {
                      data
                        imp {
                          key "D-loop" } ,
                      partial TRUE ,
                      location
                        int {
                          from 0 ,
                          to 678 ,
                          strand plus ,
                          id
                            local
                              str "BLYA033" ,
                          fuzz-from
                            lim lt ,
                          fuzz-to
                            lim gt } } } } } } ,
          seq {
            id {
              local
                str "BLPT020" } ,
            descr {
              source {
                genome mitochondrion ,
                org {
                  taxname "Batrachyla leptopus" ,
                  orgname {
                    mod {
                      {
                        subtype isolate ,
                        subname "BLPT020" } } ,
                    lineage "Eukaryota; Metazoa; Chordata; Craniata;
 Vertebrata; Euteleostomi; Amphibia; Batrachia; Anura; Neobatrachia; Hyloidea;
 Batrachylidae; Batrachyla" } } ,
                subtype {
                  {
                    subtype country ,
                    name "Chile" } ,
                  {
                    subtype lat-lon ,
                    name "42.10388889 S 73.87000000 W" } ,
                  {
                    subtype other ,
                    name "[D-loop wizard]" } } } ,
              molinfo {
                biomol genomic } ,
              user {
                type
                  str "StructuredComment" ,
                data {
                  {
                    label
                      str "StructuredCommentPrefix" ,
                    data
                      str "##Assembly-Data-START##" } ,
                  {
                    label
                      str "StructuredCommentSuffix" ,
                    data
                      str "##Assembly-Data-END##" } ,
                  {
                    label
                      str "Sequencing Technology" ,
                    data
                      str "Sanger dideoxy sequencing" } } } } ,
            inst {
              repr raw ,
              mol dna ,
              length 679 ,
              seq-data
                ncbi2na 'F5B48E7D7826A7C29477EEC2B53E825059FD09D787DFF2967F0A8
63228C04CE7E3AC3DF0883E00340FCEF8330FF3B33F3FFF3BF8EC0F14FCCE8F3D0BCFF30B33CCD
CD0A3C0A643D04302C4E7CBE8732F3127F0CBF33F03E7C37D0F838323033D0BBC0E1B30743C303
2EED3304F0BCCE8021FABC3CFBFF33CF9DF838C846AF75B13F0B53CF4E0FCFD65F6EED0F8A0BD3
D33CCF8733CC7F8B7C3FB8CC08BC54EA008CE7EAB0F23839D8F30'H } ,
            annot {
              {
                data
                  ftable {
                    {
                      data
                        imp {
                          key "D-loop" } ,
                      partial TRUE ,
                      location
                        int {
                          from 0 ,
                          to 678 ,
                          strand plus ,
                          id
                            local
                              str "BLPT020" ,
                          fuzz-from
                            lim lt ,
                          fuzz-to
                            lim gt } } } } } } ,
          seq {
            id {
              local
                str "BLPT019" } ,
            descr {
              source {
                genome mitochondrion ,
                org {
                  taxname "Batrachyla leptopus" ,
                  orgname {
                    mod {
                      {
                        subtype isolate ,
                        subname "BLPT019" } } ,
                    lineage "Eukaryota; Metazoa; Chordata; Craniata;
 Vertebrata; Euteleostomi; Amphibia; Batrachia; Anura; Neobatrachia; Hyloidea;
 Batrachylidae; Batrachyla" } } ,
                subtype {
                  {
                    subtype country ,
                    name "Chile" } ,
                  {
                    subtype lat-lon ,
                    name "42.10388889 S 73.87000000 W" } ,
                  {
                    subtype other ,
                    name "[D-loop wizard]" } } } ,
              molinfo {
                biomol genomic } ,
              user {
                type
                  str "StructuredComment" ,
                data {
                  {
                    label
                      str "StructuredCommentPrefix" ,
                    data
                      str "##Assembly-Data-START##" } ,
                  {
                    label
                      str "StructuredCommentSuffix" ,
                    data
                      str "##Assembly-Data-END##" } ,
                  {
                    label
                      str "Sequencing Technology" ,
                    data
                      str "Sanger dideoxy sequencing" } } } } ,
            inst {
              repr raw ,
              mol dna ,
              length 679 ,
              seq-data
                ncbi2na 'F5B48E7D7826A7C29477EEC2B53E825059FD09D787DFF2967F0A8
63228C04CE7E3AC3DF0883E00340FCEF8330FF3B33F3FFF3BF8EC0F14FCCE8F3D0BCFF30B33CCD
CD0A3C0A643D04302C4E7CBE8732F3127F0CBF33F03E7C37D0F838323033D0BBC0E1B30743C303
2EED3304F0BCCE8021FABC3CFBFF33CF9DF838C846AF75B13F0B53CF4E0FCFD65F6EED0F8A0BD3
D33CCF8733CC7F8B7C3FB8CC08BC54EA008CE7EAB0F23839D8F30'H } ,
            annot {
              {
                data
                  ftable {
                    {
                      data
                        imp {
                          key "D-loop" } ,
                      partial TRUE ,
                      location
                        int {
                          from 0 ,
                          to 678 ,
                          strand plus ,
                          id
                            local
                              str "BLPT019" ,
                          fuzz-from
                            lim lt ,
                          fuzz-to
                            lim gt } } } } } } ,
          seq {
            id {
              local
                str "BLPT009" } ,
            descr {
              source {
                genome mitochondrion ,
                org {
                  taxname "Batrachyla leptopus" ,
                  orgname {
                    mod {
                      {
                        subtype isolate ,
                        subname "BLPT009" } } ,
                    lineage "Eukaryota; Metazoa; Chordata; Craniata;
 Vertebrata; Euteleostomi; Amphibia; Batrachia; Anura; Neobatrachia; Hyloidea;
 Batrachylidae; Batrachyla" } } ,
                subtype {
                  {
                    subtype country ,
                    name "Chile" } ,
                  {
                    subtype lat-lon ,
                    name "42.10388889 S 73.87000000 W" } ,
                  {
                    subtype other ,
                    name "[D-loop wizard]" } } } ,
              molinfo {
                biomol genomic } ,
              user {
                type
                  str "StructuredComment" ,
                data {
                  {
                    label
                      str "StructuredCommentPrefix" ,
                    data
                      str "##Assembly-Data-START##" } ,
                  {
                    label
                      str "StructuredCommentSuffix" ,
                    data
                      str "##Assembly-Data-END##" } ,
                  {
                    label
                      str "Sequencing Technology" ,
                    data
                      str "Sanger dideoxy sequencing" } } } } ,
            inst {
              repr raw ,
              mol dna ,
              length 679 ,
              seq-data
                ncbi2na 'F5B48E7D7826A7C29477EEC2B53E825059FD09D787DFF2967F0A8
63228C04CE7E3AC3DF0883E00340FCEF8330FF3B33F3FFF3BF8EC0F14FCCE8F3D0BCFF30B33CCD
CD0A3C0A643D04302C4E7CBE8732F3127F0CBF33F03E7C37D0F838323033D0BBC0E1B30743C303
2EED3304F0BCCE8021FABC3CFBFF33CF9DF838C846AF75B13F0B53CF4E0FCFD65F6EED0F8A0BD3
D33CCF8733CC7F8B7C3FB8CC08BC54EA008CE7EAB0F23839D8F30'H } ,
            annot {
              {
                data
                  ftable {
                    {
                      data
                        imp {
                          key "D-loop" } ,
                      partial TRUE ,
                      location
                        int {
                          from 0 ,
                          to 678 ,
                          strand plus ,
                          id
                            local
                              str "BLPT009" ,
                          fuzz-from
                            lim lt ,
                          fuzz-to
                            lim gt } } } } } } ,
          seq {
            id {
              local
                str "BLLY439" } ,
            descr {
              source {
                genome mitochondrion ,
                org {
                  taxname "Batrachyla leptopus" ,
                  orgname {
                    mod {
                      {
                        subtype isolate ,
                        subname "BLLY439" } } ,
                    lineage "Eukaryota; Metazoa; Chordata; Craniata;
 Vertebrata; Euteleostomi; Amphibia; Batrachia; Anura; Neobatrachia; Hyloidea;
 Batrachylidae; Batrachyla" } } ,
                subtype {
                  {
                    subtype country ,
                    name "Chile" } ,
                  {
                    subtype lat-lon ,
                    name "42.62416667 S 73.63722222 W" } ,
                  {
                    subtype other ,
                    name "[D-loop wizard]" } } } ,
              molinfo {
                biomol genomic } ,
              user {
                type
                  str "StructuredComment" ,
                data {
                  {
                    label
                      str "StructuredCommentPrefix" ,
                    data
                      str "##Assembly-Data-START##" } ,
                  {
                    label
                      str "StructuredCommentSuffix" ,
                    data
                      str "##Assembly-Data-END##" } ,
                  {
                    label
                      str "Sequencing Technology" ,
                    data
                      str "Sanger dideoxy sequencing" } } } } ,
            inst {
              repr raw ,
              mol dna ,
              length 679 ,
              seq-data
                ncbi2na 'F5B48E7D7826A7C29477EEC2B53E825059FD09D787DFF2967F0A8
63228C04CE7E3AC3DF0883E00340FCEF8330FF3B33F3FFF3BF8EC0F14FCCE8F3D0BCFF30B33CCD
CD0A3C0A643D04302C4E7CBE8732F3127F0CBF33F03E7C37D0F838323033D0BBC0E1B30743C303
2EED3304F0BCCE8021FABC3CFBFF33CF9DF838C846AF75B13F0B53CF4E0FCFD65F6EED0F8A0BD3
D33CCF8733CC7F8B7C3FB8CC08BC54EA008CE7EAB0F23839D8F30'H } ,
            annot {
              {
                data
                  ftable {
                    {
                      data
                        imp {
                          key "D-loop" } ,
                      partial TRUE ,
                      location
                        int {
                          from 0 ,
                          to 678 ,
                          strand plus ,
                          id
                            local
                              str "BLLY439" ,
                          fuzz-from
                            lim lt ,
                          fuzz-to
                            lim gt } } } } } } ,
          seq {
            id {
              local
                str "BLLY432" } ,
            descr {
              source {
                genome mitochondrion ,
                org {
                  taxname "Batrachyla leptopus" ,
                  orgname {
                    mod {
                      {
                        subtype isolate ,
                        subname "BLLY432" } } ,
                    lineage "Eukaryota; Metazoa; Chordata; Craniata;
 Vertebrata; Euteleostomi; Amphibia; Batrachia; Anura; Neobatrachia; Hyloidea;
 Batrachylidae; Batrachyla" } } ,
                subtype {
                  {
                    subtype country ,
                    name "Chile" } ,
                  {
                    subtype lat-lon ,
                    name "42.62416667 S 73.63722222 W" } ,
                  {
                    subtype other ,
                    name "[D-loop wizard]" } } } ,
              molinfo {
                biomol genomic } ,
              user {
                type
                  str "StructuredComment" ,
                data {
                  {
                    label
                      str "StructuredCommentPrefix" ,
                    data
                      str "##Assembly-Data-START##" } ,
                  {
                    label
                      str "StructuredCommentSuffix" ,
                    data
                      str "##Assembly-Data-END##" } ,
                  {
                    label
                      str "Sequencing Technology" ,
                    data
                      str "Sanger dideoxy sequencing" } } } } ,
            inst {
              repr raw ,
              mol dna ,
              length 679 ,
              seq-data
                ncbi2na 'F5B48E7D7826A7C29477EEC2B53E825059FD09D787DFF2967F0A8
63228C04CE7E3AC3DF0883E00340FCEF8330FF3B33F3FFF3BF8EC0F14FCCE8F3D0BCFF30B33CCD
CD0A3C0A643D04302C4E7CBE8732F3127F0CBF33F03E7C37D0F838323033D0BBC0E1B30743C303
2EED3304F0BCCE8021FABC3CFBFF33CF9DF838C846AF75B13F0B53CF4E0FCFD65F6EED0F8A0BD3
D33CCF8733CC7F8B7C3FB8CC08BC54EA008CE7EAB0F23839D8F30'H } ,
            annot {
              {
                data
                  ftable {
                    {
                      data
                        imp {
                          key "D-loop" } ,
                      partial TRUE ,
                      location
                        int {
                          from 0 ,
                          to 678 ,
                          strand plus ,
                          id
                            local
                              str "BLLY432" ,
                          fuzz-from
                            lim lt ,
                          fuzz-to
                            lim gt } } } } } } ,
          seq {
            id {
              local
                str "BLLY420" } ,
            descr {
              source {
                genome mitochondrion ,
                org {
                  taxname "Batrachyla leptopus" ,
                  orgname {
                    mod {
                      {
                        subtype isolate ,
                        subname "BLLY420" } } ,
                    lineage "Eukaryota; Metazoa; Chordata; Craniata;
 Vertebrata; Euteleostomi; Amphibia; Batrachia; Anura; Neobatrachia; Hyloidea;
 Batrachylidae; Batrachyla" } } ,
                subtype {
                  {
                    subtype country ,
                    name "Chile" } ,
                  {
                    subtype lat-lon ,
                    name "42.62416667 S 73.63722222 W" } ,
                  {
                    subtype other ,
                    name "[D-loop wizard]" } } } ,
              molinfo {
                biomol genomic } ,
              user {
                type
                  str "StructuredComment" ,
                data {
                  {
                    label
                      str "StructuredCommentPrefix" ,
                    data
                      str "##Assembly-Data-START##" } ,
                  {
                    label
                      str "StructuredCommentSuffix" ,
                    data
                      str "##Assembly-Data-END##" } ,
                  {
                    label
                      str "Sequencing Technology" ,
                    data
                      str "Sanger dideoxy sequencing" } } } } ,
            inst {
              repr raw ,
              mol dna ,
              length 679 ,
              seq-data
                ncbi2na 'F5B48E7D7826A7C29477EEC2B53E825059FD09D787DFF2967F0A8
63228C04CE7E3AC3DF0883E00340FCEF8330FF3B33F3FFF3BF8EC0F14FCCE8F3D0BCFF30B33CCD
CD0A3C0A643D04302C4E7CBE8732F3127F0CBF33F03E7C37D0F838323033D0BBC0E1B30743C303
2EED3304F0BCCE8021FABC3CFBFF33CF9DF838C846AF75B13F0B53CF4E0FCFD65F6EED0F8A0BD3
D33CCF8733CC7F8B7C3FB8CC08BC54EA008CE7EAB0F23839D8F30'H } ,
            annot {
              {
                data
                  ftable {
                    {
                      data
                        imp {
                          key "D-loop" } ,
                      partial TRUE ,
                      location
                        int {
                          from 0 ,
                          to 678 ,
                          strand plus ,
                          id
                            local
                              str "BLLY420" ,
                          fuzz-from
                            lim lt ,
                          fuzz-to
                            lim gt } } } } } } ,
          seq {
            id {
              local
                str "BLLY418" } ,
            descr {
              source {
                genome mitochondrion ,
                org {
                  taxname "Batrachyla leptopus" ,
                  orgname {
                    mod {
                      {
                        subtype isolate ,
                        subname "BLLY418" } } ,
                    lineage "Eukaryota; Metazoa; Chordata; Craniata;
 Vertebrata; Euteleostomi; Amphibia; Batrachia; Anura; Neobatrachia; Hyloidea;
 Batrachylidae; Batrachyla" } } ,
                subtype {
                  {
                    subtype country ,
                    name "Chile" } ,
                  {
                    subtype lat-lon ,
                    name "42.62416667 S 73.63722222 W" } ,
                  {
                    subtype other ,
                    name "[D-loop wizard]" } } } ,
              molinfo {
                biomol genomic } ,
              user {
                type
                  str "StructuredComment" ,
                data {
                  {
                    label
                      str "StructuredCommentPrefix" ,
                    data
                      str "##Assembly-Data-START##" } ,
                  {
                    label
                      str "StructuredCommentSuffix" ,
                    data
                      str "##Assembly-Data-END##" } ,
                  {
                    label
                      str "Sequencing Technology" ,
                    data
                      str "Sanger dideoxy sequencing" } } } } ,
            inst {
              repr raw ,
              mol dna ,
              length 679 ,
              seq-data
                ncbi2na 'F5B48E7D7826A7C29477EEC2B53E825059FD09D787DFF2967F0A8
63228C04CE7E3AC3DF0883E00340FCEF8330FF3B33F3FFF3BF8EC0F14FCCE8F3D0BCFF30B33CCD
CD0A3C0A643D04302C4E7CBE8732F3127F0CBF33F03E7C37D0F838323033D0BBC0E1B30743C303
2EED3304F0BCCE8021FABC3CFBFF33CF9DF838C846AF75B13F0B53CF4E0FCFD65F6EED0F8A0BD3
D33CCF8733CC7F8B7C3FB8CC08BC54EA008CE7EAB0F23839D8F30'H } ,
            annot {
              {
                data
                  ftable {
                    {
                      data
                        imp {
                          key "D-loop" } ,
                      partial TRUE ,
                      location
                        int {
                          from 0 ,
                          to 678 ,
                          strand plus ,
                          id
                            local
                              str "BLLY418" ,
                          fuzz-from
                            lim lt ,
                          fuzz-to
                            lim gt } } } } } } ,
          seq {
            id {
              local
                str "BLYA034" } ,
            descr {
              source {
                genome mitochondrion ,
                org {
                  taxname "Batrachyla leptopus" ,
                  orgname {
                    mod {
                      {
                        subtype isolate ,
                        subname "BLYA034" } } ,
                    lineage "Eukaryota; Metazoa; Chordata; Craniata;
 Vertebrata; Euteleostomi; Amphibia; Batrachia; Anura; Neobatrachia; Hyloidea;
 Batrachylidae; Batrachyla" } } ,
                subtype {
                  {
                    subtype country ,
                    name "Chile" } ,
                  {
                    subtype lat-lon ,
                    name "43.10527778 S 73.69555557 W" } ,
                  {
                    subtype other ,
                    name "[D-loop wizard]" } } } ,
              molinfo {
                biomol genomic } ,
              user {
                type
                  str "StructuredComment" ,
                data {
                  {
                    label
                      str "StructuredCommentPrefix" ,
                    data
                      str "##Assembly-Data-START##" } ,
                  {
                    label
                      str "StructuredCommentSuffix" ,
                    data
                      str "##Assembly-Data-END##" } ,
                  {
                    label
                      str "Sequencing Technology" ,
                    data
                      str "Sanger dideoxy sequencing" } } } } ,
            inst {
              repr raw ,
              mol dna ,
              length 678 ,
              seq-data
                ncbi2na 'F5B48E7D7826A7C29477EEC2B53E825059FD09D787DFF2967F0A8
63228C04CE7E3AC3DF0883E00340FCEF8330FF3B33F3FFF3BF8EC0F14FCCE8F3D0BCFF30B33CCD
CD0A3C0A643D04302C4E7CBE8732F3127F0CBF33F03E7C37D0F838323033D0BBC0E1B30743C303
2EED3304F0BCCE8021FABC3CFBFF33CF9DF838C846AF75B13F0B53CF4E0FCFD65F6EED0F8A0BD3
D33CCF8733CC7F8B7C3FB8CC08BC53A802339FAAC3C8E0E763CC0'H } ,
            annot {
              {
                data
                  ftable {
                    {
                      data
                        imp {
                          key "D-loop" } ,
                      partial TRUE ,
                      location
                        int {
                          from 0 ,
                          to 677 ,
                          strand plus ,
                          id
                            local
                              str "BLYA034" ,
                          fuzz-from
                            lim lt ,
                          fuzz-to
                            lim gt } } } } } } ,
          seq {
            id {
              local
                str "BLTP212" } ,
            descr {
              source {
                genome mitochondrion ,
                org {
                  taxname "Batrachyla leptopus" ,
                  orgname {
                    mod {
                      {
                        subtype isolate ,
                        subname "BLTP212" } } ,
                    lineage "Eukaryota; Metazoa; Chordata; Craniata;
 Vertebrata; Euteleostomi; Amphibia; Batrachia; Anura; Neobatrachia; Hyloidea;
 Batrachylidae; Batrachyla" } } ,
                subtype {
                  {
                    subtype country ,
                    name "Chile" } ,
                  {
                    subtype lat-lon ,
                    name "42.71833333 S 73.94138889 W" } ,
                  {
                    subtype other ,
                    name "[D-loop wizard]" } } } ,
              molinfo {
                biomol genomic } ,
              user {
                type
                  str "StructuredComment" ,
                data {
                  {
                    label
                      str "StructuredCommentPrefix" ,
                    data
                      str "##Assembly-Data-START##" } ,
                  {
                    label
                      str "StructuredCommentSuffix" ,
                    data
                      str "##Assembly-Data-END##" } ,
                  {
                    label
                      str "Sequencing Technology" ,
                    data
                      str "Sanger dideoxy sequencing" } } } } ,
            inst {
              repr raw ,
              mol dna ,
              length 678 ,
              seq-data
                ncbi2na 'F5B48E7D7826A7C99077EEC2B53E825059FD09D787DFF2967F0A8
63228C04CE7E3AC3DF0883E00340FCEF8330FF3B33F3FFF3BF8EC0F14FCCE8F3D0BCFF30B33CCD
CD0A3C0A643D04302C4E7CBE8732F3127F0CBF33F03E7C37D0F838323033D0BBC0E1B30743C303
2EED3304F0BCCE8021FABC3CFBFF33CF9DF838C846AF75B13F0B53CF4E0FCFD65F6EED0F8A0BD3
D33CCF8733CC7F8B7C3FB8CC08BC53A802339FAAC3C8E0E763CC0'H } ,
            annot {
              {
                data
                  ftable {
                    {
                      data
                        imp {
                          key "D-loop" } ,
                      partial TRUE ,
                      location
                        int {
                          from 0 ,
                          to 677 ,
                          strand plus ,
                          id
                            local
                              str "BLTP212" ,
                          fuzz-from
                            lim lt ,
                          fuzz-to
                            lim gt } } } } } } ,
          seq {
            id {
              local
                str "BLTP224" } ,
            descr {
              source {
                genome mitochondrion ,
                org {
                  taxname "Batrachyla leptopus" ,
                  orgname {
                    mod {
                      {
                        subtype isolate ,
                        subname "BLTP224" } } ,
                    lineage "Eukaryota; Metazoa; Chordata; Craniata;
 Vertebrata; Euteleostomi; Amphibia; Batrachia; Anura; Neobatrachia; Hyloidea;
 Batrachylidae; Batrachyla" } } ,
                subtype {
                  {
                    subtype country ,
                    name "Chile" } ,
                  {
                    subtype lat-lon ,
                    name "42.71833333 S 73.94138889 W" } ,
                  {
                    subtype other ,
                    name "[D-loop wizard]" } } } ,
              molinfo {
                biomol genomic } ,
              user {
                type
                  str "StructuredComment" ,
                data {
                  {
                    label
                      str "StructuredCommentPrefix" ,
                    data
                      str "##Assembly-Data-START##" } ,
                  {
                    label
                      str "StructuredCommentSuffix" ,
                    data
                      str "##Assembly-Data-END##" } ,
                  {
                    label
                      str "Sequencing Technology" ,
                    data
                      str "Sanger dideoxy sequencing" } } } } ,
            inst {
              repr raw ,
              mol dna ,
              length 678 ,
              seq-data
                ncbi2na 'F5B48E7D7826A7C99077EEC2B53E825059FD09D787DFF2967F0A8
63228C04CE7E3AC3DF0883E00340FCEF8330FF3B33F3FFF3BF8EC0F14FCCE8F3D0BCFF30B33CCD
CD0A3C0A643D04302C4E7CBE8732F3127F0CBF33F03E7C37D0F838323033D0BBC0E1B30743C303
2EED3304F0BCCE8021FABC3CFBFF33CF9DF838C846AF75B13F0B53CF4E0FCFD65F6EED0F8A0BD3
D33CCF8733CC7F8B7C3FB8CC08BC53A802339FAAC3C8E0E763CC0'H } ,
            annot {
              {
                data
                  ftable {
                    {
                      data
                        imp {
                          key "D-loop" } ,
                      partial TRUE ,
                      location
                        int {
                          from 0 ,
                          to 677 ,
                          strand plus ,
                          id
                            local
                              str "BLTP224" ,
                          fuzz-from
                            lim lt ,
                          fuzz-to
                            lim gt } } } } } } ,
          seq {
            id {
              local
                str "BLTP216" } ,
            descr {
              source {
                genome mitochondrion ,
                org {
                  taxname "Batrachyla leptopus" ,
                  orgname {
                    mod {
                      {
                        subtype isolate ,
                        subname "BLTP216" } } ,
                    lineage "Eukaryota; Metazoa; Chordata; Craniata;
 Vertebrata; Euteleostomi; Amphibia; Batrachia; Anura; Neobatrachia; Hyloidea;
 Batrachylidae; Batrachyla" } } ,
                subtype {
                  {
                    subtype country ,
                    name "Chile" } ,
                  {
                    subtype lat-lon ,
                    name "42.71833333 S 73.94138889 W" } ,
                  {
                    subtype other ,
                    name "[D-loop wizard]" } } } ,
              molinfo {
                biomol genomic } ,
              user {
                type
                  str "StructuredComment" ,
                data {
                  {
                    label
                      str "StructuredCommentPrefix" ,
                    data
                      str "##Assembly-Data-START##" } ,
                  {
                    label
                      str "StructuredCommentSuffix" ,
                    data
                      str "##Assembly-Data-END##" } ,
                  {
                    label
                      str "Sequencing Technology" ,
                    data
                      str "Sanger dideoxy sequencing" } } } } ,
            inst {
              repr raw ,
              mol dna ,
              length 678 ,
              seq-data
                ncbi2na 'F5B48E7D7826A7C59477EEC2B53E825059FD09D787DFF2967F0A8
63228C04CE7E3AC3DF0883E00340FCEF8330FF3B33F3FFF3BF8EC0F14FCCE8F3D0BCFF30B33CCD
CD0A3C0A643D04302C4E7CBE8732F3127F0CBF33F03E7C37D0F838323033D0BBC0E1B30743C303
2EED3304F0BCCE8021FABC3CFBFF33CF9DF838C846AF75B13F0B73CF4E0FCFD65F6EED0F8A0BD3
D33CCF8733CC7F8B7C3FB8CC08BC53A802339FAAC3C8E0E763CC0'H } ,
            annot {
              {
                data
                  ftable {
                    {
                      data
                        imp {
                          key "D-loop" } ,
                      partial TRUE ,
                      location
                        int {
                          from 0 ,
                          to 677 ,
                          strand plus ,
                          id
                            local
                              str "BLTP216" ,
                          fuzz-from
                            lim lt ,
                          fuzz-to
                            lim gt } } } } } } ,
          seq {
            id {
              local
                str "BLTP211" } ,
            descr {
              source {
                genome mitochondrion ,
                org {
                  taxname "Batrachyla leptopus" ,
                  orgname {
                    mod {
                      {
                        subtype isolate ,
                        subname "BLTP211" } } ,
                    lineage "Eukaryota; Metazoa; Chordata; Craniata;
 Vertebrata; Euteleostomi; Amphibia; Batrachia; Anura; Neobatrachia; Hyloidea;
 Batrachylidae; Batrachyla" } } ,
                subtype {
                  {
                    subtype country ,
                    name "Chile" } ,
                  {
                    subtype lat-lon ,
                    name "42.71833333 S 73.94138889 W" } ,
                  {
                    subtype other ,
                    name "[D-loop wizard]" } } } ,
              molinfo {
                biomol genomic } ,
              user {
                type
                  str "StructuredComment" ,
                data {
                  {
                    label
                      str "StructuredCommentPrefix" ,
                    data
                      str "##Assembly-Data-START##" } ,
                  {
                    label
                      str "StructuredCommentSuffix" ,
                    data
                      str "##Assembly-Data-END##" } ,
                  {
                    label
                      str "Sequencing Technology" ,
                    data
                      str "Sanger dideoxy sequencing" } } } } ,
            inst {
              repr raw ,
              mol dna ,
              length 678 ,
              seq-data
                ncbi2na 'F5B48E7D7826A7CD9477EEC2B53E825059FD09D787DFF2967F0A8
63228C04CE7E3AC3DF0883E00340FCEF8330FF3B33F3FFF3BF8EC0F14FCCE8F3D0BCFF30B33CCD
CD0A3C0A643D04302C4E7CBE8732F3127F0CBF33F03E7C37D0F838323033D0BBC0E1B30743C303
2EED3304F0BCCE8021FABC3CFBFF33CF9DF838C846AF75B13F0B53CF4E0FCFD65F6EED0F8A0BD3
D33CCF8733CC7F8B7C3FB8CC08BC53A802339FAAC3C8E0E763CC0'H } ,
            annot {
              {
                data
                  ftable {
                    {
                      data
                        imp {
                          key "D-loop" } ,
                      partial TRUE ,
                      location
                        int {
                          from 0 ,
                          to 677 ,
                          strand plus ,
                          id
                            local
                              str "BLTP211" ,
                          fuzz-from
                            lim lt ,
                          fuzz-to
                            lim gt } } } } } } ,
          seq {
            id {
              local
                str "BLTP213" } ,
            descr {
              source {
                genome mitochondrion ,
                org {
                  taxname "Batrachyla leptopus" ,
                  orgname {
                    mod {
                      {
                        subtype isolate ,
                        subname "BLTP213" } } ,
                    lineage "Eukaryota; Metazoa; Chordata; Craniata;
 Vertebrata; Euteleostomi; Amphibia; Batrachia; Anura; Neobatrachia; Hyloidea;
 Batrachylidae; Batrachyla" } } ,
                subtype {
                  {
                    subtype country ,
                    name "Chile" } ,
                  {
                    subtype lat-lon ,
                    name "42.71833333 S 73.94138889 W" } ,
                  {
                    subtype other ,
                    name "[D-loop wizard]" } } } ,
              molinfo {
                biomol genomic } ,
              user {
                type
                  str "StructuredComment" ,
                data {
                  {
                    label
                      str "StructuredCommentPrefix" ,
                    data
                      str "##Assembly-Data-START##" } ,
                  {
                    label
                      str "StructuredCommentSuffix" ,
                    data
                      str "##Assembly-Data-END##" } ,
                  {
                    label
                      str "Sequencing Technology" ,
                    data
                      str "Sanger dideoxy sequencing" } } } } ,
            inst {
              repr raw ,
              mol dna ,
              length 678 ,
              seq-data
                ncbi2na 'F5B48E7D7826A7C59477EEC2B53E825059FD09D787DFF2967F0A8
63228C04CE7E3AC3DF0883E00340FCEF8330FF3B33F3FFF3BF8EC0F14FCCE8F3D0BCFF30B33CCD
CD0A3C0A643D04302C4E7CBE8732F3127F0CBF33F03E7C37D0F838323033D0BBC0E1B30743C303
2EED3304F0BCCE8021FABC3CFBFF33CF9DF838C846AF75B13F0B53CF4E0FCFD65F6EED0F8A0BD3
D33CCF8733CC7F8B7C3FB8CC08BC53A802339FAAC3C8E0E763CC0'H } ,
            annot {
              {
                data
                  ftable {
                    {
                      data
                        imp {
                          key "D-loop" } ,
                      partial TRUE ,
                      location
                        int {
                          from 0 ,
                          to 677 ,
                          strand plus ,
                          id
                            local
                              str "BLTP213" ,
                          fuzz-from
                            lim lt ,
                          fuzz-to
                            lim gt } } } } } } ,
          seq {
            id {
              local
                str "BLTP210" } ,
            descr {
              source {
                genome mitochondrion ,
                org {
                  taxname "Batrachyla leptopus" ,
                  orgname {
                    mod {
                      {
                        subtype isolate ,
                        subname "BLTP210" } } ,
                    lineage "Eukaryota; Metazoa; Chordata; Craniata;
 Vertebrata; Euteleostomi; Amphibia; Batrachia; Anura; Neobatrachia; Hyloidea;
 Batrachylidae; Batrachyla" } } ,
                subtype {
                  {
                    subtype country ,
                    name "Chile" } ,
                  {
                    subtype lat-lon ,
                    name "42.71833333 S 73.94138889 W" } ,
                  {
                    subtype other ,
                    name "[D-loop wizard]" } } } ,
              molinfo {
                biomol genomic } ,
              user {
                type
                  str "StructuredComment" ,
                data {
                  {
                    label
                      str "StructuredCommentPrefix" ,
                    data
                      str "##Assembly-Data-START##" } ,
                  {
                    label
                      str "StructuredCommentSuffix" ,
                    data
                      str "##Assembly-Data-END##" } ,
                  {
                    label
                      str "Sequencing Technology" ,
                    data
                      str "Sanger dideoxy sequencing" } } } } ,
            inst {
              repr raw ,
              mol dna ,
              length 678 ,
              seq-data
                ncbi2na 'F5B48E7D7826A7C99477EEC2B53E825059FD09D787DFF2967F0A8
63228C04CE7E3AC3DF0883E00340FCEF8330FF3B33F3FFF3BF8EC0F14FCCE8F3D0BCFF30B33CCD
CD0A3C0A643D04302C4E7CBE8732F3127F0CBF33F03E7C37D0F838323033D0BBC0E1B30743C303
2EED3304F0BCCE8021FABC3CFBFF33CF9DF838C846AF75B13F0B53CF4E0FCFD65F6EED0F8A0BD3
D33CCF8733CC7F8B7C3FB8CC08BC53A802339FAAC3C8E0E763CC0'H } ,
            annot {
              {
                data
                  ftable {
                    {
                      data
                        imp {
                          key "D-loop" } ,
                      partial TRUE ,
                      location
                        int {
                          from 0 ,
                          to 677 ,
                          strand plus ,
                          id
                            local
                              str "BLTP210" ,
                          fuzz-from
                            lim lt ,
                          fuzz-to
                            lim gt } } } } } } ,
          seq {
            id {
              local
                str "BLTP217" } ,
            descr {
              source {
                genome mitochondrion ,
                org {
                  taxname "Batrachyla leptopus" ,
                  orgname {
                    mod {
                      {
                        subtype isolate ,
                        subname "BLTP217" } } ,
                    lineage "Eukaryota; Metazoa; Chordata; Craniata;
 Vertebrata; Euteleostomi; Amphibia; Batrachia; Anura; Neobatrachia; Hyloidea;
 Batrachylidae; Batrachyla" } } ,
                subtype {
                  {
                    subtype country ,
                    name "Chile" } ,
                  {
                    subtype lat-lon ,
                    name "42.71833333 S 73.94138889 W" } ,
                  {
                    subtype other ,
                    name "[D-loop wizard]" } } } ,
              molinfo {
                biomol genomic } ,
              user {
                type
                  str "StructuredComment" ,
                data {
                  {
                    label
                      str "StructuredCommentPrefix" ,
                    data
                      str "##Assembly-Data-START##" } ,
                  {
                    label
                      str "StructuredCommentSuffix" ,
                    data
                      str "##Assembly-Data-END##" } ,
                  {
                    label
                      str "Sequencing Technology" ,
                    data
                      str "Sanger dideoxy sequencing" } } } } ,
            inst {
              repr raw ,
              mol dna ,
              length 678 ,
              seq-data
                ncbi2na 'F5B48E7D7826A7C99477EEC2B53E825059FD09D787DFF2967F0A8
63228C04CE7E3AC3DF0883E00340FCEF8330FF3B33F3FFF3BF8EC0F14FCCE8F3D0BCFF30B33CCD
CD0A3C0A643D04302C4E7CBE8732F3127F0CBF33F03E7C37D0F838323033D0BBC0E1B30743C303
2EED3304F0BCCE8021FABC3CFBFF33CF9DF838C846AF75B13F0B53CF4E0FCFD65F6EED0F8A0BD3
D33CCF8733CC7F8B7C3FB8CC08BC53A802339FAAC3C8E0E763CC0'H } ,
            annot {
              {
                data
                  ftable {
                    {
                      data
                        imp {
                          key "D-loop" } ,
                      partial TRUE ,
                      location
                        int {
                          from 0 ,
                          to 677 ,
                          strand plus ,
                          id
                            local
                              str "BLTP217" ,
                          fuzz-from
                            lim lt ,
                          fuzz-to
                            lim gt } } } } } } ,
          seq {
            id {
              local
                str "BLAA181" } ,
            descr {
              source {
                genome mitochondrion ,
                org {
                  taxname "Batrachyla leptopus" ,
                  orgname {
                    mod {
                      {
                        subtype isolate ,
                        subname "BLAA181" } } ,
                    lineage "Eukaryota; Metazoa; Chordata; Craniata;
 Vertebrata; Euteleostomi; Amphibia; Batrachia; Anura; Neobatrachia; Hyloidea;
 Batrachylidae; Batrachyla" } } ,
                subtype {
                  {
                    subtype country ,
                    name "Chile" } ,
                  {
                    subtype lat-lon ,
                    name "41.58027778 S 72.54083333 W" } ,
                  {
                    subtype other ,
                    name "[D-loop wizard]" } } } ,
              molinfo {
                biomol genomic } ,
              user {
                type
                  str "StructuredComment" ,
                data {
                  {
                    label
                      str "StructuredCommentPrefix" ,
                    data
                      str "##Assembly-Data-START##" } ,
                  {
                    label
                      str "StructuredCommentSuffix" ,
                    data
                      str "##Assembly-Data-END##" } ,
                  {
                    label
                      str "Sequencing Technology" ,
                    data
                      str "Sanger dideoxy sequencing" } } } } ,
            inst {
              repr raw ,
              mol dna ,
              length 678 ,
              seq-data
                ncbi2na 'F5B48E7D7826A7C99477EEC2B53E825059FD09D787DFF2967F0A8
63228C04CE7E3AC3DF0883E00340FCEF8330FF3B33F3FFF3BF0EC0F14FCCE8F3D0BCFF30B33CCD
CD0A3C0A643D04302C4E7CBE8732F3127F2CBF33F03E7C37D0F838323033D0BBC0E1B30743C303
2EED3304F0BCCE8021FABC3CFBFF33CF9DF838C846AF75B13F0B53CF4E0FCFD65F6EED0F8A0BD3
D33CCF8733CC7F8B7C3FB8CC043C53A802339FAAC3C8E0E763CC0'H } ,
            annot {
              {
                data
                  ftable {
                    {
                      data
                        imp {
                          key "D-loop" } ,
                      partial TRUE ,
                      location
                        int {
                          from 0 ,
                          to 677 ,
                          strand plus ,
                          id
                            local
                              str "BLAA181" ,
                          fuzz-from
                            lim lt ,
                          fuzz-to
                            lim gt } } } } } } ,
          seq {
            id {
              local
                str "BLAN155" } ,
            descr {
              source {
                genome mitochondrion ,
                org {
                  taxname "Batrachyla leptopus" ,
                  orgname {
                    mod {
                      {
                        subtype isolate ,
                        subname "BLAN155" } } ,
                    lineage "Eukaryota; Metazoa; Chordata; Craniata;
 Vertebrata; Euteleostomi; Amphibia; Batrachia; Anura; Neobatrachia; Hyloidea;
 Batrachylidae; Batrachyla" } } ,
                subtype {
                  {
                    subtype country ,
                    name "Chile" } ,
                  {
                    subtype lat-lon ,
                    name "40.66888889 S 72.16027778 W" } ,
                  {
                    subtype other ,
                    name "[D-loop wizard]" } } } ,
              molinfo {
                biomol genomic } ,
              user {
                type
                  str "StructuredComment" ,
                data {
                  {
                    label
                      str "StructuredCommentPrefix" ,
                    data
                      str "##Assembly-Data-START##" } ,
                  {
                    label
                      str "StructuredCommentSuffix" ,
                    data
                      str "##Assembly-Data-END##" } ,
                  {
                    label
                      str "Sequencing Technology" ,
                    data
                      str "Sanger dideoxy sequencing" } } } } ,
            inst {
              repr raw ,
              mol dna ,
              length 678 ,
              seq-data
                ncbi2na 'F5B48E7D7826A7C29477EEC2B53E825059FD09D787DFF2967F0A8
63228C04CE7E3AC3DF0883E00340FCEF8330FF3B33F3FFF3BF0EC0F14FCCE8F3D0BCFF30B33CCD
CD0A3C0A643D04302C4E7CBE8732F3127F2CBF33F03E7C37D0F838323033D0BBC0E1B30743C303
2EED3304F0BCCE8021FABC3CFBFF33CF9DF838C846AF75B13F0B53CF4E0FCFD65F6EED0F8A0BD3
D33CCF8733CC7F8B7C3FB8CC043C53A802339FAAC3C8E0E763CC0'H } ,
            annot {
              {
                data
                  ftable {
                    {
                      data
                        imp {
                          key "D-loop" } ,
                      partial TRUE ,
                      location
                        int {
                          from 0 ,
                          to 677 ,
                          strand plus ,
                          id
                            local
                              str "BLAN155" ,
                          fuzz-from
                            lim lt ,
                          fuzz-to
                            lim gt } } } } } } ,
          seq {
            id {
              local
                str "BLEA069" } ,
            descr {
              source {
                genome mitochondrion ,
                org {
                  taxname "Batrachyla leptopus" ,
                  orgname {
                    mod {
                      {
                        subtype isolate ,
                        subname "BLEA069" } } ,
                    lineage "Eukaryota; Metazoa; Chordata; Craniata;
 Vertebrata; Euteleostomi; Amphibia; Batrachia; Anura; Neobatrachia; Hyloidea;
 Batrachylidae; Batrachyla" } } ,
                subtype {
                  {
                    subtype country ,
                    name "Chile" } ,
                  {
                    subtype lat-lon ,
                    name "42.89444444 S 72.46833333 W" } ,
                  {
                    subtype other ,
                    name "[D-loop wizard]" } } } ,
              molinfo {
                biomol genomic } ,
              user {
                type
                  str "StructuredComment" ,
                data {
                  {
                    label
                      str "StructuredCommentPrefix" ,
                    data
                      str "##Assembly-Data-START##" } ,
                  {
                    label
                      str "StructuredCommentSuffix" ,
                    data
                      str "##Assembly-Data-END##" } ,
                  {
                    label
                      str "Sequencing Technology" ,
                    data
                      str "Sanger dideoxy sequencing" } } } } ,
            inst {
              repr raw ,
              mol dna ,
              length 679 ,
              seq-data
                ncbi2na 'F5B48E7D7826A7C29477EEC2B53E825059FD09D787DFF2967F0A8
63228C04CE7E3AC3DF0883E00340FCEF8330FF3B33F3FFF3BF0EC0F14FCCE8F3D0BCFF30B33CCD
CD0A3C0A643D04302C4E7CBE8732F3127F2CBF33F03E7C37D0F838323033D0BBC0E1B30743C303
2EED3304F0BCCE8021FABC3CFBFF33CF9DF838C846AF75B13F0B53CF4E0FCFD65F6EED0F8A0BD3
D33CCF8733CC7F8B7C3FB8CC043C54EA008CE7EAB0F23839D8F30'H } ,
            annot {
              {
                data
                  ftable {
                    {
                      data
                        imp {
                          key "D-loop" } ,
                      partial TRUE ,
                      location
                        int {
                          from 0 ,
                          to 678 ,
                          strand plus ,
                          id
                            local
                              str "BLEA069" ,
                          fuzz-from
                            lim lt ,
                          fuzz-to
                            lim gt } } } } } } ,
          seq {
            id {
              local
                str "BLPT016" } ,
            descr {
              source {
                genome mitochondrion ,
                org {
                  taxname "Batrachyla leptopus" ,
                  orgname {
                    mod {
                      {
                        subtype isolate ,
                        subname "BLPT016" } } ,
                    lineage "Eukaryota; Metazoa; Chordata; Craniata;
 Vertebrata; Euteleostomi; Amphibia; Batrachia; Anura; Neobatrachia; Hyloidea;
 Batrachylidae; Batrachyla" } } ,
                subtype {
                  {
                    subtype country ,
                    name "Chile" } ,
                  {
                    subtype lat-lon ,
                    name "42.10388889 S 73.87000000 W" } ,
                  {
                    subtype other ,
                    name "[D-loop wizard]" } } } ,
              molinfo {
                biomol genomic } ,
              user {
                type
                  str "StructuredComment" ,
                data {
                  {
                    label
                      str "StructuredCommentPrefix" ,
                    data
                      str "##Assembly-Data-START##" } ,
                  {
                    label
                      str "StructuredCommentSuffix" ,
                    data
                      str "##Assembly-Data-END##" } ,
                  {
                    label
                      str "Sequencing Technology" ,
                    data
                      str "Sanger dideoxy sequencing" } } } } ,
            inst {
              repr raw ,
              mol dna ,
              length 678 ,
              seq-data
                ncbi2na 'F5B48E7D7826A7C99477EEC2B53E825059FD09D787DFF2967F0A8
63228C04CE7E3AC3DF0883E00340FCEF8330FF3933F3FFF3BF0EC0F14FCCE8F3D0BCFF30B33CCD
CD0A3C0A643D04302C4E7CBE8732F3127F2CBF33F03E7C37D8F838323033D0BBC0E1B30743C303
2EED3304F0BCCE8021FABC3CFBFF33CF9DF838C846AF75B13F0B53CF4E0FCFD65F6EED0F8A0BD3
D33CCF8F33CC7F8B7C3FB8CC243C53A802339FAAC3C8E0E763CC0'H } ,
            annot {
              {
                data
                  ftable {
                    {
                      data
                        imp {
                          key "D-loop" } ,
                      partial TRUE ,
                      location
                        int {
                          from 0 ,
                          to 677 ,
                          strand plus ,
                          id
                            local
                              str "BLPT016" ,
                          fuzz-from
                            lim lt ,
                          fuzz-to
                            lim gt } } } } } } ,
          seq {
            id {
              local
                str "BLLV087" } ,
            descr {
              source {
                genome mitochondrion ,
                org {
                  taxname "Batrachyla leptopus" ,
                  orgname {
                    mod {
                      {
                        subtype isolate ,
                        subname "BLLV087" } } ,
                    lineage "Eukaryota; Metazoa; Chordata; Craniata;
 Vertebrata; Euteleostomi; Amphibia; Batrachia; Anura; Neobatrachia; Hyloidea;
 Batrachylidae; Batrachyla" } } ,
                subtype {
                  {
                    subtype country ,
                    name "Chile" } ,
                  {
                    subtype lat-lon ,
                    name "44.23472222 S 71.84083333 W" } ,
                  {
                    subtype other ,
                    name "[D-loop wizard]" } } } ,
              molinfo {
                biomol genomic } ,
              user {
                type
                  str "StructuredComment" ,
                data {
                  {
                    label
                      str "StructuredCommentPrefix" ,
                    data
                      str "##Assembly-Data-START##" } ,
                  {
                    label
                      str "StructuredCommentSuffix" ,
                    data
                      str "##Assembly-Data-END##" } ,
                  {
                    label
                      str "Sequencing Technology" ,
                    data
                      str "Sanger dideoxy sequencing" } } } } ,
            inst {
              repr raw ,
              mol dna ,
              length 678 ,
              seq-data
                ncbi2na 'F5B48E7D7826A7C99477EEC2B53E825059FD09D787DFF2967F0A8
63228C04CE7E3AC3DF0883E00340FCEF8330FF3933F3FFF3BF0EC0F14FCCE8F3D0BCFF30B33CCD
CD0A3C0A643D04302C4E7CBE8732F3127F2CBF33F03E7C37D8F838323033D0BBC0E1B30743C303
2EED3304F0BCCE8021FABC3CFBFF33CFBDF838C846AF75B13F0B53CF4E0FCFD65F6EED0F8A0BD3
D33CCF8F33CC7F8B7C3FB8CC043C73A802339FAAC3C8E0E763CC0'H } ,
            annot {
              {
                data
                  ftable {
                    {
                      data
                        imp {
                          key "D-loop" } ,
                      partial TRUE ,
                      location
                        int {
                          from 0 ,
                          to 677 ,
                          strand plus ,
                          id
                            local
                              str "BLLV087" ,
                          fuzz-from
                            lim lt ,
                          fuzz-to
                            lim gt } } } } } } ,
          seq {
            id {
              local
                str "BLPT012" } ,
            descr {
              source {
                genome mitochondrion ,
                org {
                  taxname "Batrachyla leptopus" ,
                  orgname {
                    mod {
                      {
                        subtype isolate ,
                        subname "BLPT012" } } ,
                    lineage "Eukaryota; Metazoa; Chordata; Craniata;
 Vertebrata; Euteleostomi; Amphibia; Batrachia; Anura; Neobatrachia; Hyloidea;
 Batrachylidae; Batrachyla" } } ,
                subtype {
                  {
                    subtype country ,
                    name "Chile" } ,
                  {
                    subtype lat-lon ,
                    name "42.10388889 S 73.87000000 W" } ,
                  {
                    subtype other ,
                    name "[D-loop wizard]" } } } ,
              molinfo {
                biomol genomic } ,
              user {
                type
                  str "StructuredComment" ,
                data {
                  {
                    label
                      str "StructuredCommentPrefix" ,
                    data
                      str "##Assembly-Data-START##" } ,
                  {
                    label
                      str "StructuredCommentSuffix" ,
                    data
                      str "##Assembly-Data-END##" } ,
                  {
                    label
                      str "Sequencing Technology" ,
                    data
                      str "Sanger dideoxy sequencing" } } } } ,
            inst {
              repr raw ,
              mol dna ,
              length 678 ,
              seq-data
                ncbi2na 'F5B48E7D7826A7C59477EEC2B53E825059FD09D787DFF2967F0A8
63228C04CE7E3AC3DF0883E00340FCEF8330FF3933F3FFF3BF0EC0F14FCCE8F3D0BCFF30B33CCD
CD0A3C0A643D04302C4E7CBE8732F3127F2CBF33F03E7C37D8F838323033D0BBC0E1B30743C303
2EED3304F0BCCE8021FABC3CFBFF33CF9DF838C846AF75B13F0B53CF4E0FCFD65F6EED0F8A0BD3
D33CCF8F33CC7F8B7C3FB8CC043C73A802339FAAC3C8E0E763CC0'H } ,
            annot {
              {
                data
                  ftable {
                    {
                      data
                        imp {
                          key "D-loop" } ,
                      partial TRUE ,
                      location
                        int {
                          from 0 ,
                          to 677 ,
                          strand plus ,
                          id
                            local
                              str "BLPT012" ,
                          fuzz-from
                            lim lt ,
                          fuzz-to
                            lim gt } } } } } } ,
          seq {
            id {
              local
                str "BLMB329" } ,
            descr {
              source {
                genome mitochondrion ,
                org {
                  taxname "Batrachyla leptopus" ,
                  orgname {
                    mod {
                      {
                        subtype isolate ,
                        subname "BLMB329" } } ,
                    lineage "Eukaryota; Metazoa; Chordata; Craniata;
 Vertebrata; Euteleostomi; Amphibia; Batrachia; Anura; Neobatrachia; Hyloidea;
 Batrachylidae; Batrachyla" } } ,
                subtype {
                  {
                    subtype country ,
                    name "Chile" } ,
                  {
                    subtype lat-lon ,
                    name "43.78388889 S 72.96388889 W" } ,
                  {
                    subtype other ,
                    name "[D-loop wizard]" } } } ,
              molinfo {
                biomol genomic } ,
              user {
                type
                  str "StructuredComment" ,
                data {
                  {
                    label
                      str "StructuredCommentPrefix" ,
                    data
                      str "##Assembly-Data-START##" } ,
                  {
                    label
                      str "StructuredCommentSuffix" ,
                    data
                      str "##Assembly-Data-END##" } ,
                  {
                    label
                      str "Sequencing Technology" ,
                    data
                      str "Sanger dideoxy sequencing" } } } } ,
            inst {
              repr raw ,
              mol dna ,
              length 678 ,
              seq-data
                ncbi2na 'F5B48E7D7826A7C99477EEC2B53E825059FD09D787DFF2967F0A8
63228C04CE7E3AC3DF0883E00340FCEF8330FF3933F3FFF3BF0EC0F14FCCE8F3D0BCFF30B33CCD
CD0A3C0A643D04302C4E7CBE8732F3127F2CBF33F03E7C37D8F838323033D0BBC0E1B30743C303
2EED3304F0BCCE8021FABC3CFBFF33CF9DF838C846AF75B13F0B53CF4E0FCFD65F6EED0F8A0BD3
D33CCF8F33CC7F8B7C3FB8CC043C73A802339FAAC3C8E0E763CC0'H } ,
            annot {
              {
                data
                  ftable {
                    {
                      data
                        imp {
                          key "D-loop" } ,
                      partial TRUE ,
                      location
                        int {
                          from 0 ,
                          to 677 ,
                          strand plus ,
                          id
                            local
                              str "BLMB329" ,
                          fuzz-from
                            lim lt ,
                          fuzz-to
                            lim gt } } } } } } ,
          seq {
            id {
              local
                str "BLPT014" } ,
            descr {
              source {
                genome mitochondrion ,
                org {
                  taxname "Batrachyla leptopus" ,
                  orgname {
                    mod {
                      {
                        subtype isolate ,
                        subname "BLPT014" } } ,
                    lineage "Eukaryota; Metazoa; Chordata; Craniata;
 Vertebrata; Euteleostomi; Amphibia; Batrachia; Anura; Neobatrachia; Hyloidea;
 Batrachylidae; Batrachyla" } } ,
                subtype {
                  {
                    subtype country ,
                    name "Chile" } ,
                  {
                    subtype lat-lon ,
                    name "42.10388889 S 73.87000000 W" } ,
                  {
                    subtype other ,
                    name "[D-loop wizard]" } } } ,
              molinfo {
                biomol genomic } ,
              user {
                type
                  str "StructuredComment" ,
                data {
                  {
                    label
                      str "StructuredCommentPrefix" ,
                    data
                      str "##Assembly-Data-START##" } ,
                  {
                    label
                      str "StructuredCommentSuffix" ,
                    data
                      str "##Assembly-Data-END##" } ,
                  {
                    label
                      str "Sequencing Technology" ,
                    data
                      str "Sanger dideoxy sequencing" } } } } ,
            inst {
              repr raw ,
              mol dna ,
              length 678 ,
              seq-data
                ncbi2na 'F5B48E7D7826A7C99477EEC2B53E825059FD09D787DFF2967F0A8
63228C04CE7E3AC3DF0883E00340FCEF8330FF3933F3FFF3BF0EC0F14FCCE8F3D0BCFF30B33CCD
CD0A3C0A643D04302C4E7CBE8732F3127F2CBF33F03E7C37D8F838323033D0BBC0E1B30743C303
2EED3304F0BCCE8021FABC3CFBFF33CF9DF838C846AF75B13F0B53CF4E0FCFD65F6EED0F8A0BD3
D33CCF8F33CC7F8B7C3FB8CC043C73A802339FAAC3C8E0E763CC0'H } ,
            annot {
              {
                data
                  ftable {
                    {
                      data
                        imp {
                          key "D-loop" } ,
                      partial TRUE ,
                      location
                        int {
                          from 0 ,
                          to 677 ,
                          strand plus ,
                          id
                            local
                              str "BLPT014" ,
                          fuzz-from
                            lim lt ,
                          fuzz-to
                            lim gt } } } } } } ,
          seq {
            id {
              local
                str "BLPT015" } ,
            descr {
              source {
                genome mitochondrion ,
                org {
                  taxname "Batrachyla leptopus" ,
                  orgname {
                    mod {
                      {
                        subtype isolate ,
                        subname "BLPT015" } } ,
                    lineage "Eukaryota; Metazoa; Chordata; Craniata;
 Vertebrata; Euteleostomi; Amphibia; Batrachia; Anura; Neobatrachia; Hyloidea;
 Batrachylidae; Batrachyla" } } ,
                subtype {
                  {
                    subtype country ,
                    name "Chile" } ,
                  {
                    subtype lat-lon ,
                    name "42.10388889 S 73.87000000 W" } ,
                  {
                    subtype other ,
                    name "[D-loop wizard]" } } } ,
              molinfo {
                biomol genomic } ,
              user {
                type
                  str "StructuredComment" ,
                data {
                  {
                    label
                      str "StructuredCommentPrefix" ,
                    data
                      str "##Assembly-Data-START##" } ,
                  {
                    label
                      str "StructuredCommentSuffix" ,
                    data
                      str "##Assembly-Data-END##" } ,
                  {
                    label
                      str "Sequencing Technology" ,
                    data
                      str "Sanger dideoxy sequencing" } } } } ,
            inst {
              repr raw ,
              mol dna ,
              length 678 ,
              seq-data
                ncbi2na 'F5B48E7D7826A7C99477EEC2B53E825059FD09D787DFF2967F0A8
63228C04CE7E3AC3DF0883E00340FCEF8330FF3933F3FFF3BF0EC0F14FCCE8F3D0BCFF30B33CCD
CD0A3C0A643D04302C4E7CBE8732F3127F2CBF33F03E7C37D8F838323033D0BBC0E1B30743C303
2EED3304F0BCCE8021FABC3CFBFF33CF9DF838C846AF75B13F0B53CF4E0FCFD65F6EED0F8A0BD3
D33CCF8F33CC7F8B7C3FB8CC043C73A802339FAAC3C8E0E763CC0'H } ,
            annot {
              {
                data
                  ftable {
                    {
                      data
                        imp {
                          key "D-loop" } ,
                      partial TRUE ,
                      location
                        int {
                          from 0 ,
                          to 677 ,
                          strand plus ,
                          id
                            local
                              str "BLPT015" ,
                          fuzz-from
                            lim lt ,
                          fuzz-to
                            lim gt } } } } } } ,
          seq {
            id {
              local
                str "BLPT013" } ,
            descr {
              source {
                genome mitochondrion ,
                org {
                  taxname "Batrachyla leptopus" ,
                  orgname {
                    mod {
                      {
                        subtype isolate ,
                        subname "BLPT013" } } ,
                    lineage "Eukaryota; Metazoa; Chordata; Craniata;
 Vertebrata; Euteleostomi; Amphibia; Batrachia; Anura; Neobatrachia; Hyloidea;
 Batrachylidae; Batrachyla" } } ,
                subtype {
                  {
                    subtype country ,
                    name "Chile" } ,
                  {
                    subtype lat-lon ,
                    name "42.10388889 S 73.87000000 W" } ,
                  {
                    subtype other ,
                    name "[D-loop wizard]" } } } ,
              molinfo {
                biomol genomic } ,
              user {
                type
                  str "StructuredComment" ,
                data {
                  {
                    label
                      str "StructuredCommentPrefix" ,
                    data
                      str "##Assembly-Data-START##" } ,
                  {
                    label
                      str "StructuredCommentSuffix" ,
                    data
                      str "##Assembly-Data-END##" } ,
                  {
                    label
                      str "Sequencing Technology" ,
                    data
                      str "Sanger dideoxy sequencing" } } } } ,
            inst {
              repr raw ,
              mol dna ,
              length 678 ,
              seq-data
                ncbi2na 'F5B48E7D7826A9C59477EEC2B53E825059FD09D787DFF2967F0A8
63228C04CE7E3AC3DF0883E00340FCEF8330FF3933F3FFF3BF0EC0F14FCCE8F3D0BCFF30B33CCD
CD0A3C0A643D04302C4E7CBE8732F3127F2CBF33F03E7C37D8F838323033D0BBC0E1B30743C303
2EED3304F0BCCE8021FABC3CFBFF33CF9DF838C846AF75B13F0B53CF4E0FCFD65F6EED0F8A0BD3
D33CCF8F33CC7F8B7C3FB8CC043C73A802339FAAC3C8E0E763CC0'H } ,
            annot {
              {
                data
                  ftable {
                    {
                      data
                        imp {
                          key "D-loop" } ,
                      partial TRUE ,
                      location
                        int {
                          from 0 ,
                          to 677 ,
                          strand plus ,
                          id
                            local
                              str "BLPT013" ,
                          fuzz-from
                            lim lt ,
                          fuzz-to
                            lim gt } } } } } } ,
          seq {
            id {
              local
                str "BLLJ255" } ,
            descr {
              source {
                genome mitochondrion ,
                org {
                  taxname "Batrachyla leptopus" ,
                  orgname {
                    mod {
                      {
                        subtype isolate ,
                        subname "BLLJ255" } } ,
                    lineage "Eukaryota; Metazoa; Chordata; Craniata;
 Vertebrata; Euteleostomi; Amphibia; Batrachia; Anura; Neobatrachia; Hyloidea;
 Batrachylidae; Batrachyla" } } ,
                subtype {
                  {
                    subtype country ,
                    name "Chile" } ,
                  {
                    subtype lat-lon ,
                    name "43.93944444 S 72.36361111 W" } ,
                  {
                    subtype other ,
                    name "[D-loop wizard]" } } } ,
              molinfo {
                biomol genomic } ,
              user {
                type
                  str "StructuredComment" ,
                data {
                  {
                    label
                      str "StructuredCommentPrefix" ,
                    data
                      str "##Assembly-Data-START##" } ,
                  {
                    label
                      str "StructuredCommentSuffix" ,
                    data
                      str "##Assembly-Data-END##" } ,
                  {
                    label
                      str "Sequencing Technology" ,
                    data
                      str "Sanger dideoxy sequencing" } } } } ,
            inst {
              repr raw ,
              mol dna ,
              length 678 ,
              seq-data
                ncbi2na 'F5B48E7D7826A7C29477EEC2B53E825059FD09D787DFF2967F0A8
63228C04CE7E3AC3DF0883E00340FCEF8330FF3933F3FFF3BF0EC0F14FCCE8F3D0BCFF30B33CCD
CD0A3C0A643D04302C4E7CBE8732F3127F2CBF33F03E7C37D8F838323033D0BBC0E1B30743C303
2EED3304F0BCCE8021FABC3CFBFF33CF9DF838C846AF75B13F0B53CF4E0FCFD65F6EED0F8A0BD3
D33CCF8F33CC7F8B7C3FB8CC043C73A802339FAAC3C8E0E763CC0'H } ,
            annot {
              {
                data
                  ftable {
                    {
                      data
                        imp {
                          key "D-loop" } ,
                      partial TRUE ,
                      location
                        int {
                          from 0 ,
                          to 677 ,
                          strand plus ,
                          id
                            local
                              str "BLLJ255" ,
                          fuzz-from
                            lim lt ,
                          fuzz-to
                            lim gt } } } } } } ,
          seq {
            id {
              local
                str "BLLJ256" } ,
            descr {
              source {
                genome mitochondrion ,
                org {
                  taxname "Batrachyla leptopus" ,
                  orgname {
                    mod {
                      {
                        subtype isolate ,
                        subname "BLLJ256" } } ,
                    lineage "Eukaryota; Metazoa; Chordata; Craniata;
 Vertebrata; Euteleostomi; Amphibia; Batrachia; Anura; Neobatrachia; Hyloidea;
 Batrachylidae; Batrachyla" } } ,
                subtype {
                  {
                    subtype country ,
                    name "Chile" } ,
                  {
                    subtype lat-lon ,
                    name "43.93944444 S 72.36361111 W" } ,
                  {
                    subtype other ,
                    name "[D-loop wizard]" } } } ,
              molinfo {
                biomol genomic } ,
              user {
                type
                  str "StructuredComment" ,
                data {
                  {
                    label
                      str "StructuredCommentPrefix" ,
                    data
                      str "##Assembly-Data-START##" } ,
                  {
                    label
                      str "StructuredCommentSuffix" ,
                    data
                      str "##Assembly-Data-END##" } ,
                  {
                    label
                      str "Sequencing Technology" ,
                    data
                      str "Sanger dideoxy sequencing" } } } } ,
            inst {
              repr raw ,
              mol dna ,
              length 678 ,
              seq-data
                ncbi2na 'F5B48E7D7826A7C29477EEC2B53E825059FD09D787DFF2967F0A8
63228C04CE7E3AC3DF0883E00340FCEF8330FF3933F3FFF3BF0EC0F14FCCE8F3D0BCFF30B33CCD
CD0A3C0A643D04302C4E7CBE8732F3127F2CBF33F03E7C37D8F838323033D0BBC0E1B30743C303
2EED3304F0BCCE8021FABC3CFBFF33CF9DF838C846AF75B13F0B53CF4E0FCFD65F6EED0F8A0BD3
D33CCF8F33CC7F8B7C3FB8CC043C73A802339FAAC3C8E0E763CC0'H } ,
            annot {
              {
                data
                  ftable {
                    {
                      data
                        imp {
                          key "D-loop" } ,
                      partial TRUE ,
                      location
                        int {
                          from 0 ,
                          to 677 ,
                          strand plus ,
                          id
                            local
                              str "BLLJ256" ,
                          fuzz-from
                            lim lt ,
                          fuzz-to
                            lim gt } } } } } } ,
          seq {
            id {
              local
                str "BLLJ320" } ,
            descr {
              source {
                genome mitochondrion ,
                org {
                  taxname "Batrachyla leptopus" ,
                  orgname {
                    mod {
                      {
                        subtype isolate ,
                        subname "BLLJ320" } } ,
                    lineage "Eukaryota; Metazoa; Chordata; Craniata;
 Vertebrata; Euteleostomi; Amphibia; Batrachia; Anura; Neobatrachia; Hyloidea;
 Batrachylidae; Batrachyla" } } ,
                subtype {
                  {
                    subtype country ,
                    name "Chile" } ,
                  {
                    subtype lat-lon ,
                    name "43.93944444 S 72.36361111 W" } ,
                  {
                    subtype other ,
                    name "[D-loop wizard]" } } } ,
              molinfo {
                biomol genomic } ,
              user {
                type
                  str "StructuredComment" ,
                data {
                  {
                    label
                      str "StructuredCommentPrefix" ,
                    data
                      str "##Assembly-Data-START##" } ,
                  {
                    label
                      str "StructuredCommentSuffix" ,
                    data
                      str "##Assembly-Data-END##" } ,
                  {
                    label
                      str "Sequencing Technology" ,
                    data
                      str "Sanger dideoxy sequencing" } } } } ,
            inst {
              repr raw ,
              mol dna ,
              length 678 ,
              seq-data
                ncbi2na 'F5B48E7D7826A7C29477EEC2B53E825059FD09D787DFF2967F0A8
63228C04CE7E3AC3DF0883E00340FCEF8330FF3933F3FFF3BF0EC0F14FCCE8F3D0BCFF30B33CCD
CD0A3C0A643D04302C4E7CBE8732F3127F2CBF33F03E7C37D8F838323033D0BBC0E1B30743C303
2EED3304F0BCCE8021FABC3CFBFF33CF9DF838C846AF75B13F0B53CF4E0FCFD65F6EED0F8A0BD3
D33CCF8F33CC7F8B7C3FB8CC043C73A802339FAAC3C8E0E763CC0'H } ,
            annot {
              {
                data
                  ftable {
                    {
                      data
                        imp {
                          key "D-loop" } ,
                      partial TRUE ,
                      location
                        int {
                          from 0 ,
                          to 677 ,
                          strand plus ,
                          id
                            local
                              str "BLLJ320" ,
                          fuzz-from
                            lim lt ,
                          fuzz-to
                            lim gt } } } } } } ,
          seq {
            id {
              local
                str "BLLJ321" } ,
            descr {
              source {
                genome mitochondrion ,
                org {
                  taxname "Batrachyla leptopus" ,
                  orgname {
                    mod {
                      {
                        subtype isolate ,
                        subname "BLLJ321" } } ,
                    lineage "Eukaryota; Metazoa; Chordata; Craniata;
 Vertebrata; Euteleostomi; Amphibia; Batrachia; Anura; Neobatrachia; Hyloidea;
 Batrachylidae; Batrachyla" } } ,
                subtype {
                  {
                    subtype country ,
                    name "Chile" } ,
                  {
                    subtype lat-lon ,
                    name "43.93944444 S 72.36361111 W" } ,
                  {
                    subtype other ,
                    name "[D-loop wizard]" } } } ,
              molinfo {
                biomol genomic } ,
              user {
                type
                  str "StructuredComment" ,
                data {
                  {
                    label
                      str "StructuredCommentPrefix" ,
                    data
                      str "##Assembly-Data-START##" } ,
                  {
                    label
                      str "StructuredCommentSuffix" ,
                    data
                      str "##Assembly-Data-END##" } ,
                  {
                    label
                      str "Sequencing Technology" ,
                    data
                      str "Sanger dideoxy sequencing" } } } } ,
            inst {
              repr raw ,
              mol dna ,
              length 678 ,
              seq-data
                ncbi2na 'F5B48E7D7826A7C29477EEC2B53E825059FD09D787DFF2967F0A8
63228C04CE7E3AC3DF0883E00340FCEF8330FF3933F3FFF3BF0EC0F14FCCE8F3D0BCFF30B33CCD
CD0A3C0A643D04302C4E7CBE8732F3127F2CBF33F03E7C37D8F838323033D0BBC0E1B30743C303
2EED3304F0BCCE8021FABC3CFBFF33CF9DF838C846AF75B13F0B53CF4E0FCFD65F6EED0F8A0BD3
D33CCF8F33CC7F8B7C3FB8CC043C73A802339FAAC3C8E0E763CC0'H } ,
            annot {
              {
                data
                  ftable {
                    {
                      data
                        imp {
                          key "D-loop" } ,
                      partial TRUE ,
                      location
                        int {
                          from 0 ,
                          to 677 ,
                          strand plus ,
                          id
                            local
                              str "BLLJ321" ,
                          fuzz-from
                            lim lt ,
                          fuzz-to
                            lim gt } } } } } } ,
          seq {
            id {
              local
                str "BLLJ322" } ,
            descr {
              source {
                genome mitochondrion ,
                org {
                  taxname "Batrachyla leptopus" ,
                  orgname {
                    mod {
                      {
                        subtype isolate ,
                        subname "BLLJ322" } } ,
                    lineage "Eukaryota; Metazoa; Chordata; Craniata;
 Vertebrata; Euteleostomi; Amphibia; Batrachia; Anura; Neobatrachia; Hyloidea;
 Batrachylidae; Batrachyla" } } ,
                subtype {
                  {
                    subtype country ,
                    name "Chile" } ,
                  {
                    subtype lat-lon ,
                    name "43.93944444 S 72.36361111 W" } ,
                  {
                    subtype other ,
                    name "[D-loop wizard]" } } } ,
              molinfo {
                biomol genomic } ,
              user {
                type
                  str "StructuredComment" ,
                data {
                  {
                    label
                      str "StructuredCommentPrefix" ,
                    data
                      str "##Assembly-Data-START##" } ,
                  {
                    label
                      str "StructuredCommentSuffix" ,
                    data
                      str "##Assembly-Data-END##" } ,
                  {
                    label
                      str "Sequencing Technology" ,
                    data
                      str "Sanger dideoxy sequencing" } } } } ,
            inst {
              repr raw ,
              mol dna ,
              length 678 ,
              seq-data
                ncbi2na 'F5B48E7D7826A7C29477EEC2B53E825059FD09D787DFF2967F0A8
63228C04CE7E3AC3DF0883E00340FCEF8330FF3933F3FFF3BF0EC0F14FCCE8F3D0BCFF30B33CCD
CD0A3C0A643D04302C4E7CBE8732F3127F2CBF33F03E7C37D8F838323033D0BBC0E1B30743C303
2EED3304F0BCCE8021FABC3CFBFF33CF9DF838C846AF75B13F0B53CF4E0FCFD65F6EED0F8A0BD3
D33CCF8F33CC7F8B7C3FB8CC043C73A802339FAAC3C8E0E763CC0'H } ,
            annot {
              {
                data
                  ftable {
                    {
                      data
                        imp {
                          key "D-loop" } ,
                      partial TRUE ,
                      location
                        int {
                          from 0 ,
                          to 677 ,
                          strand plus ,
                          id
                            local
                              str "BLLJ322" ,
                          fuzz-from
                            lim lt ,
                          fuzz-to
                            lim gt } } } } } } ,
          seq {
            id {
              local
                str "BLLJ323" } ,
            descr {
              source {
                genome mitochondrion ,
                org {
                  taxname "Batrachyla leptopus" ,
                  orgname {
                    mod {
                      {
                        subtype isolate ,
                        subname "BLLJ323" } } ,
                    lineage "Eukaryota; Metazoa; Chordata; Craniata;
 Vertebrata; Euteleostomi; Amphibia; Batrachia; Anura; Neobatrachia; Hyloidea;
 Batrachylidae; Batrachyla" } } ,
                subtype {
                  {
                    subtype country ,
                    name "Chile" } ,
                  {
                    subtype lat-lon ,
                    name "43.93944444 S 72.36361111 W" } ,
                  {
                    subtype other ,
                    name "[D-loop wizard]" } } } ,
              molinfo {
                biomol genomic } ,
              user {
                type
                  str "StructuredComment" ,
                data {
                  {
                    label
                      str "StructuredCommentPrefix" ,
                    data
                      str "##Assembly-Data-START##" } ,
                  {
                    label
                      str "StructuredCommentSuffix" ,
                    data
                      str "##Assembly-Data-END##" } ,
                  {
                    label
                      str "Sequencing Technology" ,
                    data
                      str "Sanger dideoxy sequencing" } } } } ,
            inst {
              repr raw ,
              mol dna ,
              length 678 ,
              seq-data
                ncbi2na 'F5B48E7D7826A7C29477EEC2B53E825059FD09D787DFF2967F0A8
63228C04CE7E3AC3DF0883E00340FCEF8330FF3933F3FFF3BF0EC0F14FCCE8F3D0BCFF30B33CCD
CD0A3C0A643D04302C4E7CBE8732F3127F2CBF33F03E7C37D8F838323033D0BBC0E1B30743C303
2EED3304F0BCCE8021FABC3CFBFF33CF9DF838C846AF75B13F0B53CF4E0FCFD65F6EED0F8A0BD3
D33CCF8F33CC7F8B7C3FB8CC043C73A802339FAAC3C8E0E763CC0'H } ,
            annot {
              {
                data
                  ftable {
                    {
                      data
                        imp {
                          key "D-loop" } ,
                      partial TRUE ,
                      location
                        int {
                          from 0 ,
                          to 677 ,
                          strand plus ,
                          id
                            local
                              str "BLLJ323" ,
                          fuzz-from
                            lim lt ,
                          fuzz-to
                            lim gt } } } } } } ,
          seq {
            id {
              local
                str "BLQU092" } ,
            descr {
              source {
                genome mitochondrion ,
                org {
                  taxname "Batrachyla leptopus" ,
                  orgname {
                    mod {
                      {
                        subtype isolate ,
                        subname "BLQU092" } } ,
                    lineage "Eukaryota; Metazoa; Chordata; Craniata;
 Vertebrata; Euteleostomi; Amphibia; Batrachia; Anura; Neobatrachia; Hyloidea;
 Batrachylidae; Batrachyla" } } ,
                subtype {
                  {
                    subtype country ,
                    name "Chile" } ,
                  {
                    subtype lat-lon ,
                    name "44.37694444 S 72.54138889 W" } ,
                  {
                    subtype other ,
                    name "[D-loop wizard]" } } } ,
              molinfo {
                biomol genomic } ,
              user {
                type
                  str "StructuredComment" ,
                data {
                  {
                    label
                      str "StructuredCommentPrefix" ,
                    data
                      str "##Assembly-Data-START##" } ,
                  {
                    label
                      str "StructuredCommentSuffix" ,
                    data
                      str "##Assembly-Data-END##" } ,
                  {
                    label
                      str "Sequencing Technology" ,
                    data
                      str "Sanger dideoxy sequencing" } } } } ,
            inst {
              repr raw ,
              mol dna ,
              length 678 ,
              seq-data
                ncbi2na 'F5B48E7D7826A7C29477EEC2B53E825059FD09D787DFF2967F0A8
63228C04CE7E3AC3DF0883E00340FCEF8330FF3933F3FFF3BF0EC0F14FCCE8F3D0BCFF30B33CCD
CD0A3C0A643D04302C4E7CBE8732F3127F2CBF33F03E7C37D8F838323033D0BBC0E1B30743C303
2EED3304F0BCCE8021FABC3CFBFF33CF9DF838C846AF75B13F0B53CF4E0FCFD65F6EED0F8A0BD3
D33CCF8F33CC7F8B7C3FB8CC043C73A802339FAAC3C8E0E763CC0'H } ,
            annot {
              {
                data
                  ftable {
                    {
                      data
                        imp {
                          key "D-loop" } ,
                      partial TRUE ,
                      location
                        int {
                          from 0 ,
                          to 677 ,
                          strand plus ,
                          id
                            local
                              str "BLQU092" ,
                          fuzz-from
                            lim lt ,
                          fuzz-to
                            lim gt } } } } } } ,
          seq {
            id {
              local
                str "BLSA995" } ,
            descr {
              source {
                genome mitochondrion ,
                org {
                  taxname "Batrachyla leptopus" ,
                  orgname {
                    mod {
                      {
                        subtype isolate ,
                        subname "BLSA995" } ,
                      {
                        subtype specimen-voucher ,
                        subname "ICMLH0411" } } ,
                    lineage "Eukaryota; Metazoa; Chordata; Craniata;
 Vertebrata; Euteleostomi; Amphibia; Batrachia; Anura; Neobatrachia; Hyloidea;
 Batrachylidae; Batrachyla" } } ,
                subtype {
                  {
                    subtype country ,
                    name "Chile" } ,
                  {
                    subtype lat-lon ,
                    name "41.16416667 S 73.72722222 W" } ,
                  {
                    subtype other ,
                    name "[D-loop wizard]" } } } ,
              molinfo {
                biomol genomic } ,
              user {
                type
                  str "StructuredComment" ,
                data {
                  {
                    label
                      str "StructuredCommentPrefix" ,
                    data
                      str "##Assembly-Data-START##" } ,
                  {
                    label
                      str "StructuredCommentSuffix" ,
                    data
                      str "##Assembly-Data-END##" } ,
                  {
                    label
                      str "Sequencing Technology" ,
                    data
                      str "Sanger dideoxy sequencing" } } } } ,
            inst {
              repr raw ,
              mol dna ,
              length 624 ,
              seq-data
                ncbi4na '84411422112242F88211428228412882888814422428881144412
418141441811121818428841844811882881141411884111118211188818488411818118888184
218188818888888184888118481118812218881818441881882114881888818114818188181828
182114418811144242118821121181114812184288148844128181488181214288814814888181
888111884288118288241884118411814181118188211484881118412481811282118811811181
484848218181121881148818184411114128844488118818848888818188188428288411841814
121244488282248121888114822188188218411888188822422882484848211884144114882188
218188181884188181881812888414828811888484181811121188128184441111418184288444
4811881418411842824188181'H } ,
            annot {
              {
                data
                  ftable {
                    {
                      data
                        imp {
                          key "D-loop" } ,
                      partial TRUE ,
                      location
                        int {
                          from 0 ,
                          to 623 ,
                          strand plus ,
                          id
                            local
                              str "BLSA995" ,
                          fuzz-from
                            lim lt ,
                          fuzz-to
                            lim gt } } } } } } ,
          seq {
            id {
              local
                str "BLEA061" } ,
            descr {
              source {
                genome mitochondrion ,
                org {
                  taxname "Batrachyla leptopus" ,
                  orgname {
                    mod {
                      {
                        subtype isolate ,
                        subname "BLEA061" } } ,
                    lineage "Eukaryota; Metazoa; Chordata; Craniata;
 Vertebrata; Euteleostomi; Amphibia; Batrachia; Anura; Neobatrachia; Hyloidea;
 Batrachylidae; Batrachyla" } } ,
                subtype {
                  {
                    subtype country ,
                    name "Chile" } ,
                  {
                    subtype lat-lon ,
                    name "42.89444444 S 72.46833333 W" } ,
                  {
                    subtype other ,
                    name "[D-loop wizard]" } } } ,
              molinfo {
                biomol genomic } ,
              user {
                type
                  str "StructuredComment" ,
                data {
                  {
                    label
                      str "StructuredCommentPrefix" ,
                    data
                      str "##Assembly-Data-START##" } ,
                  {
                    label
                      str "StructuredCommentSuffix" ,
                    data
                      str "##Assembly-Data-END##" } ,
                  {
                    label
                      str "Sequencing Technology" ,
                    data
                      str "Sanger dideoxy sequencing" } } } } ,
            inst {
              repr raw ,
              mol dna ,
              length 680 ,
              seq-data
                ncbi2na 'F5B48E7D7826A7C29477EEC2B53E825059FD09D787DFF2967F0A8
63228C04CE7E3AC3DF0883E00340FCEF8330FF3933F3FFF3BF0EC0F14FCCE8F3D0BCFF30B33CCD
CD0A3C0A643D04302C4E7CBE8732F3127F2CBF33F03E7C37D8F838323033D0BBC0E1B30743C303
2EED3304F0BCCE8021FA9C3CFBFF33CF9DF838C846AF75B13F0B53CF4E0FCFD65F6EED0F8A0BD3
D33CCF8F33CC7F8B7C3FB3B3010FB73A802339FAAC3C8E0E763CC'H } ,
            annot {
              {
                data
                  ftable {
                    {
                      data
                        imp {
                          key "D-loop" } ,
                      partial TRUE ,
                      location
                        int {
                          from 0 ,
                          to 679 ,
                          strand plus ,
                          id
                            local
                              str "BLEA061" ,
                          fuzz-from
                            lim lt ,
                          fuzz-to
                            lim gt } } } } } } ,
          seq {
            id {
              local
                str "BLEA058" } ,
            descr {
              source {
                genome mitochondrion ,
                org {
                  taxname "Batrachyla leptopus" ,
                  orgname {
                    mod {
                      {
                        subtype isolate ,
                        subname "BLEA058" } } ,
                    lineage "Eukaryota; Metazoa; Chordata; Craniata;
 Vertebrata; Euteleostomi; Amphibia; Batrachia; Anura; Neobatrachia; Hyloidea;
 Batrachylidae; Batrachyla" } } ,
                subtype {
                  {
                    subtype country ,
                    name "Chile" } ,
                  {
                    subtype lat-lon ,
                    name "42.89444444 S 72.46833333 W" } ,
                  {
                    subtype other ,
                    name "[D-loop wizard]" } } } ,
              molinfo {
                biomol genomic } ,
              user {
                type
                  str "StructuredComment" ,
                data {
                  {
                    label
                      str "StructuredCommentPrefix" ,
                    data
                      str "##Assembly-Data-START##" } ,
                  {
                    label
                      str "StructuredCommentSuffix" ,
                    data
                      str "##Assembly-Data-END##" } ,
                  {
                    label
                      str "Sequencing Technology" ,
                    data
                      str "Sanger dideoxy sequencing" } } } } ,
            inst {
              repr raw ,
              mol dna ,
              length 678 ,
              seq-data
                ncbi2na 'F5B48E7D7826A7C29477EEC2B53E825059FD09D787DFF2967F0A8
63228C04CE7E3AC3DF0883E00340FCEF8330FF3933F3FFF3BF0EC0F14FCCE8F3D0BCFF30B33CCD
CD0A3C0A643D04302C4E7CBE8732F3127F2CBF33F03E7C37D8F838323033D0BBC0E1B30743C303
2EED3304F0BCCE8021FA9C3CFBFF33CF9DF838C846AF75B13F0B53CF4E0FCFD65F6EED0F8A0BD3
D33CCF8F33CC7F8B7C3FB0CC043C73A802339FAAC3C8E0E763CC0'H } ,
            annot {
              {
                data
                  ftable {
                    {
                      data
                        imp {
                          key "D-loop" } ,
                      partial TRUE ,
                      location
                        int {
                          from 0 ,
                          to 677 ,
                          strand plus ,
                          id
                            local
                              str "BLEA058" ,
                          fuzz-from
                            lim lt ,
                          fuzz-to
                            lim gt } } } } } } ,
          seq {
            id {
              local
                str "BLEA060" } ,
            descr {
              source {
                genome mitochondrion ,
                org {
                  taxname "Batrachyla leptopus" ,
                  orgname {
                    mod {
                      {
                        subtype isolate ,
                        subname "BLEA060" } } ,
                    lineage "Eukaryota; Metazoa; Chordata; Craniata;
 Vertebrata; Euteleostomi; Amphibia; Batrachia; Anura; Neobatrachia; Hyloidea;
 Batrachylidae; Batrachyla" } } ,
                subtype {
                  {
                    subtype country ,
                    name "Chile" } ,
                  {
                    subtype lat-lon ,
                    name "42.89444444 S 72.46833333 W" } ,
                  {
                    subtype other ,
                    name "[D-loop wizard]" } } } ,
              molinfo {
                biomol genomic } ,
              user {
                type
                  str "StructuredComment" ,
                data {
                  {
                    label
                      str "StructuredCommentPrefix" ,
                    data
                      str "##Assembly-Data-START##" } ,
                  {
                    label
                      str "StructuredCommentSuffix" ,
                    data
                      str "##Assembly-Data-END##" } ,
                  {
                    label
                      str "Sequencing Technology" ,
                    data
                      str "Sanger dideoxy sequencing" } } } } ,
            inst {
              repr raw ,
              mol dna ,
              length 678 ,
              seq-data
                ncbi2na 'F5B48E7D7826A7C29477EEC2B53E825059FD09D787DFF2967F0A8
63228C04CE7E3AC3DF0883E00340FCEF8330FF3933F3FFF3BF0EC0F14FCCE8F3D0BCFF30B33CCD
CD0A3C0A643D04302C4E7CBE8732F3127F2CBF33F03E7C37D8F838323033D0BBC0E1B30743C303
2EED3304F0BCCE8021FA9C3CFBFF33CF9DF838C846AF75B13F0B53CF4E0FCFD65F6EED0F8A0BD3
D33CCF8F33CC7F8B7C3FB0CC043C73A802339FAAC3C8E0E763CC0'H } ,
            annot {
              {
                data
                  ftable {
                    {
                      data
                        imp {
                          key "D-loop" } ,
                      partial TRUE ,
                      location
                        int {
                          from 0 ,
                          to 677 ,
                          strand plus ,
                          id
                            local
                              str "BLEA060" ,
                          fuzz-from
                            lim lt ,
                          fuzz-to
                            lim gt } } } } } } ,
          seq {
            id {
              local
                str "BLEA062" } ,
            descr {
              source {
                genome mitochondrion ,
                org {
                  taxname "Batrachyla leptopus" ,
                  orgname {
                    mod {
                      {
                        subtype isolate ,
                        subname "BLEA062" } } ,
                    lineage "Eukaryota; Metazoa; Chordata; Craniata;
 Vertebrata; Euteleostomi; Amphibia; Batrachia; Anura; Neobatrachia; Hyloidea;
 Batrachylidae; Batrachyla" } } ,
                subtype {
                  {
                    subtype country ,
                    name "Chile" } ,
                  {
                    subtype lat-lon ,
                    name "42.89444444 S 72.46833333 W" } ,
                  {
                    subtype other ,
                    name "[D-loop wizard]" } } } ,
              molinfo {
                biomol genomic } ,
              user {
                type
                  str "StructuredComment" ,
                data {
                  {
                    label
                      str "StructuredCommentPrefix" ,
                    data
                      str "##Assembly-Data-START##" } ,
                  {
                    label
                      str "StructuredCommentSuffix" ,
                    data
                      str "##Assembly-Data-END##" } ,
                  {
                    label
                      str "Sequencing Technology" ,
                    data
                      str "Sanger dideoxy sequencing" } } } } ,
            inst {
              repr raw ,
              mol dna ,
              length 678 ,
              seq-data
                ncbi2na 'F5B48E7D7826A7C29477EEC2B53E825059FD09D787DFF2967F0A8
63228C04CE7E3AC3DF0883E00340FCEF8330FF3933F3FFF3BF0EC0F14FCCE8F3D0BCFF30B33CCD
CD0A3C0A643D04302C4E7CBE8732F3127F2CBF33F03E7C37D8F838323033D0BBC0E1B30743C303
2EED3304F0BCCE8021FA9C3CFBFF33CF9DF838C846AF75B13F0B53CF4E0FCFD65F6EED0F8A0BD3
D33CCF8F33CC7F8B7C3FB0CC043C73A802339FAAC3C8E0E763CC0'H } ,
            annot {
              {
                data
                  ftable {
                    {
                      data
                        imp {
                          key "D-loop" } ,
                      partial TRUE ,
                      location
                        int {
                          from 0 ,
                          to 677 ,
                          strand plus ,
                          id
                            local
                              str "BLEA062" ,
                          fuzz-from
                            lim lt ,
                          fuzz-to
                            lim gt } } } } } } ,
          seq {
            id {
              local
                str "BLEA063" } ,
            descr {
              source {
                genome mitochondrion ,
                org {
                  taxname "Batrachyla leptopus" ,
                  orgname {
                    mod {
                      {
                        subtype isolate ,
                        subname "BLEA063" } } ,
                    lineage "Eukaryota; Metazoa; Chordata; Craniata;
 Vertebrata; Euteleostomi; Amphibia; Batrachia; Anura; Neobatrachia; Hyloidea;
 Batrachylidae; Batrachyla" } } ,
                subtype {
                  {
                    subtype country ,
                    name "Chile" } ,
                  {
                    subtype lat-lon ,
                    name "42.89444444 S 72.46833333 W" } ,
                  {
                    subtype other ,
                    name "[D-loop wizard]" } } } ,
              molinfo {
                biomol genomic } ,
              user {
                type
                  str "StructuredComment" ,
                data {
                  {
                    label
                      str "StructuredCommentPrefix" ,
                    data
                      str "##Assembly-Data-START##" } ,
                  {
                    label
                      str "StructuredCommentSuffix" ,
                    data
                      str "##Assembly-Data-END##" } ,
                  {
                    label
                      str "Sequencing Technology" ,
                    data
                      str "Sanger dideoxy sequencing" } } } } ,
            inst {
              repr raw ,
              mol dna ,
              length 678 ,
              seq-data
                ncbi2na 'F5B48E7D7826A7C29477EEC2B53E825059FD09D787DFF2967F0A8
63228C04CE7E3AC3DF0883E00340FCEF8330FF3933F3FFF3BF0EC0F14FCCE8F3D0BCFF30B33CCD
CD0A3C0A643D04302C4E7CBE8732F3127F2CBF33F03E7C37D8F838323033D0BBC0E1B30743C303
2EED3304F0BCCE8021FA9C3CFBFF33CF9DF838C846AF75B13F0B53CF4E0FCFD65F6EED0F8A0BD3
D33CCF8F33CC7F8B7C3FB0CC043C73A802339FAAC3C8E0E763CC0'H } ,
            annot {
              {
                data
                  ftable {
                    {
                      data
                        imp {
                          key "D-loop" } ,
                      partial TRUE ,
                      location
                        int {
                          from 0 ,
                          to 677 ,
                          strand plus ,
                          id
                            local
                              str "BLEA063" ,
                          fuzz-from
                            lim lt ,
                          fuzz-to
                            lim gt } } } } } } ,
          seq {
            id {
              local
                str "BLEA066" } ,
            descr {
              source {
                genome mitochondrion ,
                org {
                  taxname "Batrachyla leptopus" ,
                  orgname {
                    mod {
                      {
                        subtype isolate ,
                        subname "BLEA066" } } ,
                    lineage "Eukaryota; Metazoa; Chordata; Craniata;
 Vertebrata; Euteleostomi; Amphibia; Batrachia; Anura; Neobatrachia; Hyloidea;
 Batrachylidae; Batrachyla" } } ,
                subtype {
                  {
                    subtype country ,
                    name "Chile" } ,
                  {
                    subtype lat-lon ,
                    name "42.89444444 S 72.46833333 W" } ,
                  {
                    subtype other ,
                    name "[D-loop wizard]" } } } ,
              molinfo {
                biomol genomic } ,
              user {
                type
                  str "StructuredComment" ,
                data {
                  {
                    label
                      str "StructuredCommentPrefix" ,
                    data
                      str "##Assembly-Data-START##" } ,
                  {
                    label
                      str "StructuredCommentSuffix" ,
                    data
                      str "##Assembly-Data-END##" } ,
                  {
                    label
                      str "Sequencing Technology" ,
                    data
                      str "Sanger dideoxy sequencing" } } } } ,
            inst {
              repr raw ,
              mol dna ,
              length 678 ,
              seq-data
                ncbi2na 'F5B48E7D7826A7C29477EEC2B53E825059FD09D787DFF2967F0A8
63228C04CE7E3AC3DF0883E00340FCEF8330FF3933F3FFF3BF0EC0F14FCCE8F3D0BCFF30B33CCD
CD0A3C0A643D04302C4E7CBE8732F3127F2CBF33F03E7C37D8F838323033D0BBC0E1B30743C303
2EED3304F0BCCE8021FA9C3CFBFF33CF9DF838C846AF75B13F0B53CF4E0FCFD65F6EED0F8A0BD3
D33CCF8F33CC7F8B7C3FB0CC043C73A802339FAAC3C8E0E763CC0'H } ,
            annot {
              {
                data
                  ftable {
                    {
                      data
                        imp {
                          key "D-loop" } ,
                      partial TRUE ,
                      location
                        int {
                          from 0 ,
                          to 677 ,
                          strand plus ,
                          id
                            local
                              str "BLEA066" ,
                          fuzz-from
                            lim lt ,
                          fuzz-to
                            lim gt } } } } } } ,
          seq {
            id {
              local
                str "BLEA067" } ,
            descr {
              source {
                genome mitochondrion ,
                org {
                  taxname "Batrachyla leptopus" ,
                  orgname {
                    mod {
                      {
                        subtype isolate ,
                        subname "BLEA067" } } ,
                    lineage "Eukaryota; Metazoa; Chordata; Craniata;
 Vertebrata; Euteleostomi; Amphibia; Batrachia; Anura; Neobatrachia; Hyloidea;
 Batrachylidae; Batrachyla" } } ,
                subtype {
                  {
                    subtype country ,
                    name "Chile" } ,
                  {
                    subtype lat-lon ,
                    name "42.89444444 S 72.46833333 W" } ,
                  {
                    subtype other ,
                    name "[D-loop wizard]" } } } ,
              molinfo {
                biomol genomic } ,
              user {
                type
                  str "StructuredComment" ,
                data {
                  {
                    label
                      str "StructuredCommentPrefix" ,
                    data
                      str "##Assembly-Data-START##" } ,
                  {
                    label
                      str "StructuredCommentSuffix" ,
                    data
                      str "##Assembly-Data-END##" } ,
                  {
                    label
                      str "Sequencing Technology" ,
                    data
                      str "Sanger dideoxy sequencing" } } } } ,
            inst {
              repr raw ,
              mol dna ,
              length 678 ,
              seq-data
                ncbi2na 'F5B48E7D7826A7C29477EEC2B53E825059FD09D787DFF2967F0A8
63228C04CE7E3AC3DF0883E00340FCEF8330FF3933F3FFF3BF0EC0F14FCCE8F3D0BCFF30B33CCD
CD0A3C0A643D04302C4E7CBE8732F3127F2CBF33F03E7C37D8F838323033D0BBC0E1B30743C303
2EED3304F0BCCE8021FA9C3CFBFF33CF9DF838C846AF75B13F0B53CF4E0FCFD65F6EED0F8A0BD3
D33CCF8F33CC7F8B7C3FB0CC043C73A802339FAAC3C8E0E763CC0'H } ,
            annot {
              {
                data
                  ftable {
                    {
                      data
                        imp {
                          key "D-loop" } ,
                      partial TRUE ,
                      location
                        int {
                          from 0 ,
                          to 677 ,
                          strand plus ,
                          id
                            local
                              str "BLEA067" ,
                          fuzz-from
                            lim lt ,
                          fuzz-to
                            lim gt } } } } } } ,
          seq {
            id {
              local
                str "BLEA068" } ,
            descr {
              source {
                genome mitochondrion ,
                org {
                  taxname "Batrachyla leptopus" ,
                  orgname {
                    mod {
                      {
                        subtype isolate ,
                        subname "BLEA068" } } ,
                    lineage "Eukaryota; Metazoa; Chordata; Craniata;
 Vertebrata; Euteleostomi; Amphibia; Batrachia; Anura; Neobatrachia; Hyloidea;
 Batrachylidae; Batrachyla" } } ,
                subtype {
                  {
                    subtype country ,
                    name "Chile" } ,
                  {
                    subtype lat-lon ,
                    name "42.89444444 S 72.46833333 W" } ,
                  {
                    subtype other ,
                    name "[D-loop wizard]" } } } ,
              molinfo {
                biomol genomic } ,
              user {
                type
                  str "StructuredComment" ,
                data {
                  {
                    label
                      str "StructuredCommentPrefix" ,
                    data
                      str "##Assembly-Data-START##" } ,
                  {
                    label
                      str "StructuredCommentSuffix" ,
                    data
                      str "##Assembly-Data-END##" } ,
                  {
                    label
                      str "Sequencing Technology" ,
                    data
                      str "Sanger dideoxy sequencing" } } } } ,
            inst {
              repr raw ,
              mol dna ,
              length 678 ,
              seq-data
                ncbi2na 'F5B48E7D7826A7C29477EEC2B53E825059FD09D787DFF2967F0A8
63228C04CE7E3AC3DF0883E00340FCEF8330FF3933F3FFF3BF0EC0F14FCCE8F3D0BCFF30B33CCD
CD0A3C0A643D04302C4E7CBE8732F3127F2CBF33F03E7C37D8F838323033D0BBC0E1B30743C303
2EED3304F0BCCE8021FA9C3CFBFF33CF9DF838C846AF75B13F0B53CF4E0FCFD65F6EED0F8A0BD3
D33CCF8F33CC7F8B7C3FB0CC043C73A802339FAAC3C8E0E763CC0'H } ,
            annot {
              {
                data
                  ftable {
                    {
                      data
                        imp {
                          key "D-loop" } ,
                      partial TRUE ,
                      location
                        int {
                          from 0 ,
                          to 677 ,
                          strand plus ,
                          id
                            local
                              str "BLEA068" ,
                          fuzz-from
                            lim lt ,
                          fuzz-to
                            lim gt } } } } } } ,
          seq {
            id {
              local
                str "BLEA070" } ,
            descr {
              source {
                genome mitochondrion ,
                org {
                  taxname "Batrachyla leptopus" ,
                  orgname {
                    mod {
                      {
                        subtype isolate ,
                        subname "BLEA070" } } ,
                    lineage "Eukaryota; Metazoa; Chordata; Craniata;
 Vertebrata; Euteleostomi; Amphibia; Batrachia; Anura; Neobatrachia; Hyloidea;
 Batrachylidae; Batrachyla" } } ,
                subtype {
                  {
                    subtype country ,
                    name "Chile" } ,
                  {
                    subtype lat-lon ,
                    name "42.89444444 S 72.46833333 W" } ,
                  {
                    subtype other ,
                    name "[D-loop wizard]" } } } ,
              molinfo {
                biomol genomic } ,
              user {
                type
                  str "StructuredComment" ,
                data {
                  {
                    label
                      str "StructuredCommentPrefix" ,
                    data
                      str "##Assembly-Data-START##" } ,
                  {
                    label
                      str "StructuredCommentSuffix" ,
                    data
                      str "##Assembly-Data-END##" } ,
                  {
                    label
                      str "Sequencing Technology" ,
                    data
                      str "Sanger dideoxy sequencing" } } } } ,
            inst {
              repr raw ,
              mol dna ,
              length 678 ,
              seq-data
                ncbi2na 'F5B48E7D7826A7C29477EEC2B53E825059FD09D787DFF2967F0A8
63228C04CE7E3AC3DF0883E00340FCEF8330FF3933F3FFF3BF0EC0F14FCCE8F3D0BCFF30B33CCD
CD0A3C0A643D04302C4E7CBE8732F3127F2CBF33F03E7C37D8F838323033D0BBC0E1B30743C303
2EED3304F0BCCE8021FA9C3CFBFF33CF9DF838C846AF75B13F0B53CF4E0FCFD65F6EED0F8A0BD3
D33CCF8F33CC7F8B7C3FB0CC043C73A802339FAAC3C8E0E763CC0'H } ,
            annot {
              {
                data
                  ftable {
                    {
                      data
                        imp {
                          key "D-loop" } ,
                      partial TRUE ,
                      location
                        int {
                          from 0 ,
                          to 677 ,
                          strand plus ,
                          id
                            local
                              str "BLEA070" ,
                          fuzz-from
                            lim lt ,
                          fuzz-to
                            lim gt } } } } } } ,
          seq {
            id {
              local
                str "BLEA245" } ,
            descr {
              source {
                genome mitochondrion ,
                org {
                  taxname "Batrachyla leptopus" ,
                  orgname {
                    mod {
                      {
                        subtype isolate ,
                        subname "BLEA245" } } ,
                    lineage "Eukaryota; Metazoa; Chordata; Craniata;
 Vertebrata; Euteleostomi; Amphibia; Batrachia; Anura; Neobatrachia; Hyloidea;
 Batrachylidae; Batrachyla" } } ,
                subtype {
                  {
                    subtype country ,
                    name "Chile" } ,
                  {
                    subtype lat-lon ,
                    name "42.89444444 S 72.46833333 W" } ,
                  {
                    subtype other ,
                    name "[D-loop wizard]" } } } ,
              molinfo {
                biomol genomic } ,
              user {
                type
                  str "StructuredComment" ,
                data {
                  {
                    label
                      str "StructuredCommentPrefix" ,
                    data
                      str "##Assembly-Data-START##" } ,
                  {
                    label
                      str "StructuredCommentSuffix" ,
                    data
                      str "##Assembly-Data-END##" } ,
                  {
                    label
                      str "Sequencing Technology" ,
                    data
                      str "Sanger dideoxy sequencing" } } } } ,
            inst {
              repr raw ,
              mol dna ,
              length 678 ,
              seq-data
                ncbi2na 'F5B48E7D7826A7C29477EEC2B53E825059FD09D787DFF2967F0A8
63228C04CE7E3AC3DF0883E00340FCEF8330FF3933F3FFF3BF0EC0F14FCCE8F3D0BCFF30B33CCD
CD0A3C0A643D04302C4E7CBE8732F3127F2CBF33F03E7C37D8F838323033D0BBC0E1B30743C303
2EED3304F0BCCE8021FA9C3CFBFF33CF9DF838C846AF75B13F0B53CF4E0FCFD65F6EED0F8A0BD3
D33CCF8F33CC7F8B7C3FB0CC043C73A802339FAAC3C8E0E763CC0'H } ,
            annot {
              {
                data
                  ftable {
                    {
                      data
                        imp {
                          key "D-loop" } ,
                      partial TRUE ,
                      location
                        int {
                          from 0 ,
                          to 677 ,
                          strand plus ,
                          id
                            local
                              str "BLEA245" ,
                          fuzz-from
                            lim lt ,
                          fuzz-to
                            lim gt } } } } } } ,
          seq {
            id {
              local
                str "BLEA252" } ,
            descr {
              source {
                genome mitochondrion ,
                org {
                  taxname "Batrachyla leptopus" ,
                  orgname {
                    mod {
                      {
                        subtype isolate ,
                        subname "BLEA252" } } ,
                    lineage "Eukaryota; Metazoa; Chordata; Craniata;
 Vertebrata; Euteleostomi; Amphibia; Batrachia; Anura; Neobatrachia; Hyloidea;
 Batrachylidae; Batrachyla" } } ,
                subtype {
                  {
                    subtype country ,
                    name "Chile" } ,
                  {
                    subtype lat-lon ,
                    name "42.89444444 S 72.46833333 W" } ,
                  {
                    subtype other ,
                    name "[D-loop wizard]" } } } ,
              molinfo {
                biomol genomic } ,
              user {
                type
                  str "StructuredComment" ,
                data {
                  {
                    label
                      str "StructuredCommentPrefix" ,
                    data
                      str "##Assembly-Data-START##" } ,
                  {
                    label
                      str "StructuredCommentSuffix" ,
                    data
                      str "##Assembly-Data-END##" } ,
                  {
                    label
                      str "Sequencing Technology" ,
                    data
                      str "Sanger dideoxy sequencing" } } } } ,
            inst {
              repr raw ,
              mol dna ,
              length 678 ,
              seq-data
                ncbi2na 'F5B48E7D7826A7C29477EEC2B53E825059FD09D787DFF2967F0A8
63228C04CE7E3AC3DF0883E00340FCEF8330FF3933F3FFF3BF0EC0F14FCCE8F3D0BCFF30B33CCD
CD0A3C0A643D04302C4E7CBE8732F3127F2CBF33F03E7C37D8F838323033D0BBC0E1B30743C303
2EED3304F0BCCE8021FA9C3CFBFF33CF9DF838C846AF75B13F0B53CF4E0FCFD65F6EED0F8A0BD3
D33CCF8F33CC7F8B7C3FB0CC043C73A802339FAAC3C8E0E763CC0'H } ,
            annot {
              {
                data
                  ftable {
                    {
                      data
                        imp {
                          key "D-loop" } ,
                      partial TRUE ,
                      location
                        int {
                          from 0 ,
                          to 677 ,
                          strand plus ,
                          id
                            local
                              str "BLEA252" ,
                          fuzz-from
                            lim lt ,
                          fuzz-to
                            lim gt } } } } } } ,
          seq {
            id {
              local
                str "BLAN179" } ,
            descr {
              source {
                genome mitochondrion ,
                org {
                  taxname "Batrachyla leptopus" ,
                  orgname {
                    mod {
                      {
                        subtype isolate ,
                        subname "BLAN179" } } ,
                    lineage "Eukaryota; Metazoa; Chordata; Craniata;
 Vertebrata; Euteleostomi; Amphibia; Batrachia; Anura; Neobatrachia; Hyloidea;
 Batrachylidae; Batrachyla" } } ,
                subtype {
                  {
                    subtype country ,
                    name "Chile" } ,
                  {
                    subtype lat-lon ,
                    name "40.66888889 S 72.16027778 W" } ,
                  {
                    subtype other ,
                    name "[D-loop wizard]" } } } ,
              molinfo {
                biomol genomic } ,
              user {
                type
                  str "StructuredComment" ,
                data {
                  {
                    label
                      str "StructuredCommentPrefix" ,
                    data
                      str "##Assembly-Data-START##" } ,
                  {
                    label
                      str "StructuredCommentSuffix" ,
                    data
                      str "##Assembly-Data-END##" } ,
                  {
                    label
                      str "Sequencing Technology" ,
                    data
                      str "Sanger dideoxy sequencing" } } } } ,
            inst {
              repr raw ,
              mol dna ,
              length 679 ,
              seq-data
                ncbi2na 'F5B48E7D7826A7C29477EEC2B53E825059FD09D787DFF2967F0A8
63228C04CE7E3AC3DF0883E00340FCEF8330FF3933F3FFF3BF0EC0F14FCCE8F3D0BCFF30B33CCD
CD0A3C0A643D04302C4E7CBE8732F3127F2CBF33F03E7C37D8F838323033D0BBC0E1B30743C303
2EED3304F0BCCE8021FA9C3CFBFF33CF9DF838C846AF75B13F0B53CF4E0FCFD65F6EED0F8A0BD3
D33CCF8F33CC7F8B7C3FB0CC043C5CEA008CE7EAB0F23839D8F30'H } ,
            annot {
              {
                data
                  ftable {
                    {
                      data
                        imp {
                          key "D-loop" } ,
                      partial TRUE ,
                      location
                        int {
                          from 0 ,
                          to 678 ,
                          strand plus ,
                          id
                            local
                              str "BLAN179" ,
                          fuzz-from
                            lim lt ,
                          fuzz-to
                            lim gt } } } } } } ,
          seq {
            id {
              local
                str "BLAN188" } ,
            descr {
              source {
                genome mitochondrion ,
                org {
                  taxname "Batrachyla leptopus" ,
                  orgname {
                    mod {
                      {
                        subtype isolate ,
                        subname "BLAN188" } } ,
                    lineage "Eukaryota; Metazoa; Chordata; Craniata;
 Vertebrata; Euteleostomi; Amphibia; Batrachia; Anura; Neobatrachia; Hyloidea;
 Batrachylidae; Batrachyla" } } ,
                subtype {
                  {
                    subtype country ,
                    name "Chile" } ,
                  {
                    subtype lat-lon ,
                    name "40.66888889 S 72.16027778 W" } ,
                  {
                    subtype other ,
                    name "[D-loop wizard]" } } } ,
              molinfo {
                biomol genomic } ,
              user {
                type
                  str "StructuredComment" ,
                data {
                  {
                    label
                      str "StructuredCommentPrefix" ,
                    data
                      str "##Assembly-Data-START##" } ,
                  {
                    label
                      str "StructuredCommentSuffix" ,
                    data
                      str "##Assembly-Data-END##" } ,
                  {
                    label
                      str "Sequencing Technology" ,
                    data
                      str "Sanger dideoxy sequencing" } } } } ,
            inst {
              repr raw ,
              mol dna ,
              length 679 ,
              seq-data
                ncbi2na 'F5B48E7D7826A7C29477EEC2B53E825059FD09D787DFF2967F0A8
63228C04CE7E3AC3DF0883E00340FCEF8330FF3933F3FFF3BF0EC0F14FCCE8F3D0BCFF30B33CCD
CD0A3C0A643D04302C4E7CBE8732F3127F2CBF33F03E7C37D8F838323033D0BBC0E1B30743C303
2EED3304F0BCCE8021FA9C3CFBFF33CF9DF838C846AF75B13F0B53CF4E0FCFD65F6EED0F8A0BD3
D33CCF8F33CC7F8B7C3FB0CC043C5CEA008CE7EAB0F23839D8F30'H } ,
            annot {
              {
                data
                  ftable {
                    {
                      data
                        imp {
                          key "D-loop" } ,
                      partial TRUE ,
                      location
                        int {
                          from 0 ,
                          to 678 ,
                          strand plus ,
                          id
                            local
                              str "BLAN188" ,
                          fuzz-from
                            lim lt ,
                          fuzz-to
                            lim gt } } } } } } ,
          seq {
            id {
              local
                str "BLAA182" } ,
            descr {
              source {
                genome mitochondrion ,
                org {
                  taxname "Batrachyla leptopus" ,
                  orgname {
                    mod {
                      {
                        subtype isolate ,
                        subname "BLAA182" } } ,
                    lineage "Eukaryota; Metazoa; Chordata; Craniata;
 Vertebrata; Euteleostomi; Amphibia; Batrachia; Anura; Neobatrachia; Hyloidea;
 Batrachylidae; Batrachyla" } } ,
                subtype {
                  {
                    subtype country ,
                    name "Chile" } ,
                  {
                    subtype lat-lon ,
                    name "41.58027778 S 72.54083333 W" } ,
                  {
                    subtype other ,
                    name "[D-loop wizard]" } } } ,
              molinfo {
                biomol genomic } ,
              user {
                type
                  str "StructuredComment" ,
                data {
                  {
                    label
                      str "StructuredCommentPrefix" ,
                    data
                      str "##Assembly-Data-START##" } ,
                  {
                    label
                      str "StructuredCommentSuffix" ,
                    data
                      str "##Assembly-Data-END##" } ,
                  {
                    label
                      str "Sequencing Technology" ,
                    data
                      str "Sanger dideoxy sequencing" } } } } ,
            inst {
              repr raw ,
              mol dna ,
              length 678 ,
              seq-data
                ncbi2na 'F5B48E7D7826A9C99477EEC2B53E825059FD09D787DFF2967F0A8
63228C04CE7E3AC3DF0883E00340FCEF8330FF3933F3FFF3BF0EC0F14FCCE8F3D0BCFF30B33CCD
CD0A3C0A643D04302C4E7CBE8732F3127F2CBF33F03E7C37D8F838323033D0BBC0E1B30743C303
2EED3304F0BCCE8021FA9C3CFBFF33CF9DF838C846AF75B13F0B53CF4E0FCFD65F6EED0F8A0BD3
D33CCF8F33CC7F8B7C3FB0CC043C73A802339FAAC3C8E0E763CC0'H } ,
            annot {
              {
                data
                  ftable {
                    {
                      data
                        imp {
                          key "D-loop" } ,
                      partial TRUE ,
                      location
                        int {
                          from 0 ,
                          to 677 ,
                          strand plus ,
                          id
                            local
                              str "BLAA182" ,
                          fuzz-from
                            lim lt ,
                          fuzz-to
                            lim gt } } } } } } ,
          seq {
            id {
              local
                str "BLPU499" } ,
            descr {
              source {
                genome mitochondrion ,
                org {
                  taxname "Batrachyla leptopus" ,
                  orgname {
                    mod {
                      {
                        subtype isolate ,
                        subname "BLPU499" } } ,
                    lineage "Eukaryota; Metazoa; Chordata; Craniata;
 Vertebrata; Euteleostomi; Amphibia; Batrachia; Anura; Neobatrachia; Hyloidea;
 Batrachylidae; Batrachyla" } } ,
                subtype {
                  {
                    subtype country ,
                    name "Chile" } ,
                  {
                    subtype lat-lon ,
                    name "42.61638889 S 72.47805556 W" } ,
                  {
                    subtype other ,
                    name "[D-loop wizard]" } } } ,
              molinfo {
                biomol genomic } ,
              user {
                type
                  str "StructuredComment" ,
                data {
                  {
                    label
                      str "StructuredCommentPrefix" ,
                    data
                      str "##Assembly-Data-START##" } ,
                  {
                    label
                      str "StructuredCommentSuffix" ,
                    data
                      str "##Assembly-Data-END##" } ,
                  {
                    label
                      str "Sequencing Technology" ,
                    data
                      str "Sanger dideoxy sequencing" } } } } ,
            inst {
              repr raw ,
              mol dna ,
              length 678 ,
              seq-data
                ncbi2na 'F5B48E7D7826A9C99474EEC2B53E825059FD09D787DFF2967F0A8
63228C04CE7E3AC3DF0883E00340FCEF8330FF3933F3FFF3BF0EC0F14FCCE8F3D0BCFF30B33CCD
CD0A3C0A643D04302C4E7CBE8732F3127F2CBF33F03E7C37D8F838323033D0BBC0E1B30743C303
2EED3304F0BCCE8021FA9C3CFBFF33CF9DF838C846AF75B13F0B53CF4E0FCFD65F6EED0F8A0BD3
D33CCF8F33CC7F8B7C3FB0CC043C73A802339FAAC3C8E0E763CC0'H } ,
            annot {
              {
                data
                  ftable {
                    {
                      data
                        imp {
                          key "D-loop" } ,
                      partial TRUE ,
                      location
                        int {
                          from 0 ,
                          to 677 ,
                          strand plus ,
                          id
                            local
                              str "BLPU499" ,
                          fuzz-from
                            lim lt ,
                          fuzz-to
                            lim gt } } } } } } ,
          seq {
            id {
              local
                str "BLAA178" } ,
            descr {
              source {
                genome mitochondrion ,
                org {
                  taxname "Batrachyla leptopus" ,
                  orgname {
                    mod {
                      {
                        subtype isolate ,
                        subname "BLAA178" } } ,
                    lineage "Eukaryota; Metazoa; Chordata; Craniata;
 Vertebrata; Euteleostomi; Amphibia; Batrachia; Anura; Neobatrachia; Hyloidea;
 Batrachylidae; Batrachyla" } } ,
                subtype {
                  {
                    subtype country ,
                    name "Chile" } ,
                  {
                    subtype lat-lon ,
                    name "41.58027778 S 72.54083333 W" } ,
                  {
                    subtype other ,
                    name "[D-loop wizard]" } } } ,
              molinfo {
                biomol genomic } ,
              user {
                type
                  str "StructuredComment" ,
                data {
                  {
                    label
                      str "StructuredCommentPrefix" ,
                    data
                      str "##Assembly-Data-START##" } ,
                  {
                    label
                      str "StructuredCommentSuffix" ,
                    data
                      str "##Assembly-Data-END##" } ,
                  {
                    label
                      str "Sequencing Technology" ,
                    data
                      str "Sanger dideoxy sequencing" } } } } ,
            inst {
              repr raw ,
              mol dna ,
              length 678 ,
              seq-data
                ncbi2na 'F5B48E7D7826A7C99477EEC2B53E825059FD09D787DFF2967F0A8
63228C04CE7E3AC3DF0883E00340FCEF8330FF3933F3FFF3BF0EC0F14FCCE8F3D0BCFF30B33CCD
CD0A3C0A643D04302C4E7CBE8732F3127F2CBF33F03E7C37D8F838323033D0BBC0E1B30743C303
2EED3304F0BCCE8021FA9C3CFBFF33CF9DF838C846AF75B13F0B53CF4E0FCFD65F6EED0F8A0BD3
D33CCF8F33CC7F8B7C3FB0CC0C3C73A802339FAAC3C8E0E763CC0'H } ,
            annot {
              {
                data
                  ftable {
                    {
                      data
                        imp {
                          key "D-loop" } ,
                      partial TRUE ,
                      location
                        int {
                          from 0 ,
                          to 677 ,
                          strand plus ,
                          id
                            local
                              str "BLAA178" ,
                          fuzz-from
                            lim lt ,
                          fuzz-to
                            lim gt } } } } } } ,
          seq {
            id {
              local
                str "BLAA179" } ,
            descr {
              source {
                genome mitochondrion ,
                org {
                  taxname "Batrachyla leptopus" ,
                  orgname {
                    mod {
                      {
                        subtype isolate ,
                        subname "BLAA179" } } ,
                    lineage "Eukaryota; Metazoa; Chordata; Craniata;
 Vertebrata; Euteleostomi; Amphibia; Batrachia; Anura; Neobatrachia; Hyloidea;
 Batrachylidae; Batrachyla" } } ,
                subtype {
                  {
                    subtype country ,
                    name "Chile" } ,
                  {
                    subtype lat-lon ,
                    name "41.58027778 S 72.54083333 W" } ,
                  {
                    subtype other ,
                    name "[D-loop wizard]" } } } ,
              molinfo {
                biomol genomic } ,
              user {
                type
                  str "StructuredComment" ,
                data {
                  {
                    label
                      str "StructuredCommentPrefix" ,
                    data
                      str "##Assembly-Data-START##" } ,
                  {
                    label
                      str "StructuredCommentSuffix" ,
                    data
                      str "##Assembly-Data-END##" } ,
                  {
                    label
                      str "Sequencing Technology" ,
                    data
                      str "Sanger dideoxy sequencing" } } } } ,
            inst {
              repr raw ,
              mol dna ,
              length 678 ,
              seq-data
                ncbi2na 'F5B48E7D7826A7C59477EEC2B53E825059FD09D787DFF2967F0A8
63228C04CE7E3AC3DF0883E00340FCEF8330FF3933F3FFF3BF0EC0F14FCCE8F3D0BCFF30B33CCD
CD0A3C0A643D04302C4E7CBE8732F3127F2CBF33F03E7C37D8F838323033D0BBC0E1B30743C303
2EED3304F0BCCE8021FA9C3CFBFF33CF9DF838C846AF75B13F0B53CF4E0FCFD65F6EED0F8A0BD3
D33CCF8F33CC7F8B7C3FB0CC043C73A802339FAAC3C8E0E763CC0'H } ,
            annot {
              {
                data
                  ftable {
                    {
                      data
                        imp {
                          key "D-loop" } ,
                      partial TRUE ,
                      location
                        int {
                          from 0 ,
                          to 677 ,
                          strand plus ,
                          id
                            local
                              str "BLAA179" ,
                          fuzz-from
                            lim lt ,
                          fuzz-to
                            lim gt } } } } } } ,
          seq {
            id {
              local
                str "BLAA180" } ,
            descr {
              source {
                genome mitochondrion ,
                org {
                  taxname "Batrachyla leptopus" ,
                  orgname {
                    mod {
                      {
                        subtype isolate ,
                        subname "BLAA180" } } ,
                    lineage "Eukaryota; Metazoa; Chordata; Craniata;
 Vertebrata; Euteleostomi; Amphibia; Batrachia; Anura; Neobatrachia; Hyloidea;
 Batrachylidae; Batrachyla" } } ,
                subtype {
                  {
                    subtype country ,
                    name "Chile" } ,
                  {
                    subtype lat-lon ,
                    name "41.58027778 S 72.54083333 W" } ,
                  {
                    subtype other ,
                    name "[D-loop wizard]" } } } ,
              molinfo {
                biomol genomic } ,
              user {
                type
                  str "StructuredComment" ,
                data {
                  {
                    label
                      str "StructuredCommentPrefix" ,
                    data
                      str "##Assembly-Data-START##" } ,
                  {
                    label
                      str "StructuredCommentSuffix" ,
                    data
                      str "##Assembly-Data-END##" } ,
                  {
                    label
                      str "Sequencing Technology" ,
                    data
                      str "Sanger dideoxy sequencing" } } } } ,
            inst {
              repr raw ,
              mol dna ,
              length 678 ,
              seq-data
                ncbi2na 'F5B48E7D7826A7C59477EEC2B53E825059FD09D787DFF2967F0A8
63228C04CE7E3AC3DF0883E00340FCEF8330FF3933F3FFF3BF0EC0F14FCCE8F3D0BCFF30B33CCD
CD0A3C0A643D04302C4E7CBE8732F3127F2CBF33F03E7C37D8F838323033D0BBC0E1B30743C303
2EED3304F0BCCE8021FA9C3CFBFF33CF9DF838C846AF75B13F0B53CF4E0FCFD65F6EED0F8A0BD3
D33CCF8F33CC7F8B7C3FB0CC043C73A802339FAAC3C8E0E763CC0'H } ,
            annot {
              {
                data
                  ftable {
                    {
                      data
                        imp {
                          key "D-loop" } ,
                      partial TRUE ,
                      location
                        int {
                          from 0 ,
                          to 677 ,
                          strand plus ,
                          id
                            local
                              str "BLAA180" ,
                          fuzz-from
                            lim lt ,
                          fuzz-to
                            lim gt } } } } } } ,
          seq {
            id {
              local
                str "BLPU500" } ,
            descr {
              source {
                genome mitochondrion ,
                org {
                  taxname "Batrachyla leptopus" ,
                  orgname {
                    mod {
                      {
                        subtype isolate ,
                        subname "BLPU500" } } ,
                    lineage "Eukaryota; Metazoa; Chordata; Craniata;
 Vertebrata; Euteleostomi; Amphibia; Batrachia; Anura; Neobatrachia; Hyloidea;
 Batrachylidae; Batrachyla" } } ,
                subtype {
                  {
                    subtype country ,
                    name "Chile" } ,
                  {
                    subtype lat-lon ,
                    name "42.61638889 S 72.47805556 W" } ,
                  {
                    subtype other ,
                    name "[D-loop wizard]" } } } ,
              molinfo {
                biomol genomic } ,
              user {
                type
                  str "StructuredComment" ,
                data {
                  {
                    label
                      str "StructuredCommentPrefix" ,
                    data
                      str "##Assembly-Data-START##" } ,
                  {
                    label
                      str "StructuredCommentSuffix" ,
                    data
                      str "##Assembly-Data-END##" } ,
                  {
                    label
                      str "Sequencing Technology" ,
                    data
                      str "Sanger dideoxy sequencing" } } } } ,
            inst {
              repr raw ,
              mol dna ,
              length 678 ,
              seq-data
                ncbi2na 'F5B48E7D7826A7C59477EEC2B53E825059FD09D787DFF2967F0A8
63228C04CE7E3AC3DF0883E00340FCEF8330FF3933F3FFF3BF0EC0F14FCCE8F3D0BCFF30B33CCD
CD0A3C0A643D04302C4E7CBE8732F3127F2CBF33F03E7C37D8F838323033D0BBC0E1B30743C303
2EED3304F0BCCE8021FA9C3CFBFF33CF9DF838C846AF75B13F0B53CF4E0FCFD65F6EED0F8A0BD3
D33CCF8F33CC7F8B7C3FB0CC043C73A802339FAAC3C8E0E763CC0'H } ,
            annot {
              {
                data
                  ftable {
                    {
                      data
                        imp {
                          key "D-loop" } ,
                      partial TRUE ,
                      location
                        int {
                          from 0 ,
                          to 677 ,
                          strand plus ,
                          id
                            local
                              str "BLPU500" ,
                          fuzz-from
                            lim lt ,
                          fuzz-to
                            lim gt } } } } } } ,
          seq {
            id {
              local
                str "BLPU501" } ,
            descr {
              source {
                genome mitochondrion ,
                org {
                  taxname "Batrachyla leptopus" ,
                  orgname {
                    mod {
                      {
                        subtype isolate ,
                        subname "BLPU501" } } ,
                    lineage "Eukaryota; Metazoa; Chordata; Craniata;
 Vertebrata; Euteleostomi; Amphibia; Batrachia; Anura; Neobatrachia; Hyloidea;
 Batrachylidae; Batrachyla" } } ,
                subtype {
                  {
                    subtype country ,
                    name "Chile" } ,
                  {
                    subtype lat-lon ,
                    name "42.61638889 S 72.47805556 W" } ,
                  {
                    subtype other ,
                    name "[D-loop wizard]" } } } ,
              molinfo {
                biomol genomic } ,
              user {
                type
                  str "StructuredComment" ,
                data {
                  {
                    label
                      str "StructuredCommentPrefix" ,
                    data
                      str "##Assembly-Data-START##" } ,
                  {
                    label
                      str "StructuredCommentSuffix" ,
                    data
                      str "##Assembly-Data-END##" } ,
                  {
                    label
                      str "Sequencing Technology" ,
                    data
                      str "Sanger dideoxy sequencing" } } } } ,
            inst {
              repr raw ,
              mol dna ,
              length 678 ,
              seq-data
                ncbi2na 'F5B48E7D7826A7C59477EEC2B53E825059FD09D787DFF2967F0A8
63228C04CE7E3AC3DF0883E00340FCEF8330FF3933F3FFF3BF0EC0F14FCCE8F3D0BCFF30B33CCD
CD0A3C0A643D04302C4E7CBE8732F3127F2CBF33F03E7C37D8F838323033D0BBC0E1B30743C303
2EED3304F0BCCE8021FA9C3CFBFF33CF9DF838C846AF75B13F0B53CF4E0FCFD65F6EED0F8A0BD3
D33CCF8F33CC7F8B7C3FB0CC043C73A802339FAAC3C8E0E763CC0'H } ,
            annot {
              {
                data
                  ftable {
                    {
                      data
                        imp {
                          key "D-loop" } ,
                      partial TRUE ,
                      location
                        int {
                          from 0 ,
                          to 677 ,
                          strand plus ,
                          id
                            local
                              str "BLPU501" ,
                          fuzz-from
                            lim lt ,
                          fuzz-to
                            lim gt } } } } } } ,
          seq {
            id {
              local
                str "BLEA064" } ,
            descr {
              source {
                genome mitochondrion ,
                org {
                  taxname "Batrachyla leptopus" ,
                  orgname {
                    mod {
                      {
                        subtype isolate ,
                        subname "BLEA064" } } ,
                    lineage "Eukaryota; Metazoa; Chordata; Craniata;
 Vertebrata; Euteleostomi; Amphibia; Batrachia; Anura; Neobatrachia; Hyloidea;
 Batrachylidae; Batrachyla" } } ,
                subtype {
                  {
                    subtype country ,
                    name "Chile" } ,
                  {
                    subtype lat-lon ,
                    name "42.89444444 S 72.46833333 W" } ,
                  {
                    subtype other ,
                    name "[D-loop wizard]" } } } ,
              molinfo {
                biomol genomic } ,
              user {
                type
                  str "StructuredComment" ,
                data {
                  {
                    label
                      str "StructuredCommentPrefix" ,
                    data
                      str "##Assembly-Data-START##" } ,
                  {
                    label
                      str "StructuredCommentSuffix" ,
                    data
                      str "##Assembly-Data-END##" } ,
                  {
                    label
                      str "Sequencing Technology" ,
                    data
                      str "Sanger dideoxy sequencing" } } } } ,
            inst {
              repr raw ,
              mol dna ,
              length 678 ,
              seq-data
                ncbi2na 'F5B48E7D7826A7C99477EEC2B53E825059FD09D787DFF2967F0A8
63228C04CE7E3AC3DF0883E00340FCEF8330FF3933F3FFF3BF0EC0F14FCCE8F3D0BCFF30B33CCD
CD0A3C0A643D04302C4E7CBE8732F3127F2CBF33F03E7C37D8F838323033D0BBC0E1B30743C303
2EED3304F0BCCE8021FA9C3CFBFF33CF9DF838C846AF75B13F0B53CF4E0FCFD65F6EED0F8A0BD3
D33CCF8F33CC7F8B7C3FB0CC043C73A802339FAAC3C8E0E763CC0'H } ,
            annot {
              {
                data
                  ftable {
                    {
                      data
                        imp {
                          key "D-loop" } ,
                      partial TRUE ,
                      location
                        int {
                          from 0 ,
                          to 677 ,
                          strand plus ,
                          id
                            local
                              str "BLEA064" ,
                          fuzz-from
                            lim lt ,
                          fuzz-to
                            lim gt } } } } } } ,
          seq {
            id {
              local
                str "BLEA065" } ,
            descr {
              source {
                genome mitochondrion ,
                org {
                  taxname "Batrachyla leptopus" ,
                  orgname {
                    mod {
                      {
                        subtype isolate ,
                        subname "BLEA065" } } ,
                    lineage "Eukaryota; Metazoa; Chordata; Craniata;
 Vertebrata; Euteleostomi; Amphibia; Batrachia; Anura; Neobatrachia; Hyloidea;
 Batrachylidae; Batrachyla" } } ,
                subtype {
                  {
                    subtype country ,
                    name "Chile" } ,
                  {
                    subtype lat-lon ,
                    name "42.89444444 S 72.46833333 W" } ,
                  {
                    subtype other ,
                    name "[D-loop wizard]" } } } ,
              molinfo {
                biomol genomic } ,
              user {
                type
                  str "StructuredComment" ,
                data {
                  {
                    label
                      str "StructuredCommentPrefix" ,
                    data
                      str "##Assembly-Data-START##" } ,
                  {
                    label
                      str "StructuredCommentSuffix" ,
                    data
                      str "##Assembly-Data-END##" } ,
                  {
                    label
                      str "Sequencing Technology" ,
                    data
                      str "Sanger dideoxy sequencing" } } } } ,
            inst {
              repr raw ,
              mol dna ,
              length 678 ,
              seq-data
                ncbi2na 'F5B48E7D7826A7C99477EEC2B53E825059FD09D787DFF2967F0A8
63228C04CE7E3AC3DF0883E00340FCEF8330FF3933F3FFF3BF0EC0F14FCCE8F3D0BCFF30B33CCD
CD0A3C0A643D04302C4E7CBE8732F3127F2CBF33F03E7C37D8F838323033D0BBC0E1B30743C303
2EED3304F0BCCE8021FA9C3CFBFF33CF9DF838C846AF75B13F0B53CF4E0FCFD65F6EED0F8A0BD3
D33CCF8F33CC7F8B7C3FB0CC043C73A802339FAAC3C8E0E763CC0'H } ,
            annot {
              {
                data
                  ftable {
                    {
                      data
                        imp {
                          key "D-loop" } ,
                      partial TRUE ,
                      location
                        int {
                          from 0 ,
                          to 677 ,
                          strand plus ,
                          id
                            local
                              str "BLEA065" ,
                          fuzz-from
                            lim lt ,
                          fuzz-to
                            lim gt } } } } } } ,
          seq {
            id {
              local
                str "BLBM121" } ,
            descr {
              source {
                genome mitochondrion ,
                org {
                  taxname "Batrachyla leptopus" ,
                  orgname {
                    mod {
                      {
                        subtype isolate ,
                        subname "BLBM121" } } ,
                    lineage "Eukaryota; Metazoa; Chordata; Craniata;
 Vertebrata; Euteleostomi; Amphibia; Batrachia; Anura; Neobatrachia; Hyloidea;
 Batrachylidae; Batrachyla" } } ,
                subtype {
                  {
                    subtype country ,
                    name "Chile" } ,
                  {
                    subtype lat-lon ,
                    name "40.56305556 S 73.73166667 W" } ,
                  {
                    subtype other ,
                    name "[D-loop wizard]" } } } ,
              molinfo {
                biomol genomic } ,
              user {
                type
                  str "StructuredComment" ,
                data {
                  {
                    label
                      str "StructuredCommentPrefix" ,
                    data
                      str "##Assembly-Data-START##" } ,
                  {
                    label
                      str "StructuredCommentSuffix" ,
                    data
                      str "##Assembly-Data-END##" } ,
                  {
                    label
                      str "Sequencing Technology" ,
                    data
                      str "Sanger dideoxy sequencing" } } } } ,
            inst {
              repr raw ,
              mol dna ,
              length 678 ,
              seq-data
                ncbi2na 'F5B48E7D7826A7C59077EEC2B53E825059BD09D787DFF2967F0A8
63228C04CE7E3ACBDF088BE80340FCEF8330FF3B33F3FFF3BF8EC0F14FCCE8F3D0BCFF30B33CCD
CD0A3C0AE4BD04302C4E7CBE8732F3127F0CBF33F03EFC37D0F838323033D0BBC0E1B30743C303
2EED3304F0BCCE8021FABC3CFBDF33CFBDF838C8C6AF75B13F0B53CF4E0FCFD65F6EED0F8A0BD3
D33CCF8F33CC7F8B7C3FB0CC04BC73A802339FAAC3C8E0E763CC0'H } ,
            annot {
              {
                data
                  ftable {
                    {
                      data
                        imp {
                          key "D-loop" } ,
                      partial TRUE ,
                      location
                        int {
                          from 0 ,
                          to 677 ,
                          strand plus ,
                          id
                            local
                              str "BLBM121" ,
                          fuzz-from
                            lim lt ,
                          fuzz-to
                            lim gt } } } } } } ,
          seq {
            id {
              local
                str "BLPI879" } ,
            descr {
              source {
                genome mitochondrion ,
                org {
                  taxname "Batrachyla leptopus" ,
                  orgname {
                    mod {
                      {
                        subtype isolate ,
                        subname "BLPI879" } ,
                      {
                        subtype specimen-voucher ,
                        subname "ICMLH345" } } ,
                    lineage "Eukaryota; Metazoa; Chordata; Craniata;
 Vertebrata; Euteleostomi; Amphibia; Batrachia; Anura; Neobatrachia; Hyloidea;
 Batrachylidae; Batrachyla" } } ,
                subtype {
                  {
                    subtype country ,
                    name "Chile" } ,
                  {
                    subtype lat-lon ,
                    name "40.13305556 S 72.90888889 W" } ,
                  {
                    subtype other ,
                    name "[D-loop wizard]" } } } ,
              molinfo {
                biomol genomic } ,
              user {
                type
                  str "StructuredComment" ,
                data {
                  {
                    label
                      str "StructuredCommentPrefix" ,
                    data
                      str "##Assembly-Data-START##" } ,
                  {
                    label
                      str "StructuredCommentSuffix" ,
                    data
                      str "##Assembly-Data-END##" } ,
                  {
                    label
                      str "Sequencing Technology" ,
                    data
                      str "Sanger dideoxy sequencing" } } } } ,
            inst {
              repr raw ,
              mol dna ,
              length 626 ,
              seq-data
                ncbi2na 'F5B48E7D7826A7C29477EEC2B53A094167F4275E1F7FCA59FC2A1
8C8A301339F8EB2F7C220FA00D03F3BE0CC3FCECCFCFFFCEFE3B03C53F33A3CF42F3FCC2CCF337
3428F02B90F410C0B139F2FA1CCBCC49FC32FECFC0FBF0DF43E0E0C8C0CF42EF0386CC1D0F0C0C
BBB4CC13C2F33A0087EAF0F3EF7CCF3EF7E0E3211ABDD6C4FC2D4F1D383F3F597DBBB43E282F4F
4CF33E1CCF30FE2DF0FEC330120'H } ,
            annot {
              {
                data
                  ftable {
                    {
                      data
                        imp {
                          key "D-loop" } ,
                      partial TRUE ,
                      location
                        int {
                          from 0 ,
                          to 625 ,
                          strand plus ,
                          id
                            local
                              str "BLPI879" ,
                          fuzz-from
                            lim lt ,
                          fuzz-to
                            lim gt } } } } } } ,
          seq {
            id {
              local
                str "BLMA845" } ,
            descr {
              source {
                genome mitochondrion ,
                org {
                  taxname "Batrachyla leptopus" ,
                  orgname {
                    mod {
                      {
                        subtype isolate ,
                        subname "BLMA845" } ,
                      {
                        subtype specimen-voucher ,
                        subname "ICMLH311" } } ,
                    lineage "Eukaryota; Metazoa; Chordata; Craniata;
 Vertebrata; Euteleostomi; Amphibia; Batrachia; Anura; Neobatrachia; Hyloidea;
 Batrachylidae; Batrachyla" } } ,
                subtype {
                  {
                    subtype country ,
                    name "Chile" } ,
                  {
                    subtype lat-lon ,
                    name "39.66964722 S 72.92111111 W" } ,
                  {
                    subtype other ,
                    name "[D-loop wizard]" } } } ,
              molinfo {
                biomol genomic } ,
              user {
                type
                  str "StructuredComment" ,
                data {
                  {
                    label
                      str "StructuredCommentPrefix" ,
                    data
                      str "##Assembly-Data-START##" } ,
                  {
                    label
                      str "StructuredCommentSuffix" ,
                    data
                      str "##Assembly-Data-END##" } ,
                  {
                    label
                      str "Sequencing Technology" ,
                    data
                      str "Sanger dideoxy sequencing" } } } } ,
            inst {
              repr raw ,
              mol dna ,
              length 626 ,
              seq-data
                ncbi2na 'F5B48E7D7826A7C29477EEC2B53A094167F4275E1F7FCA59FC2A1
8C8A301339F8EB2F7C220FA00D03F3BE0CC3FCEC4FCFFFCEFE3B03C53F33A3CF42F3FCC2CCF337
3428F02B90F410C0B139F2FA1CCBCC49FC32FCCFC0FBF0DF43E0E0C8C0CF42EF0386CC1D0F0C0C
BBB4CC13C2F33A0087EAF0F3EF7CCF3EF7E0E3211ABDD6C4FC2D4F1D383F3F597DBBB43E282F4F
4CF33E1CCF30FE2DF0FEC330120'H } ,
            annot {
              {
                data
                  ftable {
                    {
                      data
                        imp {
                          key "D-loop" } ,
                      partial TRUE ,
                      location
                        int {
                          from 0 ,
                          to 625 ,
                          strand plus ,
                          id
                            local
                              str "BLMA845" ,
                          fuzz-from
                            lim lt ,
                          fuzz-to
                            lim gt } } } } } } ,
          seq {
            id {
              local
                str "BLPI877" } ,
            descr {
              source {
                genome mitochondrion ,
                org {
                  taxname "Batrachyla leptopus" ,
                  orgname {
                    mod {
                      {
                        subtype isolate ,
                        subname "BLPI877" } ,
                      {
                        subtype specimen-voucher ,
                        subname "ICMLH343" } } ,
                    lineage "Eukaryota; Metazoa; Chordata; Craniata;
 Vertebrata; Euteleostomi; Amphibia; Batrachia; Anura; Neobatrachia; Hyloidea;
 Batrachylidae; Batrachyla" } } ,
                subtype {
                  {
                    subtype country ,
                    name "Chile" } ,
                  {
                    subtype lat-lon ,
                    name "40.13305556 S 72.90888889 W" } ,
                  {
                    subtype other ,
                    name "[D-loop wizard]" } } } ,
              molinfo {
                biomol genomic } ,
              user {
                type
                  str "StructuredComment" ,
                data {
                  {
                    label
                      str "StructuredCommentPrefix" ,
                    data
                      str "##Assembly-Data-START##" } ,
                  {
                    label
                      str "StructuredCommentSuffix" ,
                    data
                      str "##Assembly-Data-END##" } ,
                  {
                    label
                      str "Sequencing Technology" ,
                    data
                      str "Sanger dideoxy sequencing" } } } } ,
            inst {
              repr raw ,
              mol dna ,
              length 626 ,
              seq-data
                ncbi2na 'F5B48E7D7826A7C29477EEC2B53A094167F4275E1F7FCA59FC2A1
8C8A301339F8EB2F7C220FA00D03F3BE0CC3FCECCFCFFFCEFE3B03C53F33A3CF42F3FCC2CCF337
3428F02B90F410C0B139F2FA1CCBCC49FC32FCCFC0FBF0DF43E0E0C8C0CF42EF0386CC1D0F0C0C
BBB4CC13C2F33A0087EAF0F3EF7CCF3EF7E0E3211ABDD6C4FC2D4F1D383F3F597DBBB43E282F4F
4CF33E1CCF30FE2DF0FEC330120'H } ,
            annot {
              {
                data
                  ftable {
                    {
                      data
                        imp {
                          key "D-loop" } ,
                      partial TRUE ,
                      location
                        int {
                          from 0 ,
                          to 625 ,
                          strand plus ,
                          id
                            local
                              str "BLPI877" ,
                          fuzz-from
                            lim lt ,
                          fuzz-to
                            lim gt } } } } } } ,
          seq {
            id {
              local
                str "BLPI881" } ,
            descr {
              source {
                genome mitochondrion ,
                org {
                  taxname "Batrachyla leptopus" ,
                  orgname {
                    mod {
                      {
                        subtype isolate ,
                        subname "BLPI881" } ,
                      {
                        subtype specimen-voucher ,
                        subname "ICMLH347" } } ,
                    lineage "Eukaryota; Metazoa; Chordata; Craniata;
 Vertebrata; Euteleostomi; Amphibia; Batrachia; Anura; Neobatrachia; Hyloidea;
 Batrachylidae; Batrachyla" } } ,
                subtype {
                  {
                    subtype country ,
                    name "Chile" } ,
                  {
                    subtype lat-lon ,
                    name "40.13305556 S 72.90888889 W" } ,
                  {
                    subtype other ,
                    name "[D-loop wizard]" } } } ,
              molinfo {
                biomol genomic } ,
              user {
                type
                  str "StructuredComment" ,
                data {
                  {
                    label
                      str "StructuredCommentPrefix" ,
                    data
                      str "##Assembly-Data-START##" } ,
                  {
                    label
                      str "StructuredCommentSuffix" ,
                    data
                      str "##Assembly-Data-END##" } ,
                  {
                    label
                      str "Sequencing Technology" ,
                    data
                      str "Sanger dideoxy sequencing" } } } } ,
            inst {
              repr raw ,
              mol dna ,
              length 626 ,
              seq-data
                ncbi2na 'F5B48E7D7826A7C29477EEC2B53A094167F4275E1F7FCA59FC2A1
8C8A301339F8EB2F7C220FA00D03F3BE0CC3FCECCFCFFFCEFE3B03C53F33A3CF42F3FCC2CCF337
3428F02B90F410C0B139F2FA1CCBCC49FC32FCCFC0FBF0DF43E0E0C8C0CF42EF0386CC1D0F0C0C
BBB4CC13C2F33A0087EAF0F3EF7CCF3EF7E0E3211ABDD6C4FC2D4F1D383F3F597DBBB43E282F4F
4CF33E1CCF30FE2DF0FEC330120'H } ,
            annot {
              {
                data
                  ftable {
                    {
                      data
                        imp {
                          key "D-loop" } ,
                      partial TRUE ,
                      location
                        int {
                          from 0 ,
                          to 625 ,
                          strand plus ,
                          id
                            local
                              str "BLPI881" ,
                          fuzz-from
                            lim lt ,
                          fuzz-to
                            lim gt } } } } } } ,
          seq {
            id {
              local
                str "BLPI886" } ,
            descr {
              source {
                genome mitochondrion ,
                org {
                  taxname "Batrachyla leptopus" ,
                  orgname {
                    mod {
                      {
                        subtype isolate ,
                        subname "BLPI886" } ,
                      {
                        subtype specimen-voucher ,
                        subname "ICMLH352" } } ,
                    lineage "Eukaryota; Metazoa; Chordata; Craniata;
 Vertebrata; Euteleostomi; Amphibia; Batrachia; Anura; Neobatrachia; Hyloidea;
 Batrachylidae; Batrachyla" } } ,
                subtype {
                  {
                    subtype country ,
                    name "Chile" } ,
                  {
                    subtype lat-lon ,
                    name "40.13305556 S 72.90888889 W" } ,
                  {
                    subtype other ,
                    name "[D-loop wizard]" } } } ,
              molinfo {
                biomol genomic } ,
              user {
                type
                  str "StructuredComment" ,
                data {
                  {
                    label
                      str "StructuredCommentPrefix" ,
                    data
                      str "##Assembly-Data-START##" } ,
                  {
                    label
                      str "StructuredCommentSuffix" ,
                    data
                      str "##Assembly-Data-END##" } ,
                  {
                    label
                      str "Sequencing Technology" ,
                    data
                      str "Sanger dideoxy sequencing" } } } } ,
            inst {
              repr raw ,
              mol dna ,
              length 626 ,
              seq-data
                ncbi2na 'F5B48E7D7826A7C29477EEC2B53A094167F4275E1F7FCA59FC2A1
8C8A301339F8EB2F7C220FA00D03F3BE0CC3FCECCFCFFFCEFE3B03C53F33A3CF42F3FCC2CCF337
3428F02B90F410C0B139F2FA1CCBCC49FC32FCCFC0FBF0DF43E0E0C8C0CF42EF0386CC1D0F0C0C
BBB4CC13C2F33A0087EAF0F3EF7CCF3EF7E0E3211ABDD6C4FC2D4F1D383F3F597DBBB43E282F4F
4CF33E1CCF30FE2DF0FEC330120'H } ,
            annot {
              {
                data
                  ftable {
                    {
                      data
                        imp {
                          key "D-loop" } ,
                      partial TRUE ,
                      location
                        int {
                          from 0 ,
                          to 625 ,
                          strand plus ,
                          id
                            local
                              str "BLPI886" ,
                          fuzz-from
                            lim lt ,
                          fuzz-to
                            lim gt } } } } } } ,
          seq {
            id {
              local
                str "BLCP509" } ,
            descr {
              source {
                genome mitochondrion ,
                org {
                  taxname "Batrachyla leptopus" ,
                  orgname {
                    mod {
                      {
                        subtype isolate ,
                        subname "BLCP509" } } ,
                    lineage "Eukaryota; Metazoa; Chordata; Craniata;
 Vertebrata; Euteleostomi; Amphibia; Batrachia; Anura; Neobatrachia; Hyloidea;
 Batrachylidae; Batrachyla" } } ,
                subtype {
                  {
                    subtype country ,
                    name "Chile" } ,
                  {
                    subtype lat-lon ,
                    name "40.14027778 S 73.41777778 W" } ,
                  {
                    subtype other ,
                    name "[D-loop wizard]" } } } ,
              molinfo {
                biomol genomic } ,
              user {
                type
                  str "StructuredComment" ,
                data {
                  {
                    label
                      str "StructuredCommentPrefix" ,
                    data
                      str "##Assembly-Data-START##" } ,
                  {
                    label
                      str "StructuredCommentSuffix" ,
                    data
                      str "##Assembly-Data-END##" } ,
                  {
                    label
                      str "Sequencing Technology" ,
                    data
                      str "Sanger dideoxy sequencing" } } } } ,
            inst {
              repr raw ,
              mol dna ,
              length 677 ,
              seq-data
                ncbi2na 'F5B48E7D7826A7C29477EEC2B53A094167F4275E1F7FCA59FC2A1
8C8A301339F8EB2F7C220FA00D03F3BE0CC3FCECCFCFFFCEFE3B03C53F33A3CF42F3FCC2CCF337
3428F02B90F410C0B139F2FA1CCBCC49FC32FCCFC0FBF0DF43E0E0C8C0CF42EF0386CC1D0F0C0C
BBB4CC13C2F33A0087EAF0F3EF7CCF3EF7E0E3211ABDD6C4FC2D4F1D383F3F597DBBB43E282F4F
4CF33E1CCF30FE2DF0FEC33012F1CEA008CE7EAB0F23839D8F300'H } ,
            annot {
              {
                data
                  ftable {
                    {
                      data
                        imp {
                          key "D-loop" } ,
                      partial TRUE ,
                      location
                        int {
                          from 0 ,
                          to 676 ,
                          strand plus ,
                          id
                            local
                              str "BLCP509" ,
                          fuzz-from
                            lim lt ,
                          fuzz-to
                            lim gt } } } } } } ,
          seq {
            id {
              local
                str "BLCP522" } ,
            descr {
              source {
                genome mitochondrion ,
                org {
                  taxname "Batrachyla leptopus" ,
                  orgname {
                    mod {
                      {
                        subtype isolate ,
                        subname "BLCP522" } } ,
                    lineage "Eukaryota; Metazoa; Chordata; Craniata;
 Vertebrata; Euteleostomi; Amphibia; Batrachia; Anura; Neobatrachia; Hyloidea;
 Batrachylidae; Batrachyla" } } ,
                subtype {
                  {
                    subtype country ,
                    name "Chile" } ,
                  {
                    subtype lat-lon ,
                    name "40.14027778 S 73.41777778 W" } ,
                  {
                    subtype other ,
                    name "[D-loop wizard]" } } } ,
              molinfo {
                biomol genomic } ,
              user {
                type
                  str "StructuredComment" ,
                data {
                  {
                    label
                      str "StructuredCommentPrefix" ,
                    data
                      str "##Assembly-Data-START##" } ,
                  {
                    label
                      str "StructuredCommentSuffix" ,
                    data
                      str "##Assembly-Data-END##" } ,
                  {
                    label
                      str "Sequencing Technology" ,
                    data
                      str "Sanger dideoxy sequencing" } } } } ,
            inst {
              repr raw ,
              mol dna ,
              length 677 ,
              seq-data
                ncbi2na 'F5B48E7D7826A7C29477EEC2B53A094167F4275E1F7FCA59FC2A1
8C8A301339F8EB2F7C220FA00D03F3BE0CC3FCECCFCFFFCEFE3B03C53F33A3CF42F3FCC2CCF337
3428F02B90F410C0B139F2FA1CCBCC49FC32FCCFC0FBF0DF43E0E0C8C0CF42EF0386CC1D0F0C0C
BBB4CC13C2F33A0087EAF0F3EF7CCF3EF7E0E3211ABDD6C4FC2D4F1D383F3F597DBBB43E282F4F
4CF33E1CCF30FE2DF0FEC33012F1CEA008CE7EAB0F23839D8F300'H } ,
            annot {
              {
                data
                  ftable {
                    {
                      data
                        imp {
                          key "D-loop" } ,
                      partial TRUE ,
                      location
                        int {
                          from 0 ,
                          to 676 ,
                          strand plus ,
                          id
                            local
                              str "BLCP522" ,
                          fuzz-from
                            lim lt ,
                          fuzz-to
                            lim gt } } } } } } ,
          seq {
            id {
              local
                str "BLCP516" } ,
            descr {
              source {
                genome mitochondrion ,
                org {
                  taxname "Batrachyla leptopus" ,
                  orgname {
                    mod {
                      {
                        subtype isolate ,
                        subname "BLCP516" } } ,
                    lineage "Eukaryota; Metazoa; Chordata; Craniata;
 Vertebrata; Euteleostomi; Amphibia; Batrachia; Anura; Neobatrachia; Hyloidea;
 Batrachylidae; Batrachyla" } } ,
                subtype {
                  {
                    subtype country ,
                    name "Chile" } ,
                  {
                    subtype lat-lon ,
                    name "40.14027778 S 73.41777778 W" } ,
                  {
                    subtype other ,
                    name "[D-loop wizard]" } } } ,
              molinfo {
                biomol genomic } ,
              user {
                type
                  str "StructuredComment" ,
                data {
                  {
                    label
                      str "StructuredCommentPrefix" ,
                    data
                      str "##Assembly-Data-START##" } ,
                  {
                    label
                      str "StructuredCommentSuffix" ,
                    data
                      str "##Assembly-Data-END##" } ,
                  {
                    label
                      str "Sequencing Technology" ,
                    data
                      str "Sanger dideoxy sequencing" } } } } ,
            inst {
              repr raw ,
              mol dna ,
              length 678 ,
              seq-data
                ncbi2na 'F5B48E7D7826A7C29477EEC2B53A094167F4275E1F7FCA59FC2A1
8C8A301339F8EB2F7C220FA00D03F3BE0CC3FCECCFCFFFCEFE3B03C53F33A3CF42F3FCC2CCF337
3428F02B90F410C0B139F2FA1CCBCC49FC32FCCFC0FBF0DF43E0E0C8C0CF42EF0386CC1D0F0C0C
BBB4CC13C2F33A0087EAF0F3EF7CCF3EF7E0E3231ABDD6C4FC2D4F1D383F3F597DBBB43E282F4F
4CF33E1CCF30FE2DF0FEC33012F153A802339FAAC3C8E0E763CC0'H } ,
            annot {
              {
                data
                  ftable {
                    {
                      data
                        imp {
                          key "D-loop" } ,
                      partial TRUE ,
                      location
                        int {
                          from 0 ,
                          to 677 ,
                          strand plus ,
                          id
                            local
                              str "BLCP516" ,
                          fuzz-from
                            lim lt ,
                          fuzz-to
                            lim gt } } } } } } ,
          seq {
            id {
              local
                str "BLCP524" } ,
            descr {
              source {
                genome mitochondrion ,
                org {
                  taxname "Batrachyla leptopus" ,
                  orgname {
                    mod {
                      {
                        subtype isolate ,
                        subname "BLCP524" } } ,
                    lineage "Eukaryota; Metazoa; Chordata; Craniata;
 Vertebrata; Euteleostomi; Amphibia; Batrachia; Anura; Neobatrachia; Hyloidea;
 Batrachylidae; Batrachyla" } } ,
                subtype {
                  {
                    subtype country ,
                    name "Chile" } ,
                  {
                    subtype lat-lon ,
                    name "40.14027778 S 73.41777778 W" } ,
                  {
                    subtype other ,
                    name "[D-loop wizard]" } } } ,
              molinfo {
                biomol genomic } ,
              user {
                type
                  str "StructuredComment" ,
                data {
                  {
                    label
                      str "StructuredCommentPrefix" ,
                    data
                      str "##Assembly-Data-START##" } ,
                  {
                    label
                      str "StructuredCommentSuffix" ,
                    data
                      str "##Assembly-Data-END##" } ,
                  {
                    label
                      str "Sequencing Technology" ,
                    data
                      str "Sanger dideoxy sequencing" } } } } ,
            inst {
              repr raw ,
              mol dna ,
              length 678 ,
              seq-data
                ncbi2na 'F5B48E7D7826A7C29477EEC2B53A094167F4275E1F7FCA59FC2A1
8C8A301339F8EB2F7C220FA00D03F3BE0CC3FCECCFCFFFCEFE3B03C53F33A3CF42F3FCC2CCF337
3428F02B90F410C0B139F2FA1CCBCC49FC32FCCFC0FBF0DF43E0E0C8C0CF42EF0386CC1D0F0C0C
BBB4CC13C2F33A0087EAF0F3EF7CCF3EF7E0E3231ABDD6C4FC2D4F1D383F3F597DBBB43E282F4F
4CF33E1CCF30FE2DF0FEC33012F153A802339FAAC3C8E0E763CC0'H } ,
            annot {
              {
                data
                  ftable {
                    {
                      data
                        imp {
                          key "D-loop" } ,
                      partial TRUE ,
                      location
                        int {
                          from 0 ,
                          to 677 ,
                          strand plus ,
                          id
                            local
                              str "BLCP524" ,
                          fuzz-from
                            lim lt ,
                          fuzz-to
                            lim gt } } } } } } ,
          seq {
            id {
              local
                str "BLCP511" } ,
            descr {
              source {
                genome mitochondrion ,
                org {
                  taxname "Batrachyla leptopus" ,
                  orgname {
                    mod {
                      {
                        subtype isolate ,
                        subname "BLCP511" } } ,
                    lineage "Eukaryota; Metazoa; Chordata; Craniata;
 Vertebrata; Euteleostomi; Amphibia; Batrachia; Anura; Neobatrachia; Hyloidea;
 Batrachylidae; Batrachyla" } } ,
                subtype {
                  {
                    subtype country ,
                    name "Chile" } ,
                  {
                    subtype lat-lon ,
                    name "40.14027778 S 73.41777778 W" } ,
                  {
                    subtype other ,
                    name "[D-loop wizard]" } } } ,
              molinfo {
                biomol genomic } ,
              user {
                type
                  str "StructuredComment" ,
                data {
                  {
                    label
                      str "StructuredCommentPrefix" ,
                    data
                      str "##Assembly-Data-START##" } ,
                  {
                    label
                      str "StructuredCommentSuffix" ,
                    data
                      str "##Assembly-Data-END##" } ,
                  {
                    label
                      str "Sequencing Technology" ,
                    data
                      str "Sanger dideoxy sequencing" } } } } ,
            inst {
              repr raw ,
              mol dna ,
              length 677 ,
              seq-data
                ncbi2na 'F5B48E7D7826A7C29477EEC2B53A094167F4275E1F7FCA59FC2A1
8C8A301339F8EB2F7C220FA00D03F3BE0CC3FCECCFCFFFCEFE3B03C53F33A3CF42F3FCC2CCF337
3428F02B90F410C0B139F2FA1CCBCC49FC32FCCFC0FBF0DF43E0E0C8C0CF42EF0386CC1D0F0C0C
BBB4CC13C2F33A0087EAF0F3EF7CCF3EF7E0E3231ABDD6C4FC2D4F1D383F3F597DBBB43E282F4F
4CF33E1CCF30FE2DF0FEC33012F1CEA008CE7EAB0F23839D8F300'H } ,
            annot {
              {
                data
                  ftable {
                    {
                      data
                        imp {
                          key "D-loop" } ,
                      partial TRUE ,
                      location
                        int {
                          from 0 ,
                          to 676 ,
                          strand plus ,
                          id
                            local
                              str "BLCP511" ,
                          fuzz-from
                            lim lt ,
                          fuzz-to
                            lim gt } } } } } } ,
          seq {
            id {
              local
                str "BLCP517" } ,
            descr {
              source {
                genome mitochondrion ,
                org {
                  taxname "Batrachyla leptopus" ,
                  orgname {
                    mod {
                      {
                        subtype isolate ,
                        subname "BLCP517" } } ,
                    lineage "Eukaryota; Metazoa; Chordata; Craniata;
 Vertebrata; Euteleostomi; Amphibia; Batrachia; Anura; Neobatrachia; Hyloidea;
 Batrachylidae; Batrachyla" } } ,
                subtype {
                  {
                    subtype country ,
                    name "Chile" } ,
                  {
                    subtype lat-lon ,
                    name "40.14027778 S 73.41777778 W" } ,
                  {
                    subtype other ,
                    name "[D-loop wizard]" } } } ,
              molinfo {
                biomol genomic } ,
              user {
                type
                  str "StructuredComment" ,
                data {
                  {
                    label
                      str "StructuredCommentPrefix" ,
                    data
                      str "##Assembly-Data-START##" } ,
                  {
                    label
                      str "StructuredCommentSuffix" ,
                    data
                      str "##Assembly-Data-END##" } ,
                  {
                    label
                      str "Sequencing Technology" ,
                    data
                      str "Sanger dideoxy sequencing" } } } } ,
            inst {
              repr raw ,
              mol dna ,
              length 677 ,
              seq-data
                ncbi2na 'F5B48E7D7826A7C29477EEC2B53A094167F4275E1F7FCA59FC2A1
8C8A301339F8EB2F7C220FA00D03F3BE0CC3FCECCFCFFFCEFE3B03C53F33A3CF42F3FCC2CCF337
3428F02B90F410C0B139F2FA1CCBCC49FC32FCCFC0FBF0DF43E0E0C8C0CF42EF0386CC1D0F0C0C
BBB4CC13C2F33A0087EAF0F3EF7CCF3EF7E0E3231ABDD6C4FC2D4F1D383F3F597DBBB43E282F4F
4CF33E1CCF30FE2DF0FEC33012F1CEA008CE7EAB0F23839D8F300'H } ,
            annot {
              {
                data
                  ftable {
                    {
                      data
                        imp {
                          key "D-loop" } ,
                      partial TRUE ,
                      location
                        int {
                          from 0 ,
                          to 676 ,
                          strand plus ,
                          id
                            local
                              str "BLCP517" ,
                          fuzz-from
                            lim lt ,
                          fuzz-to
                            lim gt } } } } } } ,
          seq {
            id {
              local
                str "BLCP518" } ,
            descr {
              source {
                genome mitochondrion ,
                org {
                  taxname "Batrachyla leptopus" ,
                  orgname {
                    mod {
                      {
                        subtype isolate ,
                        subname "BLCP518" } } ,
                    lineage "Eukaryota; Metazoa; Chordata; Craniata;
 Vertebrata; Euteleostomi; Amphibia; Batrachia; Anura; Neobatrachia; Hyloidea;
 Batrachylidae; Batrachyla" } } ,
                subtype {
                  {
                    subtype country ,
                    name "Chile" } ,
                  {
                    subtype lat-lon ,
                    name "40.14027778 S 73.41777778 W" } ,
                  {
                    subtype other ,
                    name "[D-loop wizard]" } } } ,
              molinfo {
                biomol genomic } ,
              user {
                type
                  str "StructuredComment" ,
                data {
                  {
                    label
                      str "StructuredCommentPrefix" ,
                    data
                      str "##Assembly-Data-START##" } ,
                  {
                    label
                      str "StructuredCommentSuffix" ,
                    data
                      str "##Assembly-Data-END##" } ,
                  {
                    label
                      str "Sequencing Technology" ,
                    data
                      str "Sanger dideoxy sequencing" } } } } ,
            inst {
              repr raw ,
              mol dna ,
              length 677 ,
              seq-data
                ncbi2na 'F5B48E7D7826A7C29477EEC2B53A094167F4275E1F7FCA59FC2A1
8C8A301339F8EB2F7C220FA00D03F3BE0CC3FCECCFCFFFCEFE3B03C53F33A3CF42F3FCC2CCF337
3428F02B90F410C0B139F2FA1CCBCC49FC32FCCFC0FBF0DF43E0E0C8C0CF42EF0386CC1D0F0C0C
BBB4CC13C2F33A0087EAF0F3EF7CCF3EF7E0E3231ABDD6C4FC2D4F1D383F3F597DBBB43E282F4F
4CF33E1CCF30FE2DF0FEC33012F1CEA008CE7EAB0F23839D8F300'H } ,
            annot {
              {
                data
                  ftable {
                    {
                      data
                        imp {
                          key "D-loop" } ,
                      partial TRUE ,
                      location
                        int {
                          from 0 ,
                          to 676 ,
                          strand plus ,
                          id
                            local
                              str "BLCP518" ,
                          fuzz-from
                            lim lt ,
                          fuzz-to
                            lim gt } } } } } } ,
          seq {
            id {
              local
                str "BLCP519" } ,
            descr {
              source {
                genome mitochondrion ,
                org {
                  taxname "Batrachyla leptopus" ,
                  orgname {
                    mod {
                      {
                        subtype isolate ,
                        subname "BLCP519" } } ,
                    lineage "Eukaryota; Metazoa; Chordata; Craniata;
 Vertebrata; Euteleostomi; Amphibia; Batrachia; Anura; Neobatrachia; Hyloidea;
 Batrachylidae; Batrachyla" } } ,
                subtype {
                  {
                    subtype country ,
                    name "Chile" } ,
                  {
                    subtype lat-lon ,
                    name "40.14027778 S 73.41777778 W" } ,
                  {
                    subtype other ,
                    name "[D-loop wizard]" } } } ,
              molinfo {
                biomol genomic } ,
              user {
                type
                  str "StructuredComment" ,
                data {
                  {
                    label
                      str "StructuredCommentPrefix" ,
                    data
                      str "##Assembly-Data-START##" } ,
                  {
                    label
                      str "StructuredCommentSuffix" ,
                    data
                      str "##Assembly-Data-END##" } ,
                  {
                    label
                      str "Sequencing Technology" ,
                    data
                      str "Sanger dideoxy sequencing" } } } } ,
            inst {
              repr raw ,
              mol dna ,
              length 677 ,
              seq-data
                ncbi2na 'F5B48E7D7826A7C29477EEC2B53A094167F4275E1F7FCA59FC2A1
8C8A301339F8EB2F7C220FA00D03F3BE0CC3FCECCFCFFFCEFE3B03C53F33A3CF42F3FCC2CCF337
3428F02B90F410C0B139F2FA1CCBCC49FC32FCCFC0FBF0DF43E0E0C8C0CF42EF0386CC1D0F0C0C
BBB4CC13C2F33A0087EAF0F3EF7CCF3EF7E0E3231ABDD6C4FC2D4F1D383F3F597DBBB43E282F4F
4CF33E1CCF30FE2DF0FEC33012F1CEA008CE7EAB0F23839D8F300'H } ,
            annot {
              {
                data
                  ftable {
                    {
                      data
                        imp {
                          key "D-loop" } ,
                      partial TRUE ,
                      location
                        int {
                          from 0 ,
                          to 676 ,
                          strand plus ,
                          id
                            local
                              str "BLCP519" ,
                          fuzz-from
                            lim lt ,
                          fuzz-to
                            lim gt } } } } } } ,
          seq {
            id {
              local
                str "BLCP520" } ,
            descr {
              source {
                genome mitochondrion ,
                org {
                  taxname "Batrachyla leptopus" ,
                  orgname {
                    mod {
                      {
                        subtype isolate ,
                        subname "BLCP520" } } ,
                    lineage "Eukaryota; Metazoa; Chordata; Craniata;
 Vertebrata; Euteleostomi; Amphibia; Batrachia; Anura; Neobatrachia; Hyloidea;
 Batrachylidae; Batrachyla" } } ,
                subtype {
                  {
                    subtype country ,
                    name "Chile" } ,
                  {
                    subtype lat-lon ,
                    name "40.14027778 S 73.41777778 W" } ,
                  {
                    subtype other ,
                    name "[D-loop wizard]" } } } ,
              molinfo {
                biomol genomic } ,
              user {
                type
                  str "StructuredComment" ,
                data {
                  {
                    label
                      str "StructuredCommentPrefix" ,
                    data
                      str "##Assembly-Data-START##" } ,
                  {
                    label
                      str "StructuredCommentSuffix" ,
                    data
                      str "##Assembly-Data-END##" } ,
                  {
                    label
                      str "Sequencing Technology" ,
                    data
                      str "Sanger dideoxy sequencing" } } } } ,
            inst {
              repr raw ,
              mol dna ,
              length 677 ,
              seq-data
                ncbi2na 'F5B48E7D7826A7C29477EEC2B53A094167F4275E1F7FCA59FC2A1
8C8A301339F8EB2F7C220FA00D03F3BE0CC3FCECCFCFFFCEFE3B03C53F33A3CF42F3FCC2CCF337
3428F02B90F410C0B139F2FA1CCBCC49FC32FCCFC0FBF0DF43E0E0C8C0CF42EF0386CC1D0F0C0C
BBB4CC13C2F33A0087EAF0F3EF7CCF3EF7E0E3231ABDD6C4FC2D4F1D383F3F597DBBB43E282F4F
4CF33E1CCF30FE2DF0FEC33012F1CEA008CE7EAB0F23839D8F300'H } ,
            annot {
              {
                data
                  ftable {
                    {
                      data
                        imp {
                          key "D-loop" } ,
                      partial TRUE ,
                      location
                        int {
                          from 0 ,
                          to 676 ,
                          strand plus ,
                          id
                            local
                              str "BLCP520" ,
                          fuzz-from
                            lim lt ,
                          fuzz-to
                            lim gt } } } } } } ,
          seq {
            id {
              local
                str "BLCP523" } ,
            descr {
              source {
                genome mitochondrion ,
                org {
                  taxname "Batrachyla leptopus" ,
                  orgname {
                    mod {
                      {
                        subtype isolate ,
                        subname "BLCP523" } } ,
                    lineage "Eukaryota; Metazoa; Chordata; Craniata;
 Vertebrata; Euteleostomi; Amphibia; Batrachia; Anura; Neobatrachia; Hyloidea;
 Batrachylidae; Batrachyla" } } ,
                subtype {
                  {
                    subtype country ,
                    name "Chile" } ,
                  {
                    subtype lat-lon ,
                    name "40.14027778 S 73.41777778 W" } ,
                  {
                    subtype other ,
                    name "[D-loop wizard]" } } } ,
              molinfo {
                biomol genomic } ,
              user {
                type
                  str "StructuredComment" ,
                data {
                  {
                    label
                      str "StructuredCommentPrefix" ,
                    data
                      str "##Assembly-Data-START##" } ,
                  {
                    label
                      str "StructuredCommentSuffix" ,
                    data
                      str "##Assembly-Data-END##" } ,
                  {
                    label
                      str "Sequencing Technology" ,
                    data
                      str "Sanger dideoxy sequencing" } } } } ,
            inst {
              repr raw ,
              mol dna ,
              length 677 ,
              seq-data
                ncbi2na 'F5B48E7D7826A7C29477EEC2B53A094167F4275E1F7FCA59FC2A1
8C8A301339F8EB2F7C220FA00D03F3BE0CC3FCECCFCFFFCEFE3B03C53F33A3CF42F3FCC2CCF337
3428F02B90F410C0B139F2FA1CCBCC49FC32FCCFC0FBF0DF43E0E0C8C0CF42EF0386CC1D0F0C0C
BBB4CC13C2F33A0087EAF0F3EF7CCF3EF7E0E3231ABDD6C4FC2D4F1D383F3F597DBBB43E282F4F
4CF33E1CCF30FE2DF0FEC33012F1CEA008CE7EAB0F23839D8F300'H } ,
            annot {
              {
                data
                  ftable {
                    {
                      data
                        imp {
                          key "D-loop" } ,
                      partial TRUE ,
                      location
                        int {
                          from 0 ,
                          to 676 ,
                          strand plus ,
                          id
                            local
                              str "BLCP523" ,
                          fuzz-from
                            lim lt ,
                          fuzz-to
                            lim gt } } } } } } ,
          seq {
            id {
              local
                str "BLPI878" } ,
            descr {
              source {
                genome mitochondrion ,
                org {
                  taxname "Batrachyla leptopus" ,
                  orgname {
                    mod {
                      {
                        subtype isolate ,
                        subname "BLPI878" } ,
                      {
                        subtype specimen-voucher ,
                        subname "ICMLH344" } } ,
                    lineage "Eukaryota; Metazoa; Chordata; Craniata;
 Vertebrata; Euteleostomi; Amphibia; Batrachia; Anura; Neobatrachia; Hyloidea;
 Batrachylidae; Batrachyla" } } ,
                subtype {
                  {
                    subtype country ,
                    name "Chile" } ,
                  {
                    subtype lat-lon ,
                    name "40.13305556 S 72.90888889 W" } ,
                  {
                    subtype other ,
                    name "[D-loop wizard]" } } } ,
              molinfo {
                biomol genomic } ,
              user {
                type
                  str "StructuredComment" ,
                data {
                  {
                    label
                      str "StructuredCommentPrefix" ,
                    data
                      str "##Assembly-Data-START##" } ,
                  {
                    label
                      str "StructuredCommentSuffix" ,
                    data
                      str "##Assembly-Data-END##" } ,
                  {
                    label
                      str "Sequencing Technology" ,
                    data
                      str "Sanger dideoxy sequencing" } } } } ,
            inst {
              repr raw ,
              mol dna ,
              length 626 ,
              seq-data
                ncbi2na 'F5B48E7D7826A7C29477EEC2B53A094167F4275E1F7FCA59FC2A1
8C8A301339F8EB2F7C220FA00D03F3BE0CC3FCECCFCFFFCEFE3B03C53F33A3CF42F3FCC2CCF337
3428F02B90F410C0B139F2FA1CCBCC49FC32FCCFC0FBF0DF43E0E0C8C0CF42EF0386CC1D0F0C0C
BBB4CC13C2F33A0087EAF0F3EF7CCF3EF7E0E3231ABDD6C4FC2D4F1D383F3F597DBBB43E282F4F
4CF33E1CCF30FE2DF0FEC330120'H } ,
            annot {
              {
                data
                  ftable {
                    {
                      data
                        imp {
                          key "D-loop" } ,
                      partial TRUE ,
                      location
                        int {
                          from 0 ,
                          to 625 ,
                          strand plus ,
                          id
                            local
                              str "BLPI878" ,
                          fuzz-from
                            lim lt ,
                          fuzz-to
                            lim gt } } } } } } ,
          seq {
            id {
              local
                str "BLPI880" } ,
            descr {
              source {
                genome mitochondrion ,
                org {
                  taxname "Batrachyla leptopus" ,
                  orgname {
                    mod {
                      {
                        subtype isolate ,
                        subname "BLPI880" } ,
                      {
                        subtype specimen-voucher ,
                        subname "ICMLH346" } } ,
                    lineage "Eukaryota; Metazoa; Chordata; Craniata;
 Vertebrata; Euteleostomi; Amphibia; Batrachia; Anura; Neobatrachia; Hyloidea;
 Batrachylidae; Batrachyla" } } ,
                subtype {
                  {
                    subtype country ,
                    name "Chile" } ,
                  {
                    subtype lat-lon ,
                    name "40.13305556 S 72.90888889 W" } ,
                  {
                    subtype other ,
                    name "[D-loop wizard]" } } } ,
              molinfo {
                biomol genomic } ,
              user {
                type
                  str "StructuredComment" ,
                data {
                  {
                    label
                      str "StructuredCommentPrefix" ,
                    data
                      str "##Assembly-Data-START##" } ,
                  {
                    label
                      str "StructuredCommentSuffix" ,
                    data
                      str "##Assembly-Data-END##" } ,
                  {
                    label
                      str "Sequencing Technology" ,
                    data
                      str "Sanger dideoxy sequencing" } } } } ,
            inst {
              repr raw ,
              mol dna ,
              length 626 ,
              seq-data
                ncbi2na 'F5B48E7D7826A7C29477EEC2B53A094167F4275E1F7FCA59FC2A1
8C8A301339F8EB2F7C220FA00D03F3BE0CC3FCECCFCFFFCEFE3B03C53F33A3CF42F3FCC2CCF337
3428F02B90F410C0B139F2FA1CCBCC49FC32FCCFC0FBF0DF43E0E0C8C0CF42EF0386CC1D0F0C0C
BBB4CC13C2F33A0087EAF0F3EF7CCF3EF7E0E3231ABDD6C4FC2D4F1D383F3F597DBBB43E282F4F
4CF33E1CCF30FE2DF0FEC330120'H } ,
            annot {
              {
                data
                  ftable {
                    {
                      data
                        imp {
                          key "D-loop" } ,
                      partial TRUE ,
                      location
                        int {
                          from 0 ,
                          to 625 ,
                          strand plus ,
                          id
                            local
                              str "BLPI880" ,
                          fuzz-from
                            lim lt ,
                          fuzz-to
                            lim gt } } } } } } ,
          seq {
            id {
              local
                str "BLBM122" } ,
            descr {
              source {
                genome mitochondrion ,
                org {
                  taxname "Batrachyla leptopus" ,
                  orgname {
                    mod {
                      {
                        subtype isolate ,
                        subname "BLBM122" } } ,
                    lineage "Eukaryota; Metazoa; Chordata; Craniata;
 Vertebrata; Euteleostomi; Amphibia; Batrachia; Anura; Neobatrachia; Hyloidea;
 Batrachylidae; Batrachyla" } } ,
                subtype {
                  {
                    subtype country ,
                    name "Chile" } ,
                  {
                    subtype lat-lon ,
                    name "40.56305556 S 73.73166667 W" } ,
                  {
                    subtype other ,
                    name "[D-loop wizard]" } } } ,
              molinfo {
                biomol genomic } ,
              user {
                type
                  str "StructuredComment" ,
                data {
                  {
                    label
                      str "StructuredCommentPrefix" ,
                    data
                      str "##Assembly-Data-START##" } ,
                  {
                    label
                      str "StructuredCommentSuffix" ,
                    data
                      str "##Assembly-Data-END##" } ,
                  {
                    label
                      str "Sequencing Technology" ,
                    data
                      str "Sanger dideoxy sequencing" } } } } ,
            inst {
              repr raw ,
              mol dna ,
              length 678 ,
              seq-data
                ncbi2na 'F5B48E7D7826A9C99077EEC2B53E825059FD09D787DFF2967F0A8
63228C04CE7E3ACBDF0803E80340FCE78330FF3B33F3FFF3BF8EC8F14FCCE8F3D0BCFF30B33CCD
CD0A3C0AE4BD04302C4E7CBE8732F3127F0CBF33F03EFC33D0F838323033D0BBC0E1B30743C303
2EED3304F0BCCE8021FABC3CFBFF33CFBDF838C846AF75B13F0B53CF4E0FCFD65F6EED0F8A0BD3
D33CCF8733CC7F8B7C3FB0CC048C53A802339FAAC3C8E0E763CC0'H } ,
            annot {
              {
                data
                  ftable {
                    {
                      data
                        imp {
                          key "D-loop" } ,
                      partial TRUE ,
                      location
                        int {
                          from 0 ,
                          to 677 ,
                          strand plus ,
                          id
                            local
                              str "BLBM122" ,
                          fuzz-from
                            lim lt ,
                          fuzz-to
                            lim gt } } } } } } ,
          seq {
            id {
              local
                str "BLBM143" } ,
            descr {
              source {
                genome mitochondrion ,
                org {
                  taxname "Batrachyla leptopus" ,
                  orgname {
                    mod {
                      {
                        subtype isolate ,
                        subname "BLBM143" } } ,
                    lineage "Eukaryota; Metazoa; Chordata; Craniata;
 Vertebrata; Euteleostomi; Amphibia; Batrachia; Anura; Neobatrachia; Hyloidea;
 Batrachylidae; Batrachyla" } } ,
                subtype {
                  {
                    subtype country ,
                    name "Chile" } ,
                  {
                    subtype lat-lon ,
                    name "40.56305556 S 73.73166667 W" } ,
                  {
                    subtype other ,
                    name "[D-loop wizard]" } } } ,
              molinfo {
                biomol genomic } ,
              user {
                type
                  str "StructuredComment" ,
                data {
                  {
                    label
                      str "StructuredCommentPrefix" ,
                    data
                      str "##Assembly-Data-START##" } ,
                  {
                    label
                      str "StructuredCommentSuffix" ,
                    data
                      str "##Assembly-Data-END##" } ,
                  {
                    label
                      str "Sequencing Technology" ,
                    data
                      str "Sanger dideoxy sequencing" } } } } ,
            inst {
              repr raw ,
              mol dna ,
              length 678 ,
              seq-data
                ncbi2na 'F5B48E7D7826A9C99477EEC2B53E825059FD09D787DFF2967F0A8
63228C04CE7E3ACBDF0803E80340FCE78330FF3B33F3FFF3BF8EC8F14FCCE8F3D0BCFF30B33CCD
CD0A3C0AE4BD04302C4E7CBE8732F3127F0CBF33F03EFC33D0F838323033D0BBC0E1B30743C303
2EED3304F0BCCE8021FABC3CFBFF33CFBDF838C846AF75B13F0B53CF4E0FCFD65F6EED0F8A0BD3
D33CCF8733CC7F8B7C3FB0CC048C53A802339FAAC3C8E0E763CC0'H } ,
            annot {
              {
                data
                  ftable {
                    {
                      data
                        imp {
                          key "D-loop" } ,
                      partial TRUE ,
                      location
                        int {
                          from 0 ,
                          to 677 ,
                          strand plus ,
                          id
                            local
                              str "BLBM143" ,
                          fuzz-from
                            lim lt ,
                          fuzz-to
                            lim gt } } } } } } ,
          seq {
            id {
              local
                str "BLBM144" } ,
            descr {
              source {
                genome mitochondrion ,
                org {
                  taxname "Batrachyla leptopus" ,
                  orgname {
                    mod {
                      {
                        subtype isolate ,
                        subname "BLBM144" } } ,
                    lineage "Eukaryota; Metazoa; Chordata; Craniata;
 Vertebrata; Euteleostomi; Amphibia; Batrachia; Anura; Neobatrachia; Hyloidea;
 Batrachylidae; Batrachyla" } } ,
                subtype {
                  {
                    subtype country ,
                    name "Chile" } ,
                  {
                    subtype lat-lon ,
                    name "40.56305556 S 73.73166667 W" } ,
                  {
                    subtype other ,
                    name "[D-loop wizard]" } } } ,
              molinfo {
                biomol genomic } ,
              user {
                type
                  str "StructuredComment" ,
                data {
                  {
                    label
                      str "StructuredCommentPrefix" ,
                    data
                      str "##Assembly-Data-START##" } ,
                  {
                    label
                      str "StructuredCommentSuffix" ,
                    data
                      str "##Assembly-Data-END##" } ,
                  {
                    label
                      str "Sequencing Technology" ,
                    data
                      str "Sanger dideoxy sequencing" } } } } ,
            inst {
              repr raw ,
              mol dna ,
              length 678 ,
              seq-data
                ncbi2na 'F5B48E7D782669C99477EEC2B53E825059FD09D787DFF2967F0A8
63228C04CE7E3ACBDF0803E80340FCEF8330FF3933F3FFF3BF8EC8F14FCCE8F3D0BCFF30B33CCD
CD0A3C0AE4BD04302C4E7CBE8732F3127F0CBF33F03EFC37D0F838323033D0BBC0E1B30743C303
2EED3304F0BCCE8021FABC3CFBFF33CFBDF838C846AF75B13F0B53CF4E0FCFD65F6EED0F8A0BD3
D33CCF8733CC7F8B7C3FB0CC04BC53A802339FAAC3C8E0E763CC0'H } ,
            annot {
              {
                data
                  ftable {
                    {
                      data
                        imp {
                          key "D-loop" } ,
                      partial TRUE ,
                      location
                        int {
                          from 0 ,
                          to 677 ,
                          strand plus ,
                          id
                            local
                              str "BLBM144" ,
                          fuzz-from
                            lim lt ,
                          fuzz-to
                            lim gt } } } } } } ,
          seq {
            id {
              local
                str "BLBM127" } ,
            descr {
              source {
                genome mitochondrion ,
                org {
                  taxname "Batrachyla leptopus" ,
                  orgname {
                    mod {
                      {
                        subtype isolate ,
                        subname "BLBM127" } } ,
                    lineage "Eukaryota; Metazoa; Chordata; Craniata;
 Vertebrata; Euteleostomi; Amphibia; Batrachia; Anura; Neobatrachia; Hyloidea;
 Batrachylidae; Batrachyla" } } ,
                subtype {
                  {
                    subtype country ,
                    name "Chile" } ,
                  {
                    subtype lat-lon ,
                    name "40.56305556 S 73.73166667 W" } ,
                  {
                    subtype other ,
                    name "[D-loop wizard]" } } } ,
              molinfo {
                biomol genomic } ,
              user {
                type
                  str "StructuredComment" ,
                data {
                  {
                    label
                      str "StructuredCommentPrefix" ,
                    data
                      str "##Assembly-Data-START##" } ,
                  {
                    label
                      str "StructuredCommentSuffix" ,
                    data
                      str "##Assembly-Data-END##" } ,
                  {
                    label
                      str "Sequencing Technology" ,
                    data
                      str "Sanger dideoxy sequencing" } } } } ,
            inst {
              repr raw ,
              mol dna ,
              length 678 ,
              seq-data
                ncbi2na 'F5B48E7D7826A7C29477EEC2B53A094167F4275E1F7FCA59FC2A1
8C8A301339F8EB2F7C200FA00D03F3BE0CC3FCEC4FCFFFCEFE3B23C53F33A3CF42F3FCC2CCF337
3428F02B92F410C0B139F2FA1CCBCC49FC32FCCFC0FBF0CF43E0E0C8C0CF42EF0386CC1D0F0C0C
BBB4CC13C2F33A0087EAF0F3EFFCCF3EF7E0E3211ABDD6C4FC2D4F3D383F3F597DBBB43E282F4F
4CF33E1CCF31FE2DF0FEC330123153A802339FAAC3C8E0E763CC0'H } ,
            annot {
              {
                data
                  ftable {
                    {
                      data
                        imp {
                          key "D-loop" } ,
                      partial TRUE ,
                      location
                        int {
                          from 0 ,
                          to 677 ,
                          strand plus ,
                          id
                            local
                              str "BLBM127" ,
                          fuzz-from
                            lim lt ,
                          fuzz-to
                            lim gt } } } } } } ,
          seq {
            id {
              local
                str "BLBM124" } ,
            descr {
              source {
                genome mitochondrion ,
                org {
                  taxname "Batrachyla leptopus" ,
                  orgname {
                    mod {
                      {
                        subtype isolate ,
                        subname "BLBM124" } } ,
                    lineage "Eukaryota; Metazoa; Chordata; Craniata;
 Vertebrata; Euteleostomi; Amphibia; Batrachia; Anura; Neobatrachia; Hyloidea;
 Batrachylidae; Batrachyla" } } ,
                subtype {
                  {
                    subtype country ,
                    name "Chile" } ,
                  {
                    subtype lat-lon ,
                    name "40.56305556 S 73.73166667 W" } ,
                  {
                    subtype other ,
                    name "[D-loop wizard]" } } } ,
              molinfo {
                biomol genomic } ,
              user {
                type
                  str "StructuredComment" ,
                data {
                  {
                    label
                      str "StructuredCommentPrefix" ,
                    data
                      str "##Assembly-Data-START##" } ,
                  {
                    label
                      str "StructuredCommentSuffix" ,
                    data
                      str "##Assembly-Data-END##" } ,
                  {
                    label
                      str "Sequencing Technology" ,
                    data
                      str "Sanger dideoxy sequencing" } } } } ,
            inst {
              repr raw ,
              mol dna ,
              length 678 ,
              seq-data
                ncbi2na 'F5B48E7D7826A7C99477EEC2B53E825059FD09D787DFF2967F0A8
63228C04CE7E3ACBDF0803E80340FCEF8330FF3933F3FFF3BF8EC8F14FCCE8F3D0BCFF30B33CCD
CD0A3C0AE4BD04302C4E7CBE8732F3127F0CBF33F03EFC37D0F838323033D0BBC0E1B30743C303
2EED3304F03CCE8021FABC3CFBFF33CFBDF838C846AF75B13F0B53CF4E0FCFD65F6EED0F8A0BD3
D33CCF8733CC7F8B7C3FB0CC04BC53A802339FAAC3C8E0E763CC0'H } ,
            annot {
              {
                data
                  ftable {
                    {
                      data
                        imp {
                          key "D-loop" } ,
                      partial TRUE ,
                      location
                        int {
                          from 0 ,
                          to 677 ,
                          strand plus ,
                          id
                            local
                              str "BLBM124" ,
                          fuzz-from
                            lim lt ,
                          fuzz-to
                            lim gt } } } } } } ,
          seq {
            id {
              local
                str "BLBM123" } ,
            descr {
              source {
                genome mitochondrion ,
                org {
                  taxname "Batrachyla leptopus" ,
                  orgname {
                    mod {
                      {
                        subtype isolate ,
                        subname "BLBM123" } } ,
                    lineage "Eukaryota; Metazoa; Chordata; Craniata;
 Vertebrata; Euteleostomi; Amphibia; Batrachia; Anura; Neobatrachia; Hyloidea;
 Batrachylidae; Batrachyla" } } ,
                subtype {
                  {
                    subtype country ,
                    name "Chile" } ,
                  {
                    subtype lat-lon ,
                    name "40.56305556 S 73.73166667 W" } ,
                  {
                    subtype other ,
                    name "[D-loop wizard]" } } } ,
              molinfo {
                biomol genomic } ,
              user {
                type
                  str "StructuredComment" ,
                data {
                  {
                    label
                      str "StructuredCommentPrefix" ,
                    data
                      str "##Assembly-Data-START##" } ,
                  {
                    label
                      str "StructuredCommentSuffix" ,
                    data
                      str "##Assembly-Data-END##" } ,
                  {
                    label
                      str "Sequencing Technology" ,
                    data
                      str "Sanger dideoxy sequencing" } } } } ,
            inst {
              repr raw ,
              mol dna ,
              length 678 ,
              seq-data
                ncbi2na 'F5B48E7D7826A7C99477EEC2B53E825059FD09D787DFF2967F0A8
63228C04CE7E3ACBDF0803E80340FCEF8330FF3B33F3FFF3BF8EC8F14FCEE8F3D0BCFF30B33CCD
CD0A3C0AE4BD04302C4E7CBE8732F3127F0CBF33F03EFC37D0F838323033D0BBC0E1B30743C303
2EED3304F0BCCE8021FABC3CFBFF33CFBDF838C846AF75B13F0B53CF4E0FCFD65F6EED0F8A0BD3
D33CCF8733CC7F8B7C3FB0CC04BC53A802339FAAC3C8E0E763CC0'H } ,
            annot {
              {
                data
                  ftable {
                    {
                      data
                        imp {
                          key "D-loop" } ,
                      partial TRUE ,
                      location
                        int {
                          from 0 ,
                          to 677 ,
                          strand plus ,
                          id
                            local
                              str "BLBM123" ,
                          fuzz-from
                            lim lt ,
                          fuzz-to
                            lim gt } } } } } } ,
          seq {
            id {
              local
                str "BLBM126" } ,
            descr {
              source {
                genome mitochondrion ,
                org {
                  taxname "Batrachyla leptopus" ,
                  orgname {
                    mod {
                      {
                        subtype isolate ,
                        subname "BLBM126" } } ,
                    lineage "Eukaryota; Metazoa; Chordata; Craniata;
 Vertebrata; Euteleostomi; Amphibia; Batrachia; Anura; Neobatrachia; Hyloidea;
 Batrachylidae; Batrachyla" } } ,
                subtype {
                  {
                    subtype country ,
                    name "Chile" } ,
                  {
                    subtype lat-lon ,
                    name "40.56305556 S 73.73166667 W" } ,
                  {
                    subtype other ,
                    name "[D-loop wizard]" } } } ,
              molinfo {
                biomol genomic } ,
              user {
                type
                  str "StructuredComment" ,
                data {
                  {
                    label
                      str "StructuredCommentPrefix" ,
                    data
                      str "##Assembly-Data-START##" } ,
                  {
                    label
                      str "StructuredCommentSuffix" ,
                    data
                      str "##Assembly-Data-END##" } ,
                  {
                    label
                      str "Sequencing Technology" ,
                    data
                      str "Sanger dideoxy sequencing" } } } } ,
            inst {
              repr raw ,
              mol dna ,
              length 678 ,
              seq-data
                ncbi2na 'F5B48E7D7826A7C29477EEC2B53A094167F4275E1F7FCA59FC2A1
8C8A301339F8EB2F7C200FA00D03F3BE0CC3FCECCFCFFFCEFE3B23C53F3BA3CF42F3FCC2CCF337
3428F02B92F410C0B139F2FA1CCBCC49FC32FCCFC0FBF0DF43E0E0C8C0CF42EF0386CC1D0F0C0C
BBB4CC13C2F33A0087EAF0F3EFFCCF3EF7E0E3211ABDD6C4FC2D4F3D383F3F597DBBB43E282F4F
4CF33E1CCF31FE2DF0FEC33012F153A802339FAAC3C8E0E763CC0'H } ,
            annot {
              {
                data
                  ftable {
                    {
                      data
                        imp {
                          key "D-loop" } ,
                      partial TRUE ,
                      location
                        int {
                          from 0 ,
                          to 677 ,
                          strand plus ,
                          id
                            local
                              str "BLBM126" ,
                          fuzz-from
                            lim lt ,
                          fuzz-to
                            lim gt } } } } } } ,
          seq {
            id {
              local
                str "BLBM129" } ,
            descr {
              source {
                genome mitochondrion ,
                org {
                  taxname "Batrachyla leptopus" ,
                  orgname {
                    mod {
                      {
                        subtype isolate ,
                        subname "BLBM129" } } ,
                    lineage "Eukaryota; Metazoa; Chordata; Craniata;
 Vertebrata; Euteleostomi; Amphibia; Batrachia; Anura; Neobatrachia; Hyloidea;
 Batrachylidae; Batrachyla" } } ,
                subtype {
                  {
                    subtype country ,
                    name "Chile" } ,
                  {
                    subtype lat-lon ,
                    name "40.56305556 S 73.73166667 W" } ,
                  {
                    subtype other ,
                    name "[D-loop wizard]" } } } ,
              molinfo {
                biomol genomic } ,
              user {
                type
                  str "StructuredComment" ,
                data {
                  {
                    label
                      str "StructuredCommentPrefix" ,
                    data
                      str "##Assembly-Data-START##" } ,
                  {
                    label
                      str "StructuredCommentSuffix" ,
                    data
                      str "##Assembly-Data-END##" } ,
                  {
                    label
                      str "Sequencing Technology" ,
                    data
                      str "Sanger dideoxy sequencing" } } } } ,
            inst {
              repr raw ,
              mol dna ,
              length 678 ,
              seq-data
                ncbi2na 'F5B48E7D7826A7C29477EEC2B53A094167F4275E1F7FCA59FC2A1
8C8A301339F8EB2F7C200FA00D03F3BE0CC3FCECCFCFFFCEFE3B23C53F3BA3CF42F3FCC2CCF337
3428F02B92F410C0B139F2FA1CCBCC49FC32FCCFC0FBF0DF43E0E0C8C0CF42EF0386CC1D0F0C0C
BBB4CC13C2F33A0087EAF0F3EFFCCF3EF7E0E3211ABDD6C4FC2D4F3D383F3F597DBBB43E282F4F
4CF33E1CCF31FE2DF0FEC33012F153A802339FAAC3C8E0E763CC0'H } ,
            annot {
              {
                data
                  ftable {
                    {
                      data
                        imp {
                          key "D-loop" } ,
                      partial TRUE ,
                      location
                        int {
                          from 0 ,
                          to 677 ,
                          strand plus ,
                          id
                            local
                              str "BLBM129" ,
                          fuzz-from
                            lim lt ,
                          fuzz-to
                            lim gt } } } } } } ,
          seq {
            id {
              local
                str "BLBM146" } ,
            descr {
              source {
                genome mitochondrion ,
                org {
                  taxname "Batrachyla leptopus" ,
                  orgname {
                    mod {
                      {
                        subtype isolate ,
                        subname "BLBM146" } } ,
                    lineage "Eukaryota; Metazoa; Chordata; Craniata;
 Vertebrata; Euteleostomi; Amphibia; Batrachia; Anura; Neobatrachia; Hyloidea;
 Batrachylidae; Batrachyla" } } ,
                subtype {
                  {
                    subtype country ,
                    name "Chile" } ,
                  {
                    subtype lat-lon ,
                    name "40.56305556 S 73.73166667 W" } ,
                  {
                    subtype other ,
                    name "[D-loop wizard]" } } } ,
              molinfo {
                biomol genomic } ,
              user {
                type
                  str "StructuredComment" ,
                data {
                  {
                    label
                      str "StructuredCommentPrefix" ,
                    data
                      str "##Assembly-Data-START##" } ,
                  {
                    label
                      str "StructuredCommentSuffix" ,
                    data
                      str "##Assembly-Data-END##" } ,
                  {
                    label
                      str "Sequencing Technology" ,
                    data
                      str "Sanger dideoxy sequencing" } } } } ,
            inst {
              repr raw ,
              mol dna ,
              length 678 ,
              seq-data
                ncbi2na 'F5B48E7D7826A7C29477EEC2B53A094167F4275E1F7FCA59FC2A1
8C8A301339F8EB2F7C200FA00D03F3BE0CC3FCE4CFCFFFCEFE3B23C53F33A3CF42F3FCC2CCF337
3428F02B92F410C0B139F2FA1CCBCC49FC32FCCFC0FBF0DF43E0E0C8C0CF42EF0386CC1D0F0C0C
BBB4CC13C2F33A0087EAF0F3EFFCCF3EF7E0E3211ABDD6C4FC2D4F3D383F3F597DBBB43E282F4F
4CF33E1CCF31FE2DF0FEC33012F153A802339FAAC3C8E0E763CC0'H } ,
            annot {
              {
                data
                  ftable {
                    {
                      data
                        imp {
                          key "D-loop" } ,
                      partial TRUE ,
                      location
                        int {
                          from 0 ,
                          to 677 ,
                          strand plus ,
                          id
                            local
                              str "BLBM146" ,
                          fuzz-from
                            lim lt ,
                          fuzz-to
                            lim gt } } } } } } ,
          seq {
            id {
              local
                str "BLBM128" } ,
            descr {
              source {
                genome mitochondrion ,
                org {
                  taxname "Batrachyla leptopus" ,
                  orgname {
                    mod {
                      {
                        subtype isolate ,
                        subname "BLBM128" } } ,
                    lineage "Eukaryota; Metazoa; Chordata; Craniata;
 Vertebrata; Euteleostomi; Amphibia; Batrachia; Anura; Neobatrachia; Hyloidea;
 Batrachylidae; Batrachyla" } } ,
                subtype {
                  {
                    subtype country ,
                    name "Chile" } ,
                  {
                    subtype lat-lon ,
                    name "40.56305556 S 73.73166667 W" } ,
                  {
                    subtype other ,
                    name "[D-loop wizard]" } } } ,
              molinfo {
                biomol genomic } ,
              user {
                type
                  str "StructuredComment" ,
                data {
                  {
                    label
                      str "StructuredCommentPrefix" ,
                    data
                      str "##Assembly-Data-START##" } ,
                  {
                    label
                      str "StructuredCommentSuffix" ,
                    data
                      str "##Assembly-Data-END##" } ,
                  {
                    label
                      str "Sequencing Technology" ,
                    data
                      str "Sanger dideoxy sequencing" } } } } ,
            inst {
              repr raw ,
              mol dna ,
              length 678 ,
              seq-data
                ncbi2na 'F5B48E7D7826A7C29477EEC2B53A094167F4275E1F7FCA59FC2A1
8C8A301339F8EB2F7C200FA00D03F3BE0CC3FCECCFCFFFCEFE3B23C53F33A3CF42F3FCC2CCF337
3428F02B92F410C0B139F2FA1CCBCC49FC32FCCFC0FBF0DF43E0E0C8C0CF42EF0386CC1D0F0C0C
BBB4CC13C2F33A0087EAF0F3EFFCCF3EF7E0E3211ABDD6C4FC2D4F3D383F3F597DBBB43E282F4F
4CF33E1CCF31FE2DF0FEC33012F153A802339FAAC3C8E0E763CC0'H } ,
            annot {
              {
                data
                  ftable {
                    {
                      data
                        imp {
                          key "D-loop" } ,
                      partial TRUE ,
                      location
                        int {
                          from 0 ,
                          to 677 ,
                          strand plus ,
                          id
                            local
                              str "BLBM128" ,
                          fuzz-from
                            lim lt ,
                          fuzz-to
                            lim gt } } } } } } ,
          seq {
            id {
              local
                str "BLBM132" } ,
            descr {
              source {
                genome mitochondrion ,
                org {
                  taxname "Batrachyla leptopus" ,
                  orgname {
                    mod {
                      {
                        subtype isolate ,
                        subname "BLBM132" } } ,
                    lineage "Eukaryota; Metazoa; Chordata; Craniata;
 Vertebrata; Euteleostomi; Amphibia; Batrachia; Anura; Neobatrachia; Hyloidea;
 Batrachylidae; Batrachyla" } } ,
                subtype {
                  {
                    subtype country ,
                    name "Chile" } ,
                  {
                    subtype lat-lon ,
                    name "40.56305556 S 73.73166667 W" } ,
                  {
                    subtype other ,
                    name "[D-loop wizard]" } } } ,
              molinfo {
                biomol genomic } ,
              user {
                type
                  str "StructuredComment" ,
                data {
                  {
                    label
                      str "StructuredCommentPrefix" ,
                    data
                      str "##Assembly-Data-START##" } ,
                  {
                    label
                      str "StructuredCommentSuffix" ,
                    data
                      str "##Assembly-Data-END##" } ,
                  {
                    label
                      str "Sequencing Technology" ,
                    data
                      str "Sanger dideoxy sequencing" } } } } ,
            inst {
              repr raw ,
              mol dna ,
              length 678 ,
              seq-data
                ncbi2na 'F5B48E7D7826A7C29477EEC2B53A094167F4275E1F7FCA59FC2A1
8C8A301339F8EB2F7C200FA00D03F3BE0CC3FCECCFCFFFCEFE3B23C53F33A3CF42F3FCC2CCF337
3428F02B92F410C0B139F2FA1CCBCC49FC32FCCFC0FBF0DF43E0E0C8C0CF42EF0386CC1D0F0C0C
BBB4CC13C2F33A0087EAF0F3EFFCCF3EF7E0E3211ABDD6C4FC2D4F3D383F3F597DBBB43E282F4F
4CF33E1CCF31FE2DF0FEC33012F153A802339FAAC3C8E0E763CC0'H } ,
            annot {
              {
                data
                  ftable {
                    {
                      data
                        imp {
                          key "D-loop" } ,
                      partial TRUE ,
                      location
                        int {
                          from 0 ,
                          to 677 ,
                          strand plus ,
                          id
                            local
                              str "BLBM132" ,
                          fuzz-from
                            lim lt ,
                          fuzz-to
                            lim gt } } } } } } ,
          seq {
            id {
              local
                str "BLNA857" } ,
            descr {
              source {
                genome mitochondrion ,
                org {
                  taxname "Batrachyla leptopus" ,
                  orgname {
                    mod {
                      {
                        subtype isolate ,
                        subname "BLNA857" } ,
                      {
                        subtype specimen-voucher ,
                        subname "ICMLH323" } } ,
                    lineage "Eukaryota; Metazoa; Chordata; Craniata;
 Vertebrata; Euteleostomi; Amphibia; Batrachia; Anura; Neobatrachia; Hyloidea;
 Batrachylidae; Batrachyla" } } ,
                subtype {
                  {
                    subtype country ,
                    name "Chile" } ,
                  {
                    subtype lat-lon ,
                    name "37.78861111 S 72.99222222 W" } ,
                  {
                    subtype other ,
                    name "[D-loop wizard]" } } } ,
              molinfo {
                biomol genomic } ,
              user {
                type
                  str "StructuredComment" ,
                data {
                  {
                    label
                      str "StructuredCommentPrefix" ,
                    data
                      str "##Assembly-Data-START##" } ,
                  {
                    label
                      str "StructuredCommentSuffix" ,
                    data
                      str "##Assembly-Data-END##" } ,
                  {
                    label
                      str "Sequencing Technology" ,
                    data
                      str "Sanger dideoxy sequencing" } } } } ,
            inst {
              repr raw ,
              mol dna ,
              length 625 ,
              seq-data
                ncbi2na 'F5B48E7D7826A7C29477EEC2B53A0941E6F4275E1F7FCA59FC2A1
8C8A301339F8EB2F7C220F800D03D33E0CC3FCEC4FCFEF3BF0EC0F14FCEE0F3D0BCFF30B33CCDC
D0A3C0A643D04302C4E7CBE8732B3127C0CBF33F03E7C37D0F038323033D0BBC0E1B3074BC3032
ECDF304F0BCCE8021FABC3CFBFF33CFBDF838C8C6AF75B13F0B73CF4E0FCFD65F6EED0F8A0BD3D
33CCF8F33FC7F8B7C3FB0CC0C80'H } ,
            annot {
              {
                data
                  ftable {
                    {
                      data
                        imp {
                          key "D-loop" } ,
                      partial TRUE ,
                      location
                        int {
                          from 0 ,
                          to 624 ,
                          strand plus ,
                          id
                            local
                              str "BLNA857" ,
                          fuzz-from
                            lim lt ,
                          fuzz-to
                            lim gt } } } } } } ,
          seq {
            id {
              local
                str "BLNA962" } ,
            descr {
              source {
                genome mitochondrion ,
                org {
                  taxname "Batrachyla leptopus" ,
                  orgname {
                    mod {
                      {
                        subtype isolate ,
                        subname "BLNA962" } ,
                      {
                        subtype specimen-voucher ,
                        subname "ICMLH379" } } ,
                    lineage "Eukaryota; Metazoa; Chordata; Craniata;
 Vertebrata; Euteleostomi; Amphibia; Batrachia; Anura; Neobatrachia; Hyloidea;
 Batrachylidae; Batrachyla" } } ,
                subtype {
                  {
                    subtype country ,
                    name "Chile" } ,
                  {
                    subtype lat-lon ,
                    name "37.78861111 S 72.99222222 W" } ,
                  {
                    subtype other ,
                    name "[D-loop wizard]" } } } ,
              molinfo {
                biomol genomic } ,
              user {
                type
                  str "StructuredComment" ,
                data {
                  {
                    label
                      str "StructuredCommentPrefix" ,
                    data
                      str "##Assembly-Data-START##" } ,
                  {
                    label
                      str "StructuredCommentSuffix" ,
                    data
                      str "##Assembly-Data-END##" } ,
                  {
                    label
                      str "Sequencing Technology" ,
                    data
                      str "Sanger dideoxy sequencing" } } } } ,
            inst {
              repr raw ,
              mol dna ,
              length 625 ,
              seq-data
                ncbi2na 'F5B48E7D7826A7C29477EEC2B53A0941E6F4275E1F7FCA59FC2A1
8C8A301339F8EB2F7C220F800D03D33E0CC3FCEC4FCFEF3BF0EC0F14FCEE0F3D0BCFF30B33CCDC
D0A3C0A643D04302C4E7CBE8732B3127C0CBF33F03E7C37D0F038323033D0BBC0E1B3074BC3032
ECDF304F0BCCE8021FABC3CFBFF33CFBDF838C8C6AF75B13F0B73CF4E0FCFD65F6EED0F8A0BD3D
33CCF8F33FC7F8B7C3FB0CC0C80'H } ,
            annot {
              {
                data
                  ftable {
                    {
                      data
                        imp {
                          key "D-loop" } ,
                      partial TRUE ,
                      location
                        int {
                          from 0 ,
                          to 624 ,
                          strand plus ,
                          id
                            local
                              str "BLNA962" ,
                          fuzz-from
                            lim lt ,
                          fuzz-to
                            lim gt } } } } } } ,
          seq {
            id {
              local
                str "BLNA958" } ,
            descr {
              source {
                genome mitochondrion ,
                org {
                  taxname "Batrachyla leptopus" ,
                  orgname {
                    mod {
                      {
                        subtype isolate ,
                        subname "BLNA958" } ,
                      {
                        subtype specimen-voucher ,
                        subname "ICMLH375" } } ,
                    lineage "Eukaryota; Metazoa; Chordata; Craniata;
 Vertebrata; Euteleostomi; Amphibia; Batrachia; Anura; Neobatrachia; Hyloidea;
 Batrachylidae; Batrachyla" } } ,
                subtype {
                  {
                    subtype country ,
                    name "Chile" } ,
                  {
                    subtype lat-lon ,
                    name "37.78861111 S 72.99222222 W" } ,
                  {
                    subtype other ,
                    name "[D-loop wizard]" } } } ,
              molinfo {
                biomol genomic } ,
              user {
                type
                  str "StructuredComment" ,
                data {
                  {
                    label
                      str "StructuredCommentPrefix" ,
                    data
                      str "##Assembly-Data-START##" } ,
                  {
                    label
                      str "StructuredCommentSuffix" ,
                    data
                      str "##Assembly-Data-END##" } ,
                  {
                    label
                      str "Sequencing Technology" ,
                    data
                      str "Sanger dideoxy sequencing" } } } } ,
            inst {
              repr raw ,
              mol dna ,
              length 625 ,
              seq-data
                ncbi2na 'F5B48E7D7826A7C29477EEC2B53A0941E6F4275E1F7FCA59FC2A1
8C8A301339F8EB2F7CA20F800D03D33E0CC3FCEC4FCFEF3BF0EC0F14FCEE0F3D0BCFF30B33CCDC
D0A3C0A643D04302C4E7CBE8732B3127C0CBF33F03E7C37D0F038323033D0BBC0E1B3074BC3032
ECDF304F0BCCE8021FABC3CFBFF33CFBDF838C8C6AF75B13F0B73CF4E0FCFD65F6EED0F8A0BD3D
33CCF8F33FC7F8B7C3FB0CC0C80'H } ,
            annot {
              {
                data
                  ftable {
                    {
                      data
                        imp {
                          key "D-loop" } ,
                      partial TRUE ,
                      location
                        int {
                          from 0 ,
                          to 624 ,
                          strand plus ,
                          id
                            local
                              str "BLNA958" ,
                          fuzz-from
                            lim lt ,
                          fuzz-to
                            lim gt } } } } } } ,
          seq {
            id {
              local
                str "BLNA959" } ,
            descr {
              source {
                genome mitochondrion ,
                org {
                  taxname "Batrachyla leptopus" ,
                  orgname {
                    mod {
                      {
                        subtype isolate ,
                        subname "BLNA959" } ,
                      {
                        subtype specimen-voucher ,
                        subname "ICMLH376" } } ,
                    lineage "Eukaryota; Metazoa; Chordata; Craniata;
 Vertebrata; Euteleostomi; Amphibia; Batrachia; Anura; Neobatrachia; Hyloidea;
 Batrachylidae; Batrachyla" } } ,
                subtype {
                  {
                    subtype country ,
                    name "Chile" } ,
                  {
                    subtype lat-lon ,
                    name "37.78861111 S 72.99222222 W" } ,
                  {
                    subtype other ,
                    name "[D-loop wizard]" } } } ,
              molinfo {
                biomol genomic } ,
              user {
                type
                  str "StructuredComment" ,
                data {
                  {
                    label
                      str "StructuredCommentPrefix" ,
                    data
                      str "##Assembly-Data-START##" } ,
                  {
                    label
                      str "StructuredCommentSuffix" ,
                    data
                      str "##Assembly-Data-END##" } ,
                  {
                    label
                      str "Sequencing Technology" ,
                    data
                      str "Sanger dideoxy sequencing" } } } } ,
            inst {
              repr raw ,
              mol dna ,
              length 625 ,
              seq-data
                ncbi2na 'F5B48E7D7826A7C29477EEC2B53A0941E6F4275E1F7FCA59FC2A1
8C8A301339F8EB2F7CA20F800D03D33E0CC3FCEC4FCFEF3BF0EC0F14FCEE0F3D0BCFF30B33CCDC
D0A3C0A643D04302C4E7CBE8732B3127C0CBF33F03E7C37D0F038323033D0BBC0E1B3074BC3032
ECDF304F0BCCE8021FABC3CFBFF33CFBDF838C8C6AF75B13F0B73CF4E0FCFD65F6EED0F8A0BD3D
33CCF8F33FC7F8B7C3FB0CC0C80'H } ,
            annot {
              {
                data
                  ftable {
                    {
                      data
                        imp {
                          key "D-loop" } ,
                      partial TRUE ,
                      location
                        int {
                          from 0 ,
                          to 624 ,
                          strand plus ,
                          id
                            local
                              str "BLNA959" ,
                          fuzz-from
                            lim lt ,
                          fuzz-to
                            lim gt } } } } } } ,
          seq {
            id {
              local
                str "BLNA960" } ,
            descr {
              source {
                genome mitochondrion ,
                org {
                  taxname "Batrachyla leptopus" ,
                  orgname {
                    mod {
                      {
                        subtype isolate ,
                        subname "BLNA960" } ,
                      {
                        subtype specimen-voucher ,
                        subname "ICMLH377" } } ,
                    lineage "Eukaryota; Metazoa; Chordata; Craniata;
 Vertebrata; Euteleostomi; Amphibia; Batrachia; Anura; Neobatrachia; Hyloidea;
 Batrachylidae; Batrachyla" } } ,
                subtype {
                  {
                    subtype country ,
                    name "Chile" } ,
                  {
                    subtype lat-lon ,
                    name "37.78861111 S 72.99222222 W" } ,
                  {
                    subtype other ,
                    name "[D-loop wizard]" } } } ,
              molinfo {
                biomol genomic } ,
              user {
                type
                  str "StructuredComment" ,
                data {
                  {
                    label
                      str "StructuredCommentPrefix" ,
                    data
                      str "##Assembly-Data-START##" } ,
                  {
                    label
                      str "StructuredCommentSuffix" ,
                    data
                      str "##Assembly-Data-END##" } ,
                  {
                    label
                      str "Sequencing Technology" ,
                    data
                      str "Sanger dideoxy sequencing" } } } } ,
            inst {
              repr raw ,
              mol dna ,
              length 625 ,
              seq-data
                ncbi2na 'F5B48E7D7826A7C29477EEC2B53A0941E6F4275E1F7FCA59FC2A1
8C8A301339F8EB2F7CA20F800D03D33E0CC3FCEC4FCFEF3BF0EC0F14FCEE0F3D0BCFF30B33CCDC
D0A3C0A643D04302C4E7CBE8732B3127C0CBF33F03E7C37D0F038323033D0BBC0E1B3074BC3032
ECDF304F0BCCE8021FABC3CFBFF33CFBDF838C8C6AF75B13F0B73CF4E0FCFD65F6EED0F8A0BD3D
33CCF8F33FC7F8B7C3FB0CC0C80'H } ,
            annot {
              {
                data
                  ftable {
                    {
                      data
                        imp {
                          key "D-loop" } ,
                      partial TRUE ,
                      location
                        int {
                          from 0 ,
                          to 624 ,
                          strand plus ,
                          id
                            local
                              str "BLNA960" ,
                          fuzz-from
                            lim lt ,
                          fuzz-to
                            lim gt } } } } } } ,
          seq {
            id {
              local
                str "BLNA961" } ,
            descr {
              source {
                genome mitochondrion ,
                org {
                  taxname "Batrachyla leptopus" ,
                  orgname {
                    mod {
                      {
                        subtype isolate ,
                        subname "BLNA961" } ,
                      {
                        subtype specimen-voucher ,
                        subname "ICMLH378" } } ,
                    lineage "Eukaryota; Metazoa; Chordata; Craniata;
 Vertebrata; Euteleostomi; Amphibia; Batrachia; Anura; Neobatrachia; Hyloidea;
 Batrachylidae; Batrachyla" } } ,
                subtype {
                  {
                    subtype country ,
                    name "Chile" } ,
                  {
                    subtype lat-lon ,
                    name "37.78861111 S 72.99222222 W" } ,
                  {
                    subtype other ,
                    name "[D-loop wizard]" } } } ,
              molinfo {
                biomol genomic } ,
              user {
                type
                  str "StructuredComment" ,
                data {
                  {
                    label
                      str "StructuredCommentPrefix" ,
                    data
                      str "##Assembly-Data-START##" } ,
                  {
                    label
                      str "StructuredCommentSuffix" ,
                    data
                      str "##Assembly-Data-END##" } ,
                  {
                    label
                      str "Sequencing Technology" ,
                    data
                      str "Sanger dideoxy sequencing" } } } } ,
            inst {
              repr raw ,
              mol dna ,
              length 625 ,
              seq-data
                ncbi2na 'F5B48E7D7826A7C29477EEC2B53A0941E6F4275E1F7FCA59FC2A1
8C8A301339F8EB2F7CA20F800D03D33E0CC3FCEC4FCFEF3BF0EC0F14FCEE0F3D0BCFF30B33CCDC
D0A3C0A643D04302C4E7CBE8732B3127C0CBF33F03E7C37D0F038323033D0BBC0E1B3074BC3032
ECDF304F0BCCE8021FABC3CFBFF33CFBDF838C8C6AF75B13F0B73CF4E0FCFD65F6EED0F8A0BD3D
33CCF8F33FC7F8B7C3FB0CC0C80'H } ,
            annot {
              {
                data
                  ftable {
                    {
                      data
                        imp {
                          key "D-loop" } ,
                      partial TRUE ,
                      location
                        int {
                          from 0 ,
                          to 624 ,
                          strand plus ,
                          id
                            local
                              str "BLNA961" ,
                          fuzz-from
                            lim lt ,
                          fuzz-to
                            lim gt } } } } } } ,
          seq {
            id {
              local
                str "BLNA963" } ,
            descr {
              source {
                genome mitochondrion ,
                org {
                  taxname "Batrachyla leptopus" ,
                  orgname {
                    mod {
                      {
                        subtype isolate ,
                        subname "BLNA963" } ,
                      {
                        subtype specimen-voucher ,
                        subname "ICMLH380" } } ,
                    lineage "Eukaryota; Metazoa; Chordata; Craniata;
 Vertebrata; Euteleostomi; Amphibia; Batrachia; Anura; Neobatrachia; Hyloidea;
 Batrachylidae; Batrachyla" } } ,
                subtype {
                  {
                    subtype country ,
                    name "Chile" } ,
                  {
                    subtype lat-lon ,
                    name "37.78861111 S 72.99222222 W" } ,
                  {
                    subtype other ,
                    name "[D-loop wizard]" } } } ,
              molinfo {
                biomol genomic } ,
              user {
                type
                  str "StructuredComment" ,
                data {
                  {
                    label
                      str "StructuredCommentPrefix" ,
                    data
                      str "##Assembly-Data-START##" } ,
                  {
                    label
                      str "StructuredCommentSuffix" ,
                    data
                      str "##Assembly-Data-END##" } ,
                  {
                    label
                      str "Sequencing Technology" ,
                    data
                      str "Sanger dideoxy sequencing" } } } } ,
            inst {
              repr raw ,
              mol dna ,
              length 625 ,
              seq-data
                ncbi2na 'F5B48E7D7826A7C29477EEC2B53A0941E6F4275E1F7FCA59FC2A1
8C8A301339F8EB2F7CA20F800D03D33E0CC3FCEC4FCFEF3BF0EC0F14FCEE0F3D0BCFF30B33CCDC
D0A3C0A643D04302C4E7CBE8732B3127C0CBF33F03E7C37D0F038323033D0BBC0E1B3074BC3032
ECDF304F0BCCE8021FABC3CFBFF33CFBDF838C8C6AF75B13F0B73CF4E0FCFD65F6EED0F8A0BD3D
33CCF8F33FC7F8B7C3FB0CC0C80'H } ,
            annot {
              {
                data
                  ftable {
                    {
                      data
                        imp {
                          key "D-loop" } ,
                      partial TRUE ,
                      location
                        int {
                          from 0 ,
                          to 624 ,
                          strand plus ,
                          id
                            local
                              str "BLNA963" ,
                          fuzz-from
                            lim lt ,
                          fuzz-to
                            lim gt } } } } } } ,
          seq {
            id {
              local
                str "BLLQ486" } ,
            descr {
              source {
                genome mitochondrion ,
                org {
                  taxname "Batrachyla leptopus" ,
                  orgname {
                    mod {
                      {
                        subtype isolate ,
                        subname "BLLQ486" } } ,
                    lineage "Eukaryota; Metazoa; Chordata; Craniata;
 Vertebrata; Euteleostomi; Amphibia; Batrachia; Anura; Neobatrachia; Hyloidea;
 Batrachylidae; Batrachyla" } } ,
                subtype {
                  {
                    subtype country ,
                    name "Chile" } ,
                  {
                    subtype lat-lon ,
                    name "35.99277778 S 72.52583333 W" } ,
                  {
                    subtype other ,
                    name "[D-loop wizard]" } } } ,
              molinfo {
                biomol genomic } ,
              user {
                type
                  str "StructuredComment" ,
                data {
                  {
                    label
                      str "StructuredCommentPrefix" ,
                    data
                      str "##Assembly-Data-START##" } ,
                  {
                    label
                      str "StructuredCommentSuffix" ,
                    data
                      str "##Assembly-Data-END##" } ,
                  {
                    label
                      str "Sequencing Technology" ,
                    data
                      str "Sanger dideoxy sequencing" } } } } ,
            inst {
              repr raw ,
              mol dna ,
              length 676 ,
              seq-data
                ncbi2na 'F5B48E7D7826A7C99477EEC2B53A094167F4275E1F7FCA59FC2A1
8C8A301339F8EB2F7C220F800D03D3BE0CC3FCEE4FCFFF3BF8EC0F14FCCE8F3D0BCFF30B33CCDC
D0A3C0A643D04302C4E7CBE8732B3127F04BF33F03E7C37D0F038323233D0BBC0E1B3074BC3032
EEDF304F0BCCE8021FABC3CFBFF33CFBDF838C8C6A775B13F0B73CF4E0FCFD65F6EED0F8A0BD3D
33CCF8F33FC7F8B7C3FB0CC04BCD3A802339FAAC3C8E0E763CC'H } ,
            annot {
              {
                data
                  ftable {
                    {
                      data
                        imp {
                          key "D-loop" } ,
                      partial TRUE ,
                      location
                        int {
                          from 0 ,
                          to 675 ,
                          strand plus ,
                          id
                            local
                              str "BLLQ486" ,
                          fuzz-from
                            lim lt ,
                          fuzz-to
                            lim gt } } } } } } ,
          seq {
            id {
              local
                str "BLLQ495" } ,
            descr {
              source {
                genome mitochondrion ,
                org {
                  taxname "Batrachyla leptopus" ,
                  orgname {
                    mod {
                      {
                        subtype isolate ,
                        subname "BLLQ495" } } ,
                    lineage "Eukaryota; Metazoa; Chordata; Craniata;
 Vertebrata; Euteleostomi; Amphibia; Batrachia; Anura; Neobatrachia; Hyloidea;
 Batrachylidae; Batrachyla" } } ,
                subtype {
                  {
                    subtype country ,
                    name "Chile" } ,
                  {
                    subtype lat-lon ,
                    name "35.99277778 S 72.52583333 W" } ,
                  {
                    subtype other ,
                    name "[D-loop wizard]" } } } ,
              molinfo {
                biomol genomic } ,
              user {
                type
                  str "StructuredComment" ,
                data {
                  {
                    label
                      str "StructuredCommentPrefix" ,
                    data
                      str "##Assembly-Data-START##" } ,
                  {
                    label
                      str "StructuredCommentSuffix" ,
                    data
                      str "##Assembly-Data-END##" } ,
                  {
                    label
                      str "Sequencing Technology" ,
                    data
                      str "Sanger dideoxy sequencing" } } } } ,
            inst {
              repr raw ,
              mol dna ,
              length 676 ,
              seq-data
                ncbi2na 'F5B48E7D7826A7C99477EEC2B53A094167F4275E1F7FCA59FC2A1
8C8A301339F8EB2F7C220F800D03D3BE0CC3FCEE4FCFFF3BF8EC0F14FCCE8F3D0BCFF30B33CCDC
D0A3C0A643D04302C4E7CBE8732B3127F04BF33F03E7C37D0F038323233D0BBC0E1B3074BC3032
EEDF304F0BCCE8021FABC3CFBFF33CFBDF838C8C6A775B13F0B73CF4E0FCFD65F6EED0F8A0BD3D
33CCF8F33FC7F8B7C3FB0CC04BCD3A802339FAAC3C8E0E763CC'H } ,
            annot {
              {
                data
                  ftable {
                    {
                      data
                        imp {
                          key "D-loop" } ,
                      partial TRUE ,
                      location
                        int {
                          from 0 ,
                          to 675 ,
                          strand plus ,
                          id
                            local
                              str "BLLQ495" ,
                          fuzz-from
                            lim lt ,
                          fuzz-to
                            lim gt } } } } } } ,
          seq {
            id {
              local
                str "BLLQ481" } ,
            descr {
              source {
                genome mitochondrion ,
                org {
                  taxname "Batrachyla leptopus" ,
                  orgname {
                    mod {
                      {
                        subtype isolate ,
                        subname "BLLQ481" } } ,
                    lineage "Eukaryota; Metazoa; Chordata; Craniata;
 Vertebrata; Euteleostomi; Amphibia; Batrachia; Anura; Neobatrachia; Hyloidea;
 Batrachylidae; Batrachyla" } } ,
                subtype {
                  {
                    subtype country ,
                    name "Chile" } ,
                  {
                    subtype lat-lon ,
                    name "35.99277778 S 72.52583333 W" } ,
                  {
                    subtype other ,
                    name "[D-loop wizard]" } } } ,
              molinfo {
                biomol genomic } ,
              user {
                type
                  str "StructuredComment" ,
                data {
                  {
                    label
                      str "StructuredCommentPrefix" ,
                    data
                      str "##Assembly-Data-START##" } ,
                  {
                    label
                      str "StructuredCommentSuffix" ,
                    data
                      str "##Assembly-Data-END##" } ,
                  {
                    label
                      str "Sequencing Technology" ,
                    data
                      str "Sanger dideoxy sequencing" } } } } ,
            inst {
              repr raw ,
              mol dna ,
              length 676 ,
              seq-data
                ncbi2na 'F5B48E7D7826A9C59477EEC2B53A094167F4275E1F7FCA59FC2A1
8C8A301339F8EB2F7C220F800D03D3BE0CC3FCEE4FCFFF3BF8EC0F14FCCE8F3D0BCFF30B33CCDC
D0A3C0A643D04302C4E7CBE8732B3127F04BF33F03E7C37D0F038323233D0BBC0E1B3074BC3032
EEDF304F0BCCE8021FABC3CFBFF33CFBDF838C8C6A775B13F0B73CF4E0FCFD65F6EED0F8A0BD3D
33CCF8F33FC7F8B7C3FB0CC04BCD3A802339FAAC3C8E0E763CC'H } ,
            annot {
              {
                data
                  ftable {
                    {
                      data
                        imp {
                          key "D-loop" } ,
                      partial TRUE ,
                      location
                        int {
                          from 0 ,
                          to 675 ,
                          strand plus ,
                          id
                            local
                              str "BLLQ481" ,
                          fuzz-from
                            lim lt ,
                          fuzz-to
                            lim gt } } } } } } ,
          seq {
            id {
              local
                str "BLLQ482" } ,
            descr {
              source {
                genome mitochondrion ,
                org {
                  taxname "Batrachyla leptopus" ,
                  orgname {
                    mod {
                      {
                        subtype isolate ,
                        subname "BLLQ482" } } ,
                    lineage "Eukaryota; Metazoa; Chordata; Craniata;
 Vertebrata; Euteleostomi; Amphibia; Batrachia; Anura; Neobatrachia; Hyloidea;
 Batrachylidae; Batrachyla" } } ,
                subtype {
                  {
                    subtype country ,
                    name "Chile" } ,
                  {
                    subtype lat-lon ,
                    name "35.99277778 S 72.52583333 W" } ,
                  {
                    subtype other ,
                    name "[D-loop wizard]" } } } ,
              molinfo {
                biomol genomic } ,
              user {
                type
                  str "StructuredComment" ,
                data {
                  {
                    label
                      str "StructuredCommentPrefix" ,
                    data
                      str "##Assembly-Data-START##" } ,
                  {
                    label
                      str "StructuredCommentSuffix" ,
                    data
                      str "##Assembly-Data-END##" } ,
                  {
                    label
                      str "Sequencing Technology" ,
                    data
                      str "Sanger dideoxy sequencing" } } } } ,
            inst {
              repr raw ,
              mol dna ,
              length 676 ,
              seq-data
                ncbi2na 'F5B48E7D7826A9C59477EEC2B53A094167F4275E1F7FCA59FC2A1
8C8A301339F8EB2F7C220F800D03D3BE0CC3FCEE4FCFFF3BF8EC0F14FCCE8F3D0BCFF30B33CCDC
D0A3C0A643D04302C4E7CBE8732B3127F04BF33F03E7C37D0F038323233D0BBC0E1B3074BC3032
EEDF304F0BCCE8021FABC3CFBFF33CFBDF838C8C6A775B13F0B73CF4E0FCFD65F6EED0F8A0BD3D
33CCF8F33FC7F8B7C3FB0CC04BCD3A802339FAAC3C8E0E763CC'H } ,
            annot {
              {
                data
                  ftable {
                    {
                      data
                        imp {
                          key "D-loop" } ,
                      partial TRUE ,
                      location
                        int {
                          from 0 ,
                          to 675 ,
                          strand plus ,
                          id
                            local
                              str "BLLQ482" ,
                          fuzz-from
                            lim lt ,
                          fuzz-to
                            lim gt } } } } } } ,
          seq {
            id {
              local
                str "BLLQ485" } ,
            descr {
              source {
                genome mitochondrion ,
                org {
                  taxname "Batrachyla leptopus" ,
                  orgname {
                    mod {
                      {
                        subtype isolate ,
                        subname "BLLQ485" } } ,
                    lineage "Eukaryota; Metazoa; Chordata; Craniata;
 Vertebrata; Euteleostomi; Amphibia; Batrachia; Anura; Neobatrachia; Hyloidea;
 Batrachylidae; Batrachyla" } } ,
                subtype {
                  {
                    subtype country ,
                    name "Chile" } ,
                  {
                    subtype lat-lon ,
                    name "35.99277778 S 72.52583333 W" } ,
                  {
                    subtype other ,
                    name "[D-loop wizard]" } } } ,
              molinfo {
                biomol genomic } ,
              user {
                type
                  str "StructuredComment" ,
                data {
                  {
                    label
                      str "StructuredCommentPrefix" ,
                    data
                      str "##Assembly-Data-START##" } ,
                  {
                    label
                      str "StructuredCommentSuffix" ,
                    data
                      str "##Assembly-Data-END##" } ,
                  {
                    label
                      str "Sequencing Technology" ,
                    data
                      str "Sanger dideoxy sequencing" } } } } ,
            inst {
              repr raw ,
              mol dna ,
              length 676 ,
              seq-data
                ncbi2na 'F5B48E7D7826A9C59477EEC2B53A094167F4275E1F7FCA59FC2A1
8C8A301339F8EB2F7C220F800D03D3BE0CC3FCEE4FCFFF3BF8EC0F14FCCE8F3D0BCFF30B33CCDC
D0A3C0A643D04302C4E7CBE8732B3127F04BF33F03E7C37D0F038323233D0BBC0E1B3074BC3032
EEDF304F0BCCE8021FABC3CFBFF33CFBDF838C8C6A775B13F0B73CF4E0FCFD65F6EED0F8A0BD3D
33CCF8F33FC7F8B7C3FB0CC04BCD3A802339FAAC3C8E0E763CC'H } ,
            annot {
              {
                data
                  ftable {
                    {
                      data
                        imp {
                          key "D-loop" } ,
                      partial TRUE ,
                      location
                        int {
                          from 0 ,
                          to 675 ,
                          strand plus ,
                          id
                            local
                              str "BLLQ485" ,
                          fuzz-from
                            lim lt ,
                          fuzz-to
                            lim gt } } } } } } ,
          seq {
            id {
              local
                str "BLLQ487" } ,
            descr {
              source {
                genome mitochondrion ,
                org {
                  taxname "Batrachyla leptopus" ,
                  orgname {
                    mod {
                      {
                        subtype isolate ,
                        subname "BLLQ487" } } ,
                    lineage "Eukaryota; Metazoa; Chordata; Craniata;
 Vertebrata; Euteleostomi; Amphibia; Batrachia; Anura; Neobatrachia; Hyloidea;
 Batrachylidae; Batrachyla" } } ,
                subtype {
                  {
                    subtype country ,
                    name "Chile" } ,
                  {
                    subtype lat-lon ,
                    name "35.99277778 S 72.52583333 W" } ,
                  {
                    subtype other ,
                    name "[D-loop wizard]" } } } ,
              molinfo {
                biomol genomic } ,
              user {
                type
                  str "StructuredComment" ,
                data {
                  {
                    label
                      str "StructuredCommentPrefix" ,
                    data
                      str "##Assembly-Data-START##" } ,
                  {
                    label
                      str "StructuredCommentSuffix" ,
                    data
                      str "##Assembly-Data-END##" } ,
                  {
                    label
                      str "Sequencing Technology" ,
                    data
                      str "Sanger dideoxy sequencing" } } } } ,
            inst {
              repr raw ,
              mol dna ,
              length 676 ,
              seq-data
                ncbi2na 'F5B48E7D7826A9C59477EEC2B53A094167F4275E1F7FCA59FC2A1
8C8A301339F8EB2F7C220F800D03D3BE0CC3FCEE4FCFFF3BF8EC0F14FCCE8F3D0BCFF30B33CCDC
D0A3C0A643D04302C4E7CBE8732B3127F04BF33F03E7C37D0F038323233D0BBC0E1B3074BC3032
EEDF304F0BCCE8021FABC3CFBFF33CFBDF838C8C6A775B13F0B73CF4E0FCFD65F6EED0F8A0BD3D
33CCF8F33FC7F8B7C3FB0CC04BCD3A802339FAAC3C8E0E763CC'H } ,
            annot {
              {
                data
                  ftable {
                    {
                      data
                        imp {
                          key "D-loop" } ,
                      partial TRUE ,
                      location
                        int {
                          from 0 ,
                          to 675 ,
                          strand plus ,
                          id
                            local
                              str "BLLQ487" ,
                          fuzz-from
                            lim lt ,
                          fuzz-to
                            lim gt } } } } } } ,
          seq {
            id {
              local
                str "BLLQ492" } ,
            descr {
              source {
                genome mitochondrion ,
                org {
                  taxname "Batrachyla leptopus" ,
                  orgname {
                    mod {
                      {
                        subtype isolate ,
                        subname "BLLQ492" } } ,
                    lineage "Eukaryota; Metazoa; Chordata; Craniata;
 Vertebrata; Euteleostomi; Amphibia; Batrachia; Anura; Neobatrachia; Hyloidea;
 Batrachylidae; Batrachyla" } } ,
                subtype {
                  {
                    subtype country ,
                    name "Chile" } ,
                  {
                    subtype lat-lon ,
                    name "35.99277778 S 72.52583333 W" } ,
                  {
                    subtype other ,
                    name "[D-loop wizard]" } } } ,
              molinfo {
                biomol genomic } ,
              user {
                type
                  str "StructuredComment" ,
                data {
                  {
                    label
                      str "StructuredCommentPrefix" ,
                    data
                      str "##Assembly-Data-START##" } ,
                  {
                    label
                      str "StructuredCommentSuffix" ,
                    data
                      str "##Assembly-Data-END##" } ,
                  {
                    label
                      str "Sequencing Technology" ,
                    data
                      str "Sanger dideoxy sequencing" } } } } ,
            inst {
              repr raw ,
              mol dna ,
              length 676 ,
              seq-data
                ncbi2na 'F5B48E7D7826A9C59477EEC2B53A094167F4275E1F7FCA59FC2A1
8C8A301339F8EB2F7C220F800D03D3BE0CC3FCEE4FCFFF3BF8EC0F14FCCE8F3D0BCFF30B33CCDC
D0A3C0A643D04302C4E7CBE8732B3127F04BF33F03E7C37D0F038323233D0BBC0E1B3074BC3032
EEDF304F0BCCE8021FABC3CFBFF33CFBDF838C8C6A775B13F0B73CF4E0FCFD65F6EED0F8A0BD3D
33CCF8F33FC7F8B7C3FB0CC04BCD3A802339FAAC3C8E0E763CC'H } ,
            annot {
              {
                data
                  ftable {
                    {
                      data
                        imp {
                          key "D-loop" } ,
                      partial TRUE ,
                      location
                        int {
                          from 0 ,
                          to 675 ,
                          strand plus ,
                          id
                            local
                              str "BLLQ492" ,
                          fuzz-from
                            lim lt ,
                          fuzz-to
                            lim gt } } } } } } ,
          seq {
            id {
              local
                str "BLLQ497" } ,
            descr {
              source {
                genome mitochondrion ,
                org {
                  taxname "Batrachyla leptopus" ,
                  orgname {
                    mod {
                      {
                        subtype isolate ,
                        subname "BLLQ497" } } ,
                    lineage "Eukaryota; Metazoa; Chordata; Craniata;
 Vertebrata; Euteleostomi; Amphibia; Batrachia; Anura; Neobatrachia; Hyloidea;
 Batrachylidae; Batrachyla" } } ,
                subtype {
                  {
                    subtype country ,
                    name "Chile" } ,
                  {
                    subtype lat-lon ,
                    name "35.99277778 S 72.52583333 W" } ,
                  {
                    subtype other ,
                    name "[D-loop wizard]" } } } ,
              molinfo {
                biomol genomic } ,
              user {
                type
                  str "StructuredComment" ,
                data {
                  {
                    label
                      str "StructuredCommentPrefix" ,
                    data
                      str "##Assembly-Data-START##" } ,
                  {
                    label
                      str "StructuredCommentSuffix" ,
                    data
                      str "##Assembly-Data-END##" } ,
                  {
                    label
                      str "Sequencing Technology" ,
                    data
                      str "Sanger dideoxy sequencing" } } } } ,
            inst {
              repr raw ,
              mol dna ,
              length 676 ,
              seq-data
                ncbi2na 'F5B48E7D7826A9C59477EEC2B53A094167F4275E1F7FCA59FC2A1
8C8A301339F8EB2F7C220F800D03D3BE0CC3FCEE4FCFFF3BF8EC0F14FCCE8F3D0BCFF30B33CCDC
D0A3C0A643D04302C4E7CBE8732B3127F04BF33F03E7C37D0F038323233D0BBC0E1B3074BC3032
EEDF304F0BCCE8021FABC3CFBFF33CFBDF838C8C6A775B13F0B73CF4E0FCFD65F6EED0F8A0BD3D
33CCF8F33FC7F8B7C3FB0CC04BCD3A802339FAAC3C8E0E763CC'H } ,
            annot {
              {
                data
                  ftable {
                    {
                      data
                        imp {
                          key "D-loop" } ,
                      partial TRUE ,
                      location
                        int {
                          from 0 ,
                          to 675 ,
                          strand plus ,
                          id
                            local
                              str "BLLQ497" ,
                          fuzz-from
                            lim lt ,
                          fuzz-to
                            lim gt } } } } } } ,
          seq {
            id {
              local
                str "BLLQ480" } ,
            descr {
              source {
                genome mitochondrion ,
                org {
                  taxname "Batrachyla leptopus" ,
                  orgname {
                    mod {
                      {
                        subtype isolate ,
                        subname "BLLQ480" } } ,
                    lineage "Eukaryota; Metazoa; Chordata; Craniata;
 Vertebrata; Euteleostomi; Amphibia; Batrachia; Anura; Neobatrachia; Hyloidea;
 Batrachylidae; Batrachyla" } } ,
                subtype {
                  {
                    subtype country ,
                    name "Chile" } ,
                  {
                    subtype lat-lon ,
                    name "35.99277778 S 72.52583333 W" } ,
                  {
                    subtype other ,
                    name "[D-loop wizard]" } } } ,
              molinfo {
                biomol genomic } ,
              user {
                type
                  str "StructuredComment" ,
                data {
                  {
                    label
                      str "StructuredCommentPrefix" ,
                    data
                      str "##Assembly-Data-START##" } ,
                  {
                    label
                      str "StructuredCommentSuffix" ,
                    data
                      str "##Assembly-Data-END##" } ,
                  {
                    label
                      str "Sequencing Technology" ,
                    data
                      str "Sanger dideoxy sequencing" } } } } ,
            inst {
              repr raw ,
              mol dna ,
              length 676 ,
              seq-data
                ncbi2na 'F5B48E7D782669CD9477EEC2B53A094167F4275E1F7FCA59FC2A1
8C8A301339F8EB2F7C220F800D03D3BE0CC3FCEE4FCFFF3BF8EC0F14FCCE8F3D0BCFF30B33CCDC
D0A3C0A643D04302C4E7CBE8732B3127F04BF33F03E7C37D0F038323233D0BBC0E1B3074BC3032
EEDF304F0BCCE8021FABC3CFBFF33CFBDF838C8C6A775B13F0B73CF4E0FCFD65F6EED0F8A0BD3D
33CCF8F33FC7F8B7C3FB0CC04BCD3A802339FAAC3C8E0E763CC'H } ,
            annot {
              {
                data
                  ftable {
                    {
                      data
                        imp {
                          key "D-loop" } ,
                      partial TRUE ,
                      location
                        int {
                          from 0 ,
                          to 675 ,
                          strand plus ,
                          id
                            local
                              str "BLLQ480" ,
                          fuzz-from
                            lim lt ,
                          fuzz-to
                            lim gt } } } } } } ,
          seq {
            id {
              local
                str "BLLQ484" } ,
            descr {
              source {
                genome mitochondrion ,
                org {
                  taxname "Batrachyla leptopus" ,
                  orgname {
                    mod {
                      {
                        subtype isolate ,
                        subname "BLLQ484" } } ,
                    lineage "Eukaryota; Metazoa; Chordata; Craniata;
 Vertebrata; Euteleostomi; Amphibia; Batrachia; Anura; Neobatrachia; Hyloidea;
 Batrachylidae; Batrachyla" } } ,
                subtype {
                  {
                    subtype country ,
                    name "Chile" } ,
                  {
                    subtype lat-lon ,
                    name "35.99277778 S 72.52583333 W" } ,
                  {
                    subtype other ,
                    name "[D-loop wizard]" } } } ,
              molinfo {
                biomol genomic } ,
              user {
                type
                  str "StructuredComment" ,
                data {
                  {
                    label
                      str "StructuredCommentPrefix" ,
                    data
                      str "##Assembly-Data-START##" } ,
                  {
                    label
                      str "StructuredCommentSuffix" ,
                    data
                      str "##Assembly-Data-END##" } ,
                  {
                    label
                      str "Sequencing Technology" ,
                    data
                      str "Sanger dideoxy sequencing" } } } } ,
            inst {
              repr raw ,
              mol dna ,
              length 676 ,
              seq-data
                ncbi2na 'F5B48E7D782669CD9477EEC2B53A094167F4275E1F7FCA59FC2A1
8C8A301339F8EB2F7C220F800D03D3BE0CC3FCEE4FCFFF3BF8EC0F14FCCE8F3D0BCFF30B33CCDC
D0A3C0A643D04302C4E7CBE8732B3127F04BF33F03E7C37D0F038323233D0BBC0E1B3074BC3032
EEDF304F0BCCE8021FABC3CFBFF33CFBDF838C8C6A775B13F0B73CF4E0FCFD65F6EED0F8A0BD3D
33CCF8F33FC7F8B7C3FB0CC04BCD3A802339FAAC3C8E0E763CC'H } ,
            annot {
              {
                data
                  ftable {
                    {
                      data
                        imp {
                          key "D-loop" } ,
                      partial TRUE ,
                      location
                        int {
                          from 0 ,
                          to 675 ,
                          strand plus ,
                          id
                            local
                              str "BLLQ484" ,
                          fuzz-from
                            lim lt ,
                          fuzz-to
                            lim gt } } } } } } ,
          seq {
            id {
              local
                str "BLLQ489" } ,
            descr {
              source {
                genome mitochondrion ,
                org {
                  taxname "Batrachyla leptopus" ,
                  orgname {
                    mod {
                      {
                        subtype isolate ,
                        subname "BLLQ489" } } ,
                    lineage "Eukaryota; Metazoa; Chordata; Craniata;
 Vertebrata; Euteleostomi; Amphibia; Batrachia; Anura; Neobatrachia; Hyloidea;
 Batrachylidae; Batrachyla" } } ,
                subtype {
                  {
                    subtype country ,
                    name "Chile" } ,
                  {
                    subtype lat-lon ,
                    name "35.99277778 S 72.52583333 W" } ,
                  {
                    subtype other ,
                    name "[D-loop wizard]" } } } ,
              molinfo {
                biomol genomic } ,
              user {
                type
                  str "StructuredComment" ,
                data {
                  {
                    label
                      str "StructuredCommentPrefix" ,
                    data
                      str "##Assembly-Data-START##" } ,
                  {
                    label
                      str "StructuredCommentSuffix" ,
                    data
                      str "##Assembly-Data-END##" } ,
                  {
                    label
                      str "Sequencing Technology" ,
                    data
                      str "Sanger dideoxy sequencing" } } } } ,
            inst {
              repr raw ,
              mol dna ,
              length 676 ,
              seq-data
                ncbi2na 'F5B48E7D782669C99477EEC2B53A094167F4275E1F7FCA59FC2A1
8C8A301339F8EB2F7C220F800D03D3BE0CC3FCEE4FCFFF3BF8EC0F14FCCE8F3D0BCFF30B33CCDC
D0A3C0A643D04302C4E7CBE8732B3127F04BF33F03E7C37D0F038323233D0BBC0E1B3074BC3032
EEDF304F0BCCE8021FABC3CFBFF33CFBDF838C8C6A775B13F0B73CF4E0FCFD65F6EED0F8A0BD3D
33CCF8F33FC7F8B7C3FB0CC04BCD3A802339FAAC3C8E0E763CC'H } ,
            annot {
              {
                data
                  ftable {
                    {
                      data
                        imp {
                          key "D-loop" } ,
                      partial TRUE ,
                      location
                        int {
                          from 0 ,
                          to 675 ,
                          strand plus ,
                          id
                            local
                              str "BLLQ489" ,
                          fuzz-from
                            lim lt ,
                          fuzz-to
                            lim gt } } } } } } ,
          seq {
            id {
              local
                str "BLLQ493" } ,
            descr {
              source {
                genome mitochondrion ,
                org {
                  taxname "Batrachyla leptopus" ,
                  orgname {
                    mod {
                      {
                        subtype isolate ,
                        subname "BLLQ493" } } ,
                    lineage "Eukaryota; Metazoa; Chordata; Craniata;
 Vertebrata; Euteleostomi; Amphibia; Batrachia; Anura; Neobatrachia; Hyloidea;
 Batrachylidae; Batrachyla" } } ,
                subtype {
                  {
                    subtype country ,
                    name "Chile" } ,
                  {
                    subtype lat-lon ,
                    name "35.99277778 S 72.52583333 W" } ,
                  {
                    subtype other ,
                    name "[D-loop wizard]" } } } ,
              molinfo {
                biomol genomic } ,
              user {
                type
                  str "StructuredComment" ,
                data {
                  {
                    label
                      str "StructuredCommentPrefix" ,
                    data
                      str "##Assembly-Data-START##" } ,
                  {
                    label
                      str "StructuredCommentSuffix" ,
                    data
                      str "##Assembly-Data-END##" } ,
                  {
                    label
                      str "Sequencing Technology" ,
                    data
                      str "Sanger dideoxy sequencing" } } } } ,
            inst {
              repr raw ,
              mol dna ,
              length 676 ,
              seq-data
                ncbi2na 'F5B48E7D782669C99477EEC2B53A094167F4275E1F7FCA59FC2A1
8C8A301339F8EB2F7C220F800D03D3BE0CC3FCEE4FCFFF3BF8EC0F14FCCE8F3D0BCFF30B33CCDC
D0A3C0A643D04302C4E7CBE8732B3127F04BF33F03E7C37D0F038323233D0BBC0E1B3074BC3032
EEDF304F0BCCE8021FABC3CFBFF33CFBDF838C8C6A775B13F0B73CF4E0FCFD65F6EED0F8A0BD3D
33CCF8F33FC7F8B7C3FB0CC04BCD3A802339FAAC3C8E0E763CC'H } ,
            annot {
              {
                data
                  ftable {
                    {
                      data
                        imp {
                          key "D-loop" } ,
                      partial TRUE ,
                      location
                        int {
                          from 0 ,
                          to 675 ,
                          strand plus ,
                          id
                            local
                              str "BLLQ493" ,
                          fuzz-from
                            lim lt ,
                          fuzz-to
                            lim gt } } } } } } } } } }
