# Supplementary material for: Phylogeographic analysis and species distribution modelling of the wood frog Batrachyla leptopus (Batrachylidae) reveal interglacial diversification in south western Patagonia
Source: PeerJ. 2020 Oct 6;8:e9980. doi: 10.7717/peerj.9980 (PMC7546244; doi:10.7717/peerj.9980)
Supplement: Supplemental Information 4 [file peerj-08-9980-s004.zip › GenBankmk507982mk508662/CRYBA.fasta]

>BTMA846.ab1
------------------------------------AAATGATTTTCTGTTTTGCTGTTGGGAATGGGCAAAATGTCTAAATAGATACATTGTCAAGAAGGGCAGTGGCATATTGAGATGACTGGGTATGTCATAATGAACCTCTCAATCATTTAGGAAACGATTTCTTCTTGAGGCTACTAATACATGCAAACCTTTTTATAGCTTTGTGGGTTTCTGCACATTACATTTGCAGCTTCCCTTGCAGAATCATAAGGAGTCCAAACTGGTCATCTTTGAGAAAGAGAAC
>BTSA1016.ab1
------------------------------------AAATGATTTTCTGTTTTGCTGTTGGGAATGGGCAAAATGTCTAAATAGATACATTGCCAAGAAGGGCAGTGGCATATTGAGATGACTGGGTATGTCATAATGAACCTCTCAATCATTTAGGAAACGATTTCTTCTTGAGGCTACTAATACATGCAAACCTTTTTATAGCTTTGTGGGTTTCTGCACATTACATTTGCAGCTTCCCTTGCAGAATCATAAGGAGTCCAAACTGGTCATCTTTGAGAAAGAGAAC
>BTNA858.ab1
------------------------------------AAATGATTTTCTGTTTTGCTGTTGGGAATGGGCAAAATGTCTAAATAGATACATTGCCAAGAAGGGCAGTGGCATATTGAGATGACTGGGTATGTCATAATGAACCTCTCAATCATTTAGGAAACGATTTCTTCTTGAGGCTACTAATACATGCAAACCTTTTTATAGCTTTGTGGGTTTCTGCACATTACATTTGCAGCTTCCCTTGCAGAATCATAAGGAGTCCAAACTGGTCATCTTTGAGAAAGAGAAC
>BTSA1015.ab1
------------------------------------AAATGATTTTCTGTTTTGCTGTTGGGAAGGGGCAAAATGTCTAAATAGATACATTGCCAAGAAGGCCAGTGGCATATTGAGATGACTGGGTATGTCATAATGAACCTCTCAATCATTTAGGAAACGATTTCTTCTTGAGGCTACTAATACATGCAAACCTTTTTATAGCTTTGTGGGTTTCTGCACATTACATTTGCAGCTTCCCTTGCAGAATCATAAGGAGTCCAAACTGGTCATCTTTGAGAAAGAGAAC
>BTSA1017.ab1
------------------------------------AAATGATTTTCTGTTTTGCTGTTGGGAATGGGCAAAATGTCTAAATAGATACATTGCCAAGAAGGCCAGTGGCATATTGAGATGACTGGGTATGTCATAATGAACCTCTCAATCATTTAGGAAACGATTTCTTCTTGAGGCTACTAATACATGCAAACCTTTTTATAGCTTTGTGGGTTTCTGCACATTACATTTGCAGCTTCCCTTGCAGAATCATAAGGAGTCCAAACTGGTCATCTTTGAGAAAGAGAAC
>BTSA1018.ab1
------------------------------------AAATGATTTTCTGTTTTGCTGTTGGGAATGGGCAAAATGTCTAAATAGATACATTGCCAAGAAGGCCAGTGGCATATTGAGATGACTGGGTATGTCATAATGAACCTCTCAATCATTTAGGAAACGATTTCTTCTTGAGGCTACTAATACATGCAAACCTTTTTATAGCTTTGTGGGTTTCTGCACATTACATTTGCAGCTTCCCTTGCAGAATCATAAGGAGTCCAAACTGGTCATCTTTGAGAAAGAGAAC
>BTSA1019.ab1
------------------------------------AAATGATTTTCTGTTTTGCTGTTGGGAATGGGCAAAATGTCTAAATAGATACATTGCCAAGAAGGCCAGTGGCATATTGAGATGACTGGGTATGTCATAATGAACCTCTCAATCATTTAGGAAACGATTTCTTCTTGAGGCTACTAATACATGCAAACCTTTTTATAGCTTTGTGGGTTTCTGCACATTACATTTGCAGCTTCCCTTGCAGAATCATAAGGAGTCCAAACTGGTCATCTTTGAGAAAGAGAAC
>BTNA964.ab1
------------------------------------AAATGATTTTCTGTTTTGCTGTTGGGAATGGGCAAAATGTCTAAATAGATACATTGCCAAGAAGGCCAGTGGCATATTGAGATGACTGGGTATGTCATAATGAACCTCTCAATCATTTAGGAAACGATTTCTTCTTGAGGCTACTAATACATGCAAACCTTTTTATAGCTTTGTGGGTTTCTGCACATTACATTTGCAGCTTCCCTTGCAGAATCATAAGGAGTCCAAACTGGTCATCTTTGAGAAAGAGAAC
>BLLQ484
TGTCTTTCCGCCCAATCTGTTCTGCTGTAAGTGCAAAATTTATTTTCTGTTTTGCTGTTGGGAATGGGCAAAATGTCTAAATAGATACATTGCCAAGAAGGGCAGTGGCATATTGAGATGACTGGGTATGCCATAATGAACCTCTCAATCATTTAGGAAACGATTTCTTCTTGAGGAGACTGATATATGCAAACCTTTTTATAGCTTTGTGGATTTC-GCACTTTACATTTGCAGCTTCCCTTGCAGAATCATAAGGAGTCCAAACTGGTCATCTTTGAGAAAGAGACT
>BLBM143
TGTCTTTCCGCCCAATCTGTTCTGCTGTAAGTGCAAAATTTATTTTCTGTTTTGCTGTTGGGAATGGGCAAAATGTCTAAATAGATACATTGCCAAGAAGGGCAGTGGCATATTGAGATGACTGGGTATGCCATAATGAACCTCTCAATCATTTAGGAAACGATTTCTTCTTGAGGAGACTGATATATGCAAACCTTTTTATAGCTTTGTGGATTTC-GCACTTTACATTTGCAGCTTCCCTTGCAGAATCATAAGGAGTCCAAACTGGTCATCTTTGAGAAAGAGACT
>BLBM144
TGTCTTTCCGCCCAATCTGTTCTGCTGTAAGTGCAAAATTTATTTTCTGTTTTGCTGTTGGGAATGGGCAAAATGTCTAAATAGATACATTGCCAAGAAGGGCAGTGGCATATTGAGATGACTGGGTATGCCATAATGAACCTCTCAATCATTTAGGAAACGATTTCTTCTTGAGGAGACTGATATATGCAAACCTTTTTATAGCTTTGTGGATTTC-GCACTTTACATTTGCAGCTTCCCTTGCAGAATCATAAGGAGTCCAAACTGGTCATCTTTGAGAAAGAGACT
>BLCP518
TGTCTTTCCGCCCAATCTGTTCTGCTGTAAGTGCAAAATTTATTTTCTGTTTTGCTGTTGGGAATGGGCAAAATGTCTAAATAGATACATTGCCAAGAAGGGCAGTGGCATATTGAGATGACTGGGTATGCCATAATGAACCTCTCAATCATTTAGGAAACAATTTCTTCTTGAGGAGACTGATATATGCAAACCTTTTTATACCTTTGTGGATTTC-GCACTTTACATTTGCAGCTTCCCTTGCAGAATCATAAGGAGTCCAAACTGGTCATCTTTGAGAAAGAGAAC
>BLCP517
TGTCTTTCCGCCCAATCTGTTCTGCTGTAAGTGCAAAATTTATTTTCTGTTTTGCTGTTGGGAATGGGCAAAATGTCTAAATAGATACATTGCCAAGAAGGGCAGTGGCATATTGAGATGACTGGGTATGCCATAATGAACCTCTCAATCATTTAGGAAACAATTTCTTCTTGAGGAGACTGATATATGCAAACCTTTTTATACCTTTGTGGATTTC-GCACTTTACATTTGCAGCTTCCCTTGCAGAATCATAAGGAGTCCAAACTGGTCATCTTTGAGAAAGAGAAC
>BLCP516
TGTCTTTCCGCCCAATCTGTTCTGCTGTAAGTGCAAAATTTATTTTCTGTTTTGCTGTTGGGAATGGGCAAAATGTCTAAATAGATACATTGCCAAGAAGGGCAGTGGCATATTGAGATGACTGGGTATGCCATAATGAACCTCTCAATCATTTAGGAAACAATTTCTTCTTGAGGAGACTGATATATGCAAACCTTTTTATACCTTTGTGGATTTC-GCACTTTACATTTGCAGCTTCCCTTGCAGAATCATAAGGAGTCCAAACTGGTCATCTTTGAGAAAGAGAAC
>BLTP223
TGTCTTTCCGCCCAATCTGTTCTGCTGTAAGTGCAAAATTTATTTTCTGTTTTGCTGTTGGGAATGGGCGAAATGTCTAAATAGATACATTGCCAGGAAGGGCAGTGGCATATTGAGATGACTGGGTATGCCATAATGAACCTCTCAATCATTTAGGAAACGATTTCTTCTTGAGGAGACTGATATATGCAAACCTTTTTATAGCTTTGTGGATTTC-GCACTTTACATTTGCAGCTTCCCTTGCAGAATCATAAGGAGTCCAAACTGGTCATCTTTGAGAAAGAGAAC
>BLNA963.ab1
TGTCTTTCCGCCCAATCTGTTCTGCTGTAAGTGCAAAATTTATTTTCTGTTTTGCTGTTGGGAATGGGCAAAATGTCTAAATAGATACATTGCCAAGAAGGGCAGTGGCATATTGAGATGACTGGGTATGCCATAATGAACCTCTCAATCATTTAGGAAACGATTTCTTCTTGAGGAGACTGATATATGCAAACCTTTTTATAGCTTTGTGGATTTCTGCACTTTACATTTGCAGCTTGCCTTGCAGAATCATAAGGAGTCCAAACTGGTCATCTTTGAGAAAGAGAAC
>BLNA857.ab1
TGTCTTTCCGCCCAATCTGTTCTGCTGTAAGTGCAAAATTTATTTTCTGTTTTGCTGTTGGGAATGGGCAAAATGTCTAAATAGATACATTGCCAAGAAGGGCAGTGGCATATTGAGATGACTGGGTATGCCATAATGAACCTCTCAATCATTTAGGAAACGATTTCTTCTTGAGGAGACTGATATATGCAAACCTTTTTATAGCTTTGTGGATTTCTGCACTTTACATTTGCAGCTTSCCTTGCAGAATCATAAGGAGTCCAAACTGGTCATCTTTGAGAAAGAGAAC
>BLNA958.ab1
TGTCTTTCCGCCCAATCTGTTCTGCTGTAAGTGCAAAATTTATTTTCTGTTTTGCTGTTGGGAATGGGCAAAATGTCTAAATAGATACATTGCCAAGAAGGGCAGTGGCATATTGAGATGACTGGGTATGCCATAATGAACCTCTCAATCATTTAGGAAACGATTTCTTCTTGAGGAGACTGATATATGCAAACCTTTTTATAGCTTTGTGGATTTCTGCACTTTACATTTGCAGCTTSCCTTGCAGAATCATAAGGAGTCCAAACTGGTCATCTTTGAGAAAGAGAAC
>BLNA961.ab1
TGTCTTTCCGCCCAATCTGTTCTGCTGTAAGTGCAAAATTTATTTTCTGTTTTGCTGTTGGGAATGGGCAAAATGTCTAAATAGATACATTGCCAAGAAGGGCAGTGGCATATTGAGATGACTGGGTATGCCATAATGAACCTCTCAATCATTTAGGAAACGATTTCTTCTTGAGGAGACTGATATATGCAAACCTTTTTATAGCTTTGTGGATTTCTGCACTTTACATTTGCAGCTTSCCTTGCAGAATCATAAGGAGTCCAAACTGGTCATCTTTGAGAAAGAGAAC
>BLSA995.ab1
TGTCTTTCCGCCCAATCTGTTCTGCTGTAAGTGCAAAATTTATTTTCTGTTTTGCTGTTGGGAATGGGCAAAATGTCTAAATAGATACATTGCCAAGAAGGGCAGTGGCATATTGAGATGACTGGGTATGCCATAATGAACCTCTCAATCATTTAGGAAACGATTTCTTCTTGAGGAGACTGATATATGCAAACCTTTTTATAGCTTTGTGGATTTCTGCACTTTACATTTGCAGCTTCCCTTGCAGAATCATAAGGAGTCCAAACTGGTCATCTTTGAGAAAGAGAAC
>BLPI886.ab1
TGTCTTTCCGCCCAATCTGTTCTGCTGTAAGTGCAAAATTTATTTTCTGTTTTGCTGTTGGGAATGGGCAAAATGTCTAAATAGATACATTGCCAAGAAGGGCAGTGGCATATTGAGATGACTGGGTATGCCATAATGAACCTCTCAATCATTTAGGAAACGATTTCTTCTTGAGGAGACTGATATATGCAAACCTTTTTATAGCTTTGTGGATTTCTGCACTTTACATTTGCAGCTTCCCTTGCAGAATCATAAGGAGTCCAAACTGGTCATCTTTGAGAAAGAGAAC
>BLSA996.ab1
TGTCTTTCCGCCCAATCTGTTCTGCTGTAAGTGCAAAATTTATTTTCTGTTTTGCTGTTGGGAATGGGCAAAATGTCTAAATAGATACATTGCCAAGAAGGGCAGTGGCATATTGAGATGACTGGGTATGCCATAATGAACCTCTCAATCATTTAGGAAACGATTTCTTCTTGAGGAGACTGATATATGCAAACCTTTTTATAGCTTTGTGGATTTCTGCACTTTACATTTGCAGCTTCCCTTGCAGAATCATAAGGAGTCCAAACTGGTCATCTTTGAGAAAGAGAAC
>BLSA997.ab1
TGTCTTTCCGCCCAATCTGTTCTGCTGTAAGTGCAAAATTTATTTTCTGTTTTGCTGTTGGGAATGGGCAAAATGTCTAAATAGATACATTGCCAAGAAGGGCAGTGGCATATTGAGATGACTGGGTATGCCATAATGAACCTCTCAATCATTTAGGAAACGATTTCTTCTTGAGGAGACTGATATATGCAAACCTTTTTATAGCTTTGTGGATTTCTGCACTTTACATTTGCAGCTTCCCTTGCAGAATCATAAGGAGTCCAAACTGGTCATCTTTGAGAAAGAGAAC
>BLMA844.ab1
TGTCTTTCCGCCCAATCTGTTCTGCTGTAAGTGCAAAATTTATTTTCTGTTTTGCTGTTGGGAATGGGCAAAATGTCTAAATAGATACATTGCCAAGAAGGGCAGTGGCATATTGAGATGACTGGGTATGCCATAATGAACCTCTCAATCATTTAGGAAACGATTTCTTCTTGAGGAGACTGATATATGCAAACCTTTTTATAGCTTTGTGGATTTCTGCACTTTACATTTGCAGCTTCCCTTGCAGAATCATAAGGAGTCCAAACTGGTCATCTTTGAGAAAGAGAAC
>BLNA962.ab1
TGTCTTTCCGCCCAATCTGTTCTGCTGTAAGTGCAAAATTTATTTTCTGTTTTGCTGTTGGGAATGGGCAAAATGTCTAAATAGATACATTGCCAAGAAGGGCAGTGGCATATTGAGATGACTGGGTATGCCATAATGAACCTCTCAATCATTTAGGAAACGATTTCTTCTTGAGGAGACTGATATATGCAAACCTTTTTATAGCTTTGTGGATTTCTGCACTTTACATTTGCAGCTTCCCTTGCAGAATCATAAGGAGTCCAAACTGGTCATCTTTGAGAAAGAGAAC
>BLPI878.ab1
TGTCTTTCCGCCCAATCTGTTCTGCTGTAAGTGCAAAATTTATTTTCTGTTTTGCTGTTGGGAATGGGCAAAATGTCTAAATAGATACATTGCCAAGAAGGGCAGTGGCATATTGAGATGACTGGGTATGCCATAATGAACCTCTCAATCATTTAGGAAACGATTTCTTCTTGAGGAGACTGATATATGCAAACCTTTTTATAGCTTTGTGGATTTCTGCACTTTACATTTGCAGCTTCCCTTGCAGAATCATAAGGAGTCCAAACTGGTCATCTTTGAGAAAGAGAAC
>BLNA959.ab1
TGTCTTTCCGCCCAATCTGTTCTGCTGTAAGTGCAAAATTTATTTTCTGTTTTGCTGTTGGGAATGGGCAAAATGTCTAAATAGATACATTGCCAAGAAGGGCAGTGGCATATTGAGATGACTGGGTATGCCATAATGAACCTCTCAATCATTTAGGAAACGATTTCTTCTTGAGGAGACTGATATATGCAAACCTTTTTATAGCTTTGTGGATTTCTGCACTTTACATTTGCAGCTTCCCTTGCAGAATCATAAGGAGTCCAAACTGGTCATCTTTGAGAAAGAGAAC
>BLPI876.ab1
TGTCTTTCCGCCCAATCTGTTCTGCTGTAAGTGCAAAATTTATTTTCTGTTTTGCTGTTGGGAATGGGCAAAATGTCTAAATAGATACATTGCCAAGAAGGGCAGTGGCATATTGAGATGACTGGGTATGCCATAATGAACCTCTCAATCATTTAGGAAACGATTTCTTCTTGAGGAGACTGATATATGCAAACCTTTTTATAGCTTTGTGGATTTCTGCACTTTACATTTGCAGCTTCCCTTGCAGAATCATAAGGAGTCCAAACTGGTCATCTTTGAGAAAGAGAAC
>BLNA960.ab1
TGTCTTTCCGCCCAATCTGTTCTGCTGTAAGTGCAAAATTTATTTTCTGTTTTGCTGTTGGGAATGGGCAAAATGTCTAAATAGATACATTGCCAAGAAGGGCAGTGGCATATTGAGATGACTGGGTATGCCATAATGAACCTCTCAATCATTTAGGAAACGATTTCTTCTTGAGGAGACTGATATATGCAAACCTTTTTATAGCTTTGTGGATTTCTGCACTTTACATTTGCAGCTTCCCTTGCAGAATCATAAGGAGTCCAAACTGGTCATCTTTGAGAAAGAGAAC
>BLPI880.ab1
TGTCTTTCCGCCCAATCTGTTCTGCTGTAAGTGCAAAATTTATTTTCTGTTTTGCTGTTGGGAATGGGCAAAATGTCTAAATAGATACATTGCCAAGAAGGGCAGTGGCATATTGAGATGACTGGGTATGCCATAATGAACCTCTCAATCATTTAGGAAACGATTTCTTCTTGAGGAGACTGATATATGCAAACCTTTTTATAGCTTTGTGGATTTCTGCACTTTACATTTGCAGCTTCCCTTGCAGAATCATAAGGAGTCCAAACTGGTCATCTTTGAGAAAGAGAAC
>BLPI881.ab1
TGTCTTTCCGCCCAATCTGTTCTGCTGTAAGTGCAAAATTTATTTTCTGTTTTGCTGTTGGGAATGGGCAAAATGTCTAAATAGATACATTGCCAAGAAGGGCAGTGGCATATTGAGATGACTGGGTATGCCATAATGAACCTCTCAATCATTTAGGAAACGATTTCTTCTTGAGGAGACTGATATATGCAAACCTTTTTATAGCTTTGTGGATTTCTGCACTTTACATTTGCAGCTTCCCTTGCAGAATCATAAGGAGTCCAAACTGGTCATCTTTGAGAAAGAGAAC
>BLPI877.ab1
TGTCTTTCCGCCCAATCTGTTCTGCTGTAAGTGCAAAATTTATTTTCTGTTTTGCTGTTGGGAATGGGCAAAATGTCTAAATAGATACATTGCCAAGAAGGGCAGTGGCATATTGAGATGACTGGGTATGCCATAATGAACCTCTCAATCATTTAGGAAACGATTTCTTCTTGAGGAGACTGATATATGCAAACCTTTTTATAGCTTTGTGGATTTCTGCACTTTACATTTGCAGCTTCCCTTGCAGAATCATAAGGAGTCCAAACTGGTCATCTTTGAGAAAGAGAAC
>BLMA845.ab1
TGTCTTTCCGCCCAATCTGTTCTGCTGTAAGTGCAAAATTTATTTTCTGTTTTGCTGTTGGGAATGGGCAAAATGTCTAAATAGATACATTGCCAAGAAGGGCAGTGGCATATTGAGATGACTGGGTATGCCATAATGAACCTCTCAATCATTTAGGAAACGATTTCTTCTTGAGGAGACTGATATATGCAAACCTTTTTATAGCTTTGTGGATTTCTGCACTTTACATTTGCAGCTTCCCTTGCAGAATCATAAGGAGTCCAAACTGGTCATCTTTGAGAAAGAGAAC
>BLPI879.ab1
TGTCTTTCCGCCCAATCTGTTCTGCTGTAAGTGCAAAATTTATTTTCTGTTTTGCTGTTGGGAATGGGCAAAATGTCTAAATAGATACATTGCCAAGAAGGGCAGTGGCATATTGAGATGACTGGGTATGCCATAATGAACCTCTCAATCATTTAGGAAACGATTTCTTCTTGAGGAGACTGATATATGCAAACCTTTTTATAGCTTTGTGGATTTCTGCACTTTACATTTGCAGCTTCCCTTGCAGAATCATAAGGAGTCCAAACTGGTCATCTTTGAGAAAGAGAAC
>BLLQ489
TGTCTTTCCGCCCAATCTGTTCTGCTGTAAGTGCAAAATTTATTTTCTGTTTTGCTGTTGGGAATGGGCAAAATGTCTAAATAGATACATTGCCAAGAAGGGCAGTGGCATATTGAGATGACTGGGTATGCCATAATGAACCTCTCAATCATTTAGGAAACGATTTCTTCTTGAGGAGACTGATATATGCAAACCTTTTTATAGCTTTGTGGATTTC-GCACTTTACATTTGCAGCTTCCCTTGCAGAATCATAAGGAGTCCAAACTGGTCATCTTTGAGAAAGAGAAC
>BLLQ493
TGTCTTTCCGCCCAATCTGTTCTGCTGTAAGTGCAAAATTTATTTTCTGTTTTGCTGTTGGGAATGGGCAAAATGTCTAAATAGATACATTGCCAAGAAGGGCAGTGGCATATTGAGATGACTGGGTATGCCATAATGAACCTCTCAATCATTTAGGAAACGATTTCTTCTTGAGGAGACTGATATATGCAAACCTTTTTATAGCTTTGTGGATTTC-GCACTTTACATTTGCAGCTTCCCTTGCAGAATCATAAGGAGTCCAAACTGGTCATCTTTGAGAAAGAGAAC
>BLLQ497
TGTCTTTCCGCCCAATCTGTTCTGCTGTAAGTGCAAAATTTATTTTCTGTTTTGCTGTTGGGAATGGGCAAAATGTCTAAATAGATACATTGCCAAGAAGGGCAGTGGCATATTGAGATGACTGGGTATGCCATAATGAACCTCTCAATCATTTAGGAAACGATTTCTTCTTGAGGAGACTGATATATGCAAACCTTTTTATAGCTTTGTGGATTTC-GCACTTTACATTTGCAGCTTCCCTTGCAGAATCATAAGGAGTCCAAACTGGTCATCTTTGAGAAAGAGAAC
>BLLQ481
TGTCTTTCCGCCCAATCTGTTCTGCTGTAAGTGCAAAATTTATTTTCTGTTTTGCTGTTGGGAATGGGCAAAATGTCTAAATAGATACATTGCCAAGAAGGGCAGTGGCATATTGAGATGACTGGGTATGCCATAATGAACCTCTCAATCATTTAGGAAACGATTTCTTCTTGAGGAGACTGATATATGCAAACCTTTTTATAGCTTTGTGGATTTC-GCACTTTACATTTGCAGCTTCCCTTGCAGAATCATAAGGAGTCCAAACTGGTCATCTTTGAGAAAGAGAAC
>BLLQ485
TGTCTTTCCGCCCAATCTGTTCTGCTGTAAGTGCAAAATTTATTTTCTGTTTTGCTGTTGGGAATGGGCAAAATGTCTAAATAGATACATTGCCAAGAAGGGCAGTGGCATATTGAGATGACTGGGTATGCCATAATGAACCTCTCAATCATTTAGGAAACGATTTCTTCTTGAGGAGACTGATATATGCAAACCTTTTTATAGCTTTGTGGATTTC-GCACTTTACATTTGCAGCTTCCCTTGCAGAATCATAAGGAGTCCAAACTGGTCATCTTTGAGAAAGAGAAC
>BLLQ487
TGTCTTTCCGCCCAATCTGTTCTGCTGTAAGTGCAAAATTTATTTTCTGTTTTGCTGTTGGGAATGGGCAAAATGTCTAAATAGATACATTGCCAAGAAGGGCAGTGGCATATTGAGATGACTGGGTATGCCATAATGAACCTCTCAATCATTTAGGAAACGATTTCTTCTTGAGGAGACTGATATATGCAAACCTTTTTATAGCTTTGTGGATTTC-GCACTTTACATTTGCAGCTTCCCTTGCAGAATCATAAGGAGTCCAAACTGGTCATCTTTGAGAAAGAGAAC
>BLLQ482
TGTCTTTCCGCCCAATCTGTTCTGCTGTAAGTGCAAAATTTATTTTCTGTTTTGCTGTTGGGAATGGGCAAAATGTCTAAATAGATACATTGCCAAGAAGGGCAGTGGCATATTGAGATGACTGGGTATGCCATAATGAACCTCTCAATCATTTAGGAAACGATTTCTTCTTGAGGAGACTGATATATGCAAACCTTTTTATAGCTTTGTGGATTTC-GCACTTTACATTTGCAGCTTCCCTTGCAGAATCATAAGGAGTCCAAACTGGTCATCTTTGAGAAAGAGAAC
>BLLQ492
TGTCTTTCCGCCCAATCTGTTCTGCTGTAAGTGCAAAATTTATTTTCTGTTTTGCTGTTGGGAATGGGCAAAATGTCTAAATAGATACATTGCCAAGAAGGGCAGTGGCATATTGAGATGACTGGGTATGCCATAATGAACCTCTCAATCATTTAGGAAACGATTTCTTCTTGAGGAGACTGATATATGCAAACCTTTTTATAGCTTTGTGGATTTC-GCACTTTACATTTGCAGCTTCCCTTGCAGAATCATAAGGAGTCCAAACTGGTCATCTTTGAGAAAGAGAAC
>BLLQ486
TGTCTTTCCGCCCAATCTGTTCTGCTGTAAGTGCAAAATTTATTTTCTGTTTTGCTGTTGGGAATGGGCAAAATGTCTAAATAGATACATTGCCAAGAAGGGCAGTGGCATATTGAGATGACTGGGTATGCCATAATGAACCTCTCAATCATTTAGGAAACGATTTCTTCTTGAGGAGACTGATATATGCAAACCTTTTTATAGCTTTGTGGATTTC-GCACTTTACATTTGCAGCTTCCCTTGCAGAATCATAAGGAGTCCAAACTGGTCATCTTTGAGAAAGAGAAC
>BLLQ495
TGTCTTTCCGCCCAATCTGTTCTGCTGTAAGTGCAAAATTTATTTTCTGTTTTGCTGTTGGGAATGGGCAAAATGTCTAAATAGATACATTGCCAAGAAGGGCAGTGGCATATTGAGATGACTGGGTATGCCATAATGAACCTCTCAATCATTTAGGAAACGATTTCTTCTTGAGGAGACTGATATATGCAAACCTTTTTATAGCTTTGTGGATTTC-GCACTTTACATTTGCAGCTTCCCTTGCAGAATCATAAGGAGTCCAAACTGGTCATCTTTGAGAAAGAGAAC
>BLLQ480
TGTCTTTCCGCCCAATCTGTTCTGCTGTAAGTGCAAAATTTATTTTCTGTTTTGCTGTTGGGAATGGGCAAAATGTCTAAATAGATACATTGCCAAGAAGGGCAGTGGCATATTGAGATGACTGGGTATGCCATAATGAACCTCTCAATCATTTAGGAAACGATTTCTTCTTGAGGAGACTGATATATGCAAACCTTTTTATAGCTTTGTGGATTTC-GCACTTTACATTTGCAGCTTCCCTTGCAGAATCATAAGGAGTCCAAACTGGTCATCTTTGAGAAAGAGAAC
>BLCP520
TGTCTTTCCGCCCAATCTGTTCTGCTGTAAGTGCAAAATTTATTTTCTGTTTTGCTGTTGGGAATGGGCAAAATGTCTAAATAGATACATTGCCAAGAAGGGCAGTGGCATATTGAGATGACTGGGTATGCCATAATGAACCTCTCAATCATTTAGGAAACGATTTCTTCTTGAGGAGACTGATATATGCAAACCTTTTTATAGCTTTGTGGATTTC-GCACTTTACATTTGCAGCTTCCCTTGCAGAATCATAAGGAGTCCAAACTGGTCATCTTTGAGAAAGAGAAC
>BLCP511
TGTCTTTCCGCCCAATCTGTTCTGCTGTAAGTGCAAAATTTATTTTCTGTTTTGCTGTTGGGAATGGGCAAAATGTCTAAATAGATACATTGCCAAGAAGGGCAGTGGCATATTGAGATGACTGGGTATGCCATAATGAACCTCTCAATCATTTAGGAAACGATTTCTTCTTGAGGAGACTGATATATGCAAACCTTTTTATAGCTTTGTGGATTTC-GCACTTTACATTTGCAGCTTCCCTTGCAGAATCATAAGGAGTCCAAACTGGTCATCTTTGAGAAAGAGAAC
>BLCP523
TGTCTTTCCGCCCAATCTGTTCTGCTGTAAGTGCAAAATTTATTTTCTGTTTTGCTGTTGGGAATGGGCAAAATGTCTAAATAGATACATTGCCAAGAAGGGCAGTGGCATATTGAGATGACTGGGTATGCCATAATGAACCTCTCAATCATTTAGGAAACGATTTCTTCTTGAGGAGACTGATATATGCAAACCTTTTTATAGCTTTGTGGATTTC-GCACTTTACATTTGCAGCTTCCCTTGCAGAATCATAAGGAGTCCAAACTGGTCATCTTTGAGAAAGAGAAC
>BLCP524
TGTCTTTCCGCCCAATCTGTTCTGCTGTAAGTGCAAAATTTATTTTCTGTTTTGCTGTTGGGAATGGGCAAAATGTCTAAATAGATACATTGCCAAGAAGGGCAGTGGCATATTGAGATGACTGGGTATGCCATAATGAACCTCTCAATCATTTAGGAAACGATTTCTTCTTGAGGAGACTGATATATGCAAACCTTTTTATAGCTTTGTGGATTTC-GCACTTTACATTTGCAGCTTCCCTTGCAGAATCATAAGGAGTCCAAACTGGTCATCTTTGAGAAAGAGAAC
>BLCP509
TGTCTTTCCGCCCAATCTGTTCTGCTGTAAGTGCAAAATTTATTTTCTGTTTTGCTGTTGGGAATGGGCAAAATGTCTAAATAGATACATTGCCAAGAAGGGCAGTGGCATATTGAGATGACTGGGTATGCCATAATGAACCTCTCAATCATTTAGGAAACGATTTCTTCTTGAGGAGACTGATATATGCAAACCTTTTTATAGCTTTGTGGATTTC-GCACTTTACATTTGCAGCTTCCCTTGCAGAATCATAAGGAGTCCAAACTGGTCATCTTTGAGAAAGAGAAC
>BLCP522
TGTCTTTCCGCCCAATCTGTTCTGCTGTAAGTGCAAAATTTATTTTCTGTTTTGCTGTTGGGAATGGGCAAAATGTCTAAATAGATACATTGCCAAGAAGGGCAGTGGCATATTGAGATGACTGGGTATGCCATAATGAACCTCTCAATCATTTAGGAAACGATTTCTTCTTGAGGAGACTGATATATGCAAACCTTTTTATAGCTTTGTGGATTTC-GCACTTTACATTTGCAGCTTCCCTTGCAGAATCATAAGGAGTCCAAACTGGTCATCTTTGAGAAAGAGAAC
>BLCP519
TGTCTTTCCGCCCAATCTGTTCTGCTGTAAGTGCAAAATTTATTTTCTGTTTTGCTGTTGGGAATGGGCAAAATGTCTAAATAGATACATTGCCAAGAAGGGCAGTGGCATATTGAGATGACTGGGTATGCCATAATGAACCTCTCAATCATTTAGGAAACGATTTCTTCTTGAGGAGACTGATATATGCAAACCTTTTTATAGCTTTGTGGATTTC-GCACTTTACATTTGCAGCTTCCCTTGCAGAATCATAAGGAGTCCAAACTGGTCATCTTTGAGAAAGAGAAC
>BLBM121
TGTCTTTCCGCCCAATCTGTTCTGCTGTAAGTGCAAAATTTATTTTCTGTTTTGCTGTTGGGAATGGGCAAAATGTCTAAATAGATACATTGCCAAGAAGGGCAGTGGCATATTGAGATGACTGGGTATGCCATAATGAACCTCTCAATCATTTAGGAAACGATTTCTTCTTGAGGAGACTGATATATGCAAACCTTTTTATAGCTTTGTGGATTTC-GCACTTTACATTTGCAGCTTCCCTTGCAGAATCATAAGGAGTCCAAACTGGTCATCTTTGAGAAAGAGAAC
>BLBM126
TGTCTTTCCGCCCAATCTGTTCTGCTGTAAGTGCAAAATTTATTTTCTGTTTTGCTGTTGGGAATGGGCAAAATGTCTAAATAGATACATTGCCAAGAAGGGCAGTGGCATATTGAGATGACTGGGTATGCCATAATGAACCTCTCAATCATTTAGGAAACGATTTCTTCTTGAGGAGACTGATATATGCAAACCTTTTTATAGCTTTGTGGATTTC-GCACTTTACATTTGCAGCTTCCCTTGCAGAATCATAAGGAGTCCAAACTGGTCATCTTTGAGAAAGAGAAC
>BLBM129
TGTCTTTCCGCCCAATCTGTTCTGCTGTAAGTGCAAAATTTATTTTCTGTTTTGCTGTTGGGAATGGGCAAAATGTCTAAATAGATACATTGCCAAGAAGGGCAGTGGCATATTGAGATGACTGGGTATGCCATAATGAACCTCTCAATCATTTAGGAAACGATTTCTTCTTGAGGAGACTGATATATGCAAACCTTTTTATAGCTTTGTGGATTTC-GCACTTTACATTTGCAGCTTCCCTTGCAGAATCATAAGGAGTCCAAACTGGTCATCTTTGAGAAAGAGAAC
>BLBM132
TGTCTTTCCGCCCAATCTGTTCTGCTGTAAGTGCAAAATTTATTTTCTGTTTTGCTGTTGGGAATGGGCAAAATGTCTAAATAGATACATTGCCAAGAAGGGCAGTGGCATATTGAGATGACTGGGTATGCCATAATGAACCTCTCAATCATTTAGGAAACGATTTCTTCTTGAGGAGACTGATATATGCAAACCTTTTTATAGCTTTGTGGATTTC-GCACTTTACATTTGCAGCTTCCCTTGCAGAATCATAAGGAGTCCAAACTGGTCATCTTTGAGAAAGAGAAC
>BLBM128
TGTCTTTCCGCCCAATCTGTTCTGCTGTAAGTGCAAAATTTATTTTCTGTTTTGCTGTTGGGAATGGGCAAAATGTCTAAATAGATACATTGCCAAGAAGGGCAGTGGCATATTGAGATGACTGGGTATGCCATAATGAACCTCTCAATCATTTAGGAAACGATTTCTTCTTGAGGAGACTGATATATGCAAACCTTTTTATAGCTTTGTGGATTTC-GCACTTTACATTTGCAGCTTCCCTTGCAGAATCATAAGGAGTCCAAACTGGTCATCTTTGAGAAAGAGAAC
>BLBM127
TGTCTTTCCGCCCAATCTGTTCTGCTGTAAGTGCAAAATTTATTTTCTGTTTTGCTGTTGGGAATGGGCAAAATGTCTAAATAGATACATTGCCAAGAAGGGCAGTGGCATATTGAGATGACTGGGTATGCCATAATGAACCTCTCAATCATTTAGGAAACGATTTCTTCTTGAGGAGACTGATATATGCAAACCTTTTTATAGCTTTGTGGATTTC-GCACTTTACATTTGCAGCTTCCCTTGCAGAATCATAAGGAGTCCAAACTGGTCATCTTTGAGAAAGAGAAC
>BLBM146
TGTCTTTCCGCCCAATCTGTTCTGCTGTAAGTGCAAAATTTATTTTCTGTTTTGCTGTTGGGAATGGGCAAAATGTCTAAATAGATACATTGCCAAGAAGGGCAGTGGCATATTGAGATGACTGGGTATGCCATAATGAACCTCTCAATCATTTAGGAAACGATTTCTTCTTGAGGAGACTGATATATGCAAACCTTTTTATAGCTTTGTGGATTTC-GCACTTTACATTTGCAGCTTCCCTTGCAGAATCATAAGGAGTCCAAACTGGTCATCTTTGAGAAAGAGAAC
>BLBM122
TGTCTTTCCGCCCAATCTGTTCTGCTGTAAGTGCAAAATTTATTTTCTGTTTTGCTGTTGGGAATGGGCAAAATGTCTAAATAGATACATTGCCAAGAAGGGCAGTGGCATATTGAGATGACTGGGTATGCCATAATGAACCTCTCAATCATTTAGGAAACGATTTCTTCTTGAGGAGACTGATATATGCAAACCTTTTTATAGCTTTGTGGATTTC-GCACTTTACATTTGCAGCTTCCCTTGCAGAATCATAAGGAGTCCAAACTGGTCATCTTTGAGAAAGAGAAC
>BLBM124
TGTCTTTCCGCCCAATCTGTTCTGCTGTAAGTGCAAAATTTATTTTCTGTTTTGCTGTTGGGAATGGGCAAAATGTCTAAATAGATACATTGCCAAGAAGGGCAGTGGCATATTGAGATGACTGGGTATGCCATAATGAACCTCTCAATCATTTAGGAAACGATTTCTTCTTGAGGAGACTGATATATGCAAACCTTTTTATAGCTTTGTGGATTTC-GCACTTTACATTTGCAGCTTCCCTTGCAGAATCATAAGGAGTCCAAACTGGTCATCTTTGAGAAAGAGAAC
>BLBM123
TGTCTTTCCGCCCAATCTGTTCTGCTGTAAGTGCAAAATTTATTTTCTGTTTTGCTGTTGGGAATGGGCAAAATGTCTAAATAGATACATTGCCAAGAAGGGCAGTGGCATATTGAGATGACTGGGTATGCCATAATGAACCTCTCAATCATTTAGGAAACGATTTCTTCTTGAGGAGACTGATATATGCAAACCTTTTTATAGCTTTGTGGATTTC-GCACTTTACATTTGCAGCTTCCCTTGCAGAATCATAAGGAGTCCAAACTGGTCATCTTTGAGAAAGAGAAC
>BLPT025
TGTCTTTCCGCCCAATCTGTTCTGCTGTAAGTGCAAAATTTATTTTCTGTTTTGCTGTTGGGAATGGGCAAAATGTCTAAATAGATACATTGCCAAGAAGGGCAGTGGCATATTGAGATGACTGGGTATGCCATAATGAACCTCTCAATCATTTAGGAAACGATTTCTTCTTGAGGAGACTGATATATGCAAACCTTTTTATAGCTTTGTGGATTTC-GCACTTTACATTTGCAGCTTCCCTTGCAGAATCATAAGGAGTCCAAACTGGTCATCTTTGAGAAAGAGAAC
>BLPT020
TGTCTTTCCGCCCAATCTGTTCTGCTGTAAGTGCAAAATTTATTTTCTGTTTTGCTGTTGGGAATGGGCAAAATGTCTAAATAGATACATTGCCAAGAAGGGCAGTGGCATATTGAGATGACTGGGTATGCCATAATGAACCTCTCAATCATTTAGGAAACGATTTCTTCTTGAGGAGACTGATATATGCAAACCTTTTTATAGCTTTGTGGATTTC-GCACTTTACATTTGCAGCTTCCCTTGCAGAATCATAAGGAGTCCAAACTGGTCATCTTTGAGAAAGAGAAC
>BLPT009
TGTCTTTCCGCCCAATCTGTTCTGCTGTAAGTGCAAAATTTATTTTCTGTTTTGCTGTTGGGAATGGGCAAAATGTCTAAATAGATACATTGCCAAGAAGGGCAGTGGCATATTGAGATGACTGGGTATGCCATAATGAACCTCTCAATCATTTAGGAAACGATTTCTTCTTGAGGAGACTGATATATGCAAACCTTTTTATAGCTTTGTGGATTTC-GCACTTTACATTTGCAGCTTCCCTTGCAGAATCATAAGGAGTCCAAACTGGTCATCTTTGAGAAAGAGAAC
>BLPT019
TGTCTTTCCGCCCAATCTGTTCTGCTGTAAGTGCAAAATTTATTTTCTGTTTTGCTGTTGGGAATGGGCAAAATGTCTAAATAGATACATTGCCAAGAAGGGCAGTGGCATATTGAGATGACTGGGTATGCCATAATGAACCTCTCAATCATTTAGGAAACGATTTCTTCTTGAGGAGACTGATATATGCAAACCTTTTTATAGCTTTGTGGATTTC-GCACTTTACATTTGCAGCTTCCCTTGCAGAATCATAAGGAGTCCAAACTGGTCATCTTTGAGAAAGAGAAC
>BLPT021
TGTCTTTCCGCCCAATCTGTTCTGCTGTAAGTGCAAAATTTATTTTCTGTTTTGCTGTTGGGAATGGGCAAAATGTCTAAATAGATACATTGCCAAGAAGGGCAGTGGCATATTGAGATGACTGGGTATGCCATAATGAACCTCTCAATCATTTAGGAAACGATTTCTTCTTGAGGAGACTGATATATGCAAACCTTTTTATAGCTTTGTGGATTTC-GCACTTTACATTTGCAGCTTCCCTTGCAGAATCATAAGGAGTCCAAACTGGTCATCTTTGAGAAAGAGAAC
>BLPT204
TGTCTTTCCGCCCAATCTGTTCTGCTGTAAGTGCAAAATTTATTTTCTGTTTTGCTGTTGGGAATGGGCAAAATGTCTAAATAGATACATTGCCAAGAAGGGCAGTGGCATATTGAGATGACTGGGTATGCCATAATGAACCTCTCAATCATTTAGGAAACGATTTCTTCTTGAGGAGACTGATATATGCAAACCTTTTTATAGCTTTGTGGATTTC-GCACTTTACATTTGCAGCTTCCCTTGCAGAATCATAAGGAGTCCAAACTGGTCATCTTTGAGAAAGAGAAC
>BLPT015
TGTCTTTCCGCCCAATCTGTTCTGCTGTAAGTGCAAAATTTATTTTCTGTTTTGCTGTTGGGAATGGGCAAAATGTCTAAATAGATACATTGCCAAGAAGGGCAGTGGCATATTGAGATGACTGGGTATGCCATAATGAACCTCTCAATCATTTAGGAAACGATTTCTTCTTGAGGAGACTGATATATGCAAACCTTTTTATAGCTTTGTGGATTTC-GCACTTTACATTTGCAGCTTCCCTTGCAGAATCATAAGGAGTCCAAACTGGTCATCTTTGAGAAAGAGAAC
>BLPT014
TGTCTTTCCGCCCAATCTGTTCTGCTGTAAGTGCAAAATTTATTTTCTGTTTTGCTGTTGGGAATGGGCAAAATGTCTAAATAGATACATTGCCAAGAAGGGCAGTGGCATATTGAGATGACTGGGTATGCCATAATGAACCTCTCAATCATTTAGGAAACGATTTCTTCTTGAGGAGACTGATATATGCAAACCTTTTTATAGCTTTGTGGATTTC-GCACTTTACATTTGCAGCTTCCCTTGCAGAATCATAAGGAGTCCAAACTGGTCATCTTTGAGAAAGAGAAC
>BLPT012
TGTCTTTCCGCCCAATCTGTTCTGCTGTAAGTGCAAAATTTATTTTCTGTTTTGCTGTTGGGAATGGGCAAAATGTCTAAATAGATACATTGCCAAGAAGGGCAGTGGCATATTGAGATGACTGGGTATGCCATAATGAACCTCTCAATCATTTAGGAAACGATTTCTTCTTGAGGAGACTGATATATGCAAACCTTTTTATAGCTTTGTGGATTTC-GCACTTTACATTTGCAGCTTCCCTTGCAGAATCATAAGGAGTCCAAACTGGTCATCTTTGAGAAAGAGAAC
>BLPT013
TGTCTTTCCGCCCAATCTGTTCTGCTGTAAGTGCAAAATTTATTTTCTGTTTTGCTGTTGGGAATGGGCAAAATGTCTAAATAGATACATTGCCAAGAAGGGCAGTGGCATATTGAGATGACTGGGTATGCCATAATGAACCTCTCAATCATTTAGGAAACGATTTCTTCTTGAGGAGACTGATATATGCAAACCTTTTTATAGCTTTGTGGATTTC-GCACTTTACATTTGCAGCTTCCCTTGCAGAATCATAAGGAGTCCAAACTGGTCATCTTTGAGAAAGAGAAC
>BLPT016
TGTCTTTCCGCCCAATCTGTTCTGCTGTAAGTGCAAAATTTATTTTCTGTTTTGCTGTTGGGAATGGGCAAAATGTCTAAATAGATACATTGCCAAGAAGGGCAGTGGCATATTGAGATGACTGGGTATGCCATAATGAACCTCTCAATCATTTAGGAAACGATTTCTTCTTGAGGAGACTGATATATGCAAACCTTTTTATAGCTTTGTGGATTTC-GCACTTTACATTTGCAGCTTCCCTTGCAGAATCATAAGGAGTCCAAACTGGTCATCTTTGAGAAAGAGAAC
>BLYA049
TGTCTTTCCGCCCAATCTGTTCTGCTGTAAGTGCAAAATTTATTTTCTGTTTTGCTGTTGGGAATGGGCAAAATGTCTAAATAGATACATTGCCAAGAAGGGCAGTGGCATATTGAGATGACTGGGTATGCCATAATGAACCTCTCAATCATTTAGGAAACGATTTCTTCTTGAGGAGACTGATATATGCAAACCTTTTTATAGCTTTGTGGATTTC-GCACTTTACATTTGCAGCTTCCCTTGCAGAATCATAAGGAGTCCAAACTGGTCATCTTTGAGAAAGAGAAC
>BLYA048
TGTCTTTCCGCCCAATCTGTTCTGCTGTAAGTGCAAAATTTATTTTCTGTTTTGCTGTTGGGAATGGGCAAAATGTCTAAATAGATACATTGCCAAGAAGGGCAGTGGCATATTGAGATGACTGGGTATGCCATAATGAACCTCTCAATCATTTAGGAAACGATTTCTTCTTGAGGAGACTGATATATGCAAACCTTTTTATAGCTTTGTGGATTTC-GCACTTTACATTTGCAGCTTCCCTTGCAGAATCATAAGGAGTCCAAACTGGTCATCTTTGAGAAAGAGAAC
>BLYA034
TGTCTTTCCGCCCAATCTGTTCTGCTGTAAGTGCAAAATTTATTTTCTGTTTTGCTGTTGGGAATGGGCAAAATGTCTAAATAGATACATTGCCAAGAAGGGCAGTGGCATATTGAGATGACTGGGTATGCCATAATGAACCTCTCAATCATTTAGGAAACGATTTCTTCTTGAGGAGACTGATATATGCAAACCTTTTTATAGCTTTGTGGATTTC-GCACTTTACATTTGCAGCTTCCCTTGCAGAATCATAAGGAGTCCAAACTGGTCATCTTTGAGAAAGAGAAC
>BLYA043
TGTCTTTCCGCCCAATCTGTTCTGCTGTAAGTGCAAAATTTATTTTCTGTTTTGCTGTTGGGAATGGGCAAAATGTCTAAATAGATACATTGCCAAGAAGGGCAGTGGCATATTGAGATGACTGGGTATGCCATAATGAACCTCTCAATCATTTAGGAAACGATTTCTTCTTGAGGAGACTGATATATGCAAACCTTTTTATAGCTTTGTGGATTTC-GCACTTTACATTTGCAGCTTCCCTTGCAGAATCATAAGGAGTCCAAACTGGTCATCTTTGAGAAAGAGAAC
>BLYA040
TGTCTTTCCGCCCAATCTGTTCTGCTGTAAGTGCAAAATTTATTTTCTGTTTTGCTGTTGGGAATGGGCAAAATGTCTAAATAGATACATTGCCAAGAAGGGCAGTGGCATATTGAGATGACTGGGTATGCCATAATGAACCTCTCAATCATTTAGGAAACGATTTCTTCTTGAGGAGACTGATATATGCAAACCTTTTTATAGCTTTGTGGATTTC-GCACTTTACATTTGCAGCTTCCCTTGCAGAATCATAAGGAGTCCAAACTGGTCATCTTTGAGAAAGAGAAC
>BLYA036
TGTCTTTCCGCCCAATCTGTTCTGCTGTAAGTGCAAAATTTATTTTCTGTTTTGCTGTTGGGAATGGGCAAAATGTCTAAATAGATACATTGCCAAGAAGGGCAGTGGCATATTGAGATGACTGGGTATGCCATAATGAACCTCTCAATCATTTAGGAAACGATTTCTTCTTGAGGAGACTGATATATGCAAACCTTTTTATAGCTTTGTGGATTTC-GCACTTTACATTTGCAGCTTCCCTTGCAGAATCATAAGGAGTCCAAACTGGTCATCTTTGAGAAAGAGAAC
>BLYA047
TGTCTTTCCGCCCAATCTGTTCTGCTGTAAGTGCAAAATTTATTTTCTGTTTTGCTGTTGGGAATGGGCAAAATGTCTAAATAGATACATTGCCAAGAAGGGCAGTGGCATATTGAGATGACTGGGTATGCCATAATGAACCTCTCAATCATTTAGGAAACGATTTCTTCTTGAGGAGACTGATATATGCAAACCTTTTTATAGCTTTGTGGATTTC-GCACTTTACATTTGCAGCTTCCCTTGCAGAATCATAAGGAGTCCAAACTGGTCATCTTTGAGAAAGAGAAC
>BLYA039
TGTCTTTCCGCCCAATCTGTTCTGCTGTAAGTGCAAAATTTATTTTCTGTTTTGCTGTTGGGAATGGGCAAAATGTCTAAATAGATACATTGCCAAGAAGGGCAGTGGCATATTGAGATGACTGGGTATGCCATAATGAACCTCTCAATCATTTAGGAAACGATTTCTTCTTGAGGAGACTGATATATGCAAACCTTTTTATAGCTTTGTGGATTTC-GCACTTTACATTTGCAGCTTCCCTTGCAGAATCATAAGGAGTCCAAACTGGTCATCTTTGAGAAAGAGAAC
>BLYA042
TGTCTTTCCGCCCAATCTGTTCTGCTGTAAGTGCAAAATTTATTTTCTGTTTTGCTGTTGGGAATGGGCAAAATGTCTAAATAGATACATTGCCAAGAAGGGCAGTGGCATATTGAGATGACTGGGTATGCCATAATGAACCTCTCAATCATTTAGGAAACGATTTCTTCTTGAGGAGACTGATATATGCAAACCTTTTTATAGCTTTGTGGATTTC-GCACTTTACATTTGCAGCTTCCCTTGCAGAATCATAAGGAGTCCAAACTGGTCATCTTTGAGAAAGAGAAC
>BLYA044
TGTCTTTCCGCCCAATCTGTTCTGCTGTAAGTGCAAAATTTATTTTCTGTTTTGCTGTTGGGAATGGGCAAAATGTCTAAATAGATACATTGCCAAGAAGGGCAGTGGCATATTGAGATGACTGGGTATGCCATAATGAACCTCTCAATCATTTAGGAAACGATTTCTTCTTGAGGAGACTGATATATGCAAACCTTTTTATAGCTTTGTGGATTTC-GCACTTTACATTTGCAGCTTCCCTTGCAGAATCATAAGGAGTCCAAACTGGTCATCTTTGAGAAAGAGAAC
>BLYA035
TGTCTTTCCGCCCAATCTGTTCTGCTGTAAGTGCAAAATTTATTTTCTGTTTTGCTGTTGGGAATGGGCAAAATGTCTAAATAGATACATTGCCAAGAAGGGCAGTGGCATATTGAGATGACTGGGTATGCCATAATGAACCTCTCAATCATTTAGGAAACGATTTCTTCTTGAGGAGACTGATATATGCAAACCTTTTTATAGCTTTGTGGATTTC-GCACTTTACATTTGCAGCTTCCCTTGCAGAATCATAAGGAGTCCAAACTGGTCATCTTTGAGAAAGAGAAC
>BLYA033
TGTCTTTCCGCCCAATCTGTTCTGCTGTAAGTGCAAAATTTATTTTCTGTTTTGCTGTTGGGAATGGGCAAAATGTCTAAATAGATACATTGCCAAGAAGGGCAGTGGCATATTGAGATGACTGGGTATGCCATAATGAACCTCTCAATCATTTAGGAAACGATTTCTTCTTGAGGAGACTGATATATGCAAACCTTTTTATAGCTTTGTGGATTTC-GCACTTTACATTTGCAGCTTCCCTTGCAGAATCATAAGGAGTCCAAACTGGTCATCTTTGAGAAAGAGAAC
>BLYA050
TGTCTTTCCGCCCAATCTGTTCTGCTGTAAGTGCAAAATTTATTTTCTGTTTTGCTGTTGGGAATGGGCAAAATGTCTAAATAGATACATTGCCAAGAAGGGCAGTGGCATATTGAGATGACTGGGTATGCCATAATGAACCTCTCAATCATTTAGGAAACGATTTCTTCTTGAGGAGACTGATATATGCAAACCTTTTTATAGCTTTGTGGATTTC-GCACTTTACATTTGCAGCTTCCCTTGCAGAATCATAAGGAGTCCAAACTGGTCATCTTTGAGAAAGAGAAC
>BLYA046
TGTCTTTCCGCCCAATCTGTTCTGCTGTAAGTGCAAAATTTATTTTCTGTTTTGCTGTTGGGAATGGGCAAAATGTCTAAATAGATACATTGCCAAGAAGGGCAGTGGCATATTGAGATGACTGGGTATGCCATAATGAACCTCTCAATCATTTAGGAAACGATTTCTTCTTGAGGAGACTGATATATGCAAACCTTTTTATAGCTTTGTGGATTTC-GCACTTTACATTTGCAGCTTCCCTTGCAGAATCATAAGGAGTCCAAACTGGTCATCTTTGAGAAAGAGAAC
>BLTP213
TGTCTTTCCGCCCAATCTGTTCTGCTGTAAGTGCAAAATTTATTTTCTGTTTTGCTGTTGGGAATGGGCAAAATGTCTAAATAGATACATTGCCAAGAAGGGCAGTGGCATATTGAGATGACTGGGTATGCCATAATGAACCTCTCAATCATTTAGGAAACGATTTCTTCTTGAGGAGACTGATATATGCAAACCTTTTTATAGCTTTGTGGATTTC-GCACTTTACATTTGCAGCTTCCCTTGCAGAATCATAAGGAGTCCAAACTGGTCATCTTTGAGAAAGAGAAC
>BLTP216
TGTCTTTCCGCCCAATCTGTTCTGCTGTAAGTGCAAAATTTATTTTCTGTTTTGCTGTTGGGAATGGGCAAAATGTCTAAATAGATACATTGCCAAGAAGGGCAGTGGCATATTGAGATGACTGGGTATGCCATAATGAACCTCTCAATCATTTAGGAAACGATTTCTTCTTGAGGAGACTGATATATGCAAACCTTTTTATAGCTTTGTGGATTTC-GCACTTTACATTTGCAGCTTCCCTTGCAGAATCATAAGGAGTCCAAACTGGTCATCTTTGAGAAAGAGAAC
>BLTP211
TGTCTTTCCGCCCAATCTGTTCTGCTGTAAGTGCAAAATTTATTTTCTGTTTTGCTGTTGGGAATGGGCAAAATGTCTAAATAGATACATTGCCAAGAAGGGCAGTGGCATATTGAGATGACTGGGTATGCCATAATGAACCTCTCAATCATTTAGGAAACGATTTCTTCTTGAGGAGACTGATATATGCAAACCTTTTTATAGCTTTGTGGATTTC-GCACTTTACATTTGCAGCTTCCCTTGCAGAATCATAAGGAGTCCAAACTGGTCATCTTTGAGAAAGAGAAC
>BLTP210
TGTCTTTCCGCCCAATCTGTTCTGCTGTAAGTGCAAAATTTATTTTCTGTTTTGCTGTTGGGAATGGGCAAAATGTCTAAATAGATACATTGCCAAGAAGGGCAGTGGCATATTGAGATGACTGGGTATGCCATAATGAACCTCTCAATCATTTAGGAAACGATTTCTTCTTGAGGAGACTGATATATGCAAACCTTTTTATAGCTTTGTGGATTTC-GCACTTTACATTTGCAGCTTCCCTTGCAGAATCATAAGGAGTCCAAACTGGTCATCTTTGAGAAAGAGAAC
>BLTP217
TGTCTTTCCGCCCAATCTGTTCTGCTGTAAGTGCAAAATTTATTTTCTGTTTTGCTGTTGGGAATGGGCAAAATGTCTAAATAGATACATTGCCAAGAAGGGCAGTGGCATATTGAGATGACTGGGTATGCCATAATGAACCTCTCAATCATTTAGGAAACGATTTCTTCTTGAGGAGACTGATATATGCAAACCTTTTTATAGCTTTGTGGATTTC-GCACTTTACATTTGCAGCTTCCCTTGCAGAATCATAAGGAGTCCAAACTGGTCATCTTTGAGAAAGAGAAC
>BLTP212
TGTCTTTCCGCCCAATCTGTTCTGCTGTAAGTGCAAAATTTATTTTCTGTTTTGCTGTTGGGAATGGGCAAAATGTCTAAATAGATACATTGCCAAGAAGGGCAGTGGCATATTGAGATGACTGGGTATGCCATAATGAACCTCTCAATCATTTAGGAAACGATTTCTTCTTGAGGAGACTGATATATGCAAACCTTTTTATAGCTTTGTGGATTTC-GCACTTTACATTTGCAGCTTCCCTTGCAGAATCATAAGGAGTCCAAACTGGTCATCTTTGAGAAAGAGAAC
>BLTP214
TGTCTTTCCGCCCAATCTGTTCTGCTGTAAGTGCAAAATTTATTTTCTGTTTTGCTGTTGGGAATGGGCAAAATGTCTAAATAGATACATTGCCAAGAAGGGCAGTGGCATATTGAGATGACTGGGTATGCCATAATGAACCTCTCAATCATTTAGGAAACGATTTCTTCTTGAGGAGACTGATATATGCAAACCTTTTTATAGCTTTGTGGATTTC-GCACTTTACATTTGCAGCTTCCCTTGCAGAATCATAAGGAGTCCAAACTGGTCATCTTTGAGAAAGAGAAC
>BLTP215
TGTCTTTCCGCCCAATCTGTTCTGCTGTAAGTGCAAAATTTATTTTCTGTTTTGCTGTTGGGAATGGGCAAAATGTCTAAATAGATACATTGCCAAGAAGGGCAGTGGCATATTGAGATGACTGGGTATGCCATAATGAACCTCTCAATCATTTAGGAAACGATTTCTTCTTGAGGAGACTGATATATGCAAACCTTTTTATAGCTTTGTGGATTTC-GCACTTTACATTTGCAGCTTCCCTTGCAGAATCATAAGGAGTCCAAACTGGTCATCTTTGAGAAAGAGAAC
>BLTP224
TGTCTTTCCGCCCAATCTGTTCTGCTGTAAGTGCAAAATTTATTTTCTGTTTTGCTGTTGGGAATGGGCAAAATGTCTAAATAGATACATTGCCAAGAAGGGCAGTGGCATATTGAGATGACTGGGTATGCCATAATGAACCTCTCAATCATTTAGGAAACGATTTCTTCTTGAGGAGACTGATATATGCAAACCTTTTTATAGCTTTGTGGATTTC-GCACTTTACATTTGCAGCTTCCCTTGCAGAATCATAAGGAGTCCAAACTGGTCATCTTTGAGAAAGAGAAC
>BLTP226
TGTCTTTCCGCCCAATCTGTTCTGCTGTAAGTGCAAAATTTATTTTCTGTTTTGCTGTTGGGAATGGGCAAAATGTCTAAATAGATACATTGCCAAGAAGGGCAGTGGCATATTGAGATGACTGGGTATGCCATAATGAACCTCTCAATCATTTAGGAAACGATTTCTTCTTGAGGAGACTGATATATGCAAACCTTTTTATAGCTTTGTGGATTTC-GCACTTTACATTTGCAGCTTCCCTTGCAGAATCATAAGGAGTCCAAACTGGTCATCTTTGAGAAAGAGAAC
>BLEA058
TGTCTTTCCGCCCAATCTGTTCTGCTGTAAGTGCAAAATTTATTTTCTGTTTTGCTGTTGGGAATGGGCAAAATGTCTAAATAGATACATTGCCAAGAAGGGCAGTGGCATATTGAGATGACTGGGTATGCCATAATGAACCTCTCAATCATTTAGGAAACGATTTCTTCTTGAGGAGACTGATATATGCAAACCTTTTTATAGCTTTGTGGATTTC-GCACTTTACATTTGCAGCTTCCCTTGCAGAATCATAAGGAGTCCAAACTGGTCATCTTTGAGAAAGAGAAC
>BLEA065
TGTCTTTCCGCCCAATCTGTTCTGCTGTAAGTGCAAAATTTATTTTCTGTTTTGCTGTTGGGAATGGGCAAAATGTCTAAATAGATACATTGCCAAGAAGGGCAGTGGCATATTGAGATGACTGGGTATGCCATAATGAACCTCTCAATCATTTAGGAAACGATTTCTTCTTGAGGAGACTGATATATGCAAACCTTTTTATAGCTTTGTGGATTTC-GCACTTTACATTTGCAGCTTCCCTTGCAGAATCATAAGGAGTCCAAACTGGTCATCTTTGAGAAAGAGAAC
>BLEA061
TGTCTTTCCGCCCAATCTGTTCTGCTGTAAGTGCAAAATTTATTTTCTGTTTTGCTGTTGGGAATGGGCAAAATGTCTAAATAGATACATTGCCAAGAAGGGCAGTGGCATATTGAGATGACTGGGTATGCCATAATGAACCTCTCAATCATTTAGGAAACGATTTCTTCTTGAGGAGACTGATATATGCAAACCTTTTTATAGCTTTGTGGATTTC-GCACTTTACATTTGCAGCTTCCCTTGCAGAATCATAAGGAGTCCAAACTGGTCATCTTTGAGAAAGAGAAC
>BLEA062
TGTCTTTCCGCCCAATCTGTTCTGCTGTAAGTGCAAAATTTATTTTCTGTTTTGCTGTTGGGAATGGGCAAAATGTCTAAATAGATACATTGCCAAGAAGGGCAGTGGCATATTGAGATGACTGGGTATGCCATAATGAACCTCTCAATCATTTAGGAAACGATTTCTTCTTGAGGAGACTGATATATGCAAACCTTTTTATAGCTTTGTGGATTTC-GCACTTTACATTTGCAGCTTCCCTTGCAGAATCATAAGGAGTCCAAACTGGTCATCTTTGAGAAAGAGAAC
>BLEA245
TGTCTTTCCGCCCAATCTGTTCTGCTGTAAGTGCAAAATTTATTTTCTGTTTTGCTGTTGGGAATGGGCAAAATGTCTAAATAGATACATTGCCAAGAAGGGCAGTGGCATATTGAGATGACTGGGTATGCCATAATGAACCTCTCAATCATTTAGGAAACGATTTCTTCTTGAGGAGACTGATATATGCAAACCTTTTTATAGCTTTGTGGATTTC-GCACTTTACATTTGCAGCTTCCCTTGCAGAATCATAAGGAGTCCAAACTGGTCATCTTTGAGAAAGAGAAC
>BLEA060
TGTCTTTCCGCCCAATCTGTTCTGCTGTAAGTGCAAAATTTATTTTCTGTTTTGCTGTTGGGAATGGGCAAAATGTCTAAATAGATACATTGCCAAGAAGGGCAGTGGCATATTGAGATGACTGGGTATGCCATAATGAACCTCTCAATCATTTAGGAAACGATTTCTTCTTGAGGAGACTGATATATGCAAACCTTTTTATAGCTTTGTGGATTTC-GCACTTTACATTTGCAGCTTCCCTTGCAGAATCATAAGGAGTCCAAACTGGTCATCTTTGAGAAAGAGAAC
>BLEA252
TGTCTTTCCGCCCAATCTGTTCTGCTGTAAGTGCAAAATTTATTTTCTGTTTTGCTGTTGGGAATGGGCAAAATGTCTAAATAGATACATTGCCAAGAAGGGCAGTGGCATATTGAGATGACTGGGTATGCCATAATGAACCTCTCAATCATTTAGGAAACGATTTCTTCTTGAGGAGACTGATATATGCAAACCTTTTTATAGCTTTGTGGATTTC-GCACTTTACATTTGCAGCTTCCCTTGCAGAATCATAAGGAGTCCAAACTGGTCATCTTTGAGAAAGAGAAC
>BLEA064
TGTCTTTCCGCCCAATCTGTTCTGCTGTAAGTGCAAAATTTATTTTCTGTTTTGCTGTTGGGAATGGGCAAAATGTCTAAATAGATACATTGCCAAGAAGGGCAGTGGCATATTGAGATGACTGGGTATGCCATAATGAACCTCTCAATCATTTAGGAAACGATTTCTTCTTGAGGAGACTGATATATGCAAACCTTTTTATAGCTTTGTGGATTTC-GCACTTTACATTTGCAGCTTCCCTTGCAGAATCATAAGGAGTCCAAACTGGTCATCTTTGAGAAAGAGAAC
>BLEA069
TGTCTTTCCGCCCAATCTGTTCTGCTGTAAGTGCAAAATTTATTTTCTGTTTTGCTGTTGGGAATGGGCAAAATGTCTAAATAGATACATTGCCAAGAAGGGCAGTGGCATATTGAGATGACTGGGTATGCCATAATGAACCTCTCAATCATTTAGGAAACGATTTCTTCTTGAGGAGACTGATATATGCAAACCTTTTTATAGCTTTGTGGATTTC-GCACTTTACATTTGCAGCTTCCCTTGCAGAATCATAAGGAGTCCAAACTGGTCATCTTTGAGAAAGAGAAC
>BLEA067
TGTCTTTCCGCCCAATCTGTTCTGCTGTAAGTGCAAAATTTATTTTCTGTTTTGCTGTTGGGAATGGGCAAAATGTCTAAATAGATACATTGCCAAGAAGGGCAGTGGCATATTGAGATGACTGGGTATGCCATAATGAACCTCTCAATCATTTAGGAAACGATTTCTTCTTGAGGAGACTGATATATGCAAACCTTTTTATAGCTTTGTGGATTTC-GCACTTTACATTTGCAGCTTCCCTTGCAGAATCATAAGGAGTCCAAACTGGTCATCTTTGAGAAAGAGAAC
>BLEA070
TGTCTTTCCGCCCAATCTGTTCTGCTGTAAGTGCAAAATTTATTTTCTGTTTTGCTGTTGGGAATGGGCAAAATGTCTAAATAGATACATTGCCAAGAAGGGCAGTGGCATATTGAGATGACTGGGTATGCCATAATGAACCTCTCAATCATTTAGGAAACGATTTCTTCTTGAGGAGACTGATATATGCAAACCTTTTTATAGCTTTGTGGATTTC-GCACTTTACATTTGCAGCTTCCCTTGCAGAATCATAAGGAGTCCAAACTGGTCATCTTTGAGAAAGAGAAC
>BLEA063
TGTCTTTCCGCCCAATCTGTTCTGCTGTAAGTGCAAAATTTATTTTCTGTTTTGCTGTTGGGAATGGGCAAAATGTCTAAATAGATACATTGCCAAGAAGGGCAGTGGCATATTGAGATGACTGGGTATGCCATAATGAACCTCTCAATCATTTAGGAAACGATTTCTTCTTGAGGAGACTGATATATGCAAACCTTTTTATAGCTTTGTGGATTTC-GCACTTTACATTTGCAGCTTCCCTTGCAGAATCATAAGGAGTCCAAACTGGTCATCTTTGAGAAAGAGAAC
>BLEA068
TGTCTTTCCGCCCAATCTGTTCTGCTGTAAGTGCAAAATTTATTTTCTGTTTTGCTGTTGGGAATGGGCAAAATGTCTAAATAGATACATTGCCAAGAAGGGCAGTGGCATATTGAGATGACTGGGTATGCCATAATGAACCTCTCAATCATTTAGGAAACGATTTCTTCTTGAGGAGACTGATATATGCAAACCTTTTTATAGCTTTGTGGATTTC-GCACTTTACATTTGCAGCTTCCCTTGCAGAATCATAAGGAGTCCAAACTGGTCATCTTTGAGAAAGAGAAC
>BLEA066
TGTCTTTCCGCCCAATCTGTTCTGCTGTAAGTGCAAAATTTATTTTCTGTTTTGCTGTTGGGAATGGGCAAAATGTCTAAATAGATACATTGCCAAGAAGGGCAGTGGCATATTGAGATGACTGGGTATGCCATAATGAACCTCTCAATCATTTAGGAAACGATTTCTTCTTGAGGAGACTGATATATGCAAACCTTTTTATAGCTTTGTGGATTTC-GCACTTTACATTTGCAGCTTCCCTTGCAGAATCATAAGGAGTCCAAACTGGTCATCTTTGAGAAAGAGAAC
>BLLJ323
TGTCTTTCCGCCCAATCTGTTCTGCTGTAAGTGCAAAATTTATTTTCTGTTTTGCTGTTGGGAATGGGCAAAATGTCTAAATAGATACATTGCCAAGAAGGGCAGTGGCATATTGAGATGACTGGGTATGCCATAATGAACCTCTCAATCATTTAGGAAACGATTTCTTCTTGAGGAGACTGATATATGCAAACCTTTTTATAGCTTTGTGGATTTC-GCACTTTACATTTGCAGCTTCCCTTGCAGAATCATAAGGAGTCCAAACTGGTCATCTTTGAGAAAGAGAAC
>BLLJ255
TGTCTTTCCGCCCAATCTGTTCTGCTGTAAGTGCAAAATTTATTTTCTGTTTTGCTGTTGGGAATGGGCAAAATGTCTAAATAGATACATTGCCAAGAAGGGCAGTGGCATATTGAGATGACTGGGTATGCCATAATGAACCTCTCAATCATTTAGGAAACGATTTCTTCTTGAGGAGACTGATATATGCAAACCTTTTTATAGCTTTGTGGATTTC-GCACTTTACATTTGCAGCTTCCCTTGCAGAATCATAAGGAGTCCAAACTGGTCATCTTTGAGAAAGAGAAC
>BLLJ320
TGTCTTTCCGCCCAATCTGTTCTGCTGTAAGTGCAAAATTTATTTTCTGTTTTGCTGTTGGGAATGGGCAAAATGTCTAAATAGATACATTGCCAAGAAGGGCAGTGGCATATTGAGATGACTGGGTATGCCATAATGAACCTCTCAATCATTTAGGAAACGATTTCTTCTTGAGGAGACTGATATATGCAAACCTTTTTATAGCTTTGTGGATTTC-GCACTTTACATTTGCAGCTTCCCTTGCAGAATCATAAGGAGTCCAAACTGGTCATCTTTGAGAAAGAGAAC
>BLLJ322
TGTCTTTCCGCCCAATCTGTTCTGCTGTAAGTGCAAAATTTATTTTCTGTTTTGCTGTTGGGAATGGGCAAAATGTCTAAATAGATACATTGCCAAGAAGGGCAGTGGCATATTGAGATGACTGGGTATGCCATAATGAACCTCTCAATCATTTAGGAAACGATTTCTTCTTGAGGAGACTGATATATGCAAACCTTTTTATAGCTTTGTGGATTTC-GCACTTTACATTTGCAGCTTCCCTTGCAGAATCATAAGGAGTCCAAACTGGTCATCTTTGAGAAAGAGAAC
>BLLJ321
TGTCTTTCCGCCCAATCTGTTCTGCTGTAAGTGCAAAATTTATTTTCTGTTTTGCTGTTGGGAATGGGCAAAATGTCTAAATAGATACATTGCCAAGAAGGGCAGTGGCATATTGAGATGACTGGGTATGCCATAATGAACCTCTCAATCATTTAGGAAACGATTTCTTCTTGAGGAGACTGATATATGCAAACCTTTTTATAGCTTTGTGGATTTC-GCACTTTACATTTGCAGCTTCCCTTGCAGAATCATAAGGAGTCCAAACTGGTCATCTTTGAGAAAGAGAAC
>BLLJ256
TGTCTTTCCGCCCAATCTGTTCTGCTGTAAGTGCAAAATTTATTTTCTGTTTTGCTGTTGGGAATGGGCAAAATGTCTAAATAGATACATTGCCAAGAAGGGCAGTGGCATATTGAGATGACTGGGTATGCCATAATGAACCTCTCAATCATTTAGGAAACGATTTCTTCTTGAGGAGACTGATATATGCAAACCTTTTTATAGCTTTGTGGATTTC-GCACTTTACATTTGCAGCTTCCCTTGCAGAATCATAAGGAGTCCAAACTGGTCATCTTTGAGAAAGAGAAC
>BLLJ327
TGTCTTTCCGCCCAATCTGTTCTGCTGTAAGTGCAAAATTTATTTTCTGTTTTGCTGTTGGGAATGGGCAAAATGTCTAAATAGATACATTGCCAAGAAGGGCAGTGGCATATTGAGATGACTGGGTATGCCATAATGAACCTCTCAATCATTTAGGAAACGATTTCTTCTTGAGGAGACTGATATATGCAAACCTTTTTATAGCTTTGTGGATTTC-GCACTTTACATTTGCAGCTTCCCTTGCAGAATCATAAGGAGTCCAAACTGGTCATCTTTGAGAAAGAGAAC
>BLAN155
TGTCTTTCCGCCCAATCTGTTCTGCTGTAAGTGCAAAATTTATTTTCTGTTTTGCTGTTGGGAATGGGCAAAATGTCTAAATAGATACATTGCCAAGAAGGGCAGTGGCATATTGAGATGACTGGGTATGCCATAATGAACCTCTCAATCATTTAGGAAACGATTTCTTCTTGAGGAGACTGATATATGCAAACCTTTTTATAGCTTTGTGGATTTC-GCACTTTACATTTGCAGCTTCCCTTGCAGAATCATAAGGAGTCCAAACTGGTCATCTTTGAGAAAGAGAAC
>BLAN188
TGTCTTTCCGCCCAATCTGTTCTGCTGTAAGTGCAAAATTTATTTTCTGTTTTGCTGTTGGGAATGGGCAAAATGTCTAAATAGATACATTGCCAAGAAGGGCAGTGGCATATTGAGATGACTGGGTATGCCATAATGAACCTCTCAATCATTTAGGAAACGATTTCTTCTTGAGGAGACTGATATATGCAAACCTTTTTATAGCTTTGTGGATTTC-GCACTTTACATTTGCAGCTTCCCTTGCAGAATCATAAGGAGTCCAAACTGGTCATCTTTGAGAAAGAGAAC
>BLAN179
TGTCTTTCCGCCCAATCTGTTCTGCTGTAAGTGCAAAATTTATTTTCTGTTTTGCTGTTGGGAATGGGCAAAATGTCTAAATAGATACATTGCCAAGAAGGGCAGTGGCATATTGAGATGACTGGGTATGCCATAATGAACCTCTCAATCATTTAGGAAACGATTTCTTCTTGAGGAGACTGATATATGCAAACCTTTTTATAGCTTTGTGGATTTC-GCACTTTACATTTGCAGCTTCCCTTGCAGAATCATAAGGAGTCCAAACTGGTCATCTTTGAGAAAGAGAAC
>BLAA182
TGTCTTTCCGCCCAATCTGTTCTGCTGTAAGTGCAAAATTTATTTTCTGTTTTGCTGTTGGGAATGGGCAAAATGTCTAAATAGATACATTGCCAAGAAGGGCAGTGGCATATTGAGATGACTGGGTATGCCATAATGAACCTCTCAATCATTTAGGAAACGATTTCTTCTTGAGGAGACTGATATATGCAAACCTTTTTATAGCTTTGTGGATTTC-GCACTTTACATTTGCAGCTTCCCTTGCAGAATCATAAGGAGTCCAAACTGGTCATCTTTGAGAAAGAGAAC
>BLAA178
TGTCTTTCCGCCCAATCTGTTCTGCTGTAAGTGCAAAATTTATTTTCTGTTTTGCTGTTGGGAATGGGCAAAATGTCTAAATAGATACATTGCCAAGAAGGGCAGTGGCATATTGAGATGACTGGGTATGCCATAATGAACCTCTCAATCATTTAGGAAACGATTTCTTCTTGAGGAGACTGATATATGCAAACCTTTTTATAGCTTTGTGGATTTC-GCACTTTACATTTGCAGCTTCCCTTGCAGAATCATAAGGAGTCCAAACTGGTCATCTTTGAGAAAGAGAAC
>BLAA179
TGTCTTTCCGCCCAATCTGTTCTGCTGTAAGTGCAAAATTTATTTTCTGTTTTGCTGTTGGGAATGGGCAAAATGTCTAAATAGATACATTGCCAAGAAGGGCAGTGGCATATTGAGATGACTGGGTATGCCATAATGAACCTCTCAATCATTTAGGAAACGATTTCTTCTTGAGGAGACTGATATATGCAAACCTTTTTATAGCTTTGTGGATTTC-GCACTTTACATTTGCAGCTTCCCTTGCAGAATCATAAGGAGTCCAAACTGGTCATCTTTGAGAAAGAGAAC
>BLAA180
TGTCTTTCCGCCCAATCTGTTCTGCTGTAAGTGCAAAATTTATTTTCTGTTTTGCTGTTGGGAATGGGCAAAATGTCTAAATAGATACATTGCCAAGAAGGGCAGTGGCATATTGAGATGACTGGGTATGCCATAATGAACCTCTCAATCATTTAGGAAACGATTTCTTCTTGAGGAGACTGATATATGCAAACCTTTTTATAGCTTTGTGGATTTC-GCACTTTACATTTGCAGCTTCCCTTGCAGAATCATAAGGAGTCCAAACTGGTCATCTTTGAGAAAGAGAAC
>BLAA181
TGTCTTTCCGCCCAATCTGTTCTGCTGTAAGTGCAAAATTTATTTTCTGTTTTGCTGTTGGGAATGGGCAAAATGTCTAAATAGATACATTGCCAAGAAGGGCAGTGGCATATTGAGATGACTGGGTATGCCATAATGAACCTCTCAATCATTTAGGAAACGATTTCTTCTTGAGGAGACTGATATATGCAAACCTTTTTATAGCTTTGTGGATTTC-GCACTTTACATTTGCAGCTTCCCTTGCAGAATCATAAGGAGTCCAAACTGGTCATCTTTGAGAAAGAGAAC
>BLPU499
TGTCTTTCCGCCCAATCTGTTCTGCTGTAAGTGCAAAATTTATTTTCTGTTTTGCTGTTGGGAATGGGCAAAATGTCTAAATAGATACATTGCCAAGAAGGGCAGTGGCATATTGAGATGACTGGGTATGCCATAATGAACCTCTCAATCATTTAGGAAACGATTTCTTCTTGAGGAGACTGATATATGCAAACCTTTTTATAGCTTTGTGGATTTC-GCACTTTACATTTGCAGCTTCCCTTGCAGAATCATAAGGAGTCCAAACTGGTCATCTTTGAGAAAGAGAAC
>BLPU500
TGTCTTTCCGCCCAATCTGTTCTGCTGTAAGTGCAAAATTTATTTTCTGTTTTGCTGTTGGGAATGGGCAAAATGTCTAAATAGATACATTGCCAAGAAGGGCAGTGGCATATTGAGATGACTGGGTATGCCATAATGAACCTCTCAATCATTTAGGAAACGATTTCTTCTTGAGGAGACTGATATATGCAAACCTTTTTATAGCTTTGTGGATTTC-GCACTTTACATTTGCAGCTTCCCTTGCAGAATCATAAGGAGTCCAAACTGGTCATCTTTGAGAAAGAGAAC
>BLPU501
TGTCTTTCCGCCCAATCTGTTCTGCTGTAAGTGCAAAATTTATTTTCTGTTTTGCTGTTGGGAATGGGCAAAATGTCTAAATAGATACATTGCCAAGAAGGGCAGTGGCATATTGAGATGACTGGGTATGCCATAATGAACCTCTCAATCATTTAGGAAACGATTTCTTCTTGAGGAGACTGATATATGCAAACCTTTTTATAGCTTTGTGGATTTC-GCACTTTACATTTGCAGCTTCCCTTGCAGAATCATAAGGAGTCCAAACTGGTCATCTTTGAGAAAGAGAAC
>BLLY420
TGTCTTTCCGCCCAATCTGTTCTGCTGTAAGTGCAAAATTTATTTTCTGTTTTGCTGTTGGGAATGGGCAAAATGTCTAAATAGATACATTGCCAAGAAGGGCAGTGGCATATTGAGATGACTGGGTATGCCATAATGAACCTCTCAATCATTTAGGAAACGATTTCTTCTTGAGGAGACTGATATATGCAAACCTTTTTATAGCTTTGTGGATTTC-GCACTTTACATTTGCAGCTTCCCTTGCAGAATCATAAGGAGTCCAAACTGGTCATCTTTGAGAAAGAGAAC
>BLLY432
TGTCTTTCCGCCCAATCTGTTCTGCTGTAAGTGCAAAATTTATTTTCTGTTTTGCTGTTGGGAATGGGCAAAATGTCTAAATAGATACATTGCCAAGAAGGGCAGTGGCATATTGAGATGACTGGGTATGCCATAATGAACCTCTCAATCATTTAGGAAACGATTTCTTCTTGAGGAGACTGATATATGCAAACCTTTTTATAGCTTTGTGGATTTC-GCACTTTACATTTGCAGCTTCCCTTGCAGAATCATAAGGAGTCCAAACTGGTCATCTTTGAGAAAGAGAAC
>BLLY426
TGTCTTTCCGCCCAATCTGTTCTGCTGTAAGTGCAAAATTTATTTTCTGTTTTGCTGTTGGGAATGGGCAAAATGTCTAAATAGATACATTGCCAAGAAGGGCAGTGGCATATTGAGATGACTGGGTATGCCATAATGAACCTCTCAATCATTTAGGAAACGATTTCTTCTTGAGGAGACTGATATATGCAAACCTTTTTATAGCTTTGTGGATTTC-GCACTTTACATTTGCAGCTTCCCTTGCAGAATCATAAGGAGTCCAAACTGGTCATCTTTGAGAAAGAGAAC
>BLLY439
TGTCTTTCCGCCCAATCTGTTCTGCTGTAAGTGCAAAATTTATTTTCTGTTTTGCTGTTGGGAATGGGCAAAATGTCTAAATAGATACATTGCCAAGAAGGGCAGTGGCATATTGAGATGACTGGGTATGCCATAATGAACCTCTCAATCATTTAGGAAACGATTTCTTCTTGAGGAGACTGATATATGCAAACCTTTTTATAGCTTTGTGGATTTC-GCACTTTACATTTGCAGCTTCCCTTGCAGAATCATAAGGAGTCCAAACTGGTCATCTTTGAGAAAGAGAAC
>BLLY455
TGTCTTTCCGCCCAATCTGTTCTGCTGTAAGTGCAAAATTTATTTTCTGTTTTGCTGTTGGGAATGGGCAAAATGTCTAAATAGATACATTGCCAAGAAGGGCAGTGGCATATTGAGATGACTGGGTATGCCATAATGAACCTCTCAATCATTTAGGAAACGATTTCTTCTTGAGGAGACTGATATATGCAAACCTTTTTATAGCTTTGTGGATTTC-GCACTTTACATTTGCAGCTTCCCTTGCAGAATCATAAGGAGTCCAAACTGGTCATCTTTGAGAAAGAGAAC
>BLLY418
TGTCTTTCCGCCCAATCTGTTCTGCTGTAAGTGCAAAATTTATTTTCTGTTTTGCTGTTGGGAATGGGCAAAATGTCTAAATAGATACATTGCCAAGAAGGGCAGTGGCATATTGAGATGACTGGGTATGCCATAATGAACCTCTCAATCATTTAGGAAACGATTTCTTCTTGAGGAGACTGATATATGCAAACCTTTTTATAGCTTTGTGGATTTC-GCACTTTACATTTGCAGCTTCCCTTGCAGAATCATAAGGAGTCCAAACTGGTCATCTTTGAGAAAGAGAAC
>BLLV087
TGTCTTTCCGCCCAATCTGTTCTGCTGTAAGTGCAAAATTTATTTTCTGTTTTGCTGTTGGGAATGGGCAAAATGTCTAAATAGATACATTGCCAAGAAGGGCAGTGGCATATTGAGATGACTGGGTATGCCATAATGAACCTCTCAATCATTTAGGAAACGATTTCTTCTTGAGGAGACTGATATATGCAAACCTTTTTATAGCTTTGTGGATTTC-GCACTTTACATTTGCAGCTTCCCTTGCAGAATCATAAGGAGTCCAAACTGGTCATCTTTGAGAAAGAGAAC
>BLQU092
TGTCTTTCCGCCCAATCTGTTCTGCTGTAAGTGCAAAATTTATTTTCTGTTTTGCTGTTGGGAATGGGCAAAATGTCTAAATAGATACATTGCCAAGAAGGGCAGTGGCATATTGAGATGACTGGGTATGCCATAATGAACCTCTCAATCATTTAGGAAACGATTTCTTCTTGAGGAGACTGATATATGCAAACCTTTTTATAGCTTTGTGGATTTC-GCACTTTACATTTGCAGCTTCCCTTGCAGAATCATAAGGAGTCCAAACTGGTCATCTTTGAGAAAGAGAAC
>BLMB329
TGTCTTTCCGCCCAATCTGTTCTGCTGTAAGTGCAAAATTTATTTTCTGTTTTGCTGTTGGGAATGGGCAAAATGTCTAAATAGATACATTGCCAAGAAGGGCAGTGGCATATTGAGATGACTGGGTATGCCATAATGAACCTCTCAATCATTTAGGAAACGATTTCTTCTTGAGGAGACTGATATATGCAAACCTTTTTATAGCTTTGTGGATTTC-GCACTTTACATTTGCAGCTTCCCTTGCAGAATCATAAGGAGTCCAAACTGGTCATCTTTGAGAAAGAGAAC
